# Supplementary material for: Proteolytic activation of fatty acid synthase signals pan-stress resolution
Source: Nat Metab. 2024 Jan 2;6(1):113–26. doi: 10.1038/s42255-023-00939-z (PMC10822777; doi:10.1038/s42255-023-00939-z)
Supplement: Supplementary file 2 — C. elegans strains used in this study. [file 42255_2023_939_MOESM2_ESM.xlsx]

## Sheet: Supp Table 1
Supplementary Table 1. C. elegans Strains used in this Study
Strain Name	Genotype	Source	Construction
BPW76	ced-3(n717); ldIs3[gcs-1p::gfp+rol-6(su1006)]	this study	cross
BPW110	ced-4(n1162) III;zcIs4(hsp-4p::gfp)	this study	cross
BPW111	ced-4(n1162) III;ldIs3(gcs-1p::gfp+rol-6(su1006))	this study	cross
BPW112	ced-4(n1162) III;frIs7(nlp29p::gfp+col-12p::DsRed) IV	this study	cross
BPW123	ced-3(n2433) IV;zcIs4(hsp-4p::gfp)	this study	cross
BPW124	ced-3(n2433)IV;ldIs3(gcs-1p::gfp+rol-6(su1006))	this study	cross
BPW153	fasn-1(fr8) I;zcIs4(hsp-4p::gfp)V	this study	cross
BPW193	fasn-1(miy39[fasn-1(D1593E)]) I	this study	CRISPR-Cas9
BPW194	fasn-1(miy40[fasn-1(D1593E)]) I	this study	CRISPR-Cas9
BPW198	miy39[fasn-1(D1596E)]I;zcIs4(hsp-4p::gfp)	this study	cross
BPW199	miy40[fasn-1(D1596E)]I;zcIs4(hsp-4p::gfp)	this study	cross
BPW208	miy40[fasn-1(D1593E)]I;frIs7[nlp-29p::gfp+col-12p::DsRed]IV	this study	cross
BPW209	miy40[fasn-1(D1593E)]I;ldIs3[gcs-1p::gfp+rol-6(su1006)]	this study	cross
BPW237	miy51[fasn-1(HA::AID(V26S M27L)::GSGTGS::fasn-1::GSGTGS::AID::HA)]I	this study	CRISPR-Cas9
BPW252	fasn-1(miy40[fasn-1(D1593E)])I;ldrIs1[dhs-3p::dhs-3::GFP + unc-76(+)]	this study	cross
BPW253	ced-3(n717)IV;ldrIs1[dhs-3p::dhs-3::GFP + unc-76(+)]	this study	cross
BPW288	miySi60(eft-3p::HA::AID::GSGTGS::fasn-1aa1-1593)V;ieSi57(Peft-3::At-tir1::mRuby::unc54_3’UTR)II;unc-119(ed3)	this study	CRISPR-Cas9
BPW289	ieSi57(Peft-3::At-tir1::mRuby::unc54_3’UTR)II;frIs7[nlp-29p::gfp+col-12p::DsRed]IV	this study	cross
BPW290	miy51[fasn-1(HA::AID(V26S M27L)::GSGTGS::fasn-1::GSGTGS::AID::HA)]I;ieSi57(Peft-3::At-tir1::mRuby::unc54_3’UTR)II;frIs7[nlp-29p::gfp+col-12p::DsRed]IV	this study	cross
BPW291	ieSi57(Peft-3::At-tir1::mRuby::unc54_3’UTR)II;zcIs4(hsp-4p::gfp)	this study	cross
BPW292	miy51[fasn-1(HA::AID(V26S M27L)::GSGTGS::fasn-1::GSGTGS::AID::HA)]I;ieSi57(Peft-3::At-tir1::mRuby::unc54_3’UTR)II;zcIs4(hsp-4p::gfp)	this study	cross
BPW301	miySi61(eft-3p::fasn-1aa1594-2613::AID::HA)III;ieSi57(Peft-3::At-tir1::mRuby::unc54_3’UTR)II;unc-119(ed3)	this study	CRISPR-Cas9
BPW309	miySi61(eft-3p::fasn-1aa1594-2613::AID::HA)III;zcIs4(hsp-4p::gfp)	this study	cross
BPW310	miySi61(eft-3p::fasn-1aa1594-2613::AID::HA)III;ieSi57(Peft-3::At-tir1::mRuby::unc54_3’UTR)II;zcIs4(hsp-4p::gfp)	this study	cross
BPW311	miySi66(eft-3p::HA::AID::fasn-1aa2-1593)I;ieSi57(Peft-3::At-tir1::mRuby::unc54_3’UTR)II;ced-3(n717)IV;zcIs4(hsp-4p::gfp)	this study	cross
BPW312	miySi66(eft-3p::HA::AID::fasn-1aa2-1593)I;ieSi57(Peft-3::At-tir1::mRuby::unc54_3’UTR)II;miySi61(eft-3p::fasn-1aa1594-2613::AID::HA)III;ced-3(n717) IV;zcIs4(hsp-4p::gfp)	this study	cross
BPW316	miy63[HA::AID(V26S M27L)::GSGTGS::fasn-1(D1593E)::GSGTGS::AID::HA]	this study	CRISPR-Cas9
BPW317	miySi61(eft-3p::fasn-1aa1594-2613::AID::HA)III;ieSi57(Peft-3::At-tir1::mRuby::unc54_3’UTR)II;ced-3(n717)IV;zcIs4(hsp-4p::gfp)	this study	cross
BPW326	ldIs3[gcs-1p::gfp+rol-6(su1006)]	this study	cross
BPW327	ieSi57(Peft-3::At-tir1::mRuby::unc54_3’UTR)II;ldIs3[gcs-1p::gfp+rol-6(su1006)]	this study	cross
BPW328	miy51[fasn-1(HA::AID(V26S M27L)::GSGTGS::fasn-1::GSGTGS::AID::HA)]I; ldIs3[gcs-1p::gfp+rol-6(su1006)]	this study	cross
BPW329	miy51[fasn-1(HA::AID(V26S M27L)::GSGTGS::fasn-1::GSGTGS::AID::HA)]I;ieSi57(Peft-3::At-tir1::mRuby::unc54_3’UTR)II;ldIs3[gcs-1p::gfp+rol-6(su1006)]	this study	cross
BPW341	miySi66(eft-3p::HA::AID::fasn-1aa2-1593)I;ieSi57(Peft-3::At-tir1::mRuby::unc54_3’UTR)II;zcIs4(hsp-4p::gfp)	this study	CRISPR-Cas9
BPW350	ieSi57(Peft-3::At-tir1::mRuby::unc54_3’UTR)II;ced-3(n717)IV;zcIs4(hsp-4p::gfp)	this study	cross
BPW351	miySi66(eft-3p::HA::AID::fasn-1aa2-1593)I;ieSi57(Peft-3::At-tir1::mRuby::unc54_3’UTR)II;miySi61(eft-3p::fasn-1aa1594-2613::AID::HA)III;zcIs4(hsp-4p::gfp)	this study	cross
BPW355	miySi61(eft-3p::fasn-1aa1594-2613::AID::HA)III;ieSi57(Peft-3::At-tir1::mRuby::unc54_3’UTR)II;ldrIs1 [dhs-3p::dhs-3::GFP + unc-76(+)]	this study	cross
BPW356	miySi61(eft-3p::fasn-1aa1594-2613::AID::HA)III;ieSi57(Peft-3::At-tir1::mRuby::unc54_3’UTR)II;ced-3(n717)IV;ldrIs1 [dhs-3p::dhs-3::GFP + unc-76(+)]	this study	cross
BPW357	miySi66(eft-3p::HA::AID::fasn-1aa2-1593)I;ieSi57(Peft-3::At-tir1::mRuby::unc54_3’UTR)II;ldrIs1 [dhs-3p::dhs-3::GFP + unc-76(+)]	this study	cross
BPW358	miySi66(eft-3p::HA::AID::fasn-1aa2-1593)I;ieSi57(Peft-3::At-tir1::mRuby::unc54_3’UTR)II;ced-3(n717)IV;ldrIs1 [dhs-3p::dhs-3::GFP + unc-76(+)]	this study	cross
BPW378	miySi72[eft-3p::HA::AID(V26S M27L)::GSGTGS::fasn-1(aa2-1138)];ieSi57(Peft-3::At-tir1::mRuby::unc54_3’UTR)II;zcIs4(hsp-4p::gfp)	this study	CRISPR-Cas9
BPW379	miySi73[eft-3p::HA::AID(V26S M27L)::GSGTGS::fasn-1(aa2-1138)];ieSi57(Peft-3::At-tir1::mRuby::unc54_3’UTR)II;zcIs4(hsp-4p::gfp)	this study	CRISPR-Cas9
BPW384	miySi75[myo-3p::fasn-1aa1594-2613::GSGTGS::AID(V26S M27L)::HA]III;ieSi57(Peft-3::At-tir1::mRuby::unc54_3’UTR)II;zcIs4(hsp-4p::gfp)	this study	CRISPR-Cas9
BPW385	miySi76[ges-1p::fasn-1aa1594-2613::GSGTGS::AID(V26S M27L)::HA]III;ieSi57(Peft-3::At-tir1::mRuby::unc54_3’UTR)II	this study	CRISPR-Cas9
BPW386	miySi77 [eft-3p::fasn-1aa1594-2613(G1771V G1989A S2248A S2415A)::GSGTGS::AID(V26S M27L)::HA]III;ieSi57(Peft-3::At-tir1::mRuby::unc54_3’UTR)II	this study	CRISPR-Cas9
BPW388	miySi75[myo-3p::fasn-1aa1594-2613::GSGTGS::AID(V26S M27L)::HA]III;ieSi57(Peft-3::At-tir1::mRuby::unc54_3’UTR)II;zcIs4(hsp-4p::gfp)	this study	cross
BPW389	miySi75[myo-3p::fasn-1aa1594-2613::GSGTGS::AID(V26S M27L)::HA]III;ieSi57(Peft-3::At-tir1::mRuby::unc54_3’UTR)II;ced-3(n717);zcIs4(hsp-4p::gfp)	this study	cross
BPW390	miySi77 [eft-3p::fasn-1aa1594-2613(G1771V G1989A S2248A S2415A)::GSGTGS::AID(V26S M27L)::HA]III;ieSi57(Peft-3::At-tir1::mRuby::unc54_3’UTR)II;zcIs4(hsp-4p::gfp)	this study	cross
BPW391	miySi77 [eft-3p::fasn-1aa1594-2613(G1771V G1989A S2248A S2415A)::GSGTGS::AID(V26S M27L)::HA]III;ieSi57(Peft-3::At-tir1::mRuby::unc54_3’UTR)II;ced-3(n717);zcIs4(hsp-4p::gfp)	this study	cross
BPW392	miySi77 [eft-3p::fasn-1aa1594-2613(G1771V G1989A S2248A S2415A)::GSGTGS::AID(V26S M27L)::HA]III;ieSi57(Peft-3::At-tir1::mRuby::unc54_3’UTR)II;ldrIs1 [dhs-3p::dhs-3::GFP + unc-76(+)]	this study	cross
BPW393	miySi77 [eft-3p::fasn-1aa1594-2613(G1771V G1989A S2248A S2415A)::GSGTGS::AID(V26S M27L)::HA]III;ieSi57(Peft-3::At-tir1::mRuby::unc54_3’UTR)II;ced-3(n717);ldrIs1 [dhs-3p::dhs-3::GFP + unc-76(+)]	this study	cross
BPW397	miySi76[ges-1p::fasn-1aa1594-2613::GSGTGS::AID(V26S M27L)::HA]III;ieSi57(Peft-3::At-tir1::mRuby::unc54_3’UTR)II;zcIs4(hsp-4p::gfp)	this study	cross
BPW398	miySi76[ges-1p::fasn-1aa1594-2613::GSGTGS::AID(V26S M27L)::HA]III;ieSi57(Peft-3::At-tir1::mRuby::unc54_3’UTR)II;ced-3(n717);zcIs4(hsp-4p::gfp)	this study	cross
BPW394	miySi79 (eft-3p::fasn-1aa1594-2613(S2415A)::GSGTGS::AID::HA)III;ieSi57(Peft-3::At-tir1::mRuby::unc54_3’UTR)II	this study	CRISPR-Cas9
BPW395	miySi80 (eft-3p::fasn-1aa1594-2613(S2248A)::GSGTGS::AID::HA)III;ieSi57(Peft-3::At-tir1::mRuby::unc54_3’UTR)II	this study	CRISPR-Cas9
BPW396	miySi81 (eft-3p::fasn-1aa1594-2613(G1771V G1989A)::GSGTGS::AID::HA)III;ieSi57(Peft-3::At-tir1::mRuby::unc54_3’UTR)II	this study	CRISPR-Cas9
BPW400	miySi81[eft-3p::fasn-1aa1594-2613(G1771V G1989A)::GSGTGS::AID::HA]III;ieSi57(Peft-3::At-tir1::mRuby::unc54_3’UTR)II;ced-3(n717);zcIs4(hsp-4p::gfp)	this study	cross
BPW402	miySi79 (eft-3p::fasn-1aa1594-2613(S2415A)::GSGTGS::AID::HA)III;ieSi57(Peft-3::At-tir1::mRuby::unc54_3’UTR)II;ced-3(n717);zcIs4(hsp-4p::gfp)	this study	cross
BPW404	miySi80 (eft-3p::fasn-1aa1594-2613(S2248A)::GSGTGS::AID::HA)III;ieSi57(Peft-3::At-tir1::mRuby::unc54_3’UTR)II;ced-3(n717);zcIs4(hsp-4p::gfp)	this study	cross
BPW413	miySi82(eft-3p::fasn-1aa1594-2613(G1771V )::GSGTGS::AID::HA)III;ieSi57(Peft-3::At-tir1::mRuby::unc54_3’UTR)II	this study	CRISPR-Cas9
BPW414	miySi83(eft-3p::fasn-1aa1594-2613(G1989A)::GSGTGS::AID::HA)III;ieSi57(Peft-3::At-tir1::mRuby::unc54_3’UTR)II	this study	CRISPR-Cas9
BPW416	miySi82(eft-3p::fasn-1aa1594-2613(G1771V )::GSGTGS::AID::HA)III;ieSi57(Peft-3::At-tir1::mRuby::unc54_3’UTR)II;ced-3(n717);zcIs4(hsp-4p::gfp)	this study	cross
BPW428	miySi83(eft-3p::fasn-1aa1594-2613(G1989A)::GSGTGS::AID::HA)III;ieSi57(Peft-3::At-tir1::mRuby::unc54_3’UTR)II;ced-3(n717);zcIs4(hsp-4p::gfp)	this study	cross
BPW433	miySi83(eft-3p::fasn-1aa1594-2613(G1989A)::GSGTGS::AID::HA)III;ieSi57(Peft-3::At-tir1::mRuby::unc54_3’UTR)II;ced-3(n717);ldrIs1[dhs-3p::dhs-3::GFP + unc-76(+)]	this study	cross
BPW437	miy40(fasn-1 D1593E); jrIs2[Prpl-17::Grx1-roGFP2; UNC-119(+)]	this study	cross
BPW438	ced-3(n717); jrIs2[Prpl-17::Grx1-roGFP2; UNC-119(+)]	this study	cross
BPW63	ced-3(n717); zcIs4(hsp-4p::gfp)	this study	cross
BPW19	frIs7[nlp-29p::gfp+col-12p::DsRed]IV	PMID: 32302544
BPW27	ced-3(n717) frIs7(nlp-29p::gfp+col-12p::DsRed) IV	PMID: 32302544
BPW18	ced-3(n2433) frIs7(nlp-29p::gfp+col-12p::DsRed) IV	PMID: 32302544
CA1200	unc-119(ed3);ieSi57(Peft-3::At-tir1::mRuby::unc54_3’UTR)II	PMID: 26552885
LIU1	ldrIs1 [dhs-3p::dhs-3::GFP + unc-76(+)]	PMID: 22493183
SJ4005	zcIs4(hsp-4p::gfp)	PMID: 11780124
LD1171	ldIs3[gcs-1p::gfp+rol-6(su1006)]	PMID: 20700440
JV2	jrIs2[Prpl-17::Grx1-roGFP2; UNC-119(+)]	PMID: 22226831
MT1522	ced-3(n717)IV	PMID: 3955651
MT6347	ced-3(n2433)IV	PMID: 3955651
MT2547	ced-4(n1162)III	PMID: 1286611
