# Supplementary material for: Proteolytic activation of fatty acid synthase signals pan-stress resolution
Source: Nat Metab. 2024 Jan 2;6(1):113–26. doi: 10.1038/s42255-023-00939-z (PMC10822777; doi:10.1038/s42255-023-00939-z)
Supplement: Supplementary file 3 — Plasmids used in this study. [file 42255_2023_939_MOESM3_ESM.xlsx]

## Sheet: Supp Table 2
Supplementary Table 2. Plasmids used in this study
Name	Description	Backbone
pHW_10	kozak sequence::fasn-1 (aa1-943)	pTNT
pHW_11	kozak sequence::fasn-1 (aa940-1954)	pTNT
pHW_12	kozak sequence::fasn-1 (aa1947-2613)	pTNT
pHW_33	sir-2.1 RNAi, sir-2.1 CDS(+6 to +849 bp)	pL4440
pHW_34	sir-2.1 RNAi, sir-2.1 CDS(+444 to +1309 bp)	pL4440
pHW_35	sbp-1 RNAi, sbp-1 CDS(+1 to +756 bp)	pL4440
pHW_36	ire-1 RNAi, ire-1(+1 to +805 bp)	pL4440
pHW_37	hsf-1 RNAi, hsf-1 CDS (+1 to +846 bp)	pL4440
pHW_38	hsf-1 RNAi, hsf-1 CDS (+472 to +1287 bp)	pL4440
pHW_39	atf-6 RNAi, atf-6 CDS(+1 to +804 bp)	pL4440
pHW_40	atf-6 RNAi, atf-6 CDS(+373 to +1198 bp)	pL4440
pHW_41	pek-1 RNAi, pek-1 CDS(+43 to + 843bp)	pL4440
pHW_42	sir-2.1 RNAi, sir-2.1 CDS(+1012 to +1822 bp)	pL4440
pHW_43	sbp-1 RNAi, sbp-1 CDS(+2503 to +3340 bp)	pL4440
pHW_44	hsf-1 RNAi, hsf-1 CDS (+1432 to +2256bp_includes partial 3'UTR)	pL4440
pHW_45	pek-1 RNAi, pek-1 CDS(+2549 to +3398bp_includes partial 3'UTR)	pL4440
pHW_46	atf-6 RNAi, atf-6 CDS(+1168 to +1995bp_includes partial 3'UTR)	pL4440
pHW_47	kozak sequence::fasn-1(aa940-1954)_mutate DVDD/EVEE	pTNT
pHW_48	kozak sequence::fasn-1(aa940-1954)_mutate DTED/ETEE	pTNT
pHW_49	mutate DTED to ETEE amino acids from pHW_47	pTNT
pHW_52	kozak sequence::fasn-1(aa940-1954)_mutate DYMD to EYME	pTNT
pHW_52.1	kozak sequence::fasn-1(aa940-1954)_mutate DYMD to DYME	pTNT
pHW_53	kozak sequence::fasn-1(aa940-1954)_mutate EIRD to EIRE	pTNT
pHW_54	kozak sequence::fasn-1(aa1-2613)	pTNT
pHW_56.1	repair fragment to generate N-terminus HA::AID tagged fasn-1	pBS II KS(-)
pHW_58	sgRNA to generate N-terminus HA::AID tagged fasn-1	pDD162
pHW_59	sgRNA to generate C-terminus AID::HA tagged fasn-1	pDD162
pHW_60	repair fragment to generate C-terminus AID::HA tagged fasn-1	pBS II KS(-)
pHW_61	sgRNA to generate fasn-1(D1593E) mutatant	pDD162
pHW_64	kozak sequence::fasn(aa1-895)_homo sapien	pTNT
pHW_65	kozak sequence::fasn(aa892-1861)_homo sapien	pTNT
pHW_66	kozak sequence::fasn(aa1854-2511)_homo sapien	pTNT
pHW_67.1	repair fragment to generate eft-3p::HA::AID::GSGTGS::fasn-1[Nt]aa2-1593 transgene by CRISPR	pKSII (-)
pHW_67.2	repair fragment to generate eft-3p::HA::AID::GSGTGS::fasn-1[Nt]Δlinkeraa2-1138 transgene by CRISPR	pKSII (-)
pHW_68	repair fragment to generate eft-3p::fasn-1[Ct]aa1594-2613::GSGTGS::AID::HA transgene by CRISPR	pKSII (-)
pHW_68.1	repair fragment to generate eft-3p::fasn-1[Ct]4-KO(G1771V G1989A S2248A S2415A)aa1594-2613::GSGTGS::AID::HA transgene by CRISPR	pKSII (-)
pHW_69	sgRNA to generate eft-3p::fasn-1[Ct]aa1594-2613::GSGTGS::AID::HA	pDD162
pHW_70	At_tir-1RNAi, At_tir-1 CDS(+1 to +1884 bp)	pL4440
pHW_71	sgRNA to generate eft-3p::HA::AID::GSGTGS::fasn-1[Nt]aa2-1593 and eft-3p::HA::AID::GSGTGS::fasn-1[Nt]Δlinkeraa2-1138	pDD162
pHW_73	repair fragment to generate myo-3p::fasn-1[Ct]aa1594-2613::GSGTGS::AID::HA transgene by CRISPR	pKSII (-)
pHW_74	repair fragment to generate ges-1p::fasn-1[Ct]aa1594-2613::GSGTGS::AID::HA transgene by CRISPR	pKSII (-)
pHW_68.2	repair fragment to generate eft-3p::fasn-1[Ct]TE-KO(S2415A)aa1594-2613::GSGTGS::AID::HA transgene by CRISPR	pKSII (-)
pHW_68.3	repair fragment to generate eft-3p::fasn-1[Ct]ACP-KO(S2248A)aa1594-2613::GSGTGS::AID::HA transgene by CRISPR	pKSII (-)
pHW_68.4	repair fragment to generate eft-3p::fasn-1[Ct]2-KO(G1771V G1989A)aa1594-2613::GSGTGS::AID::HA transgene by CRISPR	pKSII (-)
pHW_68.5	repair fragment to generate eft-3p::fasn-1[Ct]ER-KO(G1771V)aa1594-2613::GSGTGS::AID::HA transgene by CRISPR	pKSII (-)
pHW_68.6	repair fragment to generate eft-3p::fasn-1[Ct]KR-KO(G1989A)aa1594-2613::GSGTGS::AID::HA transgene by CRISPR	pKSII (-)
