# Supplementary material for: Proteolytic activation of fatty acid synthase signals pan-stress resolution
Source: Nat Metab. 2024 Jan 2;6(1):113–26. doi: 10.1038/s42255-023-00939-z (PMC10822777; doi:10.1038/s42255-023-00939-z)
Supplement: Supplementary file 4 — Oligonucleotides used in this study. [file 42255_2023_939_MOESM4_ESM.xlsx]

## Sheet: Supp Table 3
Supplementary Table 3. Oligos Used in this Study
sgRNA
1	HA::AID::GSGTGS tag fasn-1 N-terminus	CGATGGATAATACTGGAGA
2	GSGTGS::AID::HA tag fasn-1 C-terminus	AACAGTTGAACACATCAAC
3	mutate fasn-1 D1593E residue	TGACTACATGGATGGACAA
4	Chr.III Mos1_oxTi444 transposon site insertion	TTTGGAAAACAATGTGACA
5	Chr.I Mos1_ttTi4348 transposon site insertion	TTTCGGGATAATTGAGATG
RNAi clones		FWD	REV
pHW_33	sir-2.1 RNAi, sir-2.1 CDS(+6 to +849 bp)	gtcacgtggctagcCGTGATAGTGGCAACGATTCAGA	gctctagaactagtACGCATAGCAAGAACTTCCTCACGA
pHW_34	sir-2.1 RNAi, sir-2.1 CDS(+444 to +1309 bp)	gtcacgtggctagcCTTGTGTTGACTGGCGCTGGAG	gctctagaactagtTGGCTCATCACTCGAATCATCA
pHW_35	sbp-1 RNAi, sbp-1 CDS(+1 to +756 bp)	gtcacgtggctagcATGAACGAAGAATTCGAGGGAG	gctctagaactagtAATCGATGGAGATGCCACTTGT
pHW_36	ire-1 RNAi, ire-1(+1 to +805 bp)	gtcacgtggctagcATGAGAGCAACATTTCATCTATTC	gctctagaactagtTGGCCATTGATCCACGGTGAAGAT
pHW_37	hsf-1 RNAi, hsf-1 CDS (+1 to +846 bp)	gtcacgtggctagcATGCAGCCAACAGGGAATCAAATAC	gctctagaactagtCGCGACACGCTTCGACAATCCT
pHW_38	hsf-1 RNAi, hsf-1 CDS (+472 to +1287 bp)	gtcacgtggctagcCTGTCCCAAGGTGGTCTAACTCGA	gctctagaactagtACGATGAATATTCTCATGAGTCA
pHW_39	atf-6 RNAi, atf-6 CDS(+1 to +804 bp)	tcacgtggctagcATGAACTTTGACAATACGGTTCA	ctctagaactagtCTTCTTGCGCATGCGAGAGGCTT
pHW_40	atf-6 RNAi, atf-6 CDS(+373 to +1198 bp)	tcacgtggctagcATGAACGCAAGATACCTCAGAGA	ctctagaactagtATCATTTTGAGTGGAGTTCGGA
pHW_41	pek-1 RNAi, pek-1 CDS(+43 to + 843bp)	tcacgtggctagcATGGCCTTGGTACCATTCAACGCT	tctagaactagtGTCGAAGATGGATATCTCTCCGA
pHW_42	sir-2.1 RNAi, sir-2.1 CDS(+1012 to +1822 bp)	gtcacgtggctagcATTCCACATTGTGTTGATAAGAATGT	gctctagaactagtGATACGCATTTCTTCACACAAATGCGA
pHW_43	sbp-1 RNAi, sbp-1 CDS(+2503 to +3340 bp)	gtcacgtggctagcAATGTGGAACGCATCCTAAATGA	gctctagaactagtAAGATCCATAGAAGTATGTAGTT
pHW_44	hsf-1 RNAi, hsf-1 CDS (+1432 to +2256bp_includes partial 3'UTR)	gtcacgtggctagcATGGCTCAGCCGCAACAAGACTA	gctctagaactagtatttagttgcaactattccgaat
pHW_45	pek-1 RNAi, pek-1 CDS(+2549 to +3398bp_includes partial 3'UTR)	gtcacgtggctagcTCTCAATCCATAACAGAGCGATG	gctctagaactagttgtcatgtttcaaatatgagatg
pHW_46	atf-6 RNAi, atf-6 CDS(+1168 to +1995bp_includes partial 3'UTR)	gtcacgtggctagcCACAACTATCCGAACTCCACTCA	gctctagaactagtagaccggaatatgattgatgtaa
