# Supplementary material for: Proteolytic activation of fatty acid synthase signals pan-stress resolution
Source: Nat Metab. 2024 Jan 2;6(1):113–26. doi: 10.1038/s42255-023-00939-z (PMC10822777; doi:10.1038/s42255-023-00939-z)
Supplement: Supplementary file 5 — Untargeted metabolomics for wild-type, ced-3(-) and fasn-1(D/E) with no stress, ER, osmotic and ROS stress. [file 42255_2023_939_MOESM5_ESM.xlsx]

## Sheet: fasn vs wt
No	RT [min]	m/z	Molecular Weight	HMDB ID	Compound_name	Formula	Monoisotopic_Mass	Delta(ppm)	fasn1	fasn2	fasn3	fasn4	fasn5	fasn6	AVE(fasn)	wt1	wt2	wt3	wt4	wt5	wt6	AVE(wt)	FC(fasn/wt)	Log2(FC)	T-Test	Log10(p-value)	VIP	Mode		Mebaolites with p<0.05 are used for enrichment analysis
1411	0.853	258.109	259.117	HMDB0038516	Linatine	C10H17N3O5	259.117	0.349916	665.622	604.777	633.832	583.924	645.175	606.94	623.379	242.111	271.358	232.364	236.785	241.657	267.456	248.622	2.50734	1.32616	1.25242e-10	9.90225	1.83163	Negative
2383	2.82	173.08	172.073	HMDB0000341	2-Octenedioic acid	C8H12O4	172.074	3.30598	5.84816	8.61721	6.28374	8.56303	7.35963	12.1453	8.13618	18.4078	20.2425	16.2352	21.7045	21.5709	21.2432	19.9007	0.40884	-1.29039	3.49818e-06	5.45616	1.70608	Positive
3462	1.43	284.098	283.09	HMDB0000133	Guanosine	C10H13N5O5	283.092	4.51639	14.4357	20.3568	16.9068	18.5238	13.2354	20.3787	17.3062	42.449	58.959	40.315	53.2817	40.9764	46.5487	47.0883	0.367526	-1.44408	4.19562e-06	5.3772	1.70189	Positive
3097	1.413	241.018	240.011	HMDB0000192	Cystine	C6H12N2O4S2	240.024	53.9457	1.23769	2.13449	1.06724	2.35089	1.45904	2.8792	1.85476	4.47666	5.39446	5.60068	4.82823	5.73204	6.29127	5.38722	0.344288	-1.53831	4.27358e-06	5.36921	1.70172	Positive
3498	0.891	290.134	289.126	HMDB0005765	Ophthalmic acid	C11H19N3O6	289.127	4.20353	9.80042	8.5091	9.13809	8.30841	7.54407	9.34942	8.77492	20.9616	19.0286	20.5415	22.2807	13.9652	21.5024	19.7133	0.445126	-1.16771	6.40651e-06	5.19338	1.69275	Positive
2488	0.885	182.081	181.073	HMDB0000158	Tyrosine	C9H11NO3	181.074	3.77317	29.1848	42.4253	34.6291	37.3465	42.8841	56.1453	40.4359	72.9232	80.7184	78.756	95.7847	81.9881	91.7544	83.6541	0.483369	-1.0488	7.48075e-06	5.12606	1.68973	Positive
1234	1.208	242.114	243.122	HMDB0028805	Glutaminylproline	C10H17N3O4	243.122	0	148.348	124.809	100.852	132.873	125.222	156.483	131.431	302.14	290.052	366.934	346.117	367.624	237.825	318.449	0.412723	-1.27675	8.05584e-06	5.09389	1.72528	Negative
985	1.24	129.066	128.058	HMDB0000079	Dihydrothymine	C5H8N2O2	128.059	3.96308	12.8423	18.1043	11.5598	16.4093	13.3048	16.1132	14.7223	29.9123	34.6577	34.897	37.3909	32.3534	46.3278	35.9232	0.409827	-1.28691	8.13245e-06	5.08978	1.6873	Positive
211	4.375	131.07	132.077	HMDB0001624	2-Hydroxycaproic acid	C6H12O3	132.079	8.73911	306.983	356.074	310.77	374.802	399.842	443.006	365.246	851.795	802.311	865.459	1090.16	806.389	680.962	849.513	0.429948	-1.21777	9.40659e-06	5.02657	1.7212	Negative
2084	0.887	154.086	153.078	HMDB0000073	Dopamine	C8H11NO2	153.079	4.43301	180.591	194.102	172.681	238.895	188.694	206.649	196.935	342.839	416.212	394.752	455.764	312.667	415.938	389.695	0.505358	-0.984624	9.78446e-06	5.00946	1.68286	Positive
81	0.81	111.019	112.026	HMDB0000300	Uracil	C4H4N2O2	112.027	9.79567	209.698	186.833	186.524	194.8	192.612	209.394	196.644	145.217	162.612	139.021	124.624	127.726	144.041	140.54	1.3992	0.484601	1.23799e-05	4.90728	1.714	Negative
1254	0.842	243.062	244.069	HMDB0000296	Uridine	C9H12N2O6	244.07	0.598706	116.43	116.937	114.642	117.963	91.0269	95.3094	108.718	56.241	73.1699	69.0787	60.5675	56.7839	66.6894	63.7551	1.70524	0.769979	1.3706e-05	4.86309	1.71175	Negative
2239	1.27	147.044	164.047	HMDB0030677	coumaric acid	C9H8O3	164.047	3.19494	67.4877	98.0713	68.3081	101.955	81.3946	116.774	88.9985	193.613	261.222	220.886	288.998	235.341	331.577	255.273	0.348641	-1.52019	1.83307e-05	4.73682	1.66615	Positive
867	3.166	203.082	204.089	HMDB0000929	Tryptophan	C11H12N2O2	204.09	2.92831	1148.42	1331.86	1268.89	1354.48	1324.68	1749.39	1362.95	2304.64	2730.36	2145.92	2294.7	2350.63	2052.69	2313.15	0.589218	-0.763126	2.00549e-05	4.69778	1.70078	Negative
847	1.268	123.044	122.037	HMDB0001870	Benzoic acid	C7H6O2	122.037	1.88003	274.701	385.526	278.47	363.589	310.941	443.338	342.761	618.632	869.407	726.153	938.049	785.179	1047.9	830.886	0.412525	-1.27745	3.15287e-05	4.50129	1.64984	Positive
1417	1.264	136.075	135.068	HMDB0032628	2-Aminoacetophenone	C8H9NO	135.068	3.21256	405.66	586.922	467.027	606.607	479.065	659.9	534.197	1029.65	1408	1156.93	1515.17	1256.55	1803.61	1361.65	0.392316	-1.34991	4.22276e-05	4.3744	1.64016	Positive
2186	3.213	160.075	159.068	HMDB0001190	Indoleacetaldehyde	C10H9NO	159.068	2.41352	47.7134	71.2559	56.2863	69.6226	57.7102	80.5064	63.8491	103.185	135.619	99.2871	132.609	111.865	129.985	118.758	0.537639	-0.89529	5.11725e-05	4.29096	1.63359	Positive
465	0.857	104.071	103.064	HMDB0000112	gamma-Aminobutyric acid	C4H9NO2	103.063	2.92503	51.7785	57.6579	55.4141	51.1346	47.0165	68.2661	55.2113	91.1598	98.1364	97.7834	87.6448	74.285	80.5174	88.2545	0.625592	-0.676707	5.20117e-05	4.2839	1.63263	Positive
1756	0.851	288.12	289.127	HMDB0005765	Ophthalmic acid	C11H19N3O6	289.127	0.119826	216.585	196.549	202.484	225.982	188.265	218.024	207.982	354.83	328.844	432.074	465.699	474.099	328.956	397.417	0.523333	-0.934198	5.37623e-05	4.26952	1.66821	Negative
1607	1.246	147.076	146.069	HMDB0000641	Glutamine	C5H10N2O3	146.069	3.09577	115.229	182.673	130.151	170.817	127.825	188.063	152.46	246.06	285.675	252.814	279.712	241.411	320.087	270.96	0.562665	-0.829651	5.73667e-05	4.24134	1.62949	Positive
943	3.195	127.054	126.047	HMDB0000262	Thymine	C5H6N2O2	126.043	28.4233	225.71	326.665	253.104	336.578	275.349	383.486	300.149	510.318	685.284	484.968	607.459	501.706	630.542	570.046	0.526534	-0.925401	6.59061e-05	4.18107	1.62415	Positive
2607	2.206	192.065	191.058	HMDB0000763	5-Hydroxyindoleacetic acid	C10H9NO3	191.058	2.79056	18.4875	25.9511	17.2849	25.0733	18.5304	29.7956	22.5205	37.7505	52.1369	42.2438	63.6689	53.6268	64.4221	52.3082	0.430534	-1.2158	0.000119801	3.92154	1.60086	Positive
2255	4.744	166.086	165.078	HMDB0000159	Phenylalanine	C9H11NO2	165.079	3.86846	87.0497	139.908	86.8758	87.7718	112.321	48.4518	93.7297	241.879	190.873	173.833	162.376	205.616	222.134	199.452	0.469936	-1.08946	0.000120991	3.91725	1.59962	Positive
627	3.33	181.05	182.057	HMDB0000755	Hydroxyphenyllactic acid	C9H10O4	182.058	4.00317	151.477	171.391	156.133	172.6	172.352	211.075	172.504	386.409	373.096	395.644	605.354	415.467	327.754	417.287	0.413395	-1.27441	0.000122121	3.91321	1.63559	Negative
2864	4.739	216.065	215.058	HMDB0000114	Glycerylphosphorylethanolamine	C5H14NO6P	215.056	7.79473	4.07303	5.32136	4.38355	5.35213	4.34326	5.69636	4.86161	7.08189	9.35508	7.37307	7.5978	6.81608	7.38968	7.60227	0.639495	-0.644994	0.000137898	3.86044	1.5941	Positive
2338	2.031	170.996	169.988	HMDB0001112	Glyceraldehyde 3-phosphate	C3H7O6P	169.998	56.1446	33.9249	53.5323	42.3118	48.669	42.3292	56.4148	46.197	63.3555	67.5938	64.6966	74.2997	70.8911	72.0922	68.8215	0.671258	-0.57506	0.000147321	3.83173	1.59223	Positive
1006	3.195	130.065	129.058	HMDB0033731	Quinoline	C9H7N	129.058	2.47353	23.8214	41.2398	32.1542	48.971	38.234	45.9216	38.3903	63.6567	77.0739	60.9331	70.2018	90.8283	72.0612	72.4592	0.52982	-0.916426	0.000152236	3.81748	1.5903	Positive
1858	4.752	149.059	148.052	HMDB0000567	Cinnamic acid	C9H8O2	148.052	4.31942	48.2395	91.8428	89.6307	103.802	65.5507	138.214	89.5468	246.852	166.882	176.754	166.833	209.222	218.766	197.551	0.453284	-1.14151	0.000159556	3.79709	1.58809	Positive
4614	0.881	613.156	612.149	HMDB0003337	Oxidized glutathione	C20H32N6O12S2	612.152	5.4756	77.9568	90.2285	87.7165	70.1685	62.1071	104.932	82.1849	219.794	226.82	137.086	218.183	136.745	222.983	193.602	0.424505	-1.23615	0.000160422	3.79474	1.58733	Positive
4026	1.121	405.008	404.001	HMDB0000295	Uridine 5'-diphosphate	C9H14N2O12P2	404.002	4.17559	5.5008	25.5178	11.5064	33.0384	8.15331	30.3415	19.0097	53.6544	69.4902	49.3656	79.8138	49.2305	55.3051	59.4766	0.319616	-1.64559	0.000190475	3.72016	1.58026	Positive
85	2.255	120.081	78.0469	HMDB0001505	Benzene	C6H6	78.047	0.899356	2172.74	3225.36	2307.5	3328.49	2593.33	3837.54	2910.83	4364.95	6031.83	4588.03	6345.66	5325.63	6495.62	5525.29	0.526819	-0.924621	0.000194158	3.71184	1.57914	Positive
2659	1.238	198.075	197.068	HMDB0000181	Dopa	C9H11NO4	197.069	3.94707	5.39985	7.68357	5.59415	7.72243	5.00677	9.77349	6.86338	12.6792	13.5961	11.4174	15.9346	12.1787	17.8448	13.9418	0.492288	-1.02243	0.000219438	3.65869	1.57331	Positive
1344	3.615	252.088	253.095	HMDB0011716	N-Acetylvanilalanine	C12H15NO5	253.095	0.0892748	3.50858	3.69931	2.87672	3.8453	3.73115	4.54862	3.70162	8.91783	8.17745	8.62899	14.1061	10.4448	6.9291	9.53405	0.388252	-1.36493	0.000240806	3.61833	1.60387	Negative
1049	3.205	132.08	131.073	HMDB0000466	3-Methylindole	C9H9N	131.073	3.3515	64.7145	102.487	82.8353	100.898	87.9443	133.514	95.3989	166.459	214.321	137.904	185.076	160.574	201.518	177.642	0.537029	-0.896928	0.00025379	3.59552	1.56573	Positive
4932	1.255	664.118	665.125	HMDB0001487	NADH	C21H29N7O14P2	665.125	0.553738	3.40612	3.41288	3.13633	3.25892	3.54074	3.2306	3.33093	3.77545	4.45778	3.9036	3.82231	4.13693	3.89586	3.99865	0.833014	-0.263588	0.000256762	3.59047	1.60123	Negative
4345	10.172	496.337	495.33	HMDB0010382	LPC(16:0)	C24H50NO7P	495.332	4.19813	17.0686	25.3395	20.7359	26.0252	19.1409	26.2113	22.4202	34.1705	32.7605	37.1754	44.223	35.2571	49.4432	38.8383	0.577271	-0.792678	0.000375837	3.425	1.54596	Positive
4400	9.983	508.338	507.33	HMDB0011512	LPE(20:1)	C25H50NO7P	507.332	4.09883	129.327	198.503	147.945	216.442	154.149	217.769	177.356	293.746	258.775	324.52	366.882	272.884	398.031	319.14	0.555731	-0.847542	0.000399655	3.39831	1.54268	Positive
785	0.867	120.065	119.058	HMDB0000719	Homoserine	C4H9NO3	119.058	3.8062	82.2	114.871	101.196	106.702	85.4303	126.428	102.804	156.723	145.685	143.129	151.805	125.21	147.793	145.058	0.708715	-0.496722	0.000444014	3.3526	1.53645	Positive
3677	4.781	318.18	317.173	HMDB0028940	Leucyltryptophan	C17H23N3O3	317.174	4.04074	1.05845	1.28654	0.642352	1.47051	1.06836	1.33712	1.14389	1.5609	2.31019	2.15153	3.02323	2.30963	2.35188	2.28456	0.500703	-0.997973	0.000488627	3.31102	1.53128	Positive
4491	9.24	530.322	529.315	HMDB0011523	LPE(22:4)	C27H48NO7P	529.317	4.00404	3.59841	6.14046	3.96447	7.55812	4.08464	6.94658	5.38212	8.50092	9.47546	9.71664	9.98928	8.61797	12.024	9.72071	0.553675	-0.852888	0.000553764	3.25668	1.5236	Positive
1076	14.565	288.921	132.966	HMDB0257201	Rhodanine	C3H3NOS2	132.966	0.856846	442.287	443.783	437.242	573.424	521.868	434.021	475.437	369.317	312.885	338.017	344.812	366.229	264.875	332.689	1.42907	0.51508	0.000554751	3.2559	1.52249	Positive
1009	0.757	130.086	129.079	HMDB0255618	Nipecotic acid	C6H11NO2	129.079	2.00341	266.616	387.788	192.229	355.085	315.748	404.31	320.296	487.185	493.09	459.355	499.274	484.96	489.584	485.575	0.659622	-0.600288	0.000555493	3.25532	1.52359	Positive
316	0.881	147.029	148.036	HMDB0000606	2-Hydroxyglutaric acid	C5H8O5	148.037	7.5884	4186.43	4881.04	4078.42	5029.59	4678.93	5866.72	4786.85	6233.9	6172.6	6420.98	6770.36	7146.37	5781.18	6420.9	0.745511	-0.423698	0.000574033	3.24106	1.55538	Negative
2030	1.363	151.061	150.053	HMDB0001644	Xylulose	C5H10O5	150.053	4.37559	6.73795	9.6024	9.27218	10.4561	9.38468	10.8212	9.3791	18.9256	33.7397	17.293	25.4565	17.1143	23.0738	22.6005	0.414996	-1.26883	0.000583377	3.23405	1.51956	Positive
2426	0.786	175.119	174.111	HMDB0000517	Arginine	C6H14N4O2	174.112	3.24913	271.502	311.069	264.609	293.924	284.212	343.009	294.721	364.899	402.636	331.594	374.867	362.366	396.581	372.157	0.791926	-0.336562	0.000620203	3.20747	1.51636	Positive
20	0.904	87.0074	88.0149	HMDB0000243	Pyruvic acid	C3H4O3	88.016	13.452	3529.84	4087.59	3357.9	4199.16	3908.49	4971.51	4009.08	5396.54	5265.28	5504.69	6412.29	6109.87	4879.76	5594.74	0.71658	-0.480799	0.000691764	3.16004	1.54377	Negative
1459	4.74	138.055	137.048	HMDB0001123	2-Aminobenzoic acid	C7H7NO2	137.048	0.645564	743.377	975.971	792.254	932.928	775.289	1063.45	880.544	1185.98	1504.17	1216.76	1571.88	1099.91	1492.03	1345.12	0.654621	-0.611268	0.000744149	3.12834	1.50527	Positive
53	0.884	101.023	102.031	HMDB0000005	2-Ketobutyric acid	C4H6O3	102.032	11.1148	3461.42	3999.36	3279.44	4089.94	3876.71	4855.12	3927	5244.46	5100.29	5382.24	6222.28	5999.86	4756.79	5450.99	0.72042	-0.47309	0.000773117	3.11175	1.5366	Negative
2060	8.38	311.169	312.176	HMDB0032549	N-Undecylbenzenesulfonic acid	C17H28O3S	312.176	1	7.38682	6.68749	7.70007	7.1383	8.06716	6.52563	7.25091	4.78454	5.17131	5.08064	3.05412	5.76759	5.89408	4.95871	1.46226	0.548197	0.000781645	3.10699	1.53555	Negative
1436	3.353	259.13	260.137	HMDB0011171	gamma-Glutamylleucine	C11H20N2O5	260.137	0.223882	13.5341	14.1544	12.426	15.2001	13.9696	17.1854	14.4116	22.5741	52.5978	35.4986	49.6221	38.9723	26.6635	37.6548	0.38273	-1.3856	0.000844537	3.07338	1.53089	Negative
2770	0.747	207.05	206.043	HMDB0006471	Methylisocitric acid	C7H10O7	206.043	0.472359	41.0883	50.5216	51.0942	49.2755	45.0449	48.8477	47.6454	63.6912	68.5629	58.8185	51.6393	61.475	59.8321	60.6698	0.785322	-0.348644	0.00085998	3.06551	1.49484	Positive
3280	0.797	261.03	260.022	HMDB0001401	Glucose 6-phosphate	C6H13O9P	260.03	27.8758	32.1623	55.8285	35.3318	48.1873	37.5839	59.0214	44.6859	63.6697	77.3934	64.9537	70.7905	61.9543	76.6312	69.2321	0.64545	-0.631623	0.0010147	2.99366	1.48483	Positive
1015	3.717	130.159	129.151	HMDB0255916	Octylamine	C8H19N	129.152	2.55214	105.271	81.3179	74.394	113.102	78.1655	94.5984	91.1414	71.2062	54.0229	41.0611	53.1861	59.706	30.4566	51.6065	1.76609	0.820555	0.0010434	2.98155	1.48251	Positive
3936	3.983	377.144	376.137	HMDB0000244	Riboflavin	C17H20N4O6	376.138	4.26543	44.0247	70.9597	51.2336	50.5389	51.7994	93.0854	60.2736	86.6381	120.863	88.0887	111.662	99.6098	110.049	102.818	0.586214	-0.770501	0.00109445	2.9608	1.47956	Positive
4735	3.499	786.16	785.153	HMDB0001248	FAD	C27H33N9O15P2	785.157	5.18935	0.746411	0.743529	0.761978	0.969164	0.85487	0.85953	0.82258	0.693916	0.508374	0.642266	0.489843	0.668169	0.491261	0.582305	1.41263	0.498382	0.00113466	2.94513	1.47637	Positive
886	0.817	124.999	123.992	HMDB0256485	phosphonoacetaldehyde	C2H5O4P	123.993	2.46112	75.7025	109.149	64.8407	103.617	92.8042	118.795	94.1514	186.131	210.753	139.438	150.207	143.196	136.477	161.034	0.584669	-0.774309	0.0012058	2.91872	1.47216	Positive
1266	0.853	282.084	245.136	HMDB0029125	Valylglutamine	C10H19N3O4	245.138	1	24.4994	20.2407	23.6524	23.81	19.7319	20.0218	21.9927	27.3401	40.2113	26.589	30.4961	35.252	33.0167	32.1509	0.684046	-0.547835	0.00124151	2.90605	1.50405	Negative
2022	13.725	307.264	308.272	HMDB0005060	Eicosadienoic acid	C20H36O2	308.272	0.193349	61.7161	55.9474	38.3184	42.3768	55.1949	51.764	50.8863	30.2218	42.7887	15.7469	9.09225	26.3757	21.3683	24.2656	2.09705	1.06836	0.00128843	2.88994	1.49921	Negative
2495	0.88	183.076	182.068	HMDB0000755	Hydroxyphenyllactic acid	C9H10O4	182.058	56.4721	14.2765	16.3044	11.9183	15.8746	12.4474	15.2331	14.3424	22.6939	25.1585	18.2288	22.7236	16.4623	25.8508	21.853	0.656313	-0.607544	0.00131526	2.88099	1.46588	Positive
66	0.762	104.034	105.041	HMDB0000187	Serine	C3H7NO3	105.043	12.3102	873.047	796.538	885.794	783.946	820.516	837.122	832.827	571.637	840.581	480.821	427.053	549.62	550.858	570.095	1.46086	0.546815	0.00150025	2.82384	1.48885	Negative
1406	0.809	258.038	259.046	HMDB0001254	Glucosamine 6-phosphate	C6H14NO8P	259.046	0.435989	606.987	771.566	693.432	669.7	686.693	1007.59	739.327	1046.17	1084.71	1059.02	1184.58	1212.27	851.866	1073.1	0.688962	-0.537504	0.00159925	2.79608	1.48482	Negative
3741	9.01	335.257	334.249	HMDB0000879	Tetrahydrodeoxycorticosterone	C21H34O3	334.251	4.80165	21.5506	44.2687	19.4657	24.9054	24.1184	59.562	32.3118	69.2227	49.1695	79.7718	58.1114	67.3926	73.3731	66.1735	0.488289	-1.03419	0.00164696	2.78332	1.45018	Positive
852	1.239	123.055	122.048	HMDB0256533	Picolinamide	C6H6N2O	122.048	2.31729	45.3768	60.4175	47.0879	55.6884	47.1546	64.1236	53.3081	65.5344	89.6426	67.4018	74.7165	68.9377	78.2123	74.0742	0.719658	-0.474616	0.00169078	2.77191	1.44738	Positive
2908	2.767	220.117	219.11	HMDB0000210	Pantothenic acid	C9H17NO5	219.111	3.80018	12.9553	20.701	15.0866	21.0264	13.7052	25.7633	18.2063	33.9355	66.4632	31.4245	52.4571	32.1569	54.6474	45.1808	0.402965	-1.31127	0.00169495	2.77084	1.44698	Positive
2423	0.86	175.107	174.1	HMDB0000893	Suberic acid	C8H14O4	174.089	60.837	34.7966	37.2918	30.9261	33.9152	31.2091	47.6358	35.9624	50.2407	49.8179	43.61	48.0962	46.0828	46.51	47.3929	0.758814	-0.398182	0.00184602	2.73376	1.44092	Positive
558	0.822	173.092	174.1	HMDB0034365	Theanine	C7H14N2O3	174.1	5	95.3444	74.2454	82.5588	76.3595	84.8995	101.381	85.7981	161.131	128.516	130.582	117.428	189.52	111.69	139.811	0.613671	-0.704463	0.00187364	2.72731	1.47222	Negative
2438	0.91	177.032	176.025	HMDB0000044	Ascorbic acid	C6H8O6	176.032	39.8109	43.0764	59.3795	49.4875	53.1911	32.9215	59.3689	49.5708	115.141	100.832	73.1478	101.745	55.418	97.7928	90.6795	0.54666	-0.871285	0.00199393	2.70029	1.43452	Positive
4041	9.561	528.309	529.317	HMDB0011523	LPE(22:4)	C27H48NO7P	529.317	0.397858	239.782	280.969	200.459	308.666	275.768	343.952	274.933	415.967	366.288	560.97	392.442	423.074	372.334	421.846	0.651738	-0.617636	0.00214385	2.66881	1.45986	Negative
1258	4.117	136.038	135.031	HMDB0000742	Homocysteine	C4H9NO2S	135.035	30.9491	47.4866	57.9646	39.4394	49.8032	30.0656	60.108	47.4779	86.5367	77.4692	60.0914	69.7114	64.1192	76.7864	72.4524	0.655298	-0.609777	0.00215494	2.66656	1.42821	Positive
2742	4.742	204.102	203.094	HMDB0002096	3-Indolebutyric acid	C12H13NO2	203.095	1.91371	1.3962	1.79707	2.08415	2.25467	2.38819	2.30467	2.03749	3.03133	3.79224	2.48221	3.93203	2.64096	3.79681	3.27926	0.621327	-0.686576	0.00220168	2.65725	1.42674	Positive
324	0.917	148.043	149.05	HMDB0000696	Methionine	C5H11NO2S	149.051	8	21.1172	35.1953	35.0175	30.6916	42.7163	17.3778	30.3526	39.4531	76.5842	45.4084	67.1263	63.8454	56.581	58.1664	0.521824	-0.938364	0.00234568	2.62973	1.45377	Negative
3155	0.882	246.144	245.137	HMDB0029125	Valylglutamine	C10H19N3O4	245.138	3.36996	15.2112	16.2002	17.0885	15.6822	14.298	18.9892	16.2449	26.0178	18.504	19.8259	20.7019	20.3478	23.3949	21.4654	0.756795	-0.402026	0.0025275	2.59731	1.41535	Positive
1612	0.831	148.06	147.053	HMDB0003339	Glutamic acid	C5H9NO4	147.053	4.33708	1051.85	1217.75	986.946	1168.41	968.361	1253.53	1107.81	1284.21	1399.77	1209.84	1364.61	1435.71	1401.39	1349.26	0.821051	-0.284457	0.00263254	2.57963	1.41208	Positive
3631	0.892	308.09	307.082	HMDB0000125	Glutathione	C10H17N3O6S	307.084	4.51336	159.474	171.108	160.898	192.498	153.834	223.474	176.881	250.742	227.41	265.645	232.471	194.99	279.563	241.804	0.731507	-0.451056	0.00272306	2.56494	1.40893	Positive
2934	0.82	223.074	222.067	HMDB0000099	Cystathionine	C7H14N2O4S	222.067	4.08721	208.667	283.997	207.402	284.175	235.405	334.78	259.071	400.128	341.49	332.805	356.808	321.513	356.078	351.47	0.737107	-0.440055	0.00278409	2.55532	1.40755	Positive
684	0.83	148.06	115.026	HMDB0254310	Maleamic acid	C4H5NO3	115.027	4.89472	246.862	328.981	257.138	298.927	252.822	245.687	271.736	359.25	325.792	356.335	326.216	340.021	303.183	335.133	0.810831	-0.302526	0.00320298	2.49445	1.39504	Positive
248	5.531	137.023	138.031	HMDB0001895	Salicylic acid	C7H6O3	138.032	7.70876	339.634	309.212	380.778	290.75	567.575	470.439	393.065	237.988	262.034	199.097	177.039	243.318	178.359	216.306	1.81717	0.861695	0.00325694	2.48719	1.42388	Negative
2454	0.887	179.048	178.041	HMDB0000078	Cysteinylglycine	C5H10N2O3S	178.041	3.72322	178.758	261.195	206.925	257.369	201.465	260.491	227.701	321.754	355.514	367.661	365.796	245.29	468.664	354.113	0.643016	-0.637073	0.00339707	2.4689	1.38935	Positive
828	1.239	122.027	121.02	HMDB0000574	Cysteine	C3H7NO2S	121.02	1.8936	2.18025	2.48902	2.37813	3.65654	2.44268	3.56983	2.78607	3.67814	4.39072	3.8772	4.84634	4.42077	6.38661	4.59996	0.605673	-0.723389	0.00344921	2.46228	1.38818	Positive
1466	4.996	261.134	262.142	HMDB0031897	Phaseolic acid	C12H22O6	262.142	0.387439	22.5337	16.8034	18.6668	17.9608	18.6161	18.2588	18.8066	15.6137	13.4344	12.3524	7.54116	13.97	16.0568	13.1614	1.42892	0.514925	0.00350789	2.45495	1.41696	Negative
2290	0.882	168.065	167.058	HMDB0001545	Pyridoxal	C8H9NO3	167.058	3.55061	28.9875	31.4987	29.2094	29.8358	22.2414	34.9627	29.4559	44.3157	35.1478	33.9667	40.3366	36.2897	44.1472	39.034	0.754623	-0.406172	0.00351018	2.45467	1.38662	Positive
2531	0.854	347.04	348.047	HMDB0000175	Inosinic acid	C10H13N4O8P	348.047	0.804707	301.378	341.861	263.296	390.727	314.193	319.81	321.878	178.926	195.594	294.125	201.874	261.825	231.763	227.351	1.41577	0.501591	0.00358028	2.44608	1.41605	Negative
695	0.817	116.071	115.063	HMDB0000162	Proline	C5H9NO2	115.063	0.248011	1752.54	2223.52	1313.75	2338.73	1890.32	2389.01	1984.64	2695	2768.1	2463.06	2687.75	2636.09	3289.13	2756.52	0.719981	-0.473969	0.00360936	2.44257	1.38404	Positive
3562	10.564	466.294	467.301	HMDB0010379	LPC(14:0)	C22H46NO7P	467.301	0.319586	1443.27	808.644	656.148	1325.54	901.617	1027.23	1027.07	554.606	676.83	597.015	259.558	532.765	432.104	508.813	2.01857	1.01333	0.00372354	2.42904	1.41187	Negative
1022	0.837	131.033	130.026	HMDB0000634	Citraconic acid	C5H6O4	130.027	4.60429	192.981	248.986	206.316	230.498	200.954	171.839	208.596	290.059	252.824	296.596	242.281	267.222	238.553	264.589	0.788375	-0.343047	0.00391563	2.4072	1.37627	Positive
831	4.52	122.06	121.052	HMDB0004461	Benzamide	C7H7NO	121.053	3.50137	6.01753	6.06813	4.75523	6.03131	5.21309	6.18909	5.7124	9.62495	8.56666	9.01196	5.48479	8.89197	7.4162	8.16609	0.699526	-0.515549	0.00392406	2.40626	1.37518	Positive
1261	10.467	243.196	244.204	HMDB0002261	2-Hydroxymyristic acid	C14H28O3	244.204	0.838488	21.1452	16.6154	17.1591	17.4485	17.6747	15.5141	17.5928	13.9111	13.8841	12.4738	12.5637	16.7754	13.5249	13.8555	1.26973	0.344526	0.00399485	2.3985	1.40386	Negative
1056	1.392	132.102	131.094	HMDB0000687	Leucine	C6H13NO2	131.095	3.04105	77.3756	114.956	79.5596	120.339	98.9034	131.125	103.71	151.817	159.107	160.848	138.002	116.753	146.379	145.484	0.712858	-0.488313	0.00402437	2.3953	1.37379	Positive
197	1.335	130.086	131.093	HMDB0000687	Leucine	C6H13NO2	131.095	9.21979	4419.38	4982.29	4453.61	4780.59	4818.21	5500.21	4825.71	6411	6065.46	7021.41	9697.35	7131.04	5857	7030.54	0.686393	-0.542893	0.00404603	2.39297	1.40418	Negative
515	0.829	107.016	106.009	HMDB0041604	3-Mercaptopropanoic acid	C3H6O2S	106.009	1.31946	76.93	103.892	86.7827	97.9049	75.8246	113.637	92.4952	127.005	103.639	116.269	119.395	129.43	119.973	119.285	0.775414	-0.366962	0.00413319	2.38371	1.37215	Positive
2632	0.826	196.063	195.056	HMDB0002404	Hydroxyhippuric acid	C9H9NO4	195.053	13.4436	150.887	200.382	167.656	191.414	163.281	239.169	185.465	278.12	217.995	228.002	241.634	242.179	247.847	242.629	0.764397	-0.387607	0.00427638	2.36892	1.36867	Positive
1162	2.342	235.072	236.079	HMDB0060485	Formylkynurenine	C11H12N2O4	236.08	1	2.88525	3.87451	3.9421	3.80446	3.23213	4.94327	3.78029	4.86249	7.35199	7.50215	12.8897	8.37643	6.72321	7.951	0.475448	-1.07264	0.00429142	2.3674	1.39873	Negative
137	1.373	117.018	118.025	HMDB0000254	Succinic acid	C4H6O4	118.027	11	5199.86	6479.96	5079.52	7025.42	6717.9	9007.45	6585.02	8247.77	11923.3	11237.8	14126.6	12242.9	7607.38	10897.6	0.604262	-0.726754	0.00434927	2.36158	1.39721	Negative
1102	7.219	229.144	230.151	HMDB0000623	Dodecanedioic acid	C12H22O4	230.152	1.60412	15.5306	16.1136	14.4899	13.7091	18.152	13.2474	15.2071	13.9602	10.6587	11.1777	11.1238	12.5195	12.328	11.9613	1.27136	0.346367	0.00442188	2.35439	1.3945	Negative
4204	3.703	457.11	456.103	HMDB0001520	Flavin mononucleotide	C17H21N4O9P	456.105	3.62812	2.18696	4.57517	1.96106	2.74599	1.6626	8.48937	3.60352	5.57319	12.4304	6.75572	10.7351	8.3711	10.9756	9.14018	0.394251	-1.34281	0.00460647	2.33663	1.36074	Positive
1633	2.008	277.119	278.127	HMDB0003426	Pantetheine	C11H22N2O4S	278.13	12.1091	2.37138	4.13393	2.62158	4.08382	3.03207	5.24722	3.58167	6.26287	9.80851	11.4379	20.4643	12.8334	7.19371	11.3335	0.316026	-1.66188	0.00461454	2.33587	1.39145	Negative
3483	9.947	287.2	286.192	HMDB0000053	Androstenedione	C19H26O2	286.193	4.333	54.3696	58.9832	61.9093	64.0553	42.8421	56.6577	56.4695	45.8427	36.1206	47.8903	25.4467	44.3811	39.9707	39.942	1.41379	0.499566	0.00470488	2.32745	1.35882	Positive
4687	0.855	664.113	663.106	HMDB0000902	NAD	C21H27N7O14P2	663.109	5.34095	18.155	31.1428	27.0839	29.1681	23.8662	36.7953	27.7019	32.8575	46.5173	40.2855	41.3014	38.7047	36.0534	39.2866	0.705122	-0.504054	0.00492844	2.30729	1.35443	Positive
2142	4.302	316.167	317.174	HMDB0028940	Leucyltryptophan	C17H23N3O3	317.174	0	12.7292	17.4787	9.28628	13.6303	9.35319	17.5909	13.3447	19.7036	19.2241	24.8879	31.828	21.7255	18.1314	22.5834	0.590909	-0.758992	0.00494469	2.30586	1.38459	Negative
1001	0.842	130.049	129.042	HMDB0246561	4-Oxoproline	C5H7NO3	129.043	3.43366	1120.84	1294.09	1138.29	1400.01	1104.16	1525.09	1263.75	1440.59	1614.74	1416.61	1640.67	1575.95	1664.6	1558.86	0.810687	-0.302783	0.00509044	2.29324	1.35138	Positive
3864	9.731	504.309	505.317	HMDB0011483	LPE(20:2)	C25H48NO7P	505.317	0.238648	227.866	260.192	198.455	330.523	236.281	327.455	263.462	169.23	220.393	201.768	141.861	147.25	135.621	169.354	1.55569	0.637555	0.00511464	2.29118	1.38153	Negative
687	0.846	187.072	188.079	HMDB0006029	N-Acetylglutamine	C7H12N2O4	188.08	3	271.532	264.398	256.358	275.631	283.298	295.989	274.534	221.965	271.841	168.883	234.121	212.308	223.672	222.132	1.23591	0.305571	0.00525083	2.27977	1.37677	Negative
3669	10.353	478.294	479.301	HMDB0011506	LPE(18:1)	C23H46NO7P	479.301	0.687132	3637.26	3259	2779.12	3700.88	3212.68	3628.6	3369.59	2575.18	2384.05	3130.54	1344.23	2644.12	2137.92	2369.34	1.42216	0.508088	0.00562925	2.24955	1.37118	Negative
2758	0.819	206.048	205.04	HMDB0032963	Zeanic acid	C10H7NO4	205.038	13.8623	145.268	199.271	138.643	210.552	163.134	251.22	184.681	305.747	236.402	242.951	264.254	238.81	253.917	257.013	0.718567	-0.476805	0.005759	2.23965	1.3391	Positive
188	3.837	129.055	130.062	HMDB0000695	Ketoleucine	C6H10O3	130.063	8.48962	55.8648	76.6202	54.3959	82.8093	53.2025	108.02	71.8188	98.4632	130.922	119.101	186.965	139.882	95.7296	128.51	0.558856	-0.839451	0.00595462	2.22515	1.36525	Negative
294	0.684	145.097	146.104	HMDB0000182	Lysine	C6H14N2O2	146.106	7	755.246	701.72	724.222	682.001	710.441	853.811	737.907	931.015	1101.07	856.682	787.376	1029.73	857.823	927.283	0.795773	-0.329571	0.00599214	2.22242	1.36493	Negative
1909	11.297	299.259	300.266	HMDB0061706	12-Hydroxystearic acid	C18H36O3	300.266	0.0167118	28.8869	16.463	29.7855	11.6169	25.5442	20.5835	22.1467	13.4949	13.4247	11.3765	4.84839	13.6121	4.77714	10.2556	2.15946	1.11067	0.00606925	2.21687	1.36222	Negative
288	0.877	145.013	146.021	HMDB0000208	Oxoglutaric acid	C5H6O5	146.022	5.70671	699.8	1127.17	566.751	1180.49	840.438	1385.72	966.727	1646.99	2016.95	2194.8	3185.28	2139.11	1078.7	2043.64	0.473042	-1.07996	0.00619868	2.2077	1.36046	Negative
676	0.801	115.087	114.079	HMDB0000323	3-Amino-2-piperidinone	C5H10N2O	114.079	0.727143	91.6909	114.583	96.2303	71.5228	101.594	122.074	99.6158	138.915	156.583	100.781	148.34	131.942	144.477	136.84	0.727974	-0.458041	0.00628934	2.20139	1.32899	Positive
1904	11.516	299.202	300.209	HMDB0001852	Retinoic acid	C20H28O2	300.209	0.233644	895.211	854.685	627.174	841.101	890.734	632.896	790.3	671.108	546.43	461.226	257.735	630.435	544.463	518.566	1.52401	0.607873	0.00638642	2.19474	1.35681	Negative
1502	0.815	266.088	267.096	HMDB0000050	Adenosine	C10H13N5O4	267.097	4.13307	90.3806	95.0451	91.0089	87.7317	82.1707	107.738	92.3459	102.185	110.394	99.7373	135.599	135.186	136.502	119.934	0.769974	-0.377119	0.0064421	2.19097	1.35825	Negative
1688	1.409	282.084	283.092	HMDB0000133	Guanosine	C10H13N5O5	283.092	0.06553	151.624	151.367	155.139	143.585	130.5	161.808	149.004	239.484	287.03	267.814	450.295	273.965	165.573	280.694	0.530842	-0.913646	0.00657777	2.18192	1.35419	Negative
4393	9.205	506.322	505.315	HMDB0011483	LPE(20:2)	C25H48NO7P	505.317	3.79842	12.1466	17.2373	14.2828	21.2331	14.0536	22.4463	16.8999	25.5546	25.866	29.8885	31.2258	17.3235	36.9517	27.8017	0.607874	-0.718155	0.00659404	2.18085	1.32449	Positive
4336	11.098	494.321	493.314	HMDB0010383	LPC(16:1)	C24H48NO7P	493.317	4.78274	62.1287	90.6532	68.2846	100.823	73.2593	97.0668	82.0359	118.741	90.1422	122.384	125.795	103.179	107.888	111.355	0.736708	-0.440836	0.00675662	2.17027	1.32294	Positive
853	4.588	202.108	203.115	HMDB0000201	Acetylcarnitine	C9H17NO4	204.124	3	31.7909	36.8143	18.4574	36.5703	28.546	35.8733	31.342	47.5317	35.424	44.2299	71.5138	51.9249	54.2123	50.8061	0.616895	-0.696904	0.00678898	2.1682	1.35152	Negative
3274	0.886	260.123	259.116	HMDB0038516	Linatine	C10H17N3O5	259.117	4.67229	87.5948	98.2697	87.8476	92.0251	77.396	97.2206	90.059	80.0861	82.5045	45.3224	61.885	52.1211	75.0682	66.1645	1.36114	0.444812	0.00679984	2.1675	1.32132	Positive
2303	6.903	329.233	330.241	HMDB0006528	Docosapentaenoic acid	C22H34O2	330.256	45.814	45.4979	44.3216	41.1983	46.2866	38.6938	33.455	41.5755	34.1881	30.3821	24.9925	20.4826	31.1365	39.4571	30.1065	1.38095	0.46566	0.0068933	2.16157	1.3488	Negative
148	0.723	84.0812	83.0738	HMDB0243998	1-Piperideine	C5H9N	83.0735	4.10126	644.194	845.768	692.141	885.347	704.104	895.689	777.874	994.25	1130.96	919.992	888.683	940.563	1225.99	1016.74	0.765067	-0.386342	0.0069725	2.15661	1.31766	Positive
2660	0.84	198.087	197.079	HMDB0032055	N-Acetylhistidine	C8H11N3O3	197.08	3.86252	263.16	303.814	251.929	323.26	268.644	355.194	294.333	362.376	377.154	348.637	346.023	325.001	371.909	355.183	0.82868	-0.271113	0.00739546	2.13103	1.31184	Positive
2478	3.037	343.13	344.137	HMDB0040937	Lactitol	C12H24O11	344.132	16.0938	4.39533	5.10975	3.10639	4.973	4.35528	6.62296	4.76045	6.108	6.00985	7.62857	9.40491	8.37544	6.05674	7.26392	0.655356	-0.60965	0.00765858	2.11585	1.33803	Negative
814	3.567	121.064	120.057	HMDB0033910	Acetophenone	C8H8O	120.058	2.45614	146.397	246.871	157.658	369.24	163.693	269.857	225.619	411.946	333.033	294.949	396.713	363.235	343.392	357.211	0.631613	-0.662886	0.0076921	2.11396	1.30826	Positive
1481	0.84	139.05	138.042	HMDB0000301	Urocanic acid	C6H6N2O2	138.043	4.25553	1774.61	1993.22	1900.39	2402.4	1857.24	2408.97	2056.14	2241.24	2565.74	2446.93	2543.1	2433.1	2684.9	2485.84	0.827142	-0.273793	0.00784698	2.1053	1.30563	Positive
2326	4.212	170.06	169.052	HMDB0060244	Phosphodimethylethanolamine	C4H12NO4P	169.05	10.3851	9.55008	16.8894	8.64429	15.6581	6.42979	11.8713	11.5072	20.6462	32.3048	14.5987	18.5912	18.3199	25.6009	21.6769	0.530848	-0.913629	0.0079763	2.0982	1.30248	Positive
560	1.824	110.061	109.053	HMDB0001169	4-Aminophenol	C6H7NO	109.053	4.45792	0.910927	6.65069	0.33569	6.6268	8.72095	6.84263	5.01461	0.5075	0.262809	0.354411	0.2336	0.287334	0.238984	0.314106	15.9647	3.99681	0.00811447	2.09074	1.30043	Positive
2120	0.842	156.076	155.069	HMDB0000177	Histidine	C6H9N3O2	155.069	4.04043	1678.49	1874.96	1792.9	2276.46	1773.76	2274.15	1945.12	2094.53	2436.22	2326.41	2403.35	2314.95	2539.7	2352.53	0.826822	-0.274352	0.00814244	2.08925	1.30149	Positive
610	0.793	179.055	180.063	HMDB0001889	Theophylline	C6H12O6	180.063	1	2449.29	2555.53	2485.68	2460.49	2089.98	2830.11	2478.51	2897.87	3029.31	3389.34	3747.61	2968.72	2601.18	3105.67	0.798061	-0.325429	0.00828437	2.08174	1.328	Negative
2064	11.913	311.296	312.303	HMDB0002212	Arachidic acid	C20H40O2	312.303	0	0.843448	0.589901	0.686317	0.613868	0.705762	0.664684	0.683997	0.533291	0.495567	0.434731	0.320547	0.477341	0.670426	0.48865	1.39977	0.485187	0.00829226	2.08133	1.32702	Negative
3681	10.647	319.225	318.218	HMDB0036706	Steviol	C20H30O3	318.219	4.54034	73.6806	74.7318	72.2925	74.8004	80.2188	71.8677	74.5986	64.6321	45.6222	63.9714	46.4498	74.4938	39.9999	55.8615	1.33542	0.417294	0.00831591	2.08009	1.29818	Positive
670	0.835	156.076	114.042	HMDB0254955	Muscimol	C4H6N2O2	114.043	5.94027	1666.67	1856.81	1779.88	2262.65	1759.86	2258.14	1930.67	2074.59	2419.57	2309.93	2386.57	2301.64	2522.56	2335.81	0.826552	-0.274823	0.00835691	2.07795	1.29855	Positive
3256	7.877	258.109	257.102	HMDB0252858	Glycerylphosphorylcholine	C8H20NO6P	257.103	4.52694	775.492	719.018	725.444	743.288	733.955	653.639	725.139	621.049	683.328	639.32	650.425	707.365	628.787	655.046	1.10701	0.146663	0.00836145	2.07772	1.29859	Positive
736	0.859	191.019	192.026	HMDB0000094	Citric acid	C6H8O7	192.027	3.39853	1555.9	2254.65	1508.44	1302.89	1708.43	3209.7	1923.33	2529.56	3383.44	3654.18	4767.08	3563.77	2479.23	3396.21	0.566318	-0.820315	0.00836328	2.07762	1.32821	Negative
3300	3.922	263.137	262.13	HMDB0028977	Methionylleucine	C11H22N2O3S	262.135	19.5444	5.96424	8.7341	4.79178	6.74583	5.88257	6.17447	6.38217	11.3194	9.01838	10.2977	20.4694	9.22448	15.7549	12.6807	0.503298	-0.990516	0.00850646	2.07025	1.29721	Positive
2205	0.845	162.076	161.068	HMDB0000510	Aminoadipic acid	C6H11NO4	161.069	3.77382	409.475	515.022	494.658	536.399	533.223	645.999	522.463	589.998	625.075	629.13	763.979	621.434	720.382	658.333	0.793615	-0.33349	0.0085992	2.06554	1.29602	Positive
3048	14.509	403.016	404.024	HMDB0000295	Uridine 5'-diphosphate	C9H14N2O12P2	404.002	53.5964	10.5584	19.3504	12.1026	22.8943	11.889	16.0234	15.4697	7.76623	9.64922	8.20765	7.28882	11.7844	6.23766	8.48899	1.82232	0.865777	0.00866539	2.06221	1.32379	Negative
5136	3.517	784.151	785.158	HMDB0001248	FAD	C27H33N9O15P2	785.157	1.52268	1.41389	3.25819	2.40491	4.69669	3.05692	4.55139	3.23033	10.6975	8.54737	9.61319	17.507	10.3405	2.42336	9.85482	0.327792	-1.60915	0.00867501	2.06173	1.32218	Negative
217	0.777	132.029	133.036	HMDB0000191	Aspartic acid	C4H7NO4	133.038	9.07802	1476.72	1607.56	1465.52	1542.01	1529.23	1655.67	1546.12	1780.76	2404.41	1708.81	1966.46	1874.78	1712.36	1907.93	0.810366	-0.303355	0.0087641	2.05729	1.32232	Negative
617	0.839	130.049	112.016	HMDB0000617	2-Furoic acid	C5H4O3	112.016	3.5173	900.397	1005.1	828.628	988.097	810.1	1113.81	941.022	1066.56	1200.74	980.137	1172.14	1217.74	1202.31	1139.94	0.825504	-0.276653	0.00889624	2.05079	1.29129	Positive
3402	0.819	277.139	276.131	HMDB0000279	Saccharopine	C11H20N2O6	276.132	3.13756	7.01136	9.50039	3.32838	10.2162	8.37566	9.71371	8.02428	12.3254	13.3721	9.35073	12.4041	11.7302	11.8523	11.8391	0.677776	-0.56112	0.00919892	2.03626	1.28744	Positive
4362	9.118	500.275	499.268	HMDB0011519	LPE(20:5)	C25H42NO7P	499.27	4.18454	78.9994	100.074	76.5373	141.199	73.39	123.984	99.0307	148.908	146.82	153.242	136.283	109.49	176.464	145.201	0.682025	-0.552104	0.0100546	1.99764	1.27673	Positive
608	2.705	179.034	180.042	HMDB0002130	Monomethyl phthalate	C9H8O4	180.042	4	5.0475	7.26485	5.09686	5.12529	4.84182	8.63883	6.00252	9.83464	12.2668	12.0633	28.3892	12.9801	13.7623	14.8827	0.403322	-1.30999	0.0105132	1.97826	1.30075	Negative
617	1.238	180.066	181.073	HMDB0000158	Tyrosine	C9H11NO3	181.074	4.49111	760.257	776.717	806.789	819.087	853.933	933.01	824.965	1251.51	1309.54	1741.06	3277.5	2037.53	1316.73	1822.31	0.452702	-1.14337	0.0105813	1.97546	1.29951	Negative
2309	0.882	169.096	168.089	HMDB0001431	Pyridoxamine	C8H12N2O2	168.09	3.97191	29.0852	35.209	26.0353	28.3153	22.8993	35.4876	29.5053	44.7215	38.1507	33.1641	40.9842	32.6629	39.6489	38.2221	0.771944	-0.373432	0.0108526	1.96447	1.26782	Positive
3028	1.211	230.113	229.106	HMDB0028739	Asparaginyl-Proline	C9H15N3O4	229.106	2.86323	1.00878	0.858375	1.01823	2.11251	0.833085	0.771992	1.10049	1.2491	1.60046	2.55018	1.94833	2.79835	3.03682	2.19721	0.50086	-0.997519	0.0114929	1.93957	1.26075	Positive
374	0.853	155.009	156.016	HMDB0000226	Orotic acid	C5H4N2O4	156.017	4	9.28041	12.1062	11.9422	6.24977	12.2589	15.2912	11.1881	7.56606	9.45876	5.96837	2.23154	2.66638	7.42255	5.88561	1.90092	0.926701	0.0117025	1.93172	1.28583	Negative
726	2.147	190.05	191.058	HMDB0000763	5-Hydroxyindoleacetic acid	C10H9NO3	191.058	3.57566	57.9774	64.4132	73.753	87.6732	51.352	81.7317	69.4834	87.7554	113.161	130.015	205.813	176.885	85.829	133.243	0.521479	-0.939319	0.0117163	1.93121	1.28653	Negative
23	0.763	88.039	89.0463	HMDB0000161	Alanine	C3H7NO2	89.0477	15.1433	485.381	673.541	464.008	429.049	421.437	315.596	464.835	739.733	809.733	586.183	749.591	624.84	511.494	670.262	0.693513	-0.528006	0.0118414	1.9266	1.28545	Negative
235	3.285	134.046	135.053	HMDB0000034	Adenine	C5H5N5	135.054	9	15.8703	15.298	13.3953	15.9258	12.1684	19.0423	15.2833	18.6457	32.111	20.8932	30.4711	29.763	15.5727	24.5761	0.621878	-0.685298	0.0120108	1.92043	1.2842	Negative
1578	0.821	145.06	144.053	HMDB0041946	N-Nitrosoproline	C5H8N2O3	144.053	6.47074	155.483	220.713	150.66	233.224	176.911	276.701	202.282	313.101	251.124	257.26	278.949	255.523	265.74	270.283	0.748409	-0.418102	0.0124773	1.90388	1.25132	Positive
3695	9.133	323.257	322.249	HMDB0005045	15-HETrE	C20H34O3	322.251	4.48394	6.78918	9.02794	6.2062	10.994	7.30776	10.9477	8.54547	12.5963	9.8999	13.4685	12.1127	9.84754	14.9506	12.1459	0.703568	-0.507239	0.0125807	1.9003	1.25003	Positive
3334	0.876	268.103	267.096	HMDB0000050	Adenosine	C10H13N5O4	267.097	4.61978	9.93379	31.168	9.42741	28.8029	10.4552	16.1003	17.648	18.0539	42.8	47.0051	60.8536	37.6818	86.6343	48.8381	0.361356	-1.46851	0.01262	1.89894	1.24931	Positive
465	2.198	164.071	165.078	HMDB0000159	Phenylalanine	C9H11NO2	165.079	5.68577	1770.62	2061.9	1750.57	2124.38	2024.34	2685.97	2069.63	2498.11	3193.06	3199.05	4822.14	3793.05	2243.7	3291.52	0.628777	-0.66938	0.0129305	1.88838	1.27438	Negative
829	5.984	201.113	202.12	HMDB0000792	Sebacic acid	C10H18O4	202.121	2.86494	63.3609	54.7961	64.5853	54.1427	66.628	53.6066	59.5199	45.9001	48.1697	34.409	35.4204	46.1397	61.6635	45.2837	1.31438	0.39438	0.0130841	1.88326	1.27125	Negative
3895	10.742	508.339	509.346	HMDB0011511	LPE(20:0/0:0)	C25H52NO7P	509.348	3.31705	4.41724	4.80127	3.43633	5.61684	4.30549	6.60671	4.86398	9.86266	8.21912	12.6907	3.83774	14.1882	8.50647	9.55082	0.509274	-0.973487	0.0132973	1.87624	1.26979	Negative
4621	1.065	606.074	607.082	HMDB0000290	UDP-N-Acetylglucosamine	C17H27N3O17P2	607.082	0.544446	406.546	894.442	530.988	845.294	422.412	1021.44	686.853	1431.35	1414.34	1902.11	3258.28	2052.8	678.638	1789.59	0.383805	-1.38155	0.0136991	1.86331	1.26623	Negative
3548	7.04	464.301	465.309	HMDB0000138	Glycocholic acid	C26H43NO6	465.309	0.189364	2.8371	3.43171	2.54885	4.09194	2.86021	4.71883	3.41477	6.08516	15.8814	6.9749	10.6016	6.63444	4.85165	8.50487	0.401508	-1.3165	0.0137571	1.86147	1.26585	Negative
3641	9.649	476.278	477.285	HMDB0011507	LPE(18:2)	C23H44NO7P	477.286	0.166104	732.19	657.715	569.577	865.469	651.315	767.938	707.367	506.896	565.642	688.161	374.828	550.096	498.401	530.671	1.33297	0.414643	0.0140413	1.85259	1.2641	Negative
3409	11.136	279.157	278.15	HMDB0013248	Monoethylhexyl phthalic acid	C16H22O4	278.152	4.99437	321.411	350.207	349.486	336.269	373.2	336.897	344.578	340.752	289.82	265.858	195.548	310.97	177.309	263.376	1.30831	0.387707	0.0141732	1.84853	1.23447	Positive
24	0.948	89.0231	90.0303	HMDB0000190	Lactic acid	C3H6O3	90.0317	15.373	2999.19	3518.78	3163.22	4331.68	3462.53	3286.34	3460.29	4756.51	3777.58	5143.95	4443.96	5291.75	3538.14	4491.98	0.770326	-0.376458	0.0143533	1.84305	1.25826	Negative
5187	7.886	914.512	915.518	HMDB0034108	Tylosin	C46H77NO17	915.519	1	49.6864	40.0517	44.6176	38.9422	33.7085	35.686	40.4487	28.9373	33.3031	23.1041	17.9243	26.8114	41.0535	28.5223	1.41814	0.504004	0.0151059	1.82085	1.25236	Negative
993	2.737	218.103	219.11	HMDB0000210	Pantothenic acid	C9H17NO5	219.111	2.20281	564.98	637.202	596.675	674.522	615.896	879.932	661.535	810.846	1121.53	966.247	1510	938.782	749.858	1016.21	0.650982	-0.619311	0.0151273	1.82024	1.25338	Negative
364	3.716	99.0806	98.0733	HMDB0242573	Cyclohexene oxide	C6H10O	98.0732	1.68301	4.43083	6.99304	4.0639	6.57156	4.71928	6.30949	5.51468	8.99441	16.4469	18.4701	8.59102	6.78479	9.24806	11.4226	0.482789	-1.05054	0.015333	1.81437	1.22314	Positive
2735	11.911	367.358	368.365	HMDB0002003	Tetracosanoic acid	C24H48O2	368.365	0	0.626364	0.438074	0.509675	0.451052	0.524116	0.478058	0.504557	0.444392	0.36802	0.322841	0.259184	0.354485	0.497874	0.374466	1.3474	0.430182	0.0154292	1.81166	1.2495	Negative
3018	3.428	229.154	228.146	HMDB0011175	Leucylproline	C11H20N2O3	228.147	4.78862	9.3809	14.1311	7.54471	11.5727	7.16943	14.2881	10.6812	15.0499	33.9789	14.4176	45.0313	18.9537	25.0638	25.4159	0.420256	-1.25066	0.0160109	1.79558	1.21864	Positive
3821	7.794	498.29	499.297	HMDB0000896	Taurodeoxycholic acid	C26H45NO6S	499.297	0.302692	3.03771	6.61521	3.76502	2.99508	3.83629	5.18349	4.2388	6.24156	11.8328	8.83413	8.73104	8.6057	3.47905	7.95404	0.532911	-0.908033	0.0162216	1.78991	1.24409	Negative
2585	11.904	353.343	354.35	HMDB0001160	Tricosanoic acid	C23H46O2	354.35	0.167304	0.775826	0.542607	0.631293	0.564653	0.649179	0.592132	0.625948	0.490536	0.460807	0.399877	0.28711	0.439071	0.650217	0.454603	1.37691	0.461437	0.0162234	1.78986	1.24251	Negative
2344	8.083	331.249	332.256	HMDB0034295	Floionolic acid	C18H36O5	332.256	0.378437	86.9114	67.928	73.4256	65.7124	91.4391	67.0071	75.4039	49.6078	58.2456	46.9738	32.4273	52.6121	78.9895	53.1427	1.4189	0.504769	0.0162827	1.78827	1.24182	Negative
1559	13.787	269.249	270.256	HMDB0002259	Heptadecanoic acid	C17H34O2	270.256	0.00122847	92.1221	81.3444	69.3211	75.7054	77.9951	93.4254	81.6523	61.8388	83.8175	63.9391	22.2098	51.0665	47.7885	55.11	1.48162	0.567178	0.0163978	1.78521	1.24171	Negative
557	4.622	173.081	174.088	HMDB0000893	Suberic acid	C8H14O4	174.089	4.58923	174.391	124.551	154.974	124.329	129.464	113.561	136.878	97.5756	101.833	79.9002	57.7977	90.4279	141.295	94.8048	1.44379	0.529863	0.0168258	1.77403	1.23769	Negative
212	0.692	131.081	132.089	HMDB0000214	Ornithine	C5H12N2O2	132.09	8.91543	380.295	362.631	373.91	356.79	363.623	419.728	376.163	481.012	405.724	483.147	425.208	671.364	472.157	489.769	0.768042	-0.380743	0.0169033	1.77203	1.23877	Negative
1056	11.546	225.186	226.193	HMDB0002000	Myristoleic acid	C14H26O2	226.193	1.90137	37.1326	27.3581	26.4942	35.6207	30.5431	28.2394	30.898	24.6203	28.7997	18.0018	13.2111	25.3724	24.642	22.4412	1.37684	0.461362	0.0171967	1.76456	1.23518	Negative
427	0.853	161.008	162.016	HMDB0002070	4-Hydroxy-2-oxoglutaric acid	C5H6O6	162.016	5	156.257	217.189	167.785	108.601	163.07	267.902	180.134	250.707	279.016	342.654	318.669	262.555	178.987	272.098	0.662019	-0.595055	0.0177703	1.7503	1.23146	Negative
2045	0.886	152.056	151.049	HMDB0000132	Guanine	C5H5N5O	151.049	3.70612	263.08	359.842	193.933	247.338	272.537	328.147	277.48	422.501	549.274	294.607	382.088	384.717	353.032	397.703	0.697705	-0.519311	0.0178163	1.74918	1.203	Positive
3370	10.969	271.207	270.201	HMDB0010733	3-Oxohexadecanoic acid	C16H30O3	270.219	70.109	48.5514	38.3486	31.5612	34.2864	58.4999	35.6838	41.1552	27.5377	27.3632	23.5131	25.8841	38.49	22.347	27.5225	1.49533	0.580464	0.0179934	1.74489	1.20233	Positive
63	1.546	103.039	104.046	HMDB0000011	3-Hydroxybutyric acid	C4H8O3	104.047	12.1495	698.834	777.7	751.475	839.858	745.02	1000.24	802.187	1029.98	1002.89	1159.75	1595.73	1213.76	798.221	1133.39	0.707778	-0.498631	0.0186858	1.72849	1.22372	Negative
851	0.772	202.083	203.09	HMDB0028839	Glycyl-Glutamine	C7H13N3O4	203.091	2	60.7149	62.9013	59.9034	47.2698	60.771	67.5288	59.8482	45.1779	63.8509	33.7172	44.167	45.7942	45.0616	46.2948	1.29276	0.370457	0.0187419	1.72719	1.22117	Negative
103	3.22	116.049	117.057	HMDB0000738	Indole	C8H7N	117.058	8.87791	710.97	560.15	635.219	532.199	729.787	553.388	620.286	514.003	555.276	540.832	495.11	517.817	392.477	502.586	1.23419	0.303562	0.0188451	1.7248	1.2222	Negative
929	0.869	127.039	126.031	HMDB0030776	Maltol	C6H6O3	126.032	3.04731	323.277	444.063	341.944	394.553	395.435	481.524	396.799	472.501	451.723	425.018	589.947	519.196	492.775	491.86	0.806733	-0.309837	0.0188966	1.72362	1.19705	Positive
92	0.808	114.055	115.062	HMDB0000162	Proline	C5H9NO2	115.063	9.02579	6723.04	5460.99	7402.89	7225.99	7328.72	6092.54	6705.69	7633.92	8250.46	7161.78	7245	8374.59	9358.79	8004.09	0.837783	-0.255351	0.0193259	1.71386	1.21842	Negative
419	0.808	160.06	161.068	HMDB0000510	Aminoadipic acid	C6H11NO4	161.069	6.44349	6817.09	5578.61	7503.27	7328.02	7498.95	6221.75	6824.61	7740.35	8403.11	7270.81	7378.22	8484.12	9496.49	8128.85	0.839555	-0.252304	0.0194802	1.71041	1.2173	Negative
55	0.882	117.066	75.0319	HMDB0000123	Glycine	C2H5NO2	75.032	1.31156	28.3972	30.0601	26.1061	34.6236	25.5343	32.7253	29.5745	25.649	30.8494	19.1745	21.1845	13.7224	19.9451	21.7541	1.35949	0.443061	0.0195781	1.70823	1.19094	Positive
3891	1.25	364.063	363.056	HMDB0001397	Guanosine monophosphate	C10H14N5O8P	363.058	4.95502	2.99424	4.59567	3.73387	4.90912	4.14889	6.02326	4.40084	6.90423	6.44311	4.96884	6.52939	4.67884	8.21592	6.29005	0.699651	-0.515293	0.0196834	1.7059	1.1899	Positive
980	4.805	217.108	218.115	HMDB0000350	3-Hydroxysebacic acid	C10H18O5	218.115	2	3.32362	4.56915	4.1413	5.21836	4.01316	3.13729	4.06715	3.03176	2.35691	2.97989	2.21377	3.48635	3.73175	2.96674	1.37092	0.45514	0.0204592	1.68911	1.21209	Negative
1047	0.871	132.065	131.058	HMDB0001149	5-Aminolevulinic acid	C5H9NO3	131.058	4.75482	448.012	472.037	458.106	512.038	375.894	570.043	472.688	441.031	424.264	318.745	381.792	318.362	393.02	379.536	1.24544	0.316654	0.0207619	1.68273	1.18204	Positive
3416	8.284	448.307	449.314	HMDB0000708	Glycoursodeoxycholic acid	C26H43NO5	449.314	0.303816	1.41368	2.33905	1.65462	2.59041	2.24396	3.50545	2.2912	3.16655	11.2914	4.80202	6.76006	6.04764	2.88551	5.82552	0.393303	-1.34629	0.0212148	1.67336	1.20584	Negative
4983	2.774	686.142	687.149	HMDB0001373	Dephospho-CoA	C21H35N7O13P2S	687.149	1	1.05868	1.17427	0.681248	1.12375	0.869743	2.33106	1.20646	2.57259	2.52502	3.33509	7.45656	4.11321	1.59794	3.60007	0.335121	-1.57725	0.0212955	1.67171	1.20543	Negative
2524	0.896	185.037	184.03	HMDB0030097	5-Hydroxyisourate	C5H4N4O4	184.023	36.5463	4.27338	4.15137	2.18352	5.43547	2.87918	4.59239	3.91922	7.50422	14.5546	4.87839	7.79117	4.91283	8.91324	8.09241	0.484308	-1.046	0.0213591	1.67042	1.17688	Positive
983	2.163	217.119	218.126	HMDB0014515	Meprobamate	C9H18N2O4	218.127	2	3.45987	3.7167	3.4634	6.38942	3.23523	3.85873	4.02056	6.82722	5.15623	10.6177	16.6511	10.5263	5.00317	9.1303	0.440353	-1.18327	0.0215387	1.66678	1.20263	Negative
2418	0.87	175.071	174.064	HMDB0000854	Formiminoglutamic acid	C6H10N2O4	174.064	3.02658	28.4185	31.0467	30.7576	29.6701	25.561	34.685	30.0232	28.6469	26.4838	16.2781	23.7398	24.6808	25.5707	24.2334	1.23892	0.309081	0.021584	1.66587	1.17652	Positive
1356	12.651	253.217	254.224	HMDB0003229	Palmitoleic acid	C16H30O2	254.225	0.708838	548.832	350.693	405.369	421.404	408.41	356.875	415.264	321.791	401.844	289.898	181.614	301.96	323.792	303.483	1.36833	0.452411	0.0219563	1.65844	1.19995	Negative
2385	0.899	173.091	172.084	HMDB0000721	Glycylproline	C7H12N2O3	172.085	3.67412	439.665	454.902	441.966	509.025	371.187	520.041	456.131	450.207	408.03	306.242	369.007	294.517	381.145	368.191	1.23884	0.308992	0.0231212	1.63599	1.1665	Positive
1676	13.507	281.248	282.256	HMDB0000207	Oleic acid	C18H34O2	282.256	0.320036	1215.45	1045.72	956.261	1253.63	1110.45	1248.27	1138.3	856.275	1186.75	875.465	306.316	832.824	754.413	802.008	1.41931	0.50519	0.023857	1.62238	1.18807	Negative
76	0.813	268.983	111.993	HMDB0061711	Methylphosphate	CH5O4P	111.993	0	329.357	850.717	634.715	569.014	686.79	565.441	606.006	686.784	734.366	869.399	1437.84	899.07	1300.7	988.027	0.613349	-0.70522	0.0243578	1.61336	1.18542	Negative
260	0.934	252.973	139.987	HMDB0004110	Phosphonoacetate	C2H5O5P	139.987	0	20.6329	21.9492	20.2016	23.7529	26.0171	33.0985	24.2754	15.7302	20.8616	17.8052	17.6983	22.222	15.9225	18.3733	1.32123	0.401882	0.0252071	1.59848	1.17847	Negative
915	0.885	126.066	125.059	HMDB0002894	5-Methylcytosine	C5H7N3O	125.059	2.65364	65.0592	89.1662	53.2218	71.3107	71.0894	83.3735	72.2035	84.571	100.31	76.5865	89.6529	94.0869	86.1175	88.5542	0.815359	-0.294493	0.025231	1.59807	1.15373	Positive
2484	8.131	343.249	344.256	HMDB0002250	Dodecanoylcarnitine	C19H37NO4	344.28	67.6634	1.53992	1.34224	1.07195	1.37638	1.144	0.939998	1.23575	1.12793	0.870156	0.88668	0.793439	1.05764	1.03259	0.961405	1.28535	0.362166	0.0258793	1.58705	1.17476	Negative
512	0.832	147.076	105.042	HMDB0000187	Serine	C3H7NO3	105.043	5.17024	182.171	220.64	175.938	235.447	181.862	243.329	206.565	251.237	256.613	230.202	239.979	235.745	230.545	240.72	0.858111	-0.220764	0.0259532	1.58581	1.14962	Positive
1100	0.882	135.03	134.022	HMDB0000156	Malic acid	C4H6O5	134.022	6.01917	279.209	371.901	198.583	261.854	280.698	340.857	288.85	431.036	549.458	295.472	386.785	390.485	352.798	401.005	0.720315	-0.4733	0.0259954	1.5851	1.14829	Positive
3395	3.125	276.133	275.126	HMDB0013209	Alanyltryptophan	C14H17N3O3	275.127	3.42176	0.813124	1.80395	0.564381	2.70088	0.752912	2.32387	1.49319	2.5063	2.70853	2.0868	2.86486	2.05152	3.31403	2.58867	0.576816	-0.793818	0.0260097	1.58487	1.14936	Positive
2936	11.13	223.096	222.088	HMDB0013247	Monobutylphthalate	C12H14O4	222.089	3.91255	19.608	24.9338	20.7484	15.5697	17.3555	19.2387	19.5757	18.4164	13.2575	15.2055	11.6232	18.6013	9.74067	14.4741	1.35246	0.435588	0.0269016	1.57022	1.14343	Positive
1832	0.808	294.05	295.057	HMDB0001235	5-Aminoimidazole ribonucleotide	C8H14N3O7P	295.057	0	567	592.351	570.636	567.456	584.631	830.181	618.709	700.753	798.525	781.862	929.72	832.608	616.913	776.73	0.796556	-0.328152	0.027411	1.56207	1.16707	Negative
1514	0.827	267.072	268.079	HMDB0000195	Inosine	C10H12N4O5	268.081	4.95938	32.2935	40.0894	47.959	63.2767	36.0877	63.9173	47.2706	61.7742	88.8273	72.5769	74.9143	71.226	43.3946	68.7855	0.687217	-0.541162	0.027472	1.56111	1.16443	Negative
58	0.781	102.055	103.062	HMDB0000112	gamma-Aminobutyric acid	C4H9NO2	103.063	11.9202	636.178	664.499	669.496	672.567	688.564	746.981	679.714	562.153	742.452	519.788	454.3	575.272	579.565	572.255	1.18778	0.24827	0.028165	1.55029	1.16158	Negative
2332	0.883	170.092	169.084	HMDB0000001	Methylhistidine	C7H11N3O2	169.085	4.59302	18.1909	22.5158	19.2683	18.8754	14.54	20.9541	19.0574	26.8087	21.7457	18.1876	26.2939	23.3118	24.1655	23.4189	0.813763	-0.297319	0.0285219	1.54482	1.13525	Positive
13	0.836	208.962	81.9817	HMDB0001443	Phosphite	H3O3P	81.982	3	31.6353	38.835	14.5759	30.8536	14.6697	38.0605	28.105	45.2686	40.4496	28.5556	46.5274	53.1192	40.3975	42.3863	0.663068	-0.592772	0.0286281	1.54321	1.16133	Negative
21	0.846	162.076	72.0208	HMDB0031647	Acrylic acid	C3H4O2	72.0211	4.29557	223.545	268.985	329.256	374.863	300.074	381.061	312.964	369.414	365.831	416.326	421.304	328.239	431.223	388.723	0.805108	-0.312746	0.030149	1.52073	1.1266	Positive
62	0.879	207.014	104.011	HMDB0000691	Malonic acid	C3H4O4	104.011	3	21.0682	56.6492	27.7753	37.5167	26.5261	57.717	37.8754	81.8582	72.4258	103.731	180.419	85.2602	28.2009	91.9824	0.411768	-1.2801	0.0303239	1.51821	1.14997	Negative
2517	0.837	346.056	347.063	HMDB0001044	2'-dGMP	C10H14N5O7P	347.063	0.358261	2099.3	2692	1933.76	2229.42	2527.36	3316.59	2466.41	4337.91	4340.45	2665.03	3086.73	3065.37	2863.62	3393.18	0.72687	-0.46023	0.0303271	1.51817	1.15035	Negative
22	1.997	87.0438	88.0511	HMDB0001873	Isobutyric acid	C4H8O2	88.0524	14.9854	27.2136	38.8238	33.1289	37.3798	35.981	44.2611	36.1314	48.0781	37.4058	57.8265	82.8827	58.4468	40.1098	54.1249	0.667555	-0.583041	0.0306387	1.51373	1.14832	Negative
1535	0.877	143.081	142.074	HMDB0240650	Ectoine	C6H10N2O2	142.074	3.15028	75.7667	84.29	70.5486	89.4975	72.8268	90.3545	80.5473	118.941	77.236	92.293	111.243	87.759	106.502	98.9955	0.813646	-0.297526	0.0309502	1.50934	1.12277	Positive
130	0.743	115.087	82.053	HMDB0251326	Dihydropyrimidine	C4H6N2	82.0531	1.44054	45.0564	27.1922	20.4499	21.4138	21.2043	26.7679	27.0141	56.8163	28.4032	32.5122	62.8937	54.5104	33.6376	44.7956	0.603053	-0.729644	0.0326363	1.4863	1.1138	Positive
3140	0.878	245.075	244.068	HMDB0000296	Uridine	C9H12N2O6	244.07	5.06465	14.5479	21.2274	16.0394	14.158	8.93397	15.6005	15.0845	25.2462	16.353	16.1307	26.2987	19.7784	22.3725	21.0299	0.717289	-0.479374	0.0326447	1.48619	1.11396	Positive
545	4.306	172.097	173.104	HMDB0011756	N-Acetylleucine	C8H15NO3	173.105	5	9.94906	13.1108	9.41252	12.3891	11.2615	16.3934	12.0861	21.5711	25.8914	16.5386	21.6949	14.1736	10.4357	18.3842	0.657416	-0.605122	0.0326839	1.48567	1.13731	Negative
607	0.837	112.087	111.08	HMDB0000870	Histamine	C5H9N3	111.08	1.14605	117.193	151.197	122.437	138.992	116.361	161.597	134.63	224.523	163.117	145.98	159.155	148.895	176.391	169.677	0.793447	-0.333795	0.032729	1.48507	1.11271	Positive
1827	10.603	293.212	294.22	HMDB0010203	13-HOTE	C18H30O3	294.219	0.833303	7.51987	5.95515	5.00249	4.6481	5.04713	4.51197	5.44745	2.6757	5.0624	4.09351	1.87124	4.83735	3.94202	3.74704	1.4538	0.539832	0.0328611	1.48332	1.13485	Negative
1074	3.012	227.14	228.147	HMDB0011175	Leucylproline	C11H20N2O3	228.147	1.15062	7.49597	6.89642	9.53585	13.7541	10.2251	9.27735	9.5308	11.398	11.2394	14.42	18.7155	15.6134	10.2141	13.6001	0.700791	-0.512943	0.0338104	1.47095	1.13049	Negative
1572	0.87	145.049	144.042	HMDB0259137	Triacetic acid	C6H8O4	144.042	3.60129	312.009	328.679	393.722	447.18	363.913	456.655	383.693	455.419	411.839	497.247	510.106	406.986	462.741	457.39	0.838876	-0.253471	0.0339458	1.46921	1.10778	Positive
196	0.783	307.115	131.058	HMDB0001149	5-Aminolevulinic acid	C5H9NO3	131.058	0	4.28776	6.95009	4.10603	4.49119	6.26776	5.73668	5.30659	6.18348	10.7522	5.07096	6.25689	9.96057	10.7359	8.16	0.650317	-0.620784	0.0341319	1.46684	1.1327	Negative
3987	11.754	522.273	523.28	HMDB0061694	1-Oleoylglycerophosphoserine	C24H46NO9P	523.291	20.7706	27.1742	18.1277	24.4076	22.1526	24.3148	21.5492	22.9544	22.1045	19.9703	17.4178	6.96064	17.8753	17.0337	16.8937	1.35875	0.442281	0.0345106	1.46205	1.12928	Negative
2806	3.96	375.131	376.139	HMDB0000244	Riboflavin	C17H20N4O6	376.138	0.759316	111.546	138.365	123.338	121.377	119.076	209.525	137.204	158.15	200.929	196.139	277.781	212.659	139.219	197.479	0.694778	-0.525375	0.0348009	1.45841	1.12803	Negative
2589	3.031	189.123	188.115	HMDB0000759	Glycylleucine	C8H16N2O3	188.116	3.78696	5.66714	27.1601	17.4733	41.2767	22.8039	46.8516	26.8721	20.5875	61.928	58.7745	55.1438	43.6176	49.0896	48.1902	0.557627	-0.842628	0.0349768	1.45622	1.10227	Positive
2404	0.871	364.064	173.015	HMDB0258581	Sulfanilic acid	C6H7NO3S	173.015	2.69189	7.90539	26.5638	8.21248	9.19896	8.47464	14.8412	12.5327	30.7247	20.7205	16.1442	16.617	23.2837	21.1648	21.4425	0.584482	-0.77477	0.0369292	1.43263	1.0928	Positive
3494	9.157	289.215	288.208	HMDB0000234	Testosterone	C19H28O2	288.209	4.82338	2.38574	3.66068	2.21984	2.72836	2.01633	2.32759	2.55642	1.8955	1.53075	1.7625	1.03218	2.82733	1.14419	1.69874	1.50489	0.589661	0.0373285	1.42796	1.0904	Positive
3036	0.88	231.097	230.089	HMDB0028761	Aspartyl-Proline	C9H14N2O5	230.09	3.96178	12.6422	13.8847	14.2572	10.1852	8.47753	14.1787	12.2709	22.8491	15.7095	11.4694	14.6858	16.3377	21.496	17.0912	0.717966	-0.478013	0.0376151	1.42464	1.08897	Positive
2903	4.933	219.148	218.141	HMDB0002004	5-Methoxydimethyltryptamine	C13H18N2O	218.142	3.6362	2.18334	4.94751	2.49409	5.15942	3.45174	4.30445	3.75676	6.25515	14.1814	3.9349	8.99174	4.63473	7.54985	7.59129	0.494877	-1.01486	0.0378709	1.42169	1.08775	Positive
4095	0.857	428.035	427.028	HMDB0000960	dGDP	C10H15N5O10P2	427.029	3.47692	10.6875	16.4877	14.8573	14.5005	13.6373	19.2691	14.9066	20.7798	15.5106	20.6457	15.7098	25.0814	18.6129	19.39	0.768776	-0.379366	0.0384267	1.41537	1.08665	Positive
207	1.992	131.034	132.041	HMDB0001844	Methylsuccinic acid	C5H8O4	132.042	8.77551	1350.1	1502.23	1348.24	1607.3	1482.67	1980.59	1545.19	1900.52	1682.3	2345.21	3445.07	2395.99	1644.09	2235.53	0.691196	-0.532832	0.0392625	1.40602	1.10664	Negative
1462	3.175	261.128	262.135	HMDB0028977	Methionylleucine	C11H22N2O3S	262.135	0.584698	11.1886	8.38089	5.34594	7.19434	6.34163	13.7129	8.69403	15.2235	12.3392	16.0744	28.7722	12.7615	9.79076	15.8269	0.549319	-0.864284	0.0406752	1.39067	1.10089	Negative
3078	3.688	405.251	406.258	HMDB0000391	7-Ketodeoxycholic acid	C24H38O5	406.272	33.5596	5.14586	5.66399	3.02463	5.49119	3.96921	8.94829	5.37386	4.65119	7.13571	11.0143	15.5537	12.613	7.256	9.70398	0.553779	-0.852618	0.0415068	1.38188	1.09783	Negative
1661	12.821	279.233	280.24	HMDB0000673	Linoleic acid	C18H32O2	280.24	0.357793	906.992	1096.19	555.178	770.299	982.168	776.735	847.928	620.616	934.001	516.875	168.069	635.978	378.621	542.36	1.5634	0.64469	0.0420173	1.37657	1.0933	Negative
552	0.877	173.008	174.016	HMDB0000072	Aconitic acid	C6H6O6	174.016	5.21746	29.5933	103.587	36.1826	49.3221	22.8689	184.031	70.9309	119.132	163.271	103.316	192.385	169.522	97.9223	140.925	0.503325	-0.990438	0.0426138	1.37045	1.09342	Negative
1246	0.821	243.028	244.035	HMDB0001265	Fucose 1-phosphate	C6H13O8P	244.035	0.140869	673.617	658.9	644.487	739.705	495.552	791.813	667.346	704.294	789.442	710.21	793.232	811.423	887.129	782.622	0.852705	-0.229881	0.0428825	1.36772	1.09169	Negative
1324	0.877	136.061	135.054	HMDB0000034	Adenine	C5H5N5	135.054	3.7406	1235.25	1646.26	1193.68	1755.46	1384.07	1594.9	1468.27	1889.82	1466.27	1777.39	1631.71	2078.75	1738.47	1763.74	0.832477	-0.264518	0.0431663	1.36486	1.0669	Positive
2463	4.26	180.08	179.073	HMDB0247968	Acridine	C13H9N	179.073	3.06742	8.0608	6.37117	7.62523	6.90437	7.31815	15.1046	8.56406	5.91894	4.98819	5.73496	3.58981	7.20322	4.14473	5.26331	1.62712	0.702325	0.0439552	1.35699	1.06225	Positive
3620	12.546	305.246	304.239	HMDB0001043	Arachidonic acid	C20H32O2	304.24	5.65431	3.08298	3.31771	2.78277	3.76207	2.74084	3.8232	3.2516	5.98561	3.1401	5.04614	4.82093	4.04673	3.24104	4.38009	0.742358	-0.429813	0.04474	1.3493	1.0605	Positive
919	7.713	211.134	212.141	HMDB0037326	Traumatin	C12H20O3	212.141	2	40.8436	35.0272	39.2709	27.1653	38.1952	32.7722	35.5457	27.2402	29.5195	25.0052	18.0955	28.2167	38.6108	27.7813	1.27948	0.355561	0.0461814	1.33553	1.07565	Negative
2026	11.139	151.027	150.02	HMDB0000956	Tartaric acid	C4H6O6	150.016	20.8116	30.3233	29.4839	31.0171	28.1178	35.2218	29.1601	30.554	30.0825	18.927	22.3042	17.596	34.6044	18.3231	23.6395	1.29249	0.370159	0.0476224	1.32219	1.04807	Positive
145	2.291	117.054	118.062	HMDB0000407	2-Hydroxy-3-methylbutyric acid	C5H10O3	118.063	10.3689	53.8648	64.0994	57.4385	73.2244	56.7315	89.3337	65.7821	80.0739	73.5214	107.27	140.007	107.829	61.2321	94.989	0.692523	-0.530066	0.0484811	1.31443	1.06818	Negative
1286	1.175	246.017	247.024	HMDB0001491	Pyridoxal 5'-phosphate	C8H10NO6P	247.025	1.14794	14.1615	11.5752	10.4396	12.2797	10.3768	17.1288	12.6603	15.3759	10.2135	19.069	27.7276	18.1017	20.3776	18.4775	0.685171	-0.545465	0.048515	1.31412	1.06917	Negative
988	3.564	129.091	128.083	HMDB0031342	Cyclohexanecarboxylic acid	C7H12O2	128.084	2.18317	38.5827	52.8177	27.6796	52.6727	14.5142	43.41	38.2795	21.955	106.28	63.645	72.8345	65.6218	68.7641	66.5167	0.575486	-0.797146	0.0485297	1.31399	1.04438	Positive
4294	11.349	482.322	481.315	HMDB0011130	LPE(18:0/0:0)	C23H48NO7P	481.317	4.42413	95.1439	112.924	86.7051	103.736	91.8065	117.084	101.233	123.39	86.5133	128.774	124.634	123.895	137.565	120.795	0.838057	-0.25488	0.0487778	1.31178	1.04525	Positive
2596	11.14	190.049	189.042	HMDB0000715	Kynurenic acid	C10H7NO3	189.043	3.87794	32.2378	36.4214	24.4654	27.3355	48.9054	37.8134	34.5298	30.676	20.3286	23.0006	22.9046	33.7436	18.4463	24.8499	1.38953	0.4746	0.049135	1.30861	1.04182	Positive
3474	11.645	285.223	284.216	HMDB0001358	Retinal	C20H28O	284.214	8.249	56.6589	90.235	36.9168	93.5323	66.0129	35.3077	63.1106	57.9061	22.8887	31.0376	22.0471	54.6055	26.5048	35.8316	1.76131	0.81665	0.0495997	1.30452	1.04026	Positive
541	0.879	172.007	173.014	HMDB0258581	Sulfanilic acid	C6H7NO3S	173.015	5	27.1125	26.2997	46.8569	28.4457	39.4997	13.5471	30.2936	22.1493	4.88122	4.19635	4.64877	4.36719	39.5619	13.3008	2.27758	1.1875	0.0500284	1.30078	1.0632	Negative
3680	7.23	318.299	317.292	HMDB0004610	Phytosphingosine	C18H39NO3	317.293	4.64592	0.372295	4.48042	3.32098	0.409408	2.32067	4.19194	2.51595	0.441385	0.283715	1.81261	0.257317	1.0302	0.928247	0.792245	3.17573	1.66709	0.0511441	1.2912	1.03435	Positive
757	0.791	195.051	196.058	HMDB0000625	Gluconic acid	C6H12O7	196.058	2.92126	1361.55	1605.11	1464.02	1700.16	1425.37	1829.79	1564.33	1816.24	2072.1	1671.92	1933.51	1624.76	1644.19	1793.79	0.872085	-0.197459	0.0518521	1.28523	1.05511	Negative
461	1.229	104.053	103.046	HMDB0031682	2-Methylthiazolidine	C4H9NS	103.046	0.873565	4.57046	5.85737	5.40643	7.82287	6.42283	8.58765	6.4446	5.49716	10.7559	7.29835	9.79873	8.48042	10.5746	8.73419	0.737859	-0.438583	0.0528824	1.27669	1.02915	Positive
1338	11.836	251.202	252.209	HMDB0000477	7,10-Hexadecadienoic acid	C16H28O2	252.209	0.674599	24.605	23.1223	19.4112	24.2045	15.6538	28.0825	22.5132	18.5846	19.0165	20.8736	4.34964	18.4042	13.4694	15.783	1.42642	0.512403	0.0530331	1.27545	1.05169	Negative
2057	0.879	153.04	152.033	HMDB0000292	Xanthine	C5H4N4O2	152.033	2.79802	98.6617	130.073	32.3411	120.861	102.285	135.132	103.226	145.045	164.653	130.009	133.447	133.346	128.302	139.134	0.741916	-0.430672	0.053133	1.27464	1.02823	Positive
896	2.151	207.077	208.084	HMDB0000684	Kynurenine	C10H12N2O3	208.085	2.26956	66.4707	97.6112	66.4569	73.0202	67.1533	149.832	86.7574	82.8089	111.601	180.794	297.491	230.389	102.467	167.592	0.517671	-0.949893	0.0537635	1.26951	1.04988	Negative
332	14.563	97.9915	96.9842	HMDB0034830	Amidosulfonic acid	H3NO3S	96.9834	8.82979	17.9677	15.8797	23.3424	16.4809	17.4796	15.2383	17.7314	15.9255	8.85953	11.6725	8.43728	20.5812	11.5568	12.8388	1.38108	0.465798	0.0538389	1.2689	1.02573	Positive
1066	5.218	133.05	132.042	HMDB0000661	Glutaric acid	C5H8O4	132.042	0.596309	2.73625	1.64031	2.62049	1.24932	2.74311	2.96594	2.3259	1.66665	1.55131	1.25522	1.67963	1.61024	2.14295	1.651	1.40879	0.494453	0.0543807	1.26456	1.02413	Positive
3428	4.668	281.137	280.13	HMDB0302844	Phaseic acid	C15H20O5	280.131	3.72593	6.67848	9.74344	7.24146	13.4822	7.22182	14.5646	9.82201	12.4409	19.0853	11.4945	13.4623	12.3371	13.5603	13.7301	0.715365	-0.483249	0.054417	1.26427	1.02342	Positive
3557	8.589	297.241	296.234	HMDB0004667	13-HODE	C18H32O3	296.235	4.1011	9.23018	12.2676	8.16709	9.00932	10.281	9.12624	9.68023	11.2289	5.0953	4.11511	4.02352	9.80078	5.71401	6.66293	1.45285	0.538885	0.054843	1.26088	1.0219	Positive
242	0.825	90.0552	89.0479	HMDB0000161	Alanine	C3H7NO2	89.0477	2.82463	40.2358	53.7932	41.0538	64.4307	50.7789	67.5258	52.9697	72.69	70.5498	54.2001	63.0328	64.2904	63.0913	64.6424	0.819426	-0.287314	0.0550103	1.25956	1.02197	Positive
1164	2.679	235.109	236.116	HMDB0028988	Phenylalanylalanine	C12H16N2O3	236.116	1	2.94845	3.73012	2.96681	3.52683	3.25262	5.79451	3.70322	4.26766	5.37753	8.33774	13.815	6.51936	4.03466	7.05866	0.524635	-0.930614	0.057044	1.24379	1.03759	Negative
690	5.319	187.097	188.104	HMDB0000784	Azelaic acid	C9H16O4	188.105	3.66285	260.97	263.278	241.048	317.823	236.72	234.022	258.977	210.453	198.909	170.421	134.888	222.513	292.19	204.896	1.26394	0.337933	0.0572291	1.24238	1.03681	Negative
159	1.211	122.023	123.031	HMDB0001488	Nicotinic acid	C6H5NO2	123.032	10.147	16.7595	18.7233	13.8348	16.5689	25.8756	26.9393	19.7836	10.4591	19.5777	5.36823	3.6865	19.6215	14.2221	12.1559	1.62749	0.702651	0.0577438	1.23849	1.03308	Negative
2803	6.714	211.132	210.125	HMDB0032797	Jasmonic acid	C12H18O3	210.126	3.73321	6.0908	7.95762	7.00894	6.1678	6.33856	8.69033	7.04234	9.40442	15.6373	6.59459	10.9328	7.26126	10.2093	10.0066	0.703768	-0.506827	0.0585884	1.23219	1.00864	Positive
4323	1.063	565.048	566.055	HMDB0000286	Uridine diphosphate glucose	C15H24N2O17P2	566.055	0.370324	247.038	528.698	376.738	634.26	306.091	702.307	465.855	724.97	727.124	984.823	2046.62	1148.08	345.638	996.209	0.467628	-1.09657	0.0593303	1.22672	1.02953	Negative
3460	3.682	455.098	456.105	HMDB0001520	Flavin mononucleotide	C17H21N4O9P	456.105	0.844539	24.3386	40.285	30.1942	31.5969	31.2016	86.6387	40.7092	51.9105	76.8848	91.2783	97.6835	59.1671	37.7452	69.1116	0.589036	-0.763573	0.0604968	1.21827	1.02579	Negative
1124	1.264	231.135	232.142	HMDB0029065	Threonylleucine	C10H20N2O4	232.142	1.53842	9.70722	10.2528	12.0753	12.0538	5.76261	16.8061	11.1096	20.4811	15.1992	27.0343	72.5416	28.9548	15.0721	29.8805	0.371802	-1.42739	0.0630269	1.20047	1.01776	Negative
698	6.14	187.133	188.141	HMDB0010725	3-Hydroxydecanoic acid	C10H20O3	188.141	3.63826	10.5483	8.89362	9.47618	9.81171	10.0256	8.03683	9.46538	7.57212	8.23799	6.08815	5.10772	8.2409	10.6617	7.65142	1.23707	0.306933	0.0633705	1.19811	1.0156	Negative
3419	9.972	280.262	279.255	HMDB0062656	Linoleamide	C18H33NO	279.256	4.2781	251.053	361.975	264.729	354.047	275.992	403.808	318.601	352.41	420.221	365.137	403.704	341.226	385.782	378.08	0.84268	-0.246943	0.0633901	1.19798	0.994833	Positive
4005	9.066	398.325	397.317	HMDB0253127	hexadecenoylcarnitine	C23H43NO4	397.319	4.47718	0.606216	0.804041	1.16955	0.81164	1.07604	0.996123	0.910602	0.462897	1.20513	0.482074	0.39983	0.535809	0.512169	0.599651	1.51855	0.602697	0.0635052	1.19719	0.99478	Positive
72	0.707	110.071	111.079	HMDB0000870	Histamine	C5H9N3	111.08	9.60845	125.506	111.77	118.627	121.388	124.006	119.456	120.126	100.468	127.895	98.032	97.6038	119.722	108.936	108.776	1.10434	0.14318	0.0666622	1.17612	1.00492	Negative
2477	1.221	181.06	180.053	HMDB0003269	Nicotinuric acid	C8H8N2O3	180.053	3.56634	3.57176	5.00229	1.91068	6.97626	4.85939	6.80519	4.85426	5.25152	9.67522	5.35685	7.28372	6.07111	9.11608	7.12575	0.681228	-0.55379	0.0676586	1.16968	0.980996	Positive
2021	0.876	150.077	149.07	HMDB0002099	6-Methyladenine	C6H7N5	149.07	2.65143	17.0915	19.4776	19.6933	20.219	11.278	16.3499	17.3516	32.7347	24.7882	17.3768	20.4153	18.69	22.6623	22.7779	0.761772	-0.392569	0.0678648	1.16836	0.979774	Positive
3661	11.075	313.308	312.301	HMDB0002212	Arachidic acid	C20H40O2	312.303	5.22097	2.75213	3.65136	2.34252	3.23909	2.40996	4.44628	3.14022	4.27027	2.64237	4.60738	4.30276	3.7684	5.13398	4.12086	0.762031	-0.392078	0.0685367	1.16408	0.979704	Positive
3817	9.105	498.263	499.27	HMDB0011519	LPE(20:5)	C25H42NO7P	499.27	0.141777	1056.74	917.347	841.373	1191.65	1024.45	1274.14	1050.95	1351.36	1293.64	1644.61	1056.05	1132.72	1160.91	1273.22	0.82543	-0.276782	0.0686351	1.16345	0.998306	Negative
402	3.905	159.065	160.073	HMDB0000857	Pimelic acid	C7H12O4	160.074	5.5529	21.4365	28.092	31.1553	16.5259	23.6453	28.1201	24.8292	20.2027	20.3812	13.9995	10.1323	17.0584	27.4274	18.2003	1.36422	0.448078	0.0703227	1.1529	0.993911	Negative
1004	1.596	219.077	220.084	HMDB0000472	5-Hydroxytryptophan	C11H12N2O3	220.085	2	9.46362	11.0978	11.0608	14.3647	10.3137	12.1131	11.4023	13.8986	18.5255	15.1831	21.0666	11.7469	10.1016	15.087	0.755768	-0.403985	0.0705258	1.15165	0.993096	Negative
3478	13.948	285.277	284.27	HMDB0000827	Stearic acid	C18H36O2	284.272	4.64484	49.6708	61.0273	42.5757	34.9344	51.591	49.1997	48.1665	35.6521	41.823	48.1822	35.3863	42.9631	20.0704	37.3462	1.28973	0.367069	0.0710064	1.1487	0.971047	Positive
2788	0.875	209.092	208.084	HMDB0000684	Kynurenine	C10H12N2O3	208.085	2.94236	10.2325	10.6862	10.2316	9.73751	7.49453	10.2501	9.77209	17.2578	11.6053	8.32628	13.5934	10.7934	12.9328	12.4182	0.786919	-0.345713	0.0717009	1.14448	0.96932	Positive
2575	13.368	351.221	352.228	HMDB0001220	Prostaglandin E2	C20H32O5	352.225	8.9598	14.7141	8.56707	11.8516	11.3438	10.1889	9.47534	11.0235	12.4026	10.3103	7.06792	2.79129	8.53793	4.50636	7.60274	1.44994	0.535988	0.0734487	1.13402	0.986781	Negative
530	4.858	171.065	172.073	HMDB0000341	2-Octenedioic acid	C8H12O4	172.074	5	22.2078	32.2911	37.4201	15.0782	36.773	32.0791	29.3082	17.0412	19.1043	21.4614	24.751	28.2979	16.6918	21.2246	1.38086	0.465568	0.0748835	1.12561	0.980495	Negative
485	4.775	165.055	166.062	HMDB0000779	Phenyllactic acid	C9H10O3	166.063	5.26418	25.6995	19.5336	22.8265	23.3769	50.0739	21.5947	27.1842	16.46	16.4764	24.6115	12.5744	15.3771	19.2711	17.4618	1.55679	0.63857	0.0777147	1.1095	0.974325	Negative
494	0.955	166.974	167.982	HMDB0000263	Phosphoenolpyruvic acid	C3H5O6P	167.982	5	10.3992	9.60956	8.97209	10.7586	8.89509	16.2411	10.8126	31.3797	39.6339	67.302	181.528	33.7934	10.093	60.6217	0.178362	-2.48712	0.0777471	1.10932	0.973795	Negative
1445	12.833	137.132	136.125	HMDB0038169	Myrcene	C10H16	136.125	4.85226	26.1487	39.9685	38.2324	40.8159	29.2383	23.6298	33.0056	30.2746	27.2833	26.4216	22.9489	30.3569	16.5401	25.6376	1.28739	0.364451	0.0781537	1.10705	0.951076	Positive
1072	6.911	227.128	228.136	HMDB0000933	Traumatic acid	C12H20O4	228.136	1.70568	17.8866	12.2153	16.3822	14.5397	15.5656	19.7813	16.0618	17.08	14.5983	9.98421	7.82451	12.1824	14.2284	12.6496	1.26974	0.344536	0.0787556	1.10372	0.970822	Negative
1029	3.717	131.07	130.063	HMDB0000695	Ketoleucine	C6H10O3	130.063	1.10859	3.09663	5.90452	8.2703	5.60798	4.65854	6.3069	5.64081	7.53484	8.65376	6.09415	7.53806	5.54885	11.2383	7.76799	0.726161	-0.46164	0.079127	1.10168	0.948341	Positive
510	0.824	168.99	169.997	HMDB0001112	Glyceraldehyde 3-phosphate	C3H7O6P	169.998	3.37926	430.384	390.294	357.785	407.63	366.014	296.468	374.763	330.861	304.278	280.936	413.768	282.569	311.01	320.57	1.16905	0.225336	0.0792128	1.1012	0.969502	Negative
2828	0.891	213.122	212.115	HMDB0014382	Butabarbital	C10H16N2O3	212.116	4.06564	14.3648	14.4166	11.087	12.0652	15.3055	19.3307	14.4283	17.2654	16.35	16.5969	18.3757	16.0644	16.1933	16.8076	0.858438	-0.220214	0.0818956	1.08674	0.942238	Positive
4170	8.92	446.325	445.317	HMDB0062337	N-Oleoyl tyrosine	C27H43NO4	445.319	4.3988	0.4061	1.00306	0.878912	1.07795	1.61792	3.72738	1.45189	1.51129	3.14715	1.58486	3.31744	2.39162	4.3285	2.71347	0.535065	-0.902214	0.0838082	1.07671	0.93687	Positive
857	13.957	123.116	122.109	HMDB0061784	3-Allylcyclohexene	C9H14	122.11	2.1329	22.6504	29.102	18.5183	14.0791	28.2335	20.995	22.2631	15.2401	19.7857	21.0199	16.3033	18.438	7.53671	16.3873	1.35856	0.442074	0.0843228	1.07405	0.93499	Positive
653	0.911	184.985	185.992	HMDB0000807	3-Phosphoglyceric acid	C3H7O7P	185.993	4	73.597	177.616	76.5389	147.217	99.4667	285.699	143.356	499.259	591.647	798.998	2976.84	674.117	127.072	944.655	0.151755	-2.72019	0.0843955	1.07368	0.956168	Negative
3285	3.125	261.144	260.136	HMDB0011171	gamma-Glutamylleucine	C11H20N2O5	260.137	3.54336	2.81762	2.64438	2.74031	1.837	2.41778	3.57544	2.67209	2.8738	4.7252	2.45098	4.17499	2.93444	3.70747	3.47781	0.768324	-0.380213	0.0870994	1.05998	0.927595	Positive
1372	13.369	255.233	256.24	HMDB0000220	Palmitic acid	C16H32O2	256.24	1	419.361	242.448	309.305	339.665	356.18	275.113	323.679	376.186	305.299	207.997	82.5654	236.076	180.54	231.444	1.39852	0.483899	0.0878998	1.05601	0.947704	Negative
2127	9.468	315.254	316.261	HMDB0302281	9,10-Dihydroxystearic acid	C18H36O4	316.261	0	7.14613	8.78061	8.39331	7.15582	8.72077	5.96785	7.69408	6.21333	5.91432	5.95147	5.73031	8.53723	6.70357	6.50837	1.18218	0.241453	0.0880137	1.05545	0.94568	Negative
291	0.766	145.061	146.068	HMDB0000641	Glutamine	C5H10N2O3	146.069	7.13495	4779.3	4826.9	4597.66	4008.48	4780.01	4499.16	4581.92	3374.11	4885.23	3943.46	3071	4383.43	4372.15	4004.9	1.14408	0.194187	0.0882994	1.05404	0.943719	Negative
3408	7.737	279.092	278.085	HMDB0028825	Glutamylmethionine	C10H18N2O5S	278.094	31.7981	10.8175	10.7903	10.8121	7.9234	9.18413	14.7008	10.7047	10.4162	7.63807	8.99119	5.46928	10.772	6.60305	8.31497	1.2874	0.364463	0.0894409	1.04846	0.922337	Positive
2729	8.428	366.242	367.249	HMDB0013331	3, 5-Tetradecadiencarnitine	C21H37NO4	367.272	63.5188	7.67575	5.38482	4.45476	6.63451	7.72833	7.51306	6.56521	8.31402	10.9305	7.97709	6.45819	8.93253	6.56023	8.19542	0.801082	-0.319979	0.0929351	1.03182	0.934917	Negative
1069	9.009	133.064	132.057	HMDB0003441	Cinnamaldehyde	C9H8O	132.058	2.9902	95.793	80.755	78.9095	116.813	71.3797	110.479	92.3549	83.4882	63.284	85.3896	71.6271	63.1345	88.9897	75.9855	1.21543	0.281464	0.0943087	1.02545	0.910134	Positive
1529	0.866	348.069	142.027	HMDB0002349	Muconic acid	C6H6O4	142.027	0.62439	106.055	148.311	102.774	231.16	192.362	207.945	164.768	213.256	251.936	214.058	175.357	208.642	191.507	209.126	0.787888	-0.343938	0.0995924	1.00177	0.898275	Positive
3239	1.106	426.022	427.03	HMDB0000960	dGDP	C10H15N5O10P2	427.029	1	14.8075	18.4171	13.8362	53.3657	12.6582	59.9869	28.8453	82.9417	188.362	107.846	730.296	213.49	8.08497	221.837	0.130029	-2.94309	0.0999645	1.00015	0.917959	Negative
1853	1.289	149.045	148.037	HMDB0000606	2-Hydroxyglutaric acid	C5H8O5	148.037	2.13888	87.4527	118.571	52.0389	89.2356	66.8505	95.6018	84.9583	90.4783	220.218	120.511	101.95	86.3458	130.081	124.931	0.680044	-0.556301	0.104218	0.982059	0.886512	Positive
166	0.787	125.034	126.042	HMDB0000262	Thymine	C5H6N2O2	126.043	7.91354	146.354	132.939	143.956	136.634	141.03	156.189	142.85	128.933	156.428	128.741	124.011	112.322	134.504	130.823	1.09193	0.126886	0.108512	0.964524	0.897797	Negative
2877	0.846	383.115	384.122	HMDB0000939	S-Adenosylhomocysteine	C14H20N6O5S	384.122	0.368451	38.3471	35.5956	45.1198	35.8232	46.1955	31.8799	38.8268	29.0795	36.6388	28.3479	26.304	38.7135	39.1153	33.0332	1.17539	0.23314	0.109802	0.959389	0.894592	Negative
67	0.862	105.018	106.025	HMDB0000139	Glyceric acid	C3H6O4	106.027	12	336.939	374.702	311.016	373.898	306.257	431.778	355.765	415.251	520.169	392.201	426.733	379.587	335.755	411.616	0.864313	-0.210374	0.110169	0.95794	0.894481	Negative
877	2.749	204.124	205.131	HMDB0004231	Panthenol	C9H19NO4	205.131	3	6.99915	19.4584	7.04054	21.7397	4.7255	9.11198	11.5126	5.75311	2.78183	5.68261	5.90251	8.59746	8.17233	6.14831	1.87248	0.904947	0.110632	0.95612	0.894105	Negative
3509	10.528	291.23	290.223	HMDB0248415	Androstanolone	C19H30O2	290.225	4.51445	16.2109	19.2841	18.3436	10.6694	18.6662	16.0414	16.5359	16.1187	12.0418	14.7519	11.4122	16.8298	10.9165	13.6785	1.2089	0.273698	0.115796	0.936308	0.8629	Positive
623	0.884	113.035	112.027	HMDB0000300	Uracil	C4H4N2O2	112.027	4.43983	53.9261	26.1321	52.668	51.9358	35.2631	48.5204	44.7409	72.2659	69.6865	40.624	56.2772	40.2258	66.8563	57.656	0.775998	-0.365875	0.115845	0.936121	0.861509	Positive
3425	6.141	281.11	280.102	HMDB0000706	Aspartylphenylalanine	C13H16N2O5	280.106	12.6796	5.67104	3.67623	4.12721	2.96372	5.46764	3.54611	4.24199	6.8319	6.16734	4.078	5.86289	3.64612	5.84454	5.40513	0.784808	-0.349588	0.117945	0.928319	0.857332	Positive
3278	1.602	260.16	259.152	HMDB0028801	Glutaminylleucine	C11H21N3O4	259.153	2.91784	1.30278	1.34882	1.38607	1.36737	1.51292	1.33558	1.37559	1.33234	3.33817	1.1275	2.23547	1.30065	4.12975	2.24398	0.613013	-0.706009	0.118285	0.927072	0.856802	Positive
4487	1.219	588.076	589.083	HMDB0252660	GDP-fucose	C16H25N5O15P2	589.082	1	1.98506	1.989	1.82783	1.89928	2.06352	1.88277	1.94124	2.2003	2.59796	4.36741	14.3945	5.26153	2.27048	5.18202	0.374611	-1.41653	0.120865	0.917698	0.872274	Negative
2774	8.572	207.174	206.166	HMDB0246557	4-Octylphenol	C14H22O	206.167	3.76068	28.9419	18.5505	29.9088	14.1999	10.1012	12.7627	19.0775	14.754	16.5255	12.3939	8.91328	15.2205	9.04181	12.8082	1.48948	0.574809	0.121607	0.915041	0.852467	Positive
3118	0.872	243.107	242.1	HMDB0000273	Thymidine	C10H14N2O5	242.09	42.0026	11.2172	10.9017	10.5629	7.81629	8.91869	13.8547	10.5453	12.229	6.88147	5.56825	10.0859	3.79526	9.21936	7.9632	1.32425	0.405175	0.122271	0.912676	0.849451	Positive
910	0.867	126.055	125.047	HMDB0255137	N-ethylmaleimide	C6H7NO2	125.048	2.86669	126.763	150.706	118.169	159.885	121.329	154.179	138.505	182.437	126.447	150.833	158.637	154.813	165.623	156.465	0.885216	-0.175899	0.122336	0.912445	0.850924	Positive
3364	10.455	271.168	270.161	HMDB0000145	Estrone	C18H22O2	270.162	4.55263	30.6374	27.5655	19.3215	26.2023	35.8853	29.5855	28.1996	26.0659	20.945	24.2077	18.4936	30.0007	21.159	23.4786	1.20107	0.264325	0.12364	0.907842	0.846944	Positive
1067	0.856	133.06	132.053	HMDB0000168	Asparagine	C4H8N2O3	132.053	2.81804	39.4141	59.3142	38.3408	47.8558	43.1094	59.4542	47.9147	55.2256	54.7166	51.5456	63.0908	57.2216	49.1318	55.1553	0.868723	-0.203031	0.126747	0.897063	0.84254	Positive
2570	3.986	188.07	187.063	HMDB0000734	Indoleacrylic acid	C11H9NO2	187.063	3.73421	4.92769	6.47876	5.68386	5.43855	4.07751	19.2362	7.64042	10.9577	10.6975	9.52076	19.9368	9.36773	40.3222	16.8004	0.454775	-1.13677	0.12675	0.897053	0.841169	Positive
383	13.899	100.112	99.1049	HMDB0031404	Cyclohexylamine	C6H13N	99.1048	1.01488	5.0553	5.33049	4.72644	3.9954	4.39934	4.94965	4.74277	4.85214	3.22672	4.27812	3.60953	5.30713	2.66176	3.98924	1.18889	0.249618	0.128822	0.890011	0.836304	Positive
2757	10.541	205.195	204.187	HMDB0036065	Farnesene	C15H24	204.188	3.13813	5.39868	2.17432	5.54107	6.42161	5.79004	1.67538	4.50018	1.07864	2.04299	6.9301	2.0514	1.50204	1.20242	2.46793	1.82346	0.866681	0.129412	0.888025	0.836062	Positive
2249	1.289	166.072	165.064	HMDB0003282	1-Methylguanine	C6H7N5O	165.065	4.78521	24.3488	100.209	25.4198	31.1962	75.6025	69.4725	54.3748	85.2496	227.294	68.9878	84.2718	35.4799	121.651	103.822	0.523729	-0.933107	0.131779	0.880153	0.830098	Positive
3223	0.817	255.084	254.077	HMDB0029438	Phosphoarginine	C6H15N4O5P	254.078	4.07797	1.85587	2.49737	2.04358	2.16829	2.0013	2.4942	2.17677	2.78898	3.49224	2.06722	2.23604	2.25593	2.57313	2.56892	0.847347	-0.238975	0.132166	0.878879	0.829406	Positive
2030	1.664	308.095	309.102	HMDB0000230	N-Acetylneuraminic acid	C11H19NO9	309.106	13.3003	3.37535	4.95411	3.41835	4.75194	3.69093	13.0231	5.53563	8.38937	7.62558	12.8239	32.2093	17.1715	0.760973	13.1635	0.42053	-1.24972	0.133839	0.873418	0.846374	Negative
246	4.738	136.039	137.047	HMDB0001123	2-Aminobenzoic acid	C7H7NO2	137.048	8.01526	33.9505	37.5299	39.2776	34.8905	45.1529	57.7988	41.4333	20.9423	45.4096	22.4436	35.7321	44.7951	19.6971	31.5033	1.31521	0.395289	0.135385	0.86843	0.841239	Negative
464	1.259	164.057	165.064	HMDB0003282	1-Methylguanine	C6H7N5O	165.065	6	20.4729	24.8225	20.7503	24.4383	21.1669	27.7107	23.2269	21.7423	64.6745	31.8254	46.8514	26.1996	18.7787	35.012	0.6634	-0.59205	0.136508	0.864842	0.840994	Negative
2077	0.875	154.049	153.042	HMDB0001476	3-Hydroxyanthranilic acid	C7H7NO3	153.043	3.9407	53.7376	91.5912	58.8008	71.2111	37.4831	60.7803	62.2673	84.7536	66.9881	61.9335	76.8733	78.4546	85.8791	75.8137	0.821321	-0.283983	0.136579	0.864615	0.822892	Positive
2165	9.798	317.212	318.219	HMDB0036706	Steviol	C20H30O3	318.219	0	2.12585	3.73467	2.29308	6.83355	2.27892	2.0383	3.21739	2.55934	1.9515	2.2882	2.14325	1.66502	0.980598	1.93132	1.6659	0.736306	0.13903	0.856891	0.838782	Negative
808	7.866	199.169	200.176	HMDB0000638	Dodecanoic acid	C12H24O2	200.178	7.14372	91.7051	90.6247	94.3213	80.7555	84.2876	83.232	87.4877	94.7968	89.5237	72.9679	82.3928	68.7797	65.6035	79.0107	1.10729	0.147032	0.140261	0.853064	0.834149	Negative
840	0.834	122.096	121.089	HMDB0012275	Phenylethylamine	C8H11N	121.089	2.80254	7.1396	2.14219	5.41307	3.01893	4.63017	4.23369	4.42961	4.43341	2.56973	3.0486	2.56593	3.87001	2.4611	3.15813	1.4026	0.488109	0.140633	0.851913	0.815739	Positive
1080	12.324	227.201	228.208	HMDB0000806	Myristic acid	C14H28O2	228.209	2.06013	79.216	41.2524	41.3531	47.0424	46.1705	43.1381	49.6954	45.6802	41.2442	35.4897	29.8146	43.3906	40.8568	39.4127	1.2609	0.334453	0.141224	0.850091	0.830295	Negative
4606	1.177	604.07	605.078	HMDB0003351	GDP-glucose	C16H25N5O16P2	605.077	1	3.32862	11.2892	3.06497	12.4615	3.46018	15.4831	8.18126	12.8617	12.9041	24.5413	59.5366	15.7051	3.80722	21.5593	0.379477	-1.39792	0.141283	0.849909	0.831667	Negative
479	13.832	165.04	166.047	HMDB0060256	Xylonic acid	C5H10O6	166.048	4	4.63461	2.6951	3.45848	4.06262	4.92259	4.20361	3.99617	4.96571	3.98996	2.91412	1.15329	2.63963	2.2311	2.9823	1.33996	0.42219	0.144065	0.84144	0.827743	Negative
360	1.993	153.016	154.023	HMDB0000152	Gentisic acid	C7H6O4	154.027	20.2476	196.748	224.618	205.239	232.382	246.692	308.744	235.737	243.91	222.421	305.413	315.589	338.581	234.212	276.688	0.851998	-0.231078	0.144072	0.841422	0.827033	Negative
1850	10.319	295.228	296.235	HMDB0004667	13-HODE	C18H32O3	296.235	0.0840211	18.4039	12.7479	12.536	20.8265	9.37629	16.2479	15.0231	13.7855	9.56993	10.0887	7.52587	11.9619	16.5362	11.578	1.29755	0.375792	0.144561	0.83995	0.826165	Negative
3488	1.28	288.118	287.11	HMDB0002089	N-Ribosylhistidine	C11H17N3O6	287.112	4.3373	4.39976	7.04611	5.11339	8.48709	4.77794	8.90461	6.45482	6.3929	14.2242	6.25941	9.24012	6.52598	10.4881	8.85513	0.728935	-0.456137	0.145046	0.838495	0.806248	Positive
3431	11.188	281.246	280.239	HMDB0000673	Linoleic acid	C18H32O2	280.24	4.42573	7.82716	11.0016	9.44312	6.97592	8.11051	8.53207	8.64839	9.14499	11.2995	9.4109	9.90714	7.94974	12.3435	10.0093	0.864036	-0.210837	0.146459	0.834284	0.803602	Positive
3187	5.919	251.081	250.073	HMDB0001049	gamma-Glutamylcysteine	C8H14N2O5S	250.062	44.2999	0.710346	0.606166	1.66009	0.728016	0.876285	0.669141	0.875008	1.59891	3.39355	1.56499	1.10664	1.36428	0.371196	1.56659	0.558542	-0.840263	0.146824	0.833202	0.802092	Positive
2772	0.842	207.097	206.09	HMDB0029070	Threonylserine	C7H14N2O5	206.09	3.45266	51.9134	71.7017	60.6525	64.52	57.0228	81.4947	64.5509	58.8296	57.8336	47.1761	55.8794	61.2138	60.7656	56.9497	1.13347	0.180748	0.147572	0.830996	0.801291	Positive
2584	0.842	189.086	188.079	HMDB0006029	N-Acetylglutamine	C7H12N2O4	188.08	3.81159	47.6751	66.2995	56.7309	61.7517	52.9846	75.1807	60.1037	51.9788	55.6839	43.9714	53.1839	57.0783	56.5668	53.0772	1.13238	0.179363	0.148442	0.828442	0.799743	Positive
3684	11.334	480.309	481.317	HMDB0011130	LPE(18:0/0:0)	C23H48NO7P	481.317	0.164979	519.012	397.021	469.026	414.986	497.573	599.795	482.902	403.542	498.342	369.413	118.611	504.549	394.159	381.436	1.26601	0.340291	0.148582	0.828032	0.817548	Negative
2042	11.073	309.28	310.287	HMDB0002231	Eicosenoic acid	C20H38O2	310.287	0.578625	2.49811	30.1499	38.2595	32.8561	31.0226	33.1009	27.9812	17.7959	21.7324	35.8304	6.9486	16.8728	2.23385	16.9023	1.65546	0.727233	0.150126	0.823543	0.818476	Negative
329	0.828	184.985	150.015	HMDB0000956	Tartaric acid	C4H6O6	150.016	6	14.2491	32.345	13.1475	71.4566	22.6574	15.4658	28.2202	109.92	26.1613	651.87	2685.17	545.768	21.0371	673.321	0.041912	-4.57649	0.153319	0.814405	0.810222	Negative
41	1.222	243.062	99.0319	HMDB0240653	Succinimide	C4H5NO2	99.032	1	56.7006	49.1942	43.8011	49.1166	44.8691	63.2735	51.1592	26.1751	52.8924	42.9199	52.5971	50.5248	26.0899	41.8665	1.22196	0.289196	0.153693	0.813347	0.807528	Negative
285	2.214	94.0653	93.0581	HMDB0003012	Aniline	C6H7N	93.0578	2.80225	8.74174	11.3518	36.9811	15.0619	39.5525	19.1344	21.8039	14.826	38.7852	19.8023	43.668	36.525	48.266	33.6454	0.64805	-0.625823	0.154455	0.811198	0.790247	Positive
183	0.884	129.018	130.025	HMDB0000634	Citraconic acid	C5H6O4	130.027	9.44945	540.899	698.486	621.821	697.228	609.054	852.229	669.953	833.952	904.703	881.574	466.981	1000.14	2184.52	1045.31	0.640913	-0.6418	0.154661	0.810619	0.808386	Negative
90	0.846	80.0498	79.0426	HMDB0000926	Pyridine	C5H5N	79.0422	4.43858	837.094	692.452	723.896	583.921	705.656	615.383	693.067	531.552	714.539	654.415	625.486	634.152	592.434	625.43	1.10815	0.148147	0.156791	0.804678	0.787594	Positive
1417	2.984	258.146	259.153	HMDB0028801	Glutaminylleucine	C11H21N3O4	259.153	0.169135	52.5997	61.5141	59.0804	62.4095	54.4432	82.2932	62.0567	31.5677	72.4721	34.1755	73.3761	45.7086	29.5081	47.8014	1.29822	0.376535	0.157934	0.801523	0.800959	Negative
1223	12.778	241.217	242.224	HMDB0000826	Pentadecanoic acid	C15H30O2	242.225	1.48707	231.961	147.072	114.45	77.4778	152.345	124.107	141.235	137.745	132.801	100.699	6.75899	117.057	89.6731	97.4557	1.44923	0.535284	0.160467	0.794615	0.79565	Negative
744	1.417	119.035	118.027	HMDB0000254	Succinic acid	C4H6O4	118.027	6.78932	261.344	308.894	188.216	340.278	255.955	371.627	287.719	419.237	83.3851	56.9407	84.1904	358.345	72.6499	179.125	1.60625	0.683697	0.163092	0.787566	0.775086	Positive
696	0.848	187.108	188.115	HMDB0000759	Glycylleucine	C8H16N2O3	188.116	3.68064	69.4393	63.6471	73.0364	64.7235	73.0907	72.0042	69.3235	72.7405	158.791	65.4169	95.3014	72.9478	79.2168	90.7357	0.764016	-0.388325	0.165812	0.780385	0.789061	Negative
4198	8.417	454.291	453.284	HMDB0011503	LPE(16:0/0:0)	C21H44NO7P	453.286	4.49888	172.715	169.635	171.392	153.881	164.728	146.844	163.199	139.844	196.826	185.733	186.29	159.45	215.387	180.588	0.903709	-0.14607	0.172227	0.763899	0.759871	Positive
1499	0.875	140.081	139.074	HMDB0012234	Histidinal	C6H9N3O	139.075	4.11234	289.542	415.429	301.882	341.041	281.798	447.638	346.222	482.957	374.61	382.666	389.831	312.263	474.459	402.798	0.859542	-0.218359	0.177186	0.751572	0.753326	Positive
600	1.242	112.05	111.043	HMDB0000630	Cytosine	C4H5N3O	111.043	1.27695	2.67083	4.59597	5.45564	5.17063	4.92748	5.30824	4.68814	6.42717	5.90052	4.73818	4.16004	5.39134	6.42257	5.50664	0.851361	-0.232158	0.178535	0.748277	0.750354	Positive
3507	0.813	291.129	290.122	HMDB0000052	Argininosuccinic acid	C10H18N4O6	290.123	2.80684	3.0902	3.15412	1.33384	1.70705	2.05827	1.82141	2.19415	4.63021	2.49922	1.92867	3.26716	1.77604	3.8834	2.99745	0.732004	-0.450076	0.178921	0.747338	0.749901	Positive
224	0.83	120.065	87.0319	HMDB0003609	2-Aminoacrylic acid	C3H5NO2	87.032	1.47542	126.962	154.045	138.847	139.219	118.969	166.56	140.767	165.9	156.299	144.579	144.613	148.96	152.146	152.083	0.925593	-0.11155	0.179505	0.745924	0.749493	Positive
333	0.795	195.05	150.052	HMDB0001644	Xylulose	C5H10O5	150.053	2	1475.63	1744.54	1574.08	1819.67	1558.46	1995.3	1694.61	1915.03	2276.98	1779.92	1967.24	1569.6	1744.93	1875.62	0.903495	-0.146411	0.183141	0.737214	0.759506	Negative
176	0.84	128.034	129.041	HMDB0246561	4-Oxoproline	C5H7NO3	129.043	9.16821	345.03	483.927	564.897	673.453	549.699	643.241	543.375	739.279	1419.17	423.401	211.067	822.602	1441.69	842.868	0.644673	-0.63336	0.187941	0.725979	0.753038	Negative
4246	8.974	468.307	467.299	HMDB0010379	LPC(14:0)	C22H46NO7P	467.301	4.40689	221.131	230.025	217.942	194.94	218.263	204.095	214.399	197.086	246.069	223.212	257.496	203.535	267.779	232.53	0.92203	-0.117114	0.191906	0.716912	0.729968	Positive
3879	10.464	506.324	507.333	HMDB0011512	LPE(20:1)	C25H50NO7P	507.332	0.217863	664.028	636.108	533.583	850.225	669.652	737.541	681.856	576.735	763.515	709.881	383.246	594.949	440.73	578.176	1.17932	0.237959	0.192171	0.716312	0.747713	Negative
46	0.86	116.071	74.0367	HMDB0000237	Propionic acid	C3H6O2	74.0368	1.20799	868.374	1101.59	1295.06	1081.95	910.668	1197.07	1075.79	1209.83	1217.91	1091.89	1165.11	1121.19	1243.57	1174.92	0.915627	-0.127168	0.193146	0.714113	0.728496	Positive
343	14.569	140.001	97.9676	HMDB0001448	Sulfate	H2O4S	97.9674	1.84508	7.51859	8.83678	1.25236	5.55734	6.49621	7.15413	6.1359	5.65679	3.82654	4.81639	2.81032	5.93103	3.95023	4.49855	1.36397	0.447815	0.194824	0.710358	0.725608	Positive
1567	10.873	271.228	272.235	HMDB0006294	16-Hydroxyhexadecanoic acid	C16H32O3	272.235	0.679964	4.27817	2.63548	3.22005	2.95069	2.63618	2.34495	3.01092	4.1252	2.36555	1.96951	1.39388	2.2091	2.07245	2.35595	1.27801	0.353897	0.195441	0.708985	0.741817	Negative
752	0.787	194.049	195.056	HMDB0002404	Hydroxyhippuric acid	C9H9NO4	195.053	13.9563	1424.02	1421.53	1429.65	1330.75	1344.79	1530.49	1413.54	1592.02	1316.68	1418.95	1437.86	1545.55	1676.81	1497.98	0.943633	-0.0837026	0.196177	0.707351	0.741435	Negative
1510	0.886	141.065	140.058	HMDB0002144	1,3-dimethyluracil	C6H8N2O2	140.059	4.33754	636.26	754.277	660.313	726.698	566.169	865.28	701.499	794.352	654.244	628.467	708.182	305.375	369.073	576.616	1.21658	0.282832	0.196739	0.706109	0.722481	Positive
1462	4.135	138.091	137.084	HMDB0000306	Tyramine	C8H11NO	137.084	3.23874	2.15603	1.57086	1.27364	2.20226	1.12788	2.60168	1.82206	1.84289	3.69791	1.3272	5.40853	1.78965	2.44129	2.75124	0.662266	-0.594516	0.196743	0.706101	0.72375	Positive
3793	12.028	494.325	495.332	HMDB0010382	LPC(16:0)	C24H50NO7P	495.332	0.0796859	64.1009	49.9482	49.3222	65.474	53.4271	71.7045	58.9961	63.3983	60.2593	29.0959	11.3753	65.7314	43.6928	45.5922	1.294	0.371834	0.196929	0.70569	0.738627	Negative
499	1.646	167.034	168.041	HMDB0094709	3, 5-Dihydroxyphenylacetic acid	C8H8O4	168.042	5	4.22475	23.4281	5.88165	7.50007	6.48988	8.0638	9.26471	11.9487	10.8415	19.0863	22.7369	13.3513	7.9325	14.3162	0.647148	-0.627832	0.198039	0.703249	0.737874	Negative
304	1.244	128.07	95.0367	HMDB0013751	2-Hydroxypyridine	C5H5NO	95.0371	4.35395	1.14975	1.72942	1.01456	1.31281	1.01784	1.56862	1.29883	1.92202	5.44421	1.31669	1.38584	1.41059	1.79416	2.21225	0.587108	-0.768301	0.199675	0.699676	0.717141	Positive
2939	10.544	223.205	222.198	HMDB0004305	Farnesol	C15H26O	222.198	2.94986	4.64542	2.78123	4.57954	5.77232	5.32324	2.30192	4.23394	1.83933	2.85435	6.29413	2.74889	2.17436	2.25028	3.02689	1.39878	0.484166	0.199939	0.699102	0.718607	Positive
1697	2.557	283.069	284.076	HMDB0000299	Xanthosine	C10H12N4O6	284.076	0.443065	2.44014	2.71737	2.32009	1.87698	2.10339	2.18175	2.27329	1.93064	11.5237	3.2188	6.21129	3.24425	0.686099	4.46913	0.508665	-0.975213	0.200586	0.697699	0.734013	Negative
1796	12.666	291.233	292.24	HMDB0000495	Androstanediol	C19H32O2	292.24	0.101738	43.9607	41.8473	30.6645	37.7434	32.1284	44.8056	38.525	65.7165	46.5136	65.9946	11.8503	60.2633	51.787	50.3542	0.76508	-0.386318	0.202954	0.692602	0.729531	Negative
1639	12.236	277.217	278.224	HMDB0001388	Linolenic acid	C18H30O2	278.225	0.396097	171.822	163.866	147.895	174.726	181.819	213.723	175.642	182.613	153.122	180.466	28.9096	183.48	111.225	139.969	1.25486	0.327526	0.208279	0.681355	0.722739	Negative
2082	10.826	313.239	314.246	HMDB0004705	12,13-DHOME	C18H34O4	314.246	1	14.2505	11.6123	1.31418	12.9303	12.1312	11.9495	10.698	9.04763	11.4869	1.19593	5.70832	7.93991	9.3414	7.45334	1.43533	0.521381	0.208744	0.680387	0.719328	Negative
1279	0.8	245.043	246.05	HMDB0240316	Glycerophosphoglycerol	C6H15O8P	246.05	1	112.211	126.378	55.3308	128.347	118.212	143.055	113.922	107.097	435.7	121.264	160.959	154.799	124.426	184.041	0.619005	-0.691978	0.211574	0.674538	0.718214	Negative
2560	0.875	187.107	186.1	HMDB0028695	Alanylproline	C8H14N2O3	186.1	3.45146	53.9041	70.4572	61.8664	68.1468	53.9083	79.013	64.5493	83.8697	89.3217	59.6561	65.6326	63.0278	76.5866	73.0158	0.884046	-0.177807	0.213801	0.669989	0.697882	Positive
1771	12.054	289.217	290.225	HMDB0002961	Dihydrotestosterone	C19H30O2	290.225	0.137121	16.8791	18.959	16.2334	19.1334	17.2626	23.1443	18.602	33.0286	25.0862	25.5588	5.01504	28.2329	27.368	24.0483	0.773527	-0.370477	0.214378	0.66882	0.712731	Negative
151	0.79	299.097	120.041	HMDB0002649	Erythrose	C4H8O4	120.042	6.98707	361.219	446.56	304.656	433.361	485.378	418.259	408.239	442.252	500.576	406.664	428.378	409.291	524.306	451.911	0.903361	-0.146625	0.218651	0.660248	0.708141	Negative
147	0.768	118.05	119.057	HMDB0000719	Homoserine	C4H9NO3	119.058	10.5256	891.126	1047.21	832.681	792.409	875.806	1129.68	928.153	1044.37	1220.2	892.971	808.04	1057.74	1241.91	1044.21	0.888859	-0.169973	0.219383	0.658796	0.708528	Negative
4411	10.696	510.353	509.346	HMDB0011511	LPE(20:0/0:0)	C25H52NO7P	509.348	3.86678	26.8536	38.6494	30.739	49.9554	31.2893	46.6022	37.3481	41.7368	46.1221	47.8561	46.8491	32.7128	43.5045	43.1302	0.865939	-0.207663	0.22242	0.652826	0.687417	Positive
762	9.011	119.085	118.078	HMDB0059899	methylstyrene	C9H10	118.078	1.78119	3073.88	3849.49	1981.51	4318.8	3023.18	3909.35	3359.37	1615.98	1831.67	2576.81	3353.61	2814.42	4020.03	2702.09	1.24325	0.314117	0.223163	0.651378	0.684094	Positive
794	0.833	199	200.008	HMDB0001321	Erythrose, 4-phosphate	C4H9O7P	200.009	1	4365.52	4281.68	4064.76	4568.54	4067.36	5477.7	4470.93	4482.42	4807.11	4420.28	4524.91	5383.35	5420.2	4839.71	0.9238	-0.114347	0.224529	0.648728	0.700798	Negative
712	4.973	117.091	116.084	HMDB0000535	Caproic acid	C6H12O2	116.084	0.685953	7.16048	12.1689	6.49403	6.3416	5.73651	4.08729	6.99813	2.68923	1.76765	7.15034	6.45902	4.35183	7.85318	5.04521	1.38708	0.472056	0.225599	0.646662	0.681282	Positive
391	0.902	101.023	100.016	HMDB0032523	Succinic anhydride	C4H4O3	100.016	0.759938	2.05061	1.55959	1.25134	1.70217	1.49685	1.7097	1.62838	1.71796	2.63044	1.54732	2.01207	2.27604	1.32883	1.91878	0.848653	-0.236754	0.226555	0.644825	0.680211	Positive
3804	0.873	348.069	347.061	HMDB0001044	2'-dGMP	C10H14N5O7P	347.063	4.65143	141.541	159.489	122.278	249.827	223.917	232.195	188.208	222.154	263.799	228.906	183.509	217.25	202.267	219.647	0.856864	-0.222862	0.228393	0.641318	0.678345	Positive
1598	14.574	147.032	146.025	HMDB0000208	Oxoglutaric acid	C5H6O5	146.022	23.878	13.3958	5.72115	4.01346	3.8671	3.38402	2.69008	5.51193	1.48051	1.74468	1.39856	1.41823	2.30372	9.05431	2.9	1.90067	0.926505	0.230742	0.636873	0.676408	Positive
1332	1.592	251.078	252.086	HMDB0000071	Deoxyinosine	C10H12N4O4	252.086	0.376388	15.8144	16.6213	13.2603	17.8538	15.6112	18.6705	16.3052	14.5815	23.6847	25.9636	40.8794	21.6195	7.17526	22.3173	0.730609	-0.452829	0.231257	0.635906	0.689711	Negative
2779	5.255	208.096	207.089	HMDB0000512	N-Acetyl-L-phenylalanine	C11H13NO3	207.09	3.58921	100.564	129.03	104.699	114.947	93.681	136.262	113.197	108.182	151.075	110.118	121.989	118.829	143.752	125.657	0.90084	-0.150656	0.239607	0.6205	0.663207	Positive
2378	0.866	173.055	172.048	HMDB0001212	5-Hydantoinpropionic acid	C6H8N2O4	172.048	4.68911	10.8927	17.5405	14.2245	13.1767	11.7598	16.6624	14.0428	14.3031	19.2434	13.6666	17.2305	14.2021	16.0525	15.783	0.889737	-0.168549	0.240427	0.619017	0.662742	Positive
2374	0.8	173.02	172.013	HMDB0000126	Glycerol 3-phosphate	C3H9O6P	172.014	3.97952	42.6194	51.1202	36.572	54.5547	51.6124	44.1898	46.7781	63.1582	47.3975	50.0202	50.9527	60.5066	41.1912	52.2044	0.896056	-0.158339	0.241752	0.616631	0.661659	Positive
1631	2.108	277.087	278.094	HMDB0028825	Glutamylmethionine	C10H18N2O5S	278.094	0.421218	0.890664	0.74426	0.801252	0.751234	0.811785	0.744373	0.790594	0.823997	6.35266	0.823459	0.534436	1.9937	0.955397	1.91394	0.413071	-1.27554	0.245974	0.609111	0.670498	Negative
1494	3.831	140.026	139.018	HMDB0013188	3-Hydroxypicolinic acid	C6H5NO3	139.027	60.7295	4.40655	3.29362	4.28595	4.11668	4.16682	3.12611	3.89929	3.90318	5.23121	3.7175	4.01344	3.968	5.21217	4.34092	0.898264	-0.154789	0.246911	0.60746	0.65204	Positive
518	0.817	171.005	172.013	HMDB0000126	Glycerol 3-phosphate	C3H9O6P	172.014	5.43289	8944.29	9737.29	8891.5	10853.9	9335.12	11132.9	9815.83	11733.1	10282.6	8402.47	12741.6	9083.22	13035.7	10879.8	0.902208	-0.148468	0.254414	0.594459	0.659107	Negative
241	0.817	135.029	136.036	HMDB0000157	Hypoxanthine	C5H4N4O	136.039	18.2358	11462	12702.7	11716.8	14222.5	12018.8	14075.3	12699.7	15302	14204.7	11374.1	16589.7	11178.4	14961.8	13935.1	0.911342	-0.133936	0.254788	0.593821	0.657885	Negative
1060	11.129	133.013	132.006	HMDB0000223	Oxalacetic acid	C4H4O5	132.006	0.4033	8.02902	6.89415	10.6522	5.61889	8.62381	7.12228	7.82339	12.6789	1.55953	5.41125	3.42968	5.2682	6.30877	5.77606	1.35445	0.437707	0.255709	0.592254	0.64299	Positive
2223	1.167	323.029	324.036	HMDB0000288	UMP	C9H13N2O9P	324.036	0	125.704	134.194	94.0855	134.027	137.509	176.391	133.652	135.632	169.506	144.86	486.287	164.806	120.386	203.579	0.65651	-0.607112	0.25598	0.591794	0.657692	Negative
748	0.798	193.035	194.042	HMDB0000127	Glucuronic acid	C6H10O7	194.043	3.31202	337.552	366.545	329.407	390.355	355.69	403.378	363.821	394.119	403.584	361.381	445.176	391.401	330.54	387.7	0.938409	-0.0917118	0.256067	0.591646	0.656597	Negative
2329	0.864	170.08	169.073	HMDB0000216	Norepinephrine	C8H11NO3	169.074	3.98183	49.8132	64.7743	54.5201	61.9555	57.9486	74.0862	60.5163	78.7797	78.1535	60.2078	57.7848	58.472	67.4803	66.813	0.905757	-0.142805	0.258444	0.587634	0.638865	Positive
550	12.834	109.101	108.094	HMDB0246592	4-Vinylcyclohexene	C8H12	108.094	0.74365	48.4254	103.492	94.3945	72.2068	44.4648	46.9127	68.3159	61.2479	52.2811	53.2128	57.862	64.4746	41.0728	55.0252	1.24154	0.312129	0.258802	0.587033	0.638292	Positive
1478	7.392	139.038	138.031	HMDB0001895	Salicylic acid	C7H6O3	138.032	2.13033	517.261	511.91	521.767	21.5449	598.78	610.067	463.555	496.202	4.24502	398.059	330.367	445.562	286.845	326.88	1.41812	0.503978	0.262394	0.581045	0.633741	Positive
560	0.703	173.104	174.111	HMDB0000517	Arginine	C6H14N4O2	174.112	4.97217	1079.35	1097.69	1107.65	936.318	1108.24	1137.43	1077.78	1208.26	1323.01	1012.76	986.016	1195.38	1162.41	1147.97	0.938854	-0.0910275	0.267139	0.573263	0.644431	Negative
367	0.729	154.061	155.068	HMDB0000177	Histidine	C6H9N3O2	155.069	6.6844	1085.66	1108.82	1038.72	1065.58	1137.7	1254.34	1115.14	1145.45	1353.01	1059.56	1084.16	1229.51	1195.67	1177.89	0.946722	-0.0789873	0.269836	0.5689	0.641351	Negative
2275	1.288	167.056	166.048	HMDB0060256	Xylonic acid	C5H10O6	166.048	3.38426	82.6989	103.982	89.7268	110.957	89.4473	61.1151	89.6545	51.2128	132.247	50.4259	64.5756	63.1672	75.8009	72.905	1.22974	0.298359	0.270722	0.567477	0.625407	Positive
2193	10.41	319.228	320.235	HMDB0004679	8-HETE	C20H32O3	320.235	0.01527	23.4651	19.4775	19.7485	22.0111	22.3595	34.5918	23.6089	27.4042	16.6528	26.4517	9.81992	20.1676	16.3187	19.4692	1.21263	0.278139	0.27171	0.565894	0.637763	Negative
1238	6.79	242.176	243.183	HMDB0013286	N-Undecanoylglycine	C13H25NO3	243.183	0.878641	180.505	206.059	179.584	140.257	179.103	170.871	176.063	637.113	260.838	241.858	141.59	196.826	117.744	265.995	0.661905	-0.595304	0.276118	0.558906	0.629965	Negative
388	8.97	157.122	158.13	HMDB0000847	Pelargonic acid	C9H18O2	158.131	7	13.9538	8.64589	11.1911	10.576	12.9296	9.77337	11.1783	14.3691	5.30274	11.8882	8.82936	9.27298	6.48441	9.3578	1.19454	0.256458	0.279424	0.553737	0.628895	Negative
385	0.863	315.058	158.033	HMDB0003349	Dihydroorotic acid	C5H6N2O4	158.033	1	15.2187	19.0942	17.5251	21.4282	17.3276	24.2462	19.14	17.5223	143.091	19.7341	29.8578	26.0733	16.8564	42.1892	0.453671	-1.14028	0.28336	0.547661	0.622923	Negative
924	0.822	213.016	214.024	HMDB0001351	Deoxyribose 1-phosphate	C5H11O7P	214.024	0	4436.77	4308.58	4081.03	4649.45	4092.68	5556.23	4520.79	4522.44	4844.53	4408.01	4501.97	5363.97	5488.86	4854.96	0.931169	-0.102885	0.283963	0.546738	0.623648	Negative
529	0.795	343.091	172.049	HMDB0001212	5-Hydantoinpropionic acid	C6H8N2O4	172.048	4	3.87706	4.35289	3.47559	4.01573	3.79337	4.45759	3.99537	4.34887	10.7373	3.67262	3.82384	4.46776	4.44412	5.24908	0.761156	-0.393735	0.287569	0.541258	0.618163	Negative
290	3.155	145.05	146.057	HMDB0000422	2-Methylglutaric acid	C6H10O4	146.058	7.18077	26.4849	51.1117	46.9223	50.1	46.2424	61.1582	47.0032	46.1457	159.957	84.0175	44.6196	38.5842	42.6105	69.3224	0.678039	-0.560561	0.288341	0.540093	0.615868	Negative
426	13.898	102.128	101.121	HMDB0032539	Triethylamine	C6H15N	101.12	0.499553	66.2876	73.2242	63.3949	59.4023	71.9859	65.1307	66.571	77.3459	46.7275	58.9648	67.8902	65.7923	45.5569	60.3796	1.10254	0.140832	0.289416	0.538477	0.600411	Positive
929	7.291	213.186	214.193	HMDB0000910	Tridecanoic acid	C13H26O2	214.193	2.19463	1.41784	1.52348	1.31889	1.16496	1.65859	1.38618	1.41166	1.39195	1.54421	1.00287	0.831099	1.36827	1.43868	1.26285	1.11784	0.16071	0.291409	0.535497	0.61095	Negative
1016	0.767	221.06	222.067	HMDB0000099	Cystathionine	C7H14N2O4S	222.067	2.19589	9144.72	8257.77	8636.26	7803.07	8514.96	8898.06	8542.47	8879.48	9298.53	9030.23	7186.72	9532.89	10613.6	9090.24	0.939741	-0.0896644	0.294595	0.530775	0.610642	Negative
2131	7.771	156.99	155.983	HMDB0000816	Phosphoglycolic acid	C2H5O6P	155.982	2.27972	9.23302	1.81754	8.40072	9.92333	1.12856	9.01072	6.58565	7.64376	5.11476	6.17838	5.63264	0.607515	1.08529	4.37706	1.50458	0.589364	0.297073	0.527137	0.593119	Positive
1635	9.965	277.145	278.152	HMDB0013248	Monoethylhexyl phthalic acid	C16H22O4	278.152	0.0330467	11.2223	10.3573	12.0474	12.2758	11.9467	12.7427	11.7654	27.4388	7.75119	10.5775	22.222	14.8125	9.18524	15.3312	0.767413	-0.381925	0.297487	0.526532	0.604585	Negative
590	0.907	176.935	177.942	HMDB0000250	Pyrophosphate	H4O7P2	177.943	5.08874	297.361	356.786	392.626	659.739	520.185	835.559	510.376	507.667	633.509	271.451	4.26854	77.4121	637.569	355.313	1.43641	0.522471	0.2981	0.525638	0.605993	Negative
451	2.786	103.076	102.068	HMDB0000892	Valeric acid	C5H10O2	102.068	1.27793	5.2226	5.57208	4.9803	5.47536	0.791243	1.72352	3.96085	4.63027	2.70965	1.62722	2.52108	2.37922	3.53534	2.90046	1.36559	0.449526	0.298443	0.525138	0.591801	Positive
1615	0.773	275.125	276.132	HMDB0000279	Saccharopine	C11H20N2O6	276.132	0.411462	127.07	133.775	122.322	109.93	118.859	115.962	121.32	118.021	213.235	119.753	98.7528	133.879	155.501	139.857	0.867455	-0.205138	0.298955	0.524394	0.60522	Negative
1351	0.772	253.071	254.078	HMDB0029438	Phosphoarginine	C6H15N4O5P	254.078	0.181527	4.78317	4.85056	4.28787	4.95425	4.55571	5.49937	4.82182	5.36524	23.4764	4.53095	4.7175	5.51192	5.48276	8.18079	0.589408	-0.762661	0.299301	0.523892	0.603912	Negative
2771	7.188	207.065	206.057	HMDB0030818	Scoparone	C11H10O4	206.058	2.90599	5.18245	6.14564	5.96246	7.00297	6.04188	4.78387	5.85321	8.62953	9.04195	6.44204	5.40193	5.18307	5.42903	6.68792	0.875191	-0.19233	0.305539	0.514934	0.5818	Positive
297	0.778	146.045	147.052	HMDB0003339	Glutamic acid	C5H9NO4	147.053	7.87321	14750.5	15027.1	14263.2	15800.3	15273.3	15236.1	15058.4	16176.9	17977.3	14230.8	13173.8	16903.8	16874.6	15889.5	0.947693	-0.0775078	0.307507	0.512145	0.594453	Negative
3518	1.668	462.067	463.074	HMDB0000536	Adenylsuccinic acid	C14H18N5O11P	463.074	0.814222	1.62872	1.40126	1.42098	1.42754	1.55545	1.45637	1.48172	1.38071	1.39677	2.3554	13.6295	1.33878	1.68043	3.63027	0.408157	-1.2928	0.309371	0.50952	0.592197	Negative
2683	0.85	362.051	363.058	HMDB0001397	Guanosine monophosphate	C10H14N5O8P	363.058	0.305844	731.267	788.364	616.617	816.238	786.673	878.29	769.575	739.154	433.097	684.924	961.163	679.796	616.43	685.761	1.12222	0.166357	0.313245	0.504116	0.587043	Negative
3674	11.497	478.33	479.338	HMDB0010407	LPC(P-16:0)	C24H50NO6P	479.338	0.114427	369.732	347.834	266.536	402.055	346.823	444.359	362.89	355.45	382.376	375.39	128.872	367.094	270.448	313.271	1.15839	0.212118	0.318914	0.496326	0.581166	Negative
3697	0.818	324.058	323.05	HMDB0000095	Cytidine monophosphate	C9H14N3O8P	323.052	4.42948	9.91521	19.5738	10.4363	14.7774	13.8494	15.5502	14.0171	14.3426	15.0173	14.1701	17.2791	15.4692	17.7455	15.6706	0.89448	-0.160879	0.319826	0.495086	0.568521	Positive
2957	9.571	391.286	392.293	HMDB0000626	Deoxycholic acid	C24H40O4	392.293	0	0.997289	0.789596	0.931573	1.01565	1.09189	1.00041	0.971067	0.771227	6.69071	0.944614	1.37969	1.00701	0.945972	1.95654	0.496319	-1.01066	0.324644	0.488593	0.574636	Negative
1092	0.91	229.011	230.019	HMDB0000868	Xylulose 5-phosphate	C5H11O8P	230.019	1	815.874	810.007	727.371	836.593	595.148	253.906	673.15	727.186	243.832	677.977	209.905	250.257	950.005	509.86	1.32026	0.400825	0.325433	0.487539	0.574702	Negative
3775	11.086	492.309	493.317	HMDB0010383	LPC(16:1)	C24H48NO7P	493.317	0.021473	389.746	385.748	333.342	408.25	360.074	436.409	385.595	446.611	456.498	557.484	218.774	583.191	389.36	441.986	0.872414	-0.196916	0.334027	0.476218	0.563437	Negative
580	0.842	175.024	176.031	HMDB0000044	Ascorbic acid	C6H8O6	176.032	5.44212	28.4071	36.9006	30.7984	20.7248	25.316	29.6317	28.6298	28.9745	33.7643	50.1623	21.7979	26.3554	1458.69	269.957	0.106053	-3.23714	0.33409	0.476136	0.564741	Negative
512	4.041	169.013	170.021	HMDB0005807	Gallic acid	C7H6O5	170.022	4.66584	0.299881	0.615176	0.867736	0.45348	0.41361	0.244571	0.482409	0.462218	1.80366	0.650676	0.420501	0.199346	0.887657	0.737343	0.654253	-0.61208	0.334238	0.475944	0.562991	Negative
2554	0.865	187.071	186.063	HMDB0061890	Pyroglutamylglycine	C7H10N2O4	186.064	3.79879	23.109	30.5929	24.8305	27.3094	21.6653	26.9251	25.7387	27.8881	27.4823	23.274	33.5944	27.7297	26.0543	27.6705	0.930186	-0.104408	0.334502	0.475601	0.552554	Positive
1998	0.852	305.018	306.025	HMDB0011640	Uridine 2',3'-cyclic phosphate	C9H11N2O8P	306.025	0	9.20912	13.4205	7.57725	14.0994	13.2458	10.6496	11.367	9.79185	42.418	14.188	15.1879	11.9797	6.76385	16.7216	0.679779	-0.556863	0.344437	0.46289	0.552382	Negative
4922	0.822	662.102	663.109	HMDB0000902	NAD	C21H27N7O14P2	663.109	1	139.371	177.263	234.836	164.021	166.559	188.003	178.342	144.593	202.766	159.001	175.917	160.037	127.97	161.714	1.10282	0.141202	0.34592	0.461024	0.551839	Negative
2167	0.734	159.05	158.042	HMDB0000462	Allantoin	C4H6N4O3	158.044	9.87116	36.3978	30.127	29.4548	26.0898	25.0098	21.1743	28.0423	25.7087	29.4265	25.7167	22.2281	25.308	26.2349	25.7705	1.08815	0.121883	0.352294	0.453095	0.533872	Positive
3442	10.057	452.278	453.286	HMDB0011503	LPE(16:0/0:0)	C21H44NO7P	453.286	0.222202	711.402	734.175	624.887	773.189	711.365	880.15	739.195	884.34	833.058	961.649	490.503	1006.45	746.521	820.42	0.900996	-0.150408	0.353174	0.452011	0.542473	Negative
3064	7.187	235.096	234.088	HMDB0030648	Artemidiol	C13H14O4	234.089	3.88286	24.3276	26.4526	24.2544	26.7473	26.4308	24.2512	25.4107	23.1322	32.9561	23.1252	25.3123	27.0708	31.1554	27.1253	0.936787	-0.0942077	0.353687	0.451381	0.529228	Positive
1941	12.079	301.217	302.225	HMDB0001999	Eicosapentaenoic acid	C20H30O2	302.225	0.199203	1003.22	1199.97	1377.9	1181.8	1082.36	1264.52	1184.96	974.288	1693.58	921.233	183.325	1289.68	816.424	979.756	1.20945	0.274346	0.357438	0.4468	0.538633	Negative
1599	2.818	147.044	146.036	HMDB0002359	Phenylpropiolic acid	C9H6O2	146.037	3.14603	9.5568	7.46896	7.9445	1.28733	9.24653	8.24052	7.29078	1.13773	7.41054	8.31183	2.31626	7.94151	6.4035	5.5869	1.30498	0.384025	0.358008	0.446107	0.526989	Positive
352	14.518	152.034	153.042	HMDB0001476	3-Hydroxyanthranilic acid	C7H7NO3	153.043	7.07708	49.423	36.3828	39.7044	39.9592	40.0482	37.1576	40.4459	50.274	78.5249	52.7634	23.2952	42.3966	39.3149	47.7615	0.84683	-0.239856	0.365319	0.437328	0.529407	Negative
3298	8.472	263.081	262.073	HMDB0240743	Indirubin	C16H10N2O2	262.074	3.5775	0.574793	2.68704	0.908779	13.1397	0.327369	1.10368	3.12357	1.35929	1.28727	1.09768	0.869577	2.36535	0.190002	1.19486	2.61417	1.38635	0.369453	0.432441	0.513438	Positive
1317	0.841	249.055	250.062	HMDB0001049	gamma-Glutamylcysteine	C8H14N2O5S	250.062	0.15093	73.0554	65.5094	68.7869	67.2728	64.4359	89.2145	71.3792	76.7554	56.2934	81.2538	100.737	75.6938	76.382	77.8525	0.916851	-0.12524	0.371377	0.430185	0.524094	Negative
1305	1.586	248.04	249.047	HMDB0001319	Pyridoxine 5'-phosphate	C8H12NO6P	249.04	28.9366	7.80203	7.49528	7.62717	7.45425	8.46217	8.57478	7.90261	3.86963	14.5283	5.50982	4.8324	5.01519	4.3092	6.34409	1.24567	0.316917	0.371419	0.430136	0.523007	Negative
1072	0.759	133.097	132.09	HMDB0000214	Ornithine	C5H12N2O2	132.09	0.966297	922.321	1166.13	365.044	1109.41	958.711	1264.87	964.413	1277.44	1293.74	1131.9	1242.71	1190.8	595.013	1121.93	0.859598	-0.218265	0.375112	0.425839	0.5091	Positive
3200	7.188	253.106	252.099	HMDB0000071	Deoxyinosine	C10H12N4O4	252.086	50.7967	168.123	202.431	183.51	185.7	186.07	175.031	183.477	166.111	237.631	180.599	189.131	180.738	211.166	194.229	0.944644	-0.0821575	0.375602	0.425272	0.506734	Positive
2098	9.815	314.234	315.241	HMDB0000651	Decanoylcarnitine	C17H33NO4	315.241	0.226655	10.2303	14.3829	6.76982	9.57927	12.7891	13.6028	11.2257	4.82008	19.4794	6.18171	9.16278	8.64062	4.95242	8.87284	1.26517	0.339336	0.375793	0.425052	0.51702	Negative
3487	2.796	458.18	459.187	HMDB0001396	5-Methyltetrahydrofolic acid	C20H25N7O6	459.187	1	0.433605	0.30956	0.347319	0.296069	0.351663	0.305543	0.340626	0.280173	0.297608	0.262438	0.208196	0.265964	6.37792	1.28205	0.265689	-1.91219	0.377515	0.423066	0.518175	Negative
1071	12.023	133.086	132.079	HMDB0001624	2-Hydroxycaproic acid	C6H12O3	132.079	0.335028	4.20989	5.14549	5.08986	5.34955	4.68406	3.19639	4.61254	8.03226	4.19855	4.86453	4.3477	4.79766	5.06249	5.2172	0.884102	-0.177714	0.384664	0.414918	0.498381	Positive
1525	13.168	267.233	268.24	HMDB0060038	10-Heptadecenoic acid	C17H32O2	268.24	0.0735609	107.362	110.858	90.8874	122.234	116.371	128.925	112.773	124.591	112.917	124.483	37.9635	116	80.9936	99.4913	1.13349	0.180777	0.395377	0.402988	0.49987	Negative
2902	10.281	219.137	218.13	HMDB0014515	Meprobamate	C9H18N2O4	218.127	14.6379	4.91901	4.76965	4.56101	4.6296	4.30783	4.01871	4.5343	3.39886	7.43577	3.40912	2.72025	3.82536	2.44793	3.87288	1.17078	0.227473	0.400553	0.39734	0.484474	Positive
1554	10.155	269.212	270.22	HMDB0010733	3-Oxohexadecanoic acid	C16H30O3	270.219	0.389217	21.2792	15.6295	16.1262	15.4248	21.859	12.0032	17.0536	15.7164	12.0268	11.0807	7.48589	22.6444	18.9181	14.6454	1.16444	0.219635	0.401048	0.396803	0.491533	Negative
3098	7.985	407.28	408.288	HMDB0000865	Muricholic acid	C24H40O5	408.288	0	1.22696	0.886568	1.01746	0.880284	0.97277	1.04388	1.00465	0.68297	5.52366	0.852271	1.34551	0.816509	0.882742	1.68394	0.596608	-0.745144	0.401433	0.396387	0.493186	Negative
664	0.847	185.056	186.064	HMDB0061890	Pyroglutamylglycine	C7H10N2O4	186.064	3	53.1904	61.3809	55.0381	64.1713	59.0572	68.1552	60.1655	64.7695	57.3046	57.1319	54.7042	60.2701	51.2488	57.5715	1.04506	0.0635826	0.403316	0.394354	0.492024	Negative
475	3.948	165.018	166.026	HMDB0002428	Terephthalic acid	C8H6O4	166.027	5.4731	306.664	108.503	118.916	45.0132	109.16	284.713	162.161	68.9698	2318.69	103.195	118.397	148.761	139.981	482.999	0.335739	-1.57459	0.406084	0.391385	0.488673	Negative
1731	0.859	286.104	287.112	HMDB0002089	N-Ribosylhistidine	C11H17N3O6	287.112	0.295038	176.326	103.872	112.344	105.447	96.3848	200.312	132.448	114.37	150.316	102.938	85.0802	134.102	101.395	114.7	1.15473	0.207554	0.407133	0.390263	0.484838	Negative
348	0.794	151.06	152.068	HMDB0242149	Xylitol	C5H12O5	152.068	5	37.4402	39.435	30.1069	29.6541	37.0641	43.7077	36.2347	34.4343	73.5607	44.6454	45.8742	31.6183	25.2443	42.5629	0.851321	-0.232224	0.408071	0.389264	0.486695	Negative
565	5.457	173.118	174.125	HMDB0031513	3-Hydroxynonanoic acid	C9H18O3	174.126	5	11.3124	10.6672	10.4148	10.3927	10.032	10.2801	10.5166	9.3266	7.29294	6.07365	5.63845	13.1889	13.9549	9.24591	1.13743	0.185775	0.410285	0.386914	0.481966	Negative
291	5.847	95.0493	94.042	HMDB0000228	Phenol	C6H6O	94.0419	1.65018	83.0872	72.4476	88.9285	179.349	79.2267	113.219	102.71	150.577	102.642	57.5458	50.4754	62.9628	76.8731	83.5127	1.22987	0.298503	0.412544	0.38453	0.471412	Positive
4235	11.778	466.328	465.32	HMDB0000138	Glycocholic acid	C26H43NO6	465.309	23.2574	762.151	832.016	689.067	843.924	749.094	933.298	801.591	908.366	572.485	776.967	778.833	783.617	695.985	752.709	1.06494	0.0907751	0.415151	0.381794	0.466678	Positive
1701	10.343	283.264	284.271	HMDB0000827	Stearic acid	C18H36O2	284.272	0.142104	71.7157	479.716	470.49	448.367	908.799	457.651	472.79	556.904	516.547	634.235	86.7995	126.377	168.7	348.26	1.35758	0.441033	0.419162	0.377618	0.477425	Negative
1877	12.819	297.28	298.287	HMDB0034154	Methyl stearate	C19H38O2	298.287	0	2.77308	12.86	14.0691	9.19792	12.7139	9.79896	10.2355	8.57336	11.9673	17.451	2.71373	4.46183	0.901865	7.67818	1.33306	0.414744	0.422341	0.374337	0.474407	Negative
1217	2.309	241.083	242.09	HMDB0000273	Thymidine	C10H14N2O5	242.09	0	1.71375	1.36095	1.52396	1.29968	1.55301	1.29516	1.45775	1.23631	2.29182	1.35623	1.80527	1.22384	1.75304	1.61108	0.904827	-0.144286	0.424281	0.372346	0.471322	Negative
169	0.829	127.016	128.023	HMDB0041833	Barbituric acid	C4H4N2O3	128.022	4	49.4856	54.5413	39.9185	43.114	46.7678	65.3247	49.8587	32.4789	267.54	58.7482	64.8014	38.9274	24.1222	81.103	0.614757	-0.701912	0.430168	0.366362	0.46462	Negative
3577	9.357	299.257	298.249	HMDB0034297	Ricinoleic acid	C18H34O3	298.251	4.50947	42.936	57.4139	38.3401	64.809	44.78	61.6081	51.6478	57.8982	48.7028	52.8371	60.2976	48.8531	67.5461	56.0225	0.921913	-0.117297	0.436916	0.359602	0.448923	Positive
1424	0.74	259.016	260.023	HMDB0001401	Glucose 6-phosphate	C6H13O9P	260.03	24.2608	652.75	664.544	651.418	591.512	648.174	704.497	652.149	755.378	646.562	665.118	492.449	775.451	821.931	692.815	0.941304	-0.0872678	0.440975	0.355586	0.454811	Negative
1088	0.887	134.046	133.038	HMDB0000191	Aspartic acid	C4H7NO4	133.038	5.88017	13.1611	15.418	11.7216	13.9652	11.7896	15.3378	13.5656	16.8847	29.466	12.4624	13.6351	10.6295	12.1089	15.8644	0.855094	-0.225846	0.450879	0.34594	0.433071	Positive
350	0.906	98.9845	97.977	HMDB0001429	Phosphate	H3O4P	97.9769	1.3769	536.598	694.611	603.58	718.977	657.185	786.784	666.289	742.33	667.347	696.617	675.884	716.69	675.704	695.762	0.95764	-0.0624454	0.455045	0.341945	0.432083	Positive
4286	11.511	480.344	479.336	HMDB0010407	LPC(P-16:0)	C24H50NO6P	479.338	4.26599	59.4967	72.9801	48.6264	76.2491	50.6795	81.3668	64.8998	73.5917	65.0118	75.1613	66.0237	60.0809	79.2403	69.8516	0.929109	-0.10608	0.456382	0.340671	0.43009	Positive
1515	1.414	267.073	268.081	HMDB0003040	Arabinosylhypoxanthine	C10H12N4O5	268.081	0.0727915	73.7197	71.0886	58.259	71.5781	54.6551	77.7546	67.8425	56.2589	89.7544	77.175	116.105	86.86	36.2451	77.0664	0.880313	-0.183912	0.459019	0.338169	0.437373	Negative
1479	1.166	263.071	264.078	HMDB0002381	N-Acetylcystathionine	C9H16N2O5S	264.078	0	1.84882	3.01945	3.91116	2.95742	3.52545	5.03523	3.38292	3.58318	5.16998	5.21365	1.54328	5.11861	3.11737	3.95768	0.854775	-0.226384	0.459778	0.337452	0.434933	Negative
1093	0.807	229.011	230.019	HMDB0001548	Ribose 5-phosphate	C5H11O8P	230.019	0.494915	1059.42	1073.69	909.359	1082.03	824.35	964.02	985.477	1104.07	1006.08	900.429	1034.02	940.128	1215.29	1033.34	0.953686	-0.0684137	0.466674	0.330987	0.430101	Negative
2355	12.976	171.137	170.13	HMDB0242157	2-Decenoic acid	C10H18O2	170.131	4.11343	22.6069	22.1235	18.5975	21.9963	26.4038	22.5876	22.3859	23.1242	23.4063	21.8984	22.1657	23.0244	26.0327	23.2753	0.96179	-0.0562057	0.467721	0.330013	0.41861	Positive
97	0.9	80.974	79.9666	HMDB0250109	Metaphosphoric acid	HO3P	79.9665	1.16299	49.2251	64.6359	56.0677	70.9926	51.2171	69.0384	60.1961	70.999	53.3671	64.1167	61.1007	66.7537	64.9647	63.5503	0.94722	-0.0782282	0.474177	0.324059	0.414569	Positive
735	0.833	118.086	117.079	HMDB0000883	Valine	C5H11NO2	117.079	1.95254	5571.62	7040.56	6380.92	7265.19	5541.14	8275.89	6679.22	7110.75	13266.1	6180.81	6315.38	5394.36	7331.41	7599.81	0.878867	-0.186283	0.477013	0.32147	0.409128	Positive
759	3.243	119.073	118.065	HMDB0000407	2-Hydroxy-3-methylbutyric acid	C5H10O3	118.063	19.6998	23856.1	24940.2	24891.2	26848.8	27014.9	24710.7	25377	23741.8	27522.5	26460.1	25826.9	24540.9	27914.1	26001.1	0.975998	-0.0350493	0.4778	0.320754	0.409374	Positive
2099	11.779	155.01	154.002	HMDB0245296	2-Phosphonopropionic acid	C3H7O5P	154.003	4.09292	24.4932	28.9668	19.7619	27.7159	22.4619	26.9871	25.0645	27.253	17.8242	22.6977	23.5162	26.9856	23.3137	23.5984	1.06213	0.0869546	0.480798	0.318038	0.405479	Positive
2004	13.098	305.249	306.256	HMDB0010378	5,8,11-Eicosatrienoic acid	C20H34O2	306.256	0	233.887	297.616	245.235	320.96	356.004	439.99	315.615	363.458	351.833	249.618	107.575	360.469	233.258	277.702	1.13653	0.18463	0.481007	0.317849	0.416179	Negative
256	14.523	138.018	139.026	HMDB0013188	3-Hydroxypicolinic acid	C6H5NO3	139.027	8	88.4523	56.4297	73.4349	135.847	70.9259	68.7959	82.3143	86.4919	128.888	162.934	39.7294	92.8825	74.5576	97.5807	0.843551	-0.245452	0.484042	0.315117	0.410386	Negative
3128	6.798	244.096	243.089	HMDB0000089	Cytidine	C9H13N3O5	243.086	12.5859	72.2545	109.15	84.1189	137.892	114.708	131.247	108.228	98.8787	175.736	87.089	128.148	111.604	119.383	120.14	0.900853	-0.150637	0.485144	0.31413	0.40313	Positive
1977	12.52	303.233	304.24	HMDB0001043	Arachidonic acid	C20H32O2	304.24	0.263831	547.806	590.105	597.64	667.042	599.024	832.058	638.946	768.312	917.466	856.511	204.45	821.361	755.074	720.529	0.886774	-0.173362	0.490287	0.30955	0.40673	Negative
2971	6.815	226.086	225.078	HMDB0038849	Murrayanine	C14H11NO2	225.079	3.81467	59.3173	92.2205	70.0057	117.151	101.86	107.567	91.3536	81.7507	145.233	72.6103	110.464	95.0916	102.267	101.236	0.902382	-0.14819	0.492773	0.307353	0.396414	Positive
496	0.848	167.02	168.027	HMDB0000289	Uric acid	C5H4N4O3	168.028	5.77292	1285.96	1181.22	1272.78	1005.61	1188.7	1073.69	1167.99	646.477	6085.65	910.248	705.735	1246.97	1112.8	1784.65	0.654469	-0.611604	0.492937	0.307208	0.405624	Negative
1231	0.778	242.08	243.087	HMDB0000089	Cytidine	C9H13N3O5	243.086	5.7982	163.51	150.612	168.479	186.65	143.142	172.529	164.154	210.112	357.234	149.396	103.301	171.211	149.192	190.074	0.863629	-0.211517	0.498044	0.302732	0.399824	Negative
4274	9.664	478.291	477.284	HMDB0011507	LPE(18:2)	C23H44NO7P	477.286	2.82698	53.5646	64.7507	50.6745	83.9248	63.4349	72.9758	64.8875	58.0377	60.7234	62.7749	60.747	46.1728	74.5771	60.5055	1.07242	0.100875	0.499765	0.301234	0.389471	Positive
95	1.298	115.002	116.01	HMDB0000134	Fumaric acid	C4H4O4	116.011	11	83.2653	105.642	73.0236	91.4345	82.2904	112.425	91.3469	66.2531	94.5524	103.272	156.051	115.499	73.6542	101.547	0.899553	-0.152721	0.499976	0.301051	0.400123	Negative
377	0.843	100.039	99.0317	HMDB0240653	Succinimide	C4H5NO2	99.032	3.01322	101.467	113.915	111.258	126.615	92.4293	139.78	114.244	131.453	115.266	87.4279	107.531	89.5401	113.877	107.516	1.06258	0.0875701	0.505958	0.295885	0.384458	Positive
3713	11.83	327.325	326.317	HMDB0002345	Heneicosylic acid	C21H42O2	326.318	4.69047	15.0804	17.1853	12.3052	17.0679	13.1801	18.4543	15.5455	17.7745	12.1595	17.3626	16.6988	17.2546	17.4808	16.4551	0.944723	-0.0820372	0.507526	0.294541	0.384875	Positive
417	0.824	143.081	101.047	HMDB0036458	ACPC	C4H7NO2	101.048	5.13097	26.0437	35.0976	22.5118	25.9041	18.0503	25.8555	25.5771	34.0531	9.25901	22.4139	33.8677	22.5425	11.2238	22.2267	1.15074	0.202564	0.510091	0.292352	0.379099	Positive
135	1.387	116.984	117.991	HMDB0031522	Mesoxalic acid	C3H2O5	117.99	5	3.06636	16.2937	22.6575	9.19536	24.4899	8.46183	14.0274	32.952	8.73304	31.6256	1.51571	4.55317	34.2061	18.9309	0.740979	-0.432495	0.51308	0.289815	0.384759	Negative
872	5.536	124.039	123.032	HMDB0001488	Nicotinic acid	C6H5NO2	123.032	0.962424	10.4764	18.3839	15.8797	28.2744	11.9724	19.7022	17.4482	13.1322	47.2118	17.863	22.3776	11.8125	16.3928	21.465	0.812868	-0.298908	0.516307	0.287092	0.374704	Positive
541	0.913	109.028	108.021	HMDB0003364	Quinone	C6H4O2	108.021	0.190963	98.6387	111.161	92.368	129.213	95.5663	119.386	107.722	132.048	93.864	107.935	110.428	115.143	118.052	112.912	0.95404	-0.0678777	0.525521	0.27941	0.368722	Positive
883	0.907	205.035	206.042	HMDB0006471	Methylisocitric acid	C7H10O7	206.043	1	162.037	208.916	169.642	59.014	184.991	382.896	194.583	260.324	270.145	225.18	143.749	232.213	219.094	225.117	0.864361	-0.210294	0.529089	0.276471	0.374355	Negative
2211	0.804	322.044	323.052	HMDB0000095	Cytidine monophosphate	C9H14N3O8P	323.052	0.312492	77.5677	62.8512	63.0577	73.7959	72.7054	76.2442	71.037	68.1059	75.3048	62.7794	74.8394	73.7298	55.0395	68.2998	1.04008	0.0566894	0.532785	0.273448	0.36844	Negative
157	3.953	121.028	122.036	HMDB0001870	Benzoic acid	C7H6O2	122.037	9.9104	30.6064	63.1404	68.5416	19.7282	62.361	25.4094	44.9645	49.6324	233.399	9.45038	33.9456	11.6543	66.2973	67.3964	0.667164	-0.583886	0.541973	0.266022	0.361663	Negative
637	1.213	183.015	184.022	HMDB0030097	5-Hydroxyisourate	C5H4N4O4	184.023	4	17.5013	16.3903	14.7424	13.4264	15.8265	15.7836	15.6118	9.35209	79.8308	11.8375	8.16253	13.6537	13.7521	22.7648	0.685785	-0.544171	0.546645	0.262295	0.357692	Negative
4469	11.509	524.307	523.3	HMDB0061694	1-Oleoylglycerophosphoserine	C24H46NO9P	523.291	17.1433	13.8879	20.291	11.9448	17.0361	14.5745	16.6035	15.7229	15.397	13.5438	15.9692	14.1745	14.033	16.4337	14.9252	1.05345	0.0751217	0.547203	0.261851	0.347716	Positive
581	12.772	111.08	110.073	HMDB0243577	2,4-Heptadienal	C7H10O	110.073	2.31611	32.817	76.6086	89.2083	41.7924	68.2088	32.4084	56.8406	59.3397	52.3257	45.3364	35.5836	41.0596	66.7468	50.0653	1.13533	0.18311	0.552812	0.257423	0.344626	Positive
346	0.857	151.025	152.033	HMDB0000292	Xanthine	C5H4N4O2	152.033	5.69212	49.5817	42.6754	44.2157	50.8275	45.6483	34.5942	44.5905	34.042	139.919	40.528	39.7526	41.7849	34.7811	55.1346	0.808756	-0.306224	0.552863	0.257382	0.351821	Negative
56	14.538	101.059	102.067	HMDB0000892	Valeric acid	C5H10O2	102.068	12.8303	19.1454	16.924	28.723	64.0596	21.5422	86.2507	39.4408	22.335	54.0639	39.9139	9.4146	27.4346	34.7033	31.3109	1.25965	0.333025	0.555497	0.255318	0.350693	Negative
3051	4.277	233.149	232.141	HMDB0029065	Threonylleucine	C10H20N2O4	232.142	3.69227	0.931562	1.38315	1.04746	8.61086	0.944694	12.2165	4.18903	2.73157	2.48845	2.05064	2.64577	3.90451	4.03426	2.97587	1.40767	0.493308	0.567192	0.24627	0.330925	Positive
3041	0.937	402.011	403.018	HMDB0001546	CDP	C9H15N3O11P2	403.018	0	49.5223	32.7285	32.2358	36.3672	49.0014	29.3532	38.2014	26.0002	33.9471	35.5964	51.4198	27.8362	36.5138	35.2189	1.08468	0.117275	0.575722	0.239787	0.330776	Negative
1578	0.839	272.089	273.096	HMDB0000667	Thyronine	C15H15NO4	273.1	15.0054	116.068	113.163	119.48	139.684	123.235	127.184	123.136	109.637	119.84	109.23	109.905	142.995	124.305	119.319	1.03199	0.0454287	0.578121	0.237981	0.330037	Negative
2071	0.853	313.043	314.05	HMDB0001308	5'-Phosphoribosyl-N-formylglycinamide	C8H15N2O9P	314.052	4	22.4678	36.0738	20.9128	25.183	48.572	25.6471	29.8094	9.03165	39.5979	21.5104	44.9639	22.1028	17.3532	25.76	1.1572	0.210636	0.580167	0.236447	0.326798	Negative
2211	0.672	163.024	162.016	HMDB0002070	4-Hydroxy-2-oxoglutaric acid	C5H6O6	162.016	1.65368	16.4428	24.3838	19.8355	24.503	22.6867	27.2469	22.5164	22.7225	26.9541	21.653	21.9601	20.0797	28.5721	23.6569	0.951791	-0.0712838	0.595114	0.225399	0.308661	Positive
1609	0.929	275.017	276.024	HMDB0001316	6-Phosphogluconic acid	C6H13O10P	276.025	2.54741	23.8871	23.1414	18.8452	25.3948	15.5533	33.3806	23.3671	36.3456	7.88181	18.2527	50.6404	22.0747	26.4	26.9325	0.867615	-0.204873	0.599796	0.221996	0.311871	Negative
3248	12.838	257.246	256.239	HMDB0000220	Palmitic acid	C16H32O2	256.24	4.52805	411.531	582.084	366.586	706.171	324.436	347.515	456.387	465.362	385.492	469.761	425.432	552.296	180.753	413.183	1.10457	0.143479	0.606243	0.217353	0.298468	Positive
4649	0.847	611.145	612.152	HMDB0003337	Oxidized glutathione	C20H32N6O12S2	612.152	0.0459069	775.736	845.643	841.003	1090.29	778.711	987.798	886.53	923.987	819.964	1082.21	1058.25	1223.08	556.948	944.073	0.939048	-0.0907287	0.608388	0.215819	0.302834	Negative
928	3.246	127.031	126.023	HMDB0246404	4-Chlorotoluene	C7H7Cl	126.024	3.07799	267.295	315.299	282.135	282.27	317.285	270.067	289.059	281.684	295.635	361.55	282.062	256.913	310.477	298.053	0.969822	-0.0442085	0.611342	0.213716	0.295179	Positive
2730	6.732	204.065	203.057	HMDB0060484	Indolepyruvate	C11H9NO3	203.058	4.1523	1.7925	4.69709	2.55353	4.00225	2.64908	4.52726	3.37029	4.09277	5.98434	3.07735	3.74674	2.67358	2.83261	3.73456	0.902458	-0.148069	0.61454	0.21145	0.292663	Positive
728	3.242	118.065	117.058	HMDB0000738	Indole	C8H7N	117.058	1.44569	21672.2	23166.2	22317.1	21391	23931.9	22128.5	22434.5	19584.3	26810.1	23299.2	22838.8	22341.6	22875.2	22958.2	0.977188	-0.0332915	0.619239	0.208142	0.287882	Positive
766	0.789	242.079	197.08	HMDB0032055	N-Acetylhistidine	C8H11N3O3	197.08	2	57.6046	50.226	52.0211	38.5906	50.4907	42.5112	48.574	41.1747	94.7647	46.4744	50.5787	63.0713	24.8823	53.491	0.908078	-0.139111	0.636825	0.19598	0.281864	Negative
574	7.186	111.044	110.037	HMDB0254943	2,4-Hexadienedial	C6H6O2	110.037	0.630998	158.502	171.945	224.772	174.843	229.016	153.919	185.499	155.502	195.239	210.023	148.409	154.129	198.852	177.026	1.04787	0.0674553	0.638223	0.195028	0.274554	Positive
1828	13.271	293.249	294.256	HMDB0034381	Methyl linoleate	C19H34O2	294.256	0.40668	26.0998	22.4012	20.0434	25.6172	25.7699	24.731	24.1104	25.1903	34.1589	20.4173	9.04341	26.9348	18.9094	22.4424	1.07433	0.103433	0.653507	0.184749	0.266935	Negative
282	3.57	93.0701	92.0629	HMDB0034168	Toluene	C7H8	92.0626	3.14725	11.3781	14.6797	6.22469	18.5551	63.6619	12.9054	21.2341	24.3676	16.7486	64.0749	17.7066	16.4056	19.3645	26.4446	0.802966	-0.316589	0.6608	0.17993	0.255615	Positive
3446	12.784	282.278	281.271	HMDB0002117	Oleamide	C18H35NO	281.272	4.67429	25.8478	42.498	46.0917	27.0694	35.6447	17.6665	32.4697	39.321	31.0888	27.7626	23.1526	22.33	37.2997	30.1591	1.07661	0.1065	0.671686	0.172834	0.247652	Positive
189	12.839	85.1015	84.0942	HMDB0029597	Cyclohexane	C6H12	84.0939	3.44396	29.6288	45.7861	32.1899	36.9388	23.1641	25.9467	32.2757	40.9348	29.7699	31.4571	29.061	35.4093	14.6811	30.2189	1.06807	0.0950006	0.683599	0.165199	0.236812	Positive
1429	0.888	137.045	136.038	HMDB0000157	Hypoxanthine	C5H4N4O	136.039	4.12214	115.427	172.927	82.2099	112.597	94.0243	129.817	117.834	118.272	151.498	84.0104	100.038	107.634	105.464	111.153	1.06011	0.0842093	0.684152	0.164847	0.237284	Positive
6	0.876	75.0073	76.0148	HMDB0000115	Glycolic acid	C2H4O3	76.016	16	1690.42	1938.32	1829.25	2301.02	1785.23	1856.91	1900.19	2449.85	2480.02	2064.2	2823.51	1450.02	892.559	2026.69	0.937582	-0.0929834	0.69096	0.160547	0.234748	Negative
2754	0.855	205.081	204.074	HMDB0028819	Glutamylglycine	C7H12N2O5	204.075	3.43744	16.3491	25.0195	17.4623	21.8901	18.0076	25.467	20.6993	19.8683	20.7178	15.333	19.9304	22.7973	20.8947	19.9236	1.03893	0.0551043	0.694415	0.158381	0.227801	Positive
1618	11.626	275.202	276.209	HMDB0006547	Stearidonic acid	C18H28O2	276.209	0	39.0581	48.2221	32.1384	48.0058	41.6915	60.2088	44.8875	41.8169	61.6243	50.3238	5.42366	53.2171	35.2427	41.2747	1.08753	0.121054	0.696141	0.157303	0.232639	Negative
2031	1.975	308.125	309.133	HMDB0028809	Glutaminyltyrosine	C14H19N3O5	309.132	1	15.0032	16.8462	19.8809	17.7261	16.0503	14.7541	16.7101	10.0309	19.446	14.0787	23.5074	17.9766	9.48866	15.7547	1.06065	0.0849422	0.698079	0.156095	0.231067	Negative
441	7.19	103.039	102.032	HMDB0000005	2-Ketobutyric acid	C4H6O3	102.032	2.01841	59.2913	57.0553	58.7798	55.9689	54.1617	51.7356	56.1654	49.145	67.1722	56.8759	47.3842	51.7615	57.2936	54.9387	1.02233	0.0318592	0.706558	0.150852	0.221756	Positive
2493	0.792	344.086	345.092	HMDB0002666	Thiamine monophosphate	C12H18N4O4PS	345.079	40.1147	39.1997	63.386	32.3349	65.2487	62.9387	61.5432	54.1085	80.4278	55.8283	43.9492	24.0286	46.5307	103.415	59.03	0.916628	-0.125592	0.713366	0.146688	0.21889	Negative
498	3.14	167.032	168.039	HMDB0000822	4-Hydroxymandelic acid	C8H8O4	168.042	19	2.88984	5.1137	3.5065	5.75047	6.07083	4.0966	4.57132	3.84798	14.3599	3.8525	2.18712	3.74883	3.72616	5.28708	0.864621	-0.20986	0.7151	0.145633	0.217303	Negative
36	0.849	96.9683	97.9756	HMDB0001429	Phosphate	H3O4P	97.9769	13.6266	9924.03	10544.8	8289.05	10962.7	10566.2	12003.5	10381.7	9876.96	11967.8	9597.67	9683.5	10472.6	9253.33	10142	1.02364	0.0337062	0.71729	0.144305	0.214745	Negative
2266	11.123	167.033	166.026	HMDB0002428	Terephthalic acid	C8H6O4	166.027	4.08778	10.6423	13.7454	14.1057	11.9751	14.5096	15.2194	13.3663	11.5883	10.4489	11.4168	8.05982	23.8827	9.43686	12.4722	1.07168	0.0998768	0.722471	0.141179	0.206638	Positive
2171	7.186	159.08	158.073	HMDB0032861	2-Methoxynaphthalene	C11H10O	158.073	2.87805	3.15221	4.84081	3.66514	3.04047	4.1819	2.90897	3.63158	3.34115	4.77172	4.14859	3.58511	3.57117	3.21752	3.77254	0.962635	-0.0549393	0.725698	0.139244	0.204079	Positive
492	8.222	105.07	104.063	HMDB0034240	Styrene	C8H8	104.063	0.670212	26.4604	32.653	28.2204	29.7404	30.3352	35.3078	30.4529	25.6851	44.7444	26.6155	33.2807	25.3081	34.2251	31.6432	0.962383	-0.0553171	0.727824	0.137974	0.202271	Positive
1558	0.716	144.08	143.073	HMDB0033115	6-Methylquinoline	C10H9N	143.073	2.93061	10.968	11.8333	10.4287	8.72076	9.82726	11.7979	10.596	15.4848	15.9017	2.34263	8.53187	11.158	5.25344	9.77876	1.08357	0.115797	0.727947	0.1379	0.20371	Positive
5011	8.427	698.226	699.233	HMDB0001902	Pteroyltriglutamic acid	C29H33N9O12	699.225	11.4304	4.20836	8.10819	3.94024	7.20185	5.9061	10.3752	6.62332	4.0313	15.8358	6.81553	7.35656	6.66713	3.38429	7.34843	0.901324	-0.149883	0.734481	0.134019	0.202862	Negative
3563	9.053	298.273	297.266	HMDB0013648	Palmitoleoylethanolamde	C18H35NO2	297.267	3.29458	93.3379	168.453	130.286	169.259	135.936	191.418	148.115	110.872	257.325	110.374	124.528	118.883	109.993	138.662	1.06817	0.0951429	0.741316	0.129996	0.19314	Positive
2444	0.794	341.109	342.116	HMDB0000975	Trehalose	C12H22O11	342.116	0.14163	6352.17	5924.2	6079.79	5996.17	5417.85	6147.63	5986.3	8121.13	5491.26	6591.74	6111.5	6433.08	4234.49	6163.87	0.971192	-0.0421713	0.74923	0.125385	0.189042	Negative
1748	11.597	287.202	288.209	HMDB0000234	Testosterone	C19H28O2	288.209	0	20.176	28.9928	18.0139	22.8072	20.8329	27.1071	22.9883	21.7443	34.7736	23.6729	2.16099	29.234	16.6976	21.3806	1.0752	0.104601	0.750888	0.124425	0.188945	Negative
2281	12.77	167.142	166.135	HMDB0031565	Dihydrojasmone	C11H18O	166.136	4.06413	28.0695	85.2644	90.5079	46.0597	73.28	29.3936	58.7625	57.3812	60.9844	52.9782	36.0883	48.6065	72.311	54.7249	1.07378	0.102698	0.751877	0.123853	0.185044	Positive
104	0.893	116.07	117.078	HMDB0000883	Valine	C5H11NO2	117.079	10.75	649.168	740.638	474.709	750.323	736.086	792.248	690.528	747.414	713.032	516.51	1079.66	507.357	761.207	720.863	0.957919	-0.0620248	0.762127	0.117973	0.181588	Negative
3222	11.945	423.275	424.283	HMDB0000307	1-Hydroxycholic acid	C24H40O6	424.282	0.214451	4.62609	5.33309	5.36209	6.58987	7.98621	8.34429	6.37361	3.74817	14.971	14.1566	1.7651	5.27807	2.85443	7.1289	0.894051	-0.16157	0.766926	0.115247	0.175635	Negative
2008	0.85	306.077	307.084	HMDB0000125	Glutathione	C10H17N3O6S	307.084	0.0782164	4422.87	3168.05	3645.51	3333.15	3610.87	4211.75	3732.03	2977.81	2633.14	4115.43	4125.81	4245.79	3674.27	3628.71	1.02847	0.0405053	0.768098	0.114584	0.174267	Negative
2299	0.89	169.035	168.028	HMDB0000289	Uric acid	C5H4N4O3	168.028	3.80896	24.5658	31.7059	23.8792	65.155	57.1293	58.4911	43.4877	22.031	87.1507	34.445	43.2414	55.9922	39.2936	47.0256	0.924766	-0.11284	0.773891	0.11132	0.167415	Positive
197	1.247	127.086	85.0525	HMDB0002039	2-Pyrrolidone	C4H7NO	85.0528	3.1022	6.20021	9.92662	6.92045	8.9716	8.5858	10.3833	8.498	6.53583	11.9504	10.4907	7.64263	6.26673	10.1702	8.84276	0.961011	-0.0573746	0.774436	0.111014	0.166884	Positive
536	14.529	171.138	172.145	HMDB0000511	Capric acid	C10H20O2	172.146	4.93699	342.071	79.3988	185.696	162.265	86.7706	113.225	161.571	160.027	138.948	95.9968	94.6731	266.239	133.357	148.207	1.09017	0.124557	0.784376	0.105476	0.162092	Negative
14	0.761	104.107	71.0737	HMDB0031641	Pyrrolidine	C4H9N	71.0735	2.54254	443.714	614.181	445.881	489.067	624.344	822.282	573.245	542.849	693.763	430.736	773.378	525.562	601.079	594.561	0.964148	-0.0526738	0.790197	0.102265	0.156413	Positive
627	7.189	113.06	112.052	HMDB0301801	Sorbic acid	C6H8O2	112.052	1.06647	13.0499	15.8705	13.9009	13.0638	13.6138	12.554	13.6755	13.5951	14.3253	13.2777	12.3082	14.1308	13.4991	13.5227	1.0113	0.0162088	0.790999	0.101824	0.155443	Positive
208	0.765	131.045	132.052	HMDB0000026	Ureidopropionic acid	C4H8N2O3	132.053	8.95192	549.731	610.098	603.725	567.098	599.526	617.562	591.29	493.005	938.382	500.047	399.555	526.96	565.871	570.637	1.03619	0.0512933	0.795735	0.0992315	0.154067	Negative
277	14.533	143.107	144.114	HMDB0000482	Caprylic acid	C8H16O2	144.115	8.18621	552.664	70.6377	91.7078	159.226	84.2012	279.955	206.398	241.548	141.837	111.599	255.404	289.141	323.347	227.146	0.908661	-0.138186	0.808627	0.0922517	0.147253	Negative
224	0.861	133.013	134.02	HMDB0000156	Malic acid	C4H6O5	134.022	8.82919	2331.03	3018.38	2224.66	2712.19	3016.08	4170.38	2912.12	2215.82	2055	3276.46	4544.6	2813.56	1823.71	2788.19	1.04445	0.0627398	0.810187	0.0914149	0.142824	Negative
2062	10.451	311.223	312.23	HMDB0242602	9-Hpode	C18H32O4	312.23	1	3.18713	2.35074	1.83631	2.3875	2.56218	2.52718	2.47517	2.53213	2.85704	1.09083	1.06926	2.76437	3.84747	2.36018	1.04872	0.0686304	0.815064	0.0888086	0.13742	Negative
3016	1.25	229.117	228.11	HMDB0040573	Tetraacetylethylenediamine	C10H16N2O4	228.111	4.06385	2.03282	2.29296	9.72272	2.33928	12.535	19.6823	8.10084	21.0962	5.41114	3.20454	3.03509	2.41915	19.757	9.15385	0.884965	-0.176308	0.825243	0.0834181	0.128723	Positive
4284	10.364	480.307	479.299	HMDB0011506	LPE(18:1)	C23H46NO7P	479.301	4.42174	344.049	438.995	322.031	498.545	348.583	493.718	407.653	372.712	379.872	412.131	432.911	345.678	453.408	399.452	1.02053	0.0293214	0.826162	0.0829348	0.126968	Positive
3610	12.109	303.231	302.223	HMDB0001999	Eicosapentaenoic acid	C20H30O2	302.225	4.79843	2.42592	4.59364	4.17874	6.61285	1.76121	3.12485	3.78287	2.71473	5.67447	5.25273	5.46905	2.42847	2.46888	4.00139	0.94539	-0.0810191	0.826164	0.0829336	0.128824	Positive
2815	11.621	211.205	210.198	HMDB0032525	Tetradec-2-enal	C14H26O	210.198	3.49886	32.2129	33.2224	26.7885	35.2035	24.0103	27.3121	29.7916	25.1626	24.2192	24.5675	40.8589	33.2653	26.4302	29.0839	1.02433	0.0346825	0.832337	0.0797008	0.1219	Positive
1188	1.779	239.015	240.022	HMDB0000192	Cystine	C6H12N2O4S2	240.024	8	11.0549	11.5256	12.8615	12.1158	12.4306	15.449	12.5729	12.505	13.3025	13.0541	12.9175	13.3841	11.1857	12.7248	0.988064	-0.0173238	0.835936	0.0778271	0.123236	Negative
656	5.676	185	186.008	HMDB0246399	4-CPA	C8H7ClO3	186.008	4	10.6387	8.93915	10.523	7.89845	10.3017	9.28144	9.59707	7.22875	9.11078	11.0527	14.3252	9.93543	4.13381	9.29777	1.03219	0.0457086	0.843663	0.0738311	0.117512	Negative
1500	0.879	140.107	139.099	HMDB0304521	Tropinone	C8H13NO	139.1	2.68903	5.08525	6.27888	5.57572	7.05727	5.56616	6.15903	5.95372	7.76431	5.98577	4.59263	5.87434	6.46107	5.63493	6.05218	0.983732	-0.0236632	0.85124	0.0699479	0.110177	Positive
19	0.773	219.062	87.0318	HMDB0003609	2-Aminoacrylic acid	C3H5NO2	87.032	3	294.626	7940.02	282.61	6883.02	7672.98	322.133	3899.23	7952.28	333.957	165.354	221.921	8085.94	9473.57	4372.17	0.89183	-0.16516	0.851657	0.0697351	0.111915	Negative
387	0.824	157.036	158.043	HMDB0000462	Allantoin	C4H6N4O3	158.044	6.13803	851.632	542.816	824.476	809.064	552.597	969.805	758.398	569.021	1642.55	519.24	508.481	553.858	534.683	721.305	1.05143	0.0723472	0.854766	0.0681526	0.109309	Negative
1604	7.189	147.065	146.057	HMDB0000422	2-Methylglutaric acid	C6H10O4	146.058	3.62054	934.883	1058.46	1066.21	1037.71	1020.77	956.709	1012.46	919.266	1236.67	995.205	932.003	999.393	1049.13	1021.94	0.990715	-0.0134579	0.859217	0.0658973	0.102135	Positive
2252	12.779	325.184	326.192	HMDB0059915	4-Dodecylbenzenesulfonic Acid	C18H30O3S	326.192	0.108881	286.114	396.543	348.168	638.134	800.029	138.565	434.592	1323.29	289.792	104.303	30.4416	350.805	298.499	399.522	1.08778	0.121385	0.874044	0.0584666	0.0966962	Negative
1655	3.484	279.099	280.106	HMDB0000706	Aspartylphenylalanine	C13H16N2O5	280.106	0	27.6427	32.8753	25.2118	4.87968	24.5864	43.1943	26.3984	3.26494	33.3363	54.6949	4.74999	49.0261	3.04417	24.6861	1.06936	0.0967519	0.880304	0.0553673	0.0887708	Negative
1609	0.819	147.112	146.105	HMDB0000182	Lysine	C6H14N2O2	146.106	3.06424	234.345	361.57	229.647	196.487	174.11	409.362	267.587	329.28	367.658	103.872	299.813	168.932	283.76	258.886	1.03361	0.0476908	0.881107	0.0549713	0.0875027	Positive
1017	7.451	221.082	222.089	HMDB0013247	Monobutylphthalate	C12H14O4	222.089	1.97639	59.5224	67.6941	48.7765	46.8239	70.1838	51.6491	57.4416	44.1322	43.8782	58.9201	59.4511	64.1812	68.962	56.5875	1.01509	0.0216145	0.887225	0.051966	0.0817957	Negative
37	13.899	74.0968	73.0895	HMDB0041878	Diethylamine	C4H11N	73.0891	4.79747	118.29	128.124	105.504	94.6641	92.255	93.1296	105.328	152.639	89.2916	111.361	96.0701	101.852	71.0102	103.704	1.01566	0.022414	0.901545	0.0450128	0.0723037	Positive
4956	1.26	336.043	674.1	HMDB0060465	cyclic GMP-AMP	C20H24N10O13P2	674.1	1	1.00228	0.838678	0.721386	0.939958	0.781894	0.549248	0.805573	0.577165	0.704842	0.577206	0.676688	0.66525	1.77113	0.828713	0.972078	-0.0408566	0.910591	0.0406767	0.0683772	Negative
2554	12.854	349.206	350.213	HMDB0010410	Resolvin E1	C20H30O5	350.209	10	13.9762	29.4066	16.7175	82.6191	4.47949	3.32567	25.0874	117.692	15.6743	2.36941	0.816405	15.2295	9.27581	26.843	0.9346	-0.0975787	0.93797	0.0278109	0.0437971	Negative
505	0.703	228.064	169.05	HMDB0060244	Phosphodimethylethanolamine	C4H12NO4P	169.05	4	222.858	242.669	237.642	231.153	239.363	73.759	207.907	342.065	142.307	72.7508	226.633	106.125	340.538	205.07	1.01384	0.0198254	0.959851	0.017796	0.0305364	Negative
106	0.744	81.0452	80.0379	HMDB0003361	Pyrimidine	C4H4N2	80.0374	5.14587	16.7638	13.905	4.10247	33.1347	4.8766	12.5748	14.2262	16.8138	17.6307	12.4034	15.4581	15.5482	6.3704	14.0375	1.01345	0.019274	0.968276	0.0140008	0.0229512	Positive
2741	0.867	204.097	203.09	HMDB0028839	Glycyl-Glutamine	C7H13N3O4	203.091	3.82056	18.5037	25.7595	19.99	19.0825	15.28	18.4703	19.5143	22.2409	17.3918	15.9967	20.0629	21.179	20.5974	19.5781	0.996741	-0.00470932	0.971015	0.0127742	0.0220339	Positive
643	0.935	184.001	185.008	HMDB0000272	Phosphoserine	C3H8NO6P	185.009	5	3.32874	33.4153	27.993	14.4234	3.52746	2.96868	14.2761	33.6198	12.8477	5.10194	7.12288	2.78185	23.1729	14.1078	1.01193	0.0171038	0.982295	0.00775821	0.0144625	Negative
526	9.007	107.086	106.078	HMDB0059905	Ethylbenzene	C8H10	106.078	0.0972867	94.2005	121.033	62.2454	138.551	112.307	130.281	109.77	48.8008	54.3952	77.0902	251.281	84.1476	140.909	109.437	1.00304	0.00437539	0.992246	0.00338074	0.00358669	Positive
3442	6.763	282.096	281.089	HMDB0006061	4-Hydroxyphenylacetylglutamic acid	C13H15NO6	281.09	2.90728	10.8745	17.1836	11.3882	22.6452	11.3123	20.5877	15.6652	12.1089	29.3167	12.3832	14.6351	12.4149	13.203	15.677	0.999253	-0.00107813	0.99738	0.00113948	0.00141527	Positive

## Sheet: Enrichment fasn vs wt
Pathway enrichment for changes in fasn-1(DE) vs wild type No stress
Pathway	Total Known Metabolites in HMDB Pathway	Metabolites with t-test p<0.05	Expect Metabolites	p value	Enriched Ratio	-log10p	FDR	Metabolites in the pathway Tested	Percent Pathway Covered	Percent Metabolites in a pathway Tested with p<0.05
Homocysteine Degradation	9	6	0.888	5.25e-05	6.75676	4.27984	0.00129	6	0.666667	1
Lysine Degradation	30	8	2.96	0.00632	2.7027	2.19928	0.0442	8	0.266667	1
Threonine and 2-Oxobutanoate Degradation	20	5	1.97	0.0394	2.53807	1.4045	0.138	5	0.25	1
Beta-Alanine Metabolism	34	10	3.35	0.000976	2.98507	3.01055	0.00956	11	0.323529	0.909091
Carnitine Synthesis	22	8	2.17	0.000677	3.68664	3.16941	0.00829	9	0.409091	0.888889
Glutathione Metabolism	21	6	2.07	0.0126	2.89855	1.89963	0.065	7	0.333333	0.857143
Selenoamino Acid Metabolism	28	6	2.76	0.0495	2.17391	1.30539	0.157	7	0.25	0.857143
Malate-Aspartate Shuttle	10	5	0.986	0.00143	5.07099	2.84466	0.0117	6	0.6	0.833333
Vitamin B6 Metabolism	20	5	1.97	0.0394	2.53807	1.4045	0.138	6	0.3	0.833333
Androstenedione Metabolism	24	5	2.37	0.0788	2.1097	1.10347	0.227	6	0.25	0.833333
Phytanic Acid Peroxisomal Oxidation	26	5	2.56	0.104	1.95312	0.982967	0.276	6	0.230769	0.833333
Valine, Leucine and Isoleucine Degradation	60	9	5.92	0.127	1.52027	0.896196	0.296	11	0.183333	0.818182
Glutamate Metabolism	49	16	4.83	5.48e-06	3.31263	5.26122	0.000537	20	0.408163	0.8
Ammonia Recycling	32	12	3.16	1.89e-05	3.79747	4.72354	0.000618	15	0.46875	0.8
Methionine Metabolism	43	13	4.24	0.000116	3.06604	3.93554	0.00227	17	0.395349	0.764706
Citric Acid Cycle	32	9	3.16	0.00252	2.8481	2.5986	0.019	12	0.375	0.75
Catecholamine Biosynthesis	20	6	1.97	0.00977	3.04569	2.01011	0.0599	8	0.4	0.75
Tryptophan Metabolism	60	12	5.92	0.0107	2.02703	1.97062	0.0619	16	0.266667	0.75
Histidine Metabolism	43	9	4.24	0.02	2.12264	1.69897	0.0852	12	0.27907	0.75
Cysteine Metabolism	26	6	2.56	0.0356	2.34375	1.44855	0.134	8	0.307692	0.75
Glycine and Serine Metabolism	59	17	5.82	1.83e-05	2.92096	4.73755	0.000618	23	0.389831	0.73913
Transfer of Acetyl Groups into Mitochondria	22	5	2.17	0.0571	2.30415	1.24336	0.175	7	0.318182	0.714286
Phenylalanine and Tyrosine Metabolism	28	5	2.76	0.133	1.81159	0.876148	0.304	7	0.25	0.714286
Phospholipid Biosynthesis	29	5	2.86	0.149	1.74825	0.826814	0.332	7	0.241379	0.714286
Galactose Metabolism	38	5	3.75	0.318	1.33333	0.497573	0.539	7	0.184211	0.714286
Propanoate Metabolism	42	7	4.14	0.111	1.69082	0.954677	0.278	10	0.238095	0.7
Arginine and Proline Metabolism	53	13	5.23	0.00113	2.48566	2.94692	0.0101	19	0.358491	0.684211
Urea Cycle	29	10	2.86	0.000228	3.4965	3.64207	0.00373	15	0.517241	0.666667
Tyrosine Metabolism	72	10	7.1	0.162	1.40845	0.790485	0.352	15	0.208333	0.666667
Bile Acid Biosynthesis	65	6	6.41	0.636	0.936037	0.196543	0.809	9	0.138462	0.666667
Gluconeogenesis	35	7	3.45	0.0488	2.02899	1.31158	0.157	11	0.314286	0.636364
Alanine Metabolism	17	5	1.68	0.02	2.97619	1.69897	0.0852	8	0.470588	0.625
Mitochondrial Electron Transport Chain	19	5	1.87	0.032	2.6738	1.49485	0.125	8	0.421053	0.625
Pantothenate and CoA Biosynthesis	21	5	2.07	0.0478	2.41546	1.32057	0.157	8	0.380952	0.625
Glycolysis	25	5	2.47	0.0911	2.02429	1.04048	0.248	8	0.32	0.625
Androgen and Estrogen Metabolism	33	5	3.25	0.219	1.53846	0.659556	0.44	8	0.242424	0.625
Nicotinate and Nicotinamide Metabolism	37	5	3.65	0.298	1.36986	0.525784	0.53	8	0.216216	0.625
Purine Metabolism	74	17	7.3	0.000426	2.32877	3.37059	0.00596	28	0.378378	0.607143
Betaine Metabolism	21	6	2.07	0.0126	2.89855	1.89963	0.065	10	0.47619	0.6
Starch and Sucrose Metabolism	31	6	3.06	0.076	1.96078	1.11919	0.226	10	0.322581	0.6
Pyruvate Metabolism	48	6	4.73	0.333	1.2685	0.477556	0.547	10	0.208333	0.6
Warburg Effect	58	12	5.72	0.00812	2.0979	2.09044	0.0531	21	0.362069	0.571429
Amino Sugar Metabolism	33	5	3.25	0.219	1.53846	0.659556	0.44	9	0.272727	0.555556
Aspartate Metabolism	35	8	3.45	0.0167	2.31884	1.77728	0.0797	15	0.428571	0.533333
Pyrimidine Metabolism	59	9	5.82	0.117	1.54639	0.931814	0.287	20	0.338983	0.45

## Sheet: ced-3 vs wt
No	RT [min]	m/z	Molecular Weight	HMDB ID	Compound_name	Formula	Monoisotopic_Mass	Delta(ppm)	C1	C2	C3	C4	C5	C6	AVE(C)	N1	N2	N3	N4	N5	N6	AVE(N)	FC(C/N)	Log2(FC)	T-Test	Log10(p-value)	VIP	Mode
1411	0.853	258.109	259.117	HMDB0038516	Linatine	C10H17N3O5	259.117	0.349916	747.477	944.331	789.368	875.075	845.389	851.092	842.122	242.111	271.358	232.364	236.785	241.657	267.456	248.622	3.38716	1.76008	1.55406e-09	8.80853	1.68169	Negative
3419	9.972	280.262	279.255	HMDB0062656	Linoleamide	C18H33NO	279.256	4.2781	121.982	94.8797	123.917	106.524	144.547	90.409	113.71	352.41	420.221	365.137	403.704	341.226	385.782	378.08	0.300756	-1.73334	7.35391e-09	8.13348	1.61403	Positive
2338	2.031	170.996	169.988	HMDB0001112	Glyceraldehyde 3-phosphate	C3H7O6P	169.998	56.1446	38.038	29.5657	33.3327	29.7657	36.3776	28.7409	32.6368	63.3555	67.5938	64.6966	74.2997	70.8911	72.0922	68.8215	0.474224	-1.07636	3.06772e-08	7.51318	1.60981	Positive
3462	1.43	284.098	283.09	HMDB0000133	Guanosine	C10H13N5O5	283.092	4.51639	6.96579	4.24648	4.5906	4.01503	4.85156	4.23522	4.81745	42.449	58.959	40.315	53.2817	40.9764	46.5487	47.0883	0.102307	-3.28903	9.00096e-08	7.04571	1.59568	Positive
4491	9.24	530.322	529.315	HMDB0011523	LPE(22:4)	C27H48NO7P	529.317	4.00404	2.80193	1.33478	2.05963	1.17852	2.58523	1.93049	1.98176	8.50092	9.47546	9.71664	9.98928	8.61797	12.024	9.72071	0.20387	-2.29428	1.15326e-07	6.93807	1.60609	Positive
1009	0.757	130.086	129.079	HMDB0255618	Nipecotic acid	C6H11NO2	129.079	2.00341	299.612	261.594	205.924	292.65	309.054	267.158	272.665	487.185	493.09	459.355	499.274	484.96	489.584	485.575	0.561531	-0.832563	1.34009e-07	6.87287	1.59339	Positive
3631	0.892	308.09	307.082	HMDB0000125	Glutathione	C10H17N3O6S	307.084	4.51336	97.0007	62.112	94.0845	70.4618	80.8167	45.9127	75.0647	250.742	227.41	265.645	232.471	194.99	279.563	241.804	0.310437	-1.68763	4.92417e-07	6.30767	1.59749	Positive
684	0.83	148.06	115.026	HMDB0254310	Maleamic acid	C4H5NO3	115.027	4.89472	217.247	213.822	235.704	215.095	240.578	209.95	222.066	359.25	325.792	356.335	326.216	340.021	303.183	335.133	0.66262	-0.593745	5.57813e-07	6.25351	1.57529	Positive
3741	9.01	335.257	334.249	HMDB0000879	Tetrahydrodeoxycorticosterone	C21H34O3	334.251	4.80165	20.5146	8.01876	10.3377	10.2448	13.2621	6.01439	11.3987	69.2227	49.1695	79.7718	58.1114	67.3926	73.3731	66.1735	0.172255	-2.53738	6.08238e-07	6.21593	1.58985	Positive
1258	4.117	136.038	135.031	HMDB0000742	Homocysteine	C4H9NO2S	135.035	30.9491	11.5636	20.7016	31.7634	16.1862	20.9396	17.062	19.7027	86.5367	77.4692	60.0914	69.7114	64.1192	76.7864	72.4524	0.27194	-1.87864	7.32158e-07	6.13539	1.58309	Positive
1266	0.853	282.084	245.136	HMDB0029125	Valylglutamine	C10H19N3O4	245.138	1	7.0985	9.05368	6.40906	10.1658	7.04623	10.055	8.30472	27.3401	40.2113	26.589	30.4961	35.252	33.0167	32.1509	0.258305	-1.95286	7.72335e-07	6.11219	1.60682	Negative
211	4.375	131.07	132.077	HMDB0001624	2-Hydroxycaproic acid	C6H12O3	132.079	8.73911	285.001	242.352	267.804	189.713	238.927	205.934	238.288	851.795	802.311	865.459	1090.16	806.389	680.962	849.513	0.2805	-1.83393	8.2237e-07	6.08493	1.63183	Negative
3695	9.133	323.257	322.249	HMDB0005045	15-HETrE	C20H34O3	322.251	4.48394	3.21814	2.27408	3.03181	2.31813	4.05104	1.85401	2.7912	12.5963	9.8999	13.4685	12.1127	9.84754	14.9506	12.1459	0.229806	-2.12151	9.25496e-07	6.03363	1.5937	Positive
1022	0.837	131.033	130.026	HMDB0000634	Citraconic acid	C5H6O4	130.027	4.60429	145.181	149.764	163.689	147.266	164.48	150.029	153.402	290.059	252.824	296.596	242.281	267.222	238.553	264.589	0.579772	-0.786442	9.98593e-07	6.00061	1.56799	Positive
465	0.857	104.071	103.064	HMDB0000112	gamma-Aminobutyric acid	C4H9NO2	103.063	2.92503	46.4485	47.6478	47.6461	39.4553	45.7153	38.6244	44.2562	91.1598	98.1364	97.7834	87.6448	74.285	80.5174	88.2545	0.501462	-0.995788	1.10859e-06	5.95523	1.57016	Positive
2186	3.213	160.075	159.068	HMDB0001190	Indoleacetaldehyde	C10H9NO	159.068	2.41352	53.1487	47.5525	43.4009	43.1789	54.4453	38.7534	46.7466	103.185	135.619	99.2871	132.609	111.865	129.985	118.758	0.393628	-1.34509	1.18757e-06	5.92534	1.56777	Positive
2488	0.885	182.081	181.073	HMDB0000158	Tyrosine	C9H11NO3	181.074	3.77317	44.154	37.7396	41.6756	36.483	50.1159	35.943	41.0185	72.9232	80.7184	78.756	95.7847	81.9881	91.7544	83.6541	0.490334	-1.02816	1.20478e-06	5.91909	1.57677	Positive
4400	9.983	508.338	507.33	HMDB0011512	LPE(20:1)	C25H50NO7P	507.332	4.09883	103.212	71.405	85.3475	75.3097	105.529	74.7266	85.9216	293.746	258.775	324.52	366.882	272.884	398.031	319.14	0.269229	-1.8931	1.49182e-06	5.82628	1.59022	Positive
1188	1.779	239.015	240.022	HMDB0000192	Cystine	C6H12N2O4S2	240.024	8	7.21949	5.33234	6.73563	4.05183	7.47346	7.14906	6.32697	12.505	13.3025	13.0541	12.9175	13.3841	11.1857	12.7248	0.497216	-1.00806	1.69346e-06	5.77122	1.61883	Negative
814	3.567	121.064	120.057	HMDB0033910	Acetophenone	C8H8O	120.058	2.45614	171.627	126.934	190.503	101.045	154.06	104.321	141.415	411.946	333.033	294.949	396.713	363.235	343.392	357.211	0.395887	-1.33684	2.90131e-06	5.53741	1.56873	Positive
1607	1.246	147.076	146.069	HMDB0000641	Glutamine	C5H10N2O3	146.069	3.09577	151.761	81.387	130.425	81.7833	123.499	89.064	109.653	246.06	285.675	252.814	279.712	241.411	320.087	270.96	0.404684	-1.30513	2.9265e-06	5.53365	1.56337	Positive
943	3.195	127.054	126.047	HMDB0000262	Thymine	C5H6N2O2	126.043	28.4233	268.949	190.409	235.999	204.17	275.314	195.321	228.36	510.318	685.284	484.968	607.459	501.706	630.542	570.046	0.4006	-1.31977	3.19973e-06	5.49489	1.54971	Positive
3280	0.797	261.03	260.022	HMDB0001401	Glucose 6-phosphate	C6H13O9P	260.03	27.8758	42.5875	34.9565	44.1957	32.0753	37.7137	32.6395	37.3614	63.6697	77.3934	64.9537	70.7905	61.9543	76.6312	69.2321	0.539653	-0.889895	3.23316e-06	5.49037	1.55633	Positive
2205	0.845	162.076	161.068	HMDB0000510	Aminoadipic acid	C6H11NO4	161.069	3.77382	352.183	349.844	427.875	327.652	358.339	397.471	368.894	589.998	625.075	629.13	763.979	621.434	720.382	658.333	0.560345	-0.835612	3.42444e-06	5.46541	1.57076	Positive
2934	0.82	223.074	222.067	HMDB0000099	Cystathionine	C7H14N2O4S	222.067	4.08721	237.591	240.976	226.42	231.622	262.476	231.621	238.451	400.128	341.49	332.805	356.808	321.513	356.078	351.47	0.678439	-0.55971	3.59425e-06	5.44439	1.56878	Positive
350	0.906	98.9845	97.977	HMDB0001429	Phosphate	H3O4P	97.9769	1.3769	541.091	475.925	492.715	485.564	564.025	445.651	500.829	742.33	667.347	696.617	675.884	716.69	675.704	695.762	0.719827	-0.474278	3.77627e-06	5.42294	1.54854	Positive
4336	11.098	494.321	493.314	HMDB0010383	LPC(16:1)	C24H48NO7P	493.317	4.78274	63.5021	37.4331	54.2762	48.9367	55.8196	41.3724	50.2233	118.741	90.1422	122.384	125.795	103.179	107.888	111.355	0.451021	-1.14873	4.09943e-06	5.38728	1.57166	Positive
695	0.817	116.071	115.063	HMDB0000162	Proline	C5H9NO2	115.063	0.248011	1331.6	1235.8	1511.82	1209.29	1823.57	1161.75	1378.97	2695	2768.1	2463.06	2687.75	2636.09	3289.13	2756.52	0.500258	-0.999255	4.24927e-06	5.37169	1.5511	Positive
985	1.24	129.066	128.058	HMDB0000079	Dihydrothymine	C5H8N2O2	128.059	3.96308	15.4405	9.36329	15.2381	11.0568	15.1407	9.04627	12.5476	29.9123	34.6577	34.897	37.3909	32.3534	46.3278	35.9232	0.34929	-1.5175	4.77044e-06	5.32144	1.55737	Positive
1572	0.87	145.049	144.042	HMDB0259137	Triacetic acid	C6H8O4	144.042	3.60129	260.495	253.059	326.654	238.084	234.913	262.304	262.585	455.419	411.839	497.247	510.106	406.986	462.741	457.39	0.574094	-0.800641	4.88014e-06	5.31157	1.57211	Positive
3936	3.983	377.144	376.137	HMDB0000244	Riboflavin	C17H20N4O6	376.138	4.26543	44.5256	29.5305	49.9015	41.684	53.2387	28.8751	41.2926	86.6381	120.863	88.0887	111.662	99.6098	110.049	102.818	0.401607	-1.31614	5.04196e-06	5.2974	1.53469	Positive
159	1.211	122.023	123.031	HMDB0001488	Nicotinic acid	C6H5NO2	123.032	10.147	39.6905	41.1974	38.9912	39.8665	36.5205	48.5385	40.8008	10.4591	19.5777	5.36823	3.6865	19.6215	14.2221	12.1559	3.35647	1.74695	5.17935e-06	5.28573	1.62744	Negative
1006	3.195	130.065	129.058	HMDB0033731	Quinoline	C9H7N	129.058	2.47353	32.7679	23.3313	31.14	27.5192	37.7978	29.6753	30.3719	63.6567	77.0739	60.9331	70.2018	90.8283	72.0612	72.4592	0.419159	-1.25443	5.3236e-06	5.27379	1.5207	Positive
4362	9.118	500.275	499.268	HMDB0011519	LPE(20:5)	C25H42NO7P	499.27	4.18454	64.399	55.1633	52.0429	42.7691	75.4536	55.0843	57.4854	148.908	146.82	153.242	136.283	109.49	176.464	145.201	0.395902	-1.33678	5.53864e-06	5.2566	1.5569	Positive
785	0.867	120.065	119.058	HMDB0000719	Homoserine	C4H9NO3	119.058	3.8062	89.9973	75.7503	89.5628	79.3213	109.333	84.3499	88.0524	156.723	145.685	143.129	151.805	125.21	147.793	145.058	0.607017	-0.720191	5.59474e-06	5.25222	1.55403	Positive
2864	4.739	216.065	215.058	HMDB0000114	Glycerylphosphorylethanolamine	C5H14NO6P	215.056	7.79473	3.80378	3.35415	4.58816	3.54206	4.43773	3.24285	3.82812	7.08189	9.35508	7.37307	7.5978	6.81608	7.38968	7.60227	0.50355	-0.989793	5.66088e-06	5.24712	1.52687	Positive
2632	0.826	196.063	195.056	HMDB0002404	Hydroxyhippuric acid	C9H9NO4	195.053	13.4436	153.637	151.991	130.959	149.127	178.592	145.011	151.553	278.12	217.995	228.002	241.634	242.179	247.847	242.629	0.624627	-0.678934	5.83499e-06	5.23396	1.55468	Positive
847	1.268	123.044	122.037	HMDB0001870	Benzoic acid	C7H6O2	122.037	1.88003	328.689	219.116	276.67	226.04	315.137	231.351	266.167	618.632	869.407	726.153	938.049	785.179	1047.9	830.886	0.320342	-1.64232	6.27322e-06	5.20251	1.54591	Positive
4393	9.205	506.322	505.315	HMDB0011483	LPE(20:2)	C25H48NO7P	505.317	3.79842	5.19378	3.25711	5.06807	3.36433	6.26569	3.02086	4.36164	25.5546	25.866	29.8885	31.2258	17.3235	36.9517	27.8017	0.156884	-2.67223	6.77445e-06	5.16913	1.56295	Positive
4041	9.561	528.309	529.317	HMDB0011523	LPE(22:4)	C27H48NO7P	529.317	0.397858	192.223	115.593	155.955	114.758	182.694	116.271	146.249	415.967	366.288	560.97	392.442	423.074	372.334	421.846	0.346689	-1.52829	7.52244e-06	5.12364	1.6262	Negative
21	0.846	162.076	72.0208	HMDB0031647	Acrylic acid	C3H4O2	72.0211	4.29557	212.626	188.823	272.145	193.393	201.309	220.681	214.829	369.414	365.831	416.326	421.304	328.239	431.223	388.723	0.552654	-0.855551	7.58446e-06	5.12008	1.5607	Positive
886	0.817	124.999	123.992	HMDB0256485	phosphonoacetaldehyde	C2H5O4P	123.993	2.46112	56.7545	57.6137	57.041	63.1877	50.018	47.3933	55.3347	186.131	210.753	139.438	150.207	143.196	136.477	161.034	0.343622	-1.54111	7.80256e-06	5.10776	1.52343	Positive
1049	3.205	132.08	131.073	HMDB0000466	3-Methylindole	C9H9N	131.073	3.3515	86.4938	63.2609	76.5841	77.9198	84.617	62.8833	75.2932	166.459	214.321	137.904	185.076	160.574	201.518	177.642	0.423848	-1.23838	7.90802e-06	5.10193	1.53205	Positive
828	1.239	122.027	121.02	HMDB0000574	Cysteine	C3H7NO2S	121.02	1.8936	1.47495	0.621619	1.57493	0.776891	0.976103	0.619327	1.0073	3.67814	4.39072	3.8772	4.84634	4.42077	6.38661	4.59996	0.218981	-2.19112	8.34646e-06	5.0785	1.54685	Positive
3577	9.357	299.257	298.249	HMDB0034297	Ricinoleic acid	C18H34O3	298.251	4.50947	33.4958	25.2531	26.8395	29.6659	30.2972	21.7635	27.8858	57.8982	48.7028	52.8371	60.2976	48.8531	67.5461	56.0225	0.497762	-1.00647	9.77312e-06	5.00997	1.55969	Positive
867	3.166	203.082	204.089	HMDB0000929	Tryptophan	C11H12N2O2	204.09	2.92831	1624.9	1149.11	1300.92	997.64	1346.96	1168.01	1264.59	2304.64	2730.36	2145.92	2294.7	2350.63	2052.69	2313.15	0.546695	-0.871191	1.06339e-05	4.97331	1.55907	Negative
552	0.877	173.008	174.016	HMDB0000072	Aconitic acid	C6H6O6	174.016	5.21746	7.58445	27.8211	4.51694	4.38585	7.43918	4.00138	9.29149	119.132	163.271	103.316	192.385	169.522	97.9223	140.925	0.0659323	-3.92287	1.18141e-05	4.9276	1.5576	Negative
2239	1.27	147.044	164.047	HMDB0030677	coumaric acid	C9H8O3	164.047	3.19494	118.102	63.7769	69.7155	71.0716	91.0014	76.3391	81.6677	193.613	261.222	220.886	288.998	235.341	331.577	255.273	0.319923	-1.6442	1.27817e-05	4.89341	1.5347	Positive
2454	0.887	179.048	178.041	HMDB0000078	Cysteinylglycine	C5H10N2O3S	178.041	3.72322	120.099	93.5538	135.206	85.2636	127.321	57.7319	103.196	321.754	355.514	367.661	365.796	245.29	468.664	354.113	0.29142	-1.77883	1.40048e-05	4.85372	1.54152	Positive
3498	0.891	290.134	289.126	HMDB0005765	Ophthalmic acid	C11H19N3O6	289.127	4.20353	11.1536	7.79318	8.66733	10.6298	8.59315	7.54676	9.06396	20.9616	19.0286	20.5415	22.2807	13.9652	21.5024	19.7133	0.459789	-1.12096	1.55506e-05	4.80825	1.5496	Positive
2607	2.206	192.065	191.058	HMDB0000763	5-Hydroxyindoleacetic acid	C10H9NO3	191.058	2.79056	20.3334	15.9205	18.5955	16.7193	17.6758	12.7944	17.0065	37.7505	52.1369	42.2438	63.6689	53.6268	64.4221	52.3082	0.325121	-1.62095	1.56838e-05	4.80455	1.52712	Positive
2383	2.82	173.08	172.073	HMDB0000341	2-Octenedioic acid	C8H12O4	172.074	3.30598	9.81639	8.73127	12.9421	12.481	12.4519	10.7304	11.1922	18.4078	20.2425	16.2352	21.7045	21.5709	21.2432	19.9007	0.562402	-0.830328	1.59291e-05	4.79781	1.51383	Positive
929	0.869	127.039	126.031	HMDB0030776	Maltol	C6H6O3	126.032	3.04731	304.755	311.509	323.045	266.264	293.035	299.967	299.762	472.501	451.723	425.018	589.947	519.196	492.775	491.86	0.609447	-0.714428	1.65208e-05	4.78197	1.53554	Positive
1417	1.264	136.075	135.068	HMDB0032628	2-Aminoacetophenone	C8H9NO	135.068	3.21256	555.086	368.333	492.19	404.876	530.61	373.514	454.102	1029.65	1408	1156.93	1515.17	1256.55	1803.61	1361.65	0.333494	-1.58427	1.6645e-05	4.77872	1.52669	Positive
2660	0.84	198.087	197.079	HMDB0032055	N-Acetylhistidine	C8H11N3O3	197.08	3.86252	293.104	243.839	278.293	251.827	286.193	267.579	270.139	362.376	377.154	348.637	346.023	325.001	371.909	355.183	0.760562	-0.394861	1.79931e-05	4.74489	1.51954	Positive
1578	0.821	145.06	144.053	HMDB0041946	N-Nitrosoproline	C5H8N2O3	144.053	6.47074	174.772	183.748	165.322	180.006	212.494	182.445	183.131	313.101	251.124	257.26	278.949	255.523	265.74	270.283	0.677554	-0.561592	1.83695e-05	4.7359	1.53177	Positive
316	0.881	147.029	148.036	HMDB0000606	2-Hydroxyglutaric acid	C5H8O5	148.037	7.5884	5191.96	4123.87	4236.24	3795.09	4499.19	4143.32	4331.61	6233.9	6172.6	6420.98	6770.36	7146.37	5781.18	6420.9	0.674612	-0.567871	1.95089e-05	4.70977	1.56361	Negative
2758	0.819	206.048	205.04	HMDB0032963	Zeanic acid	C10H7NO4	205.038	13.8623	159.147	165.688	147.846	162.917	191.375	166.149	165.52	305.747	236.402	242.951	264.254	238.81	253.917	257.013	0.644015	-0.634835	1.97486e-05	4.70446	1.53262	Positive
627	3.33	181.05	182.057	HMDB0000755	Hydroxyphenyllactic acid	C9H10O4	182.058	4.00317	147.995	107.514	121.015	98.1541	111.638	104.481	115.133	386.409	373.096	395.644	605.354	415.467	327.754	417.287	0.275908	-1.85774	2.00108e-05	4.69874	1.56175	Negative
1459	4.74	138.055	137.048	HMDB0001123	2-Aminobenzoic acid	C7H7NO2	137.048	0.645564	763.225	626.997	720.196	642.06	776.286	584.174	685.489	1185.98	1504.17	1216.76	1571.88	1099.91	1492.03	1345.12	0.509612	-0.972529	2.0335e-05	4.69176	1.52257	Positive
1234	1.208	242.114	243.122	HMDB0028805	Glutaminylproline	C10H17N3O4	243.122	0	193.041	103.688	116.267	90.6445	130.432	148.227	130.383	302.14	290.052	366.934	346.117	367.624	237.825	318.449	0.409432	-1.2883	2.56324e-05	4.59121	1.56753	Negative
53	0.884	101.023	102.031	HMDB0000005	2-Ketobutyric acid	C4H6O3	102.032	11.1148	4173.14	3315.05	3521.51	3156.37	3508.48	3286.3	3493.47	5244.46	5100.29	5382.24	6222.28	5999.86	4756.79	5450.99	0.640888	-0.641855	2.82775e-05	4.54856	1.552	Negative
2423	0.86	175.107	174.1	HMDB0000893	Suberic acid	C8H14O4	174.089	60.837	38.9039	33.7184	39.8023	33.1445	35.1946	32.0849	35.4748	50.2407	49.8179	43.61	48.0962	46.0828	46.51	47.3929	0.748525	-0.417878	2.87534e-05	4.54131	1.50895	Positive
20	0.904	87.0074	88.0149	HMDB0000243	Pyruvic acid	C3H4O3	88.016	13.452	4306.76	3407.19	3591.72	3204.75	3627.9	3386.08	3587.4	5396.54	5265.28	5504.69	6412.29	6109.87	4879.76	5594.74	0.64121	-0.641132	2.96708e-05	4.52767	1.54947	Negative
1317	0.841	249.055	250.062	HMDB0001049	gamma-Glutamylcysteine	C8H14N2O5S	250.062	0.15093	36.3065	38.3053	31.0099	24.1	38.1706	25.0929	32.1642	76.7554	56.2934	81.2538	100.737	75.6938	76.382	77.8525	0.413143	-1.27529	3.00311e-05	4.52243	1.57199	Negative
4687	0.855	664.113	663.106	HMDB0000902	NAD	C21H27N7O14P2	663.109	5.34095	26.8348	19.7653	23.2966	18.9688	25.8739	20.1669	22.4844	32.8575	46.5173	40.2855	41.3014	38.7047	36.0534	39.2866	0.572316	-0.805117	3.1043e-05	4.50804	1.47969	Positive
1246	0.821	243.028	244.035	HMDB0001265	Fucose 1-phosphate	C6H13O8P	244.035	0.140869	483.464	514.809	558.272	574.681	577.903	588.93	549.677	704.294	789.442	710.21	793.232	811.423	887.129	782.622	0.702353	-0.509732	3.13908e-05	4.5032	1.54395	Negative
3817	9.105	498.263	499.27	HMDB0011519	LPE(20:5)	C25H42NO7P	499.27	0.141777	757.344	510.408	560.498	441.759	660.258	506.247	572.752	1351.36	1293.64	1644.61	1056.05	1132.72	1160.91	1273.22	0.449847	-1.15249	3.2633e-05	4.48634	1.58078	Negative
2659	1.238	198.075	197.068	HMDB0000181	Dopa	C9H11NO4	197.069	3.94707	7.86258	5.44984	6.00111	5.68468	7.325	5.07889	6.23368	12.6792	13.5961	11.4174	15.9346	12.1787	17.8448	13.9418	0.447122	-1.16126	3.78972e-05	4.42139	1.51589	Positive
852	1.239	123.055	122.048	HMDB0256533	Picolinamide	C6H6N2O	122.048	2.31729	49.3731	35.7594	43.5203	43.8272	47.9282	32.0371	42.0742	65.5344	89.6426	67.4018	74.7165	68.9377	78.2123	74.0742	0.568	-0.816036	3.97542e-05	4.40062	1.47866	Positive
1102	7.219	229.144	230.151	HMDB0000623	Dodecanedioic acid	C12H22O4	230.152	1.60412	16.4007	20.7813	18.8971	17.093	16.8995	16.8756	17.8245	13.9602	10.6587	11.1777	11.1238	12.5195	12.328	11.9613	1.49018	0.575487	4.19727e-05	4.37703	1.5431	Negative
736	0.859	191.019	192.026	HMDB0000094	Citric acid	C6H8O7	192.027	3.39853	1236.11	683.622	1024.47	823.215	1107.77	542.012	902.868	2529.56	3383.44	3654.18	4767.08	3563.77	2479.23	3396.21	0.265846	-1.91134	4.19971e-05	4.37678	1.5459	Negative
915	0.885	126.066	125.059	HMDB0002894	5-Methylcytosine	C5H7N3O	125.059	2.65364	66.1872	61.9804	62.6396	57.8063	66.579	53.2306	61.4038	84.571	100.31	76.5865	89.6529	94.0869	86.1175	88.5542	0.693404	-0.528232	4.26443e-05	4.37014	1.46845	Positive
4274	9.664	478.291	477.284	HMDB0011507	LPE(18:2)	C23H44NO7P	477.286	2.82698	36.5896	24.4524	32.3765	19.4806	34.2728	20.5524	27.9541	58.0377	60.7234	62.7749	60.747	46.1728	74.5771	60.5055	0.462009	-1.11401	4.74727e-05	4.32356	1.50724	Positive
4345	10.172	496.337	495.33	HMDB0010382	LPC(16:0)	C24H50NO7P	495.332	4.19813	22.3517	13.4265	18.366	13.8039	22.7251	16.9906	17.9439	34.1705	32.7605	37.1754	44.223	35.2571	49.4432	38.8383	0.462017	-1.11398	5.75218e-05	4.24017	1.5067	Positive
4284	10.364	480.307	479.299	HMDB0011506	LPE(18:1)	C23H46NO7P	479.301	4.42174	287.202	195.504	254.429	209.984	292.215	215.12	242.409	372.712	379.872	412.131	432.911	345.678	453.408	399.452	0.606854	-0.720578	5.82144e-05	4.23497	1.50085	Positive
4204	3.703	457.11	456.103	HMDB0001520	Flavin mononucleotide	C17H21N4O9P	456.105	3.62812	1.76596	1.8082	2.70059	1.44374	1.72434	1.63233	1.84586	5.57319	12.4304	6.75572	10.7351	8.3711	10.9756	9.14018	0.20195	-2.30793	6.11596e-05	4.21354	1.47106	Positive
1756	0.851	288.12	289.127	HMDB0005765	Ophthalmic acid	C11H19N3O6	289.127	0.119826	192.136	213.244	177.257	242.691	185.607	217.928	204.811	354.83	328.844	432.074	465.699	474.099	328.956	397.417	0.515354	-0.956364	6.44466e-05	4.1908	1.54643	Negative
1481	0.84	139.05	138.042	HMDB0000301	Urocanic acid	C6H6N2O2	138.043	4.25553	1902.89	1581.46	2092.12	1591.89	1891.08	1481.74	1756.86	2241.24	2565.74	2446.93	2543.1	2433.1	2684.9	2485.84	0.706749	-0.500729	8.65455e-05	4.06276	1.46781	Positive
85	2.255	120.081	78.0469	HMDB0001505	Benzene	C6H6	78.047	0.899356	3403.09	2529.52	3065.44	2803.92	3442.82	2603.67	2974.74	4364.95	6031.83	4588.03	6345.66	5325.63	6495.62	5525.29	0.538387	-0.893284	8.86915e-05	4.05212	1.46838	Positive
4614	0.881	613.156	612.149	HMDB0003337	Oxidized glutathione	C20H32N6O12S2	612.152	5.4756	108.65	46.9122	74.4169	50.0161	62.9103	48.9729	65.313	219.794	226.82	137.086	218.183	136.745	222.983	193.602	0.337357	-1.56765	9.05559e-05	4.04308	1.48632	Positive
2770	0.747	207.05	206.043	HMDB0006471	Methylisocitric acid	C7H10O7	206.043	0.472359	44.6568	33.3886	48.4823	40.2534	34.7062	36.0978	39.5975	63.6912	68.5629	58.8185	51.6393	61.475	59.8321	60.6698	0.652672	-0.61557	9.10614e-05	4.04067	1.4513	Positive
4411	10.696	510.353	509.346	HMDB0011511	LPE(20:0/0:0)	C25H52NO7P	509.348	3.86678	27.7792	21.912	27.3495	21.5536	31.6173	25.0662	25.8796	41.7368	46.1221	47.8561	46.8491	32.7128	43.5045	43.1302	0.600035	-0.736883	9.67268e-05	4.01445	1.47435	Positive
1056	1.392	132.102	131.094	HMDB0000687	Leucine	C6H13NO2	131.095	3.04105	104.941	63.3812	91.4423	49.2151	90.2739	74.7352	78.9982	151.817	159.107	160.848	138.002	116.753	146.379	145.484	0.543002	-0.880972	0.000101253	3.99459	1.46852	Positive
2008	0.85	306.077	307.084	HMDB0000125	Glutathione	C10H17N3O6S	307.084	0.0782164	1620.17	1774.57	1767.47	2140.58	1762.4	979.546	1674.12	2977.81	2633.14	4115.43	4125.81	4245.79	3674.27	3628.71	0.461356	-1.11605	0.000105599	3.97634	1.54347	Negative
246	4.738	136.039	137.047	HMDB0001123	2-Aminobenzoic acid	C7H7NO2	137.048	8.01526	117.143	84.8072	69.7104	65.206	91.1064	88.5919	86.0942	20.9423	45.4096	22.4436	35.7321	44.7951	19.6971	31.5033	2.73286	1.45041	0.000119623	3.92218	1.54175	Negative
5011	8.427	698.226	699.233	HMDB0001902	Pteroyltriglutamic acid	C29H33N9O12	699.225	11.4304	25.0962	19.997	21.9332	17.0849	23.3008	17.7776	20.8649	4.0313	15.8358	6.81553	7.35656	6.66713	3.38429	7.34843	2.83937	1.50557	0.000121348	3.91597	1.53256	Negative
343	14.569	140.001	97.9676	HMDB0001448	Sulfate	H2O4S	97.9674	1.84508	7.30388	8.39796	7.34654	7.25298	8.15988	7.46297	7.65403	5.65679	3.82654	4.81639	2.81032	5.93103	3.95023	4.49855	1.70144	0.76676	0.000133589	3.87423	1.46917	Positive
97	0.9	80.974	79.9666	HMDB0250109	Metaphosphoric acid	HO3P	79.9665	1.16299	51.6378	36.5075	40.3627	38.1067	46.9499	32.4771	41.007	70.999	53.3671	64.1167	61.1007	66.7537	64.9647	63.5503	0.645268	-0.632031	0.000137714	3.86102	1.46525	Positive
1612	0.831	148.06	147.053	HMDB0003339	Glutamic acid	C5H9NO4	147.053	4.33708	989.072	919.179	1044.89	939.496	571.91	906.148	895.116	1284.21	1399.77	1209.84	1364.61	1435.71	1401.39	1349.26	0.663415	-0.592016	0.000142114	3.84736	1.45644	Positive
670	0.835	156.076	114.042	HMDB0254955	Muscimol	C4H6N2O2	114.043	5.94027	1945.79	1475.02	1944.14	1460.67	1725.92	1541.49	1682.17	2074.59	2419.57	2309.93	2386.57	2301.64	2522.56	2335.81	0.720166	-0.473599	0.000148036	3.82963	1.44902	Positive
2030	1.363	151.061	150.053	HMDB0001644	Xylulose	C5H10O5	150.053	4.37559	10.7317	3.71534	4.64668	6.12337	6.60961	3.88446	5.95185	18.9256	33.7397	17.293	25.4565	17.1143	23.0738	22.6005	0.263351	-1.92494	0.000150171	3.82341	1.43642	Positive
515	0.829	107.016	106.009	HMDB0041604	3-Mercaptopropanoic acid	C3H6O2S	106.009	1.31946	77.0091	84.8789	86.8566	80.8402	102.146	65.6534	82.8973	127.005	103.639	116.269	119.395	129.43	119.973	119.285	0.694952	-0.525015	0.000152191	3.81761	1.44829	Positive
1688	1.409	282.084	283.092	HMDB0000133	Guanosine	C10H13N5O5	283.092	0.06553	84.4832	47.1138	48.5545	37.8921	47.0212	46.4668	51.9219	239.484	287.03	267.814	450.295	273.965	165.573	280.694	0.184977	-2.43458	0.000153834	3.81295	1.48527	Negative
2729	8.428	366.242	367.249	HMDB0013331	3, 5-Tetradecadiencarnitine	C21H37NO4	367.272	63.5188	21.4328	20.7538	20.1809	13.1788	21.2339	13.4896	18.3783	8.31402	10.9305	7.97709	6.45819	8.93253	6.56023	8.19542	2.24251	1.16511	0.000162965	3.78791	1.50265	Negative
197	1.335	130.086	131.093	HMDB0000687	Leucine	C6H13NO2	131.095	9.21979	4545.85	3194.73	3285.75	2664.62	3483.27	3136.69	3385.15	6411	6065.46	7021.41	9697.35	7131.04	5857	7030.54	0.481492	-1.05442	0.000169946	3.76969	1.48867	Negative
106	0.744	81.0452	80.0379	HMDB0003361	Pyrimidine	C4H4N2	80.0374	5.14587	2.82695	4.96011	4.40607	4.97939	3.32195	2.98089	3.91256	16.8138	17.6307	12.4034	15.4581	15.5482	6.3704	14.0375	0.278723	-1.8431	0.000171675	3.76529	1.42142	Positive
1344	3.615	252.088	253.095	HMDB0011716	N-Acetylvanilalanine	C12H15NO5	253.095	0.0892748	4.49867	2.42436	4.13807	2.22082	3.4849	2.69727	3.24401	8.91783	8.17745	8.62899	14.1061	10.4448	6.9291	9.53405	0.340256	-1.55531	0.000187363	3.72732	1.48235	Negative
2303	6.903	329.233	330.241	HMDB0006528	Docosapentaenoic acid	C22H34O2	330.256	45.814	57.5495	51.4101	44.9544	52.5091	49.5977	43.1847	49.8676	34.1881	30.3821	24.9925	20.4826	31.1365	39.4571	30.1065	1.65637	0.728028	0.000199756	3.6995	1.49895	Negative
248	5.531	137.023	138.031	HMDB0001895	Salicylic acid	C7H6O3	138.032	7.70876	386.473	358.934	343.157	320.094	280.946	321.593	335.2	237.988	262.034	199.097	177.039	243.318	178.359	216.306	1.54966	0.631948	0.000206074	3.68598	1.52251	Negative
148	0.723	84.0812	83.0738	HMDB0243998	1-Piperideine	C5H9N	83.0735	4.10126	555.897	628.94	490.179	756.882	720.721	656.696	634.886	994.25	1130.96	919.992	888.683	940.563	1225.99	1016.74	0.624433	-0.679381	0.000223599	3.65053	1.42012	Positive
2290	0.882	168.065	167.058	HMDB0001545	Pyridoxal	C8H9NO3	167.058	3.55061	25.8932	15.8891	31.665	22.5306	20.5679	20.3141	22.81	44.3157	35.1478	33.9667	40.3366	36.2897	44.1472	39.034	0.584363	-0.775064	0.000225576	3.64671	1.45974	Positive
1001	0.842	130.049	129.042	HMDB0246561	4-Oxoproline	C5H7NO3	129.043	3.43366	1206.73	1090.44	1236.25	1110.11	729.158	1121.85	1082.42	1440.59	1614.74	1416.61	1640.67	1575.95	1664.6	1558.86	0.694369	-0.526225	0.000247243	3.60688	1.44072	Positive
4294	11.349	482.322	481.315	HMDB0011130	LPE(18:0/0:0)	C23H48NO7P	481.317	4.42413	89.2722	66.8112	82.7122	64.0838	77.7011	71.6768	75.3762	123.39	86.5133	128.774	124.634	123.895	137.565	120.795	0.624	-0.680382	0.000248337	3.60496	1.46009	Positive
518	0.817	171.005	172.013	HMDB0000126	Glycerol 3-phosphate	C3H9O6P	172.014	5.43289	6784.93	6662.33	6393.17	5730.03	6684.21	6608.18	6477.14	11733.1	10282.6	8402.47	12741.6	9083.22	13035.7	10879.8	0.595338	-0.74822	0.000266828	3.57377	1.44776	Negative
541	0.913	109.028	108.021	HMDB0003364	Quinone	C6H4O2	108.021	0.190963	82.4364	75.5024	94.9607	72.2619	73.4821	71.6616	78.3842	132.048	93.864	107.935	110.428	115.143	118.052	112.912	0.694209	-0.526559	0.000275043	3.5606	1.45289	Positive
2142	4.302	316.167	317.174	HMDB0028940	Leucyltryptophan	C17H23N3O3	317.174	0	13.4804	8.37364	9.40716	9.69818	11.5067	10.5619	10.5047	19.7036	19.2241	24.8879	31.828	21.7255	18.1314	22.5834	0.465149	-1.10423	0.000279451	3.5537	1.47875	Negative
831	4.52	122.06	121.052	HMDB0004461	Benzamide	C7H7NO	121.053	3.50137	3.24036	4.55517	5.46784	3.90013	5.09605	3.87602	4.35593	9.62495	8.56666	9.01196	5.48479	8.89197	7.4162	8.16609	0.533417	-0.906665	0.000290267	3.5372	1.3935	Positive
3428	4.668	281.137	280.13	HMDB0302844	Phaseic acid	C15H20O5	280.131	3.72593	8.98516	5.72709	6.87368	6.22875	8.13726	4.79768	6.7916	12.4409	19.0853	11.4945	13.4623	12.3371	13.5603	13.7301	0.494652	-1.01551	0.000299222	3.52401	1.39296	Positive
3395	3.125	276.133	275.126	HMDB0013209	Alanyltryptophan	C14H17N3O3	275.127	3.42176	1.56768	0.955761	1.44834	1.01593	1.6668	0.713691	1.22803	2.5063	2.70853	2.0868	2.86486	2.05152	3.31403	2.58867	0.474387	-1.07586	0.00030105	3.52136	1.43477	Positive
103	3.22	116.049	117.057	HMDB0000738	Indole	C8H7N	117.058	8.87791	764.136	673.163	682.883	624.557	617.481	695.893	676.352	514.003	555.276	540.832	495.11	517.817	392.477	502.586	1.34574	0.428405	0.000301636	3.52052	1.48918	Negative
2045	0.886	152.056	151.049	HMDB0000132	Guanine	C5H5N5O	151.049	3.70612	230.528	152.411	150.946	202.593	242.81	156.256	189.257	422.501	549.274	294.607	382.088	384.717	353.032	397.703	0.475876	-1.07134	0.00031684	3.49916	1.38629	Positive
851	0.772	202.083	203.09	HMDB0028839	Glycyl-Glutamine	C7H13N3O4	203.091	2	77.8255	62.642	72.2031	67.3595	69.3777	75.1713	70.7632	45.1779	63.8509	33.7172	44.167	45.7942	45.0616	46.2948	1.52853	0.612148	0.000318296	3.49717	1.51813	Negative
291	0.766	145.061	146.068	HMDB0000641	Glutamine	C5H10N2O3	146.069	7.13495	5084.42	6877.08	5985.19	5584.08	6168.23	6580.79	6046.63	3374.11	4885.23	3943.46	3071	4383.43	4372.15	4004.9	1.50981	0.594367	0.000349971	3.45597	1.47311	Negative
13	0.836	208.962	81.9817	HMDB0001443	Phosphite	H3O3P	81.982	3	27.6162	18.7398	11.4896	5.73611	24.3896	7.49744	15.9114	45.2686	40.4496	28.5556	46.5274	53.1192	40.3975	42.3863	0.375391	-1.41353	0.000350781	3.45496	1.43876	Negative
1406	0.809	258.038	259.046	HMDB0001254	Glucosamine 6-phosphate	C6H14NO8P	259.046	0.435989	882.965	590.741	508.504	436.323	739.083	617.132	629.125	1046.17	1084.71	1059.02	1184.58	1212.27	851.866	1073.1	0.586267	-0.770371	0.000354758	3.45007	1.44792	Negative
2127	9.468	315.254	316.261	HMDB0302281	9,10-Dihydroxystearic acid	C18H36O4	316.261	0	16.1407	9.68997	16.3892	9.97749	14.796	17.0424	14.006	6.21333	5.91432	5.95147	5.73031	8.53723	6.70357	6.50837	2.15199	1.10567	0.000356648	3.44776	1.4695	Negative
294	0.684	145.097	146.104	HMDB0000182	Lysine	C6H14N2O2	146.106	7	597.252	662.262	709.154	618.586	585.194	721.2	648.941	931.015	1101.07	856.682	787.376	1029.73	857.823	927.283	0.699831	-0.514921	0.000415873	3.38104	1.41988	Negative
2803	6.714	211.132	210.125	HMDB0032797	Jasmonic acid	C12H18O3	210.126	3.73321	21.591	15.965	19.6741	18.4441	23.0742	16.1062	19.1424	9.40442	15.6373	6.59459	10.9328	7.26126	10.2093	10.0066	1.91298	0.93582	0.000419214	3.37756	1.41658	Positive
3661	11.075	313.308	312.301	HMDB0002212	Arachidic acid	C20H40O2	312.303	5.22097	2.61075	1.14823	2.22829	2.23461	2.22238	1.69721	2.02358	4.27027	2.64237	4.60738	4.30276	3.7684	5.13398	4.12086	0.491057	-1.02604	0.00043043	3.3661	1.4362	Positive
910	0.867	126.055	125.047	HMDB0255137	N-ethylmaleimide	C6H7NO2	125.048	2.86669	115.972	95.8286	131.017	103.029	109.711	102.168	109.621	182.437	126.447	150.833	158.637	154.813	165.623	156.465	0.700611	-0.513315	0.000434028	3.36248	1.43581	Positive
1100	0.882	135.03	134.022	HMDB0000156	Malic acid	C4H6O5	134.022	6.01917	235.562	155.726	218.262	212.231	248.774	161.822	205.396	431.036	549.458	295.472	386.785	390.485	352.798	401.005	0.512203	-0.965213	0.000462124	3.33524	1.3675	Positive
2438	0.91	177.032	176.025	HMDB0000044	Ascorbic acid	C6H8O6	176.032	39.8109	56.1544	27.2873	51.2086	27.3371	34.8689	30.8667	37.9538	115.141	100.832	73.1478	101.745	55.418	97.7928	90.6795	0.418549	-1.25653	0.000470498	3.32744	1.42526	Positive
2426	0.786	175.119	174.111	HMDB0000517	Arginine	C6H14N4O2	174.112	3.24913	306.701	254.441	331.844	261.424	284.862	229.691	278.16	364.899	402.636	331.594	374.867	362.366	396.581	372.157	0.747427	-0.419995	0.000475899	3.32248	1.39359	Positive
1499	0.875	140.081	139.074	HMDB0012234	Histidinal	C6H9N3O	139.075	4.11234	247.524	202.303	305.891	266.478	253.479	219.589	249.211	482.957	374.61	382.666	389.831	312.263	474.459	402.798	0.6187	-0.692689	0.000498301	3.30251	1.42646	Positive
1286	1.175	246.017	247.024	HMDB0001491	Pyridoxal 5'-phosphate	C8H10NO6P	247.025	1.14794	7.45768	6.39549	4.48478	5.23668	5.15342	8.36068	6.18146	15.3759	10.2135	19.069	27.7276	18.1017	20.3776	18.4775	0.334539	-1.57975	0.000509421	3.29292	1.44524	Negative
1093	0.807	229.011	230.019	HMDB0001548	Ribose 5-phosphate	C5H11O8P	230.019	0.494915	711.044	823.349	784.625	745.485	612.976	813.331	748.469	1104.07	1006.08	900.429	1034.02	940.128	1215.29	1033.34	0.724323	-0.465295	0.000511677	3.291	1.40801	Negative
2828	0.891	213.122	212.115	HMDB0014382	Butabarbital	C10H16N2O3	212.116	4.06564	16.0129	12.3558	13.4297	12.9853	13.3109	11.8022	13.3161	17.2654	16.35	16.5969	18.3757	16.0644	16.1933	16.8076	0.792268	-0.335939	0.000515021	3.28818	1.41385	Positive
4469	11.509	524.307	523.3	HMDB0061694	1-Oleoylglycerophosphoserine	C24H46NO9P	523.291	17.1433	11.9904	10.0287	11.1208	10.1751	13.438	9.31762	11.0118	15.397	13.5438	15.9692	14.1745	14.033	16.4337	14.9252	0.737796	-0.438706	0.000523551	3.28104	1.40191	Positive
4286	11.511	480.344	479.336	HMDB0010407	LPC(P-16:0)	C24H50NO6P	479.338	4.26599	59.996	42.6893	53.2531	44.7571	50.9781	40.6592	48.7221	73.5917	65.0118	75.1613	66.0237	60.0809	79.2403	69.8516	0.697509	-0.519717	0.000529868	3.27583	1.41617	Positive
188	3.837	129.055	130.062	HMDB0000695	Ketoleucine	C6H10O3	130.063	8.48962	79.0362	41.3927	46.9424	37.0522	66.7434	42.4023	52.2615	98.4632	130.922	119.101	186.965	139.882	95.7296	128.51	0.406672	-1.29806	0.000549585	3.25997	1.41991	Negative
76	0.813	268.983	111.993	HMDB0061711	Methylphosphate	CH5O4P	111.993	0	487.026	235.002	277.73	218.07	444.005	259.044	320.146	686.784	734.366	869.399	1437.84	899.07	1300.7	988.027	0.324026	-1.62582	0.000568582	3.24521	1.4262	Negative
2418	0.87	175.071	174.064	HMDB0000854	Formiminoglutamic acid	C6H10N2O4	174.064	3.02658	37.009	31.5516	39.2632	33.3382	37.0818	31.6244	34.978	28.6469	26.4838	16.2781	23.7398	24.6808	25.5707	24.2334	1.44338	0.529455	0.000598276	3.2231	1.38205	Positive
1436	3.353	259.13	260.137	HMDB0011171	gamma-Glutamylleucine	C11H20N2O5	260.137	0.223882	18.2858	10.9857	12.6531	10.2905	14.5633	10.5709	12.8915	22.5741	52.5978	35.4986	49.6221	38.9723	26.6635	37.6548	0.342361	-1.54641	0.000631039	3.19994	1.39608	Negative
617	0.839	130.049	112.016	HMDB0000617	2-Furoic acid	C5H4O3	112.016	3.5173	839.888	783.525	897.935	803.358	413.465	761.124	749.883	1066.56	1200.74	980.137	1172.14	1217.74	1202.31	1139.94	0.657829	-0.604216	0.000657348	3.1822	1.38535	Positive
2057	0.879	153.04	152.033	HMDB0000292	Xanthine	C5H4N4O2	152.033	2.79802	85.0399	13.2488	84.4336	10.5404	99.9846	11.9315	50.8631	145.045	164.653	130.009	133.447	133.346	128.302	139.134	0.36557	-1.45178	0.000742187	3.12949	1.35564	Positive
2908	2.767	220.117	219.11	HMDB0000210	Pantothenic acid	C9H17NO5	219.111	3.80018	19.3958	12.6993	16.5541	11.7466	20.9792	11.784	15.5265	33.9355	66.4632	31.4245	52.4571	32.1569	54.6474	45.1808	0.343653	-1.54098	0.000765041	3.11632	1.36047	Positive
3864	9.731	504.309	505.317	HMDB0011483	LPE(20:2)	C25H48NO7P	505.317	0.238648	113.976	78.4774	88.4237	69.9042	119.597	72.9827	90.5601	169.23	220.393	201.768	141.861	147.25	135.621	169.354	0.534739	-0.903092	0.000800954	3.09639	1.42318	Negative
3274	0.886	260.123	259.116	HMDB0038516	Linatine	C10H17N3O5	259.117	4.67229	111.713	94.7947	98.2481	106.651	113.207	87.0304	101.941	80.0861	82.5045	45.3224	61.885	52.1211	75.0682	66.1645	1.54071	0.6236	0.000813209	3.0898	1.36493	Positive
66	0.762	104.034	105.041	HMDB0000187	Serine	C3H7NO3	105.043	12.3102	759.472	1052.17	873.579	968.782	894.358	868.848	902.868	571.637	840.581	480.821	427.053	549.62	550.858	570.095	1.58371	0.663312	0.000867352	3.0618	1.43291	Negative
560	1.824	110.061	109.053	HMDB0001169	4-Aminophenol	C6H7NO	109.053	4.45792	7.44538	6.38944	6.46342	0.340282	6.95746	9.44651	6.17375	0.5075	0.262809	0.354411	0.2336	0.287334	0.238984	0.314106	19.655	4.29682	0.000875861	3.05756	1.35559	Positive
212	0.692	131.081	132.089	HMDB0000214	Ornithine	C5H12N2O2	132.09	8.91543	203.777	272.829	297.476	317.411	258.716	356.802	284.502	481.012	405.724	483.147	425.208	671.364	472.157	489.769	0.58089	-0.783662	0.000906737	3.04252	1.42164	Negative
829	5.984	201.113	202.12	HMDB0000792	Sebacic acid	C10H18O4	202.121	2.86494	64.1835	68.6601	74.2397	63.5421	60.0973	66.6567	66.2299	45.9001	48.1697	34.409	35.4204	46.1397	61.6635	45.2837	1.46255	0.54849	0.000928364	3.03228	1.43874	Negative
288	0.877	145.013	146.021	HMDB0000208	Oxoglutaric acid	C5H6O5	146.022	5.70671	985.463	556.884	708.596	348.959	854.945	479.745	655.765	1646.99	2016.95	2194.8	3185.28	2139.11	1078.7	2043.64	0.320881	-1.63989	0.000954569	3.02019	1.40091	Negative
2060	8.38	311.169	312.176	HMDB0032549	N-Undecylbenzenesulfonic acid	C17H28O3S	312.176	1	6.08407	9.5706	8.73102	8.61001	6.90461	8.13846	8.00646	4.78454	5.17131	5.08064	3.05412	5.76759	5.89408	4.95871	1.61462	0.691199	0.00107199	2.96981	1.39312	Negative
1502	0.815	266.088	267.096	HMDB0000050	Adenosine	C10H13N5O4	267.097	4.13307	78.4221	87.4231	78.9125	57.7435	88.2645	90.5084	80.2123	102.185	110.394	99.7373	135.599	135.186	136.502	119.934	0.668805	-0.580342	0.0010789	2.96702	1.3675	Negative
3821	7.794	498.29	499.297	HMDB0000896	Taurodeoxycholic acid	C26H45NO6S	499.297	0.302692	2.92103	3.36052	3.09749	2.66421	2.08645	1.281	2.56845	6.24156	11.8328	8.83413	8.73104	8.6057	3.47905	7.95404	0.322911	-1.63079	0.00112163	2.95015	1.37616	Negative
3620	12.546	305.246	304.239	HMDB0001043	Arachidonic acid	C20H32O2	304.24	5.65431	2.62999	2.17829	1.62606	2.65935	2.29938	1.97897	2.22867	5.98561	3.1401	5.04614	4.82093	4.04673	3.24104	4.38009	0.508818	-0.974778	0.00119255	2.92352	1.36818	Positive
55	0.882	117.066	75.0319	HMDB0000123	Glycine	C2H5NO2	75.032	1.31156	45.3415	31.5419	33.2661	31.0996	40.0492	37.5848	36.4805	25.649	30.8494	19.1745	21.1845	13.7224	19.9451	21.7541	1.67695	0.745836	0.00123854	2.90709	1.34188	Positive
2404	0.871	364.064	173.015	HMDB0258581	Sulfanilic acid	C6H7NO3S	173.015	2.69189	15.8051	5.3704	9.20133	6.28876	12.2275	8.09233	9.49757	30.7247	20.7205	16.1442	16.617	23.2837	21.1648	21.4425	0.442932	-1.17484	0.0012746	2.89462	1.3388	Positive
1029	3.717	131.07	130.063	HMDB0000695	Ketoleucine	C6H10O3	130.063	1.10859	4.45756	2.62637	4.5081	3.83447	4.17047	3.71569	3.88544	7.53484	8.65376	6.09415	7.53806	5.54885	11.2383	7.76799	0.500186	-0.999463	0.00127998	2.8928	1.35591	Positive
1417	2.984	258.146	259.153	HMDB0028801	Glutaminylleucine	C11H21N3O4	259.153	0.169135	146.954	91.8532	102.748	81.7091	109.59	88.7401	103.599	31.5677	72.4721	34.1755	73.3761	45.7086	29.5081	47.8014	2.16728	1.11589	0.00131683	2.88047	1.42273	Negative
242	0.825	90.0552	89.0479	HMDB0000161	Alanine	C3H7NO2	89.0477	2.82463	46.5391	41.7429	55.6662	41.0708	56.4584	40.3952	46.9788	72.69	70.5498	54.2001	63.0328	64.2904	63.0913	64.6424	0.726749	-0.460472	0.00134969	2.86977	1.3209	Positive
1604	7.189	147.065	146.057	HMDB0000422	2-Methylglutaric acid	C6H10O4	146.058	3.62054	1490.07	1276.82	1278.54	1352.72	1337.73	1142.14	1313	919.266	1236.67	995.205	932.003	999.393	1049.13	1021.94	1.28481	0.361554	0.0013582	2.86704	1.36172	Positive
72	0.707	110.071	111.079	HMDB0000870	Histamine	C5H9N3	111.08	9.60845	150.569	146.778	135.172	117.514	145.296	153.15	141.413	100.468	127.895	98.032	97.6038	119.722	108.936	108.776	1.30004	0.378553	0.00139025	2.85691	1.42518	Negative
627	7.189	113.06	112.052	HMDB0301801	Sorbic acid	C6H8O2	112.052	1.06647	19.7546	17.5581	18.0993	20.1236	22.9217	14.3189	18.796	13.5951	14.3253	13.2777	12.3082	14.1308	13.4991	13.5227	1.38996	0.475044	0.00146976	2.83275	1.3525	Positive
427	0.853	161.008	162.016	HMDB0002070	4-Hydroxy-2-oxoglutaric acid	C5H6O6	162.016	5	220.912	75.0246	129.16	126.334	166.401	91.2576	134.848	250.707	279.016	342.654	318.669	262.555	178.987	272.098	0.495586	-1.01279	0.00153317	2.81441	1.38998	Negative
3677	4.781	318.18	317.173	HMDB0028940	Leucyltryptophan	C17H23N3O3	317.174	4.04074	1.25441	1.28092	1.80067	1.02949	1.14866	1.54434	1.34308	1.5609	2.31019	2.15153	3.02323	2.30963	2.35188	2.28456	0.587895	-0.76637	0.00176132	2.75416	1.32392	Positive
1072	0.759	133.097	132.09	HMDB0000214	Ornithine	C5H12N2O2	132.09	0.966297	481.891	421.016	616.092	391.395	936.347	449.472	549.369	1277.44	1293.74	1131.9	1242.71	1190.8	595.013	1121.93	0.489662	-1.03014	0.00186613	2.72906	1.28188	Positive
557	4.622	173.081	174.088	HMDB0000893	Suberic acid	C8H14O4	174.089	4.58923	143.936	156.72	173.623	145.148	131.802	139.19	148.403	97.5756	101.833	79.9002	57.7977	90.4279	141.295	94.8048	1.56536	0.646492	0.00187858	2.72617	1.37574	Negative
3460	3.682	455.098	456.105	HMDB0001520	Flavin mononucleotide	C17H21N4O9P	456.105	0.844539	31.0214	15.891	38.918	22.6873	34.0634	10.061	25.4403	51.9105	76.8848	91.2783	97.6835	59.1671	37.7452	69.1116	0.368106	-1.44181	0.00207411	2.68317	1.36723	Negative
63	1.546	103.039	104.046	HMDB0000011	3-Hydroxybutyric acid	C4H8O3	104.047	12.1495	808.071	655.06	683.283	483.407	628.075	645.104	650.5	1029.98	1002.89	1159.75	1595.73	1213.76	798.221	1133.39	0.573943	-0.801021	0.00213111	2.67139	1.33945	Negative
3680	7.23	318.299	317.292	HMDB0004610	Phytosphingosine	C18H39NO3	317.293	4.64592	2.62876	3.37387	3.71037	0.925869	2.89894	4.30022	2.97301	0.441385	0.283715	1.81261	0.257317	1.0302	0.928247	0.792245	3.75263	1.9079	0.00220937	2.65573	1.29617	Positive
1324	0.877	136.061	135.054	HMDB0000034	Adenine	C5H5N5	135.054	3.7406	1595.4	1027.36	1409.79	1092.68	1302.9	1181.38	1268.25	1889.82	1466.27	1777.39	1631.71	2078.75	1738.47	1763.74	0.719072	-0.475793	0.00228177	2.64173	1.30006	Positive
3334	0.876	268.103	267.096	HMDB0000050	Adenosine	C10H13N5O4	267.097	4.61978	9.65759	8.2755	17.9511	7.78582	7.70904	8.40511	9.96403	18.0539	42.8	47.0051	60.8536	37.6818	86.6343	48.8381	0.204022	-2.29321	0.00232334	2.63389	1.31699	Positive
2742	4.742	204.102	203.094	HMDB0002096	3-Indolebutyric acid	C12H13NO2	203.095	1.91371	1.76359	1.72062	1.94596	2.50735	2.5815	1.46474	1.99729	3.03133	3.79224	2.48221	3.93203	2.64096	3.79681	3.27926	0.609068	-0.715324	0.00251502	2.59946	1.29249	Positive
4026	1.121	405.008	404.001	HMDB0000295	Uridine 5'-diphosphate	C9H14N2O12P2	404.002	4.17559	47.855	6.92649	45.0046	11.3775	20.8098	13.0436	24.1695	53.6544	69.4902	49.3656	79.8138	49.2305	55.3051	59.4766	0.40637	-1.29913	0.00261024	2.58332	1.29904	Positive
2211	0.804	322.044	323.052	HMDB0000095	Cytidine monophosphate	C9H14N3O8P	323.052	0.312492	100.426	106.788	68.9491	88.9074	104.227	110.981	96.7131	68.1059	75.3048	62.7794	74.8394	73.7298	55.0395	68.2998	1.41601	0.501829	0.00263276	2.57959	1.35334	Negative
4932	1.255	664.118	665.125	HMDB0001487	NADH	C21H29N7O14P2	665.125	0.553738	3.72677	2.77528	2.89736	1.92719	3.30181	3.01869	2.94118	3.77545	4.45778	3.9036	3.82231	4.13693	3.89586	3.99865	0.735544	-0.443117	0.0026945	2.56952	1.29825	Negative
1466	4.996	261.134	262.142	HMDB0031897	Phaseolic acid	C12H22O6	262.142	0.387439	15.1114	20.7841	20.4224	18.2213	22.248	21.2262	19.6689	15.6137	13.4344	12.3524	7.54116	13.97	16.0568	13.1614	1.49444	0.579603	0.00269797	2.56896	1.30828	Negative
853	4.588	202.108	203.115	HMDB0000201	Acetylcarnitine	C9H17NO4	204.124	3	39.3408	24.2091	27.9229	25.3217	32.8873	24.1799	28.977	47.5317	35.424	44.2299	71.5138	51.9249	54.2123	50.8061	0.570345	-0.810094	0.00272017	2.5654	1.32442	Negative
208	0.765	131.045	132.052	HMDB0000026	Ureidopropionic acid	C4H8N2O3	132.053	8.95192	793.669	1013.55	859.372	996.349	822.594	978.279	910.635	493.005	938.382	500.047	399.555	526.96	565.871	570.637	1.59582	0.6743	0.00279951	2.55292	1.3649	Negative
2355	12.976	171.137	170.13	HMDB0242157	2-Decenoic acid	C10H18O2	170.131	4.11343	33.4588	43.436	52.8616	34.2855	41.0449	25.8468	38.4889	23.1242	23.4063	21.8984	22.1657	23.0244	26.0327	23.2753	1.65364	0.725646	0.00285294	2.54471	1.27799	Positive
2806	3.96	375.131	376.139	HMDB0000244	Riboflavin	C17H20N4O6	376.138	0.759316	133.332	85.0613	127.983	96.11	137.872	81.5322	110.315	158.15	200.929	196.139	277.781	212.659	139.219	197.479	0.558616	-0.840072	0.00290952	2.53618	1.31987	Negative
1827	10.603	293.212	294.22	HMDB0010203	13-HOTE	C18H30O3	294.219	0.833303	9.68141	6.04857	5.41062	7.22624	8.04515	5.70105	7.01884	2.6757	5.0624	4.09351	1.87124	4.83735	3.94202	3.74704	1.87317	0.905483	0.00299648	2.52339	1.32789	Negative
235	3.285	134.046	135.053	HMDB0000034	Adenine	C5H5N5	135.054	9	16.5597	11.8859	12.3733	12.0237	14.1809	9.50772	12.7552	18.6457	32.111	20.8932	30.4711	29.763	15.5727	24.5761	0.519009	-0.946169	0.00299875	2.52306	1.28438	Negative
687	0.846	187.072	188.079	HMDB0006029	N-Acetylglutamine	C7H12N2O4	188.08	3	319.008	295.13	271.731	254.968	284.496	285.296	285.105	221.965	271.841	168.883	234.121	212.308	223.672	222.132	1.28349	0.360078	0.00303937	2.51722	1.39231	Negative
241	0.817	135.029	136.036	HMDB0000157	Hypoxanthine	C5H4N4O	136.039	18.2358	11679.1	9942.98	9363.06	8552.92	10687.4	10087.9	10052.2	15302	14204.7	11374.1	16589.7	11178.4	14961.8	13935.1	0.721359	-0.471211	0.00304012	2.51711	1.28208	Negative
1909	11.297	299.259	300.266	HMDB0061706	12-Hydroxystearic acid	C18H36O3	300.266	0.0167118	24.3587	15.8556	40.9022	17.9502	39.3326	34.0956	28.7491	13.4949	13.4247	11.3765	4.84839	13.6121	4.77714	10.2556	2.80326	1.4871	0.00307581	2.51204	1.29896	Negative
14	0.761	104.107	71.0737	HMDB0031641	Pyrrolidine	C4H9N	71.0735	2.54254	768.385	878.242	783.677	835.83	762.343	785.941	802.403	542.849	693.763	430.736	773.378	525.562	601.079	594.561	1.34957	0.432502	0.0030928	2.50965	1.26116	Positive
4170	8.92	446.325	445.317	HMDB0062337	N-Oleoyl tyrosine	C27H43NO4	445.319	4.3988	5.32427	4.78871	4.54694	4.48312	4.74009	3.68516	4.59472	1.51129	3.14715	1.58486	3.31744	2.39162	4.3285	2.71347	1.6933	0.759834	0.00358121	2.44597	1.24999	Positive
2084	0.887	154.086	153.078	HMDB0000073	Dopamine	C8H11NO2	153.079	4.43301	396.22	247.064	231.467	181.939	203.042	154.939	235.778	342.839	416.212	394.752	455.764	312.667	415.938	389.695	0.605033	-0.724915	0.00372972	2.42832	1.28107	Positive
1254	0.842	243.062	244.069	HMDB0000296	Uridine	C9H12N2O6	244.07	0.598706	87.3703	84.2403	84.3028	66.6791	79.0572	75.3836	79.5055	56.241	73.1699	69.0787	60.5675	56.7839	66.6894	63.7551	1.24705	0.318516	0.00379646	2.42062	1.32443	Negative
558	0.822	173.092	174.1	HMDB0034365	Theanine	C7H14N2O3	174.1	5	67.2828	126.114	76.5057	80.179	73.2755	79.9982	83.8926	161.131	128.516	130.582	117.428	189.52	111.69	139.811	0.600042	-0.736865	0.00380871	2.41922	1.30278	Negative
2444	0.794	341.109	342.116	HMDB0000975	Trehalose	C12H22O11	342.116	0.14163	4413.18	3969.78	4450.7	3931.67	3474.97	4455.05	4115.89	8121.13	5491.26	6591.74	6111.5	6433.08	4234.49	6163.87	0.667745	-0.582631	0.00391273	2.40752	1.31562	Negative
541	0.879	172.007	173.014	HMDB0258581	Sulfanilic acid	C6H7NO3S	173.015	5	52.5768	29.0353	48.1093	38.5673	35.5975	33.1711	39.5096	22.1493	4.88122	4.19635	4.64877	4.36719	39.5619	13.3008	2.97047	1.57069	0.00395939	2.40237	1.30696	Negative
2478	3.037	343.13	344.137	HMDB0040937	Lactitol	C12H24O11	344.132	16.0938	6.60111	3.64485	4.44158	2.85775	4.81635	3.7205	4.34702	6.108	6.00985	7.62857	9.40491	8.37544	6.05674	7.26392	0.59844	-0.74072	0.00416735	2.38014	1.28886	Negative
4735	3.499	786.16	785.153	HMDB0001248	FAD	C27H33N9O15P2	785.157	5.18935	0.671454	0.713707	0.825706	0.80454	0.743598	0.741308	0.750052	0.693916	0.508374	0.642266	0.489843	0.668169	0.491261	0.582305	1.28808	0.365217	0.004185	2.3783	1.2593	Positive
3891	1.25	364.063	363.056	HMDB0001397	Guanosine monophosphate	C10H14N5O8P	363.058	4.95502	5.40696	2.0718	3.2375	3.53421	4.50473	3.27633	3.67192	6.90423	6.44311	4.96884	6.52939	4.67884	8.21592	6.29005	0.583766	-0.776538	0.00420588	2.37614	1.2737	Positive
883	0.907	205.035	206.042	HMDB0006471	Methylisocitric acid	C7H10O7	206.043	1	67.3098	131.796	149.916	161.042	174.117	145.481	138.277	260.324	270.145	225.18	143.749	232.213	219.094	225.117	0.614244	-0.703116	0.00451106	2.34572	1.31076	Negative
1771	12.054	289.217	290.225	HMDB0002961	Dihydrotestosterone	C19H30O2	290.225	0.137121	2.73944	10.307	11.0963	9.12604	10.5234	9.38789	8.86335	33.0286	25.0862	25.5588	5.01504	28.2329	27.368	24.0483	0.368565	-1.44001	0.00454689	2.34229	1.31006	Negative
2120	0.842	156.076	155.069	HMDB0000177	Histidine	C6H9N3O2	155.069	4.04043	214.308	1488.98	1963.22	1473.78	1740.03	195.889	1179.37	2094.53	2436.22	2326.41	2403.35	2314.95	2539.7	2352.53	0.501319	-0.996201	0.00456703	2.34037	1.22658	Positive
3610	12.109	303.231	302.223	HMDB0001999	Eicosapentaenoic acid	C20H30O2	302.225	4.79843	2.0739	1.06574	1.05912	1.23247	2.44124	1.0128	1.48088	2.71473	5.67447	5.25273	5.46905	2.42847	2.46888	4.00139	0.370091	-1.43405	0.00504338	2.29728	1.21524	Positive
690	5.319	187.097	188.104	HMDB0000784	Azelaic acid	C9H16O4	188.105	3.66285	493.458	304.778	360.681	319.056	444.631	242.674	360.88	210.453	198.909	170.421	134.888	222.513	292.19	204.896	1.76129	0.816629	0.00516875	2.28661	1.27216	Negative
4095	0.857	428.035	427.028	HMDB0000960	dGDP	C10H15N5O10P2	427.029	3.47692	13.2628	8.80084	17.9946	12.5998	11.9861	9.3179	12.327	20.7798	15.5106	20.6457	15.7098	25.0814	18.6129	19.39	0.63574	-0.653491	0.00540327	2.26734	1.21377	Positive
3548	7.04	464.301	465.309	HMDB0000138	Glycocholic acid	C26H43NO6	465.309	0.189364	3.29983	2.26535	2.97343	2.09745	2.40106	2.7789	2.63601	6.08516	15.8814	6.9749	10.6016	6.63444	4.85165	8.50487	0.309941	-1.68994	0.00583749	2.23377	1.21008	Negative
2374	0.8	173.02	172.013	HMDB0000126	Glycerol 3-phosphate	C3H9O6P	172.014	3.97952	37.5265	43.5632	36.9832	39.5582	42.2476	40.0028	39.9802	63.1582	47.3975	50.0202	50.9527	60.5066	41.1912	52.2044	0.76584	-0.384885	0.00604455	2.21864	1.20329	Positive
3775	11.086	492.309	493.317	HMDB0010383	LPC(16:1)	C24H48NO7P	493.317	0.021473	136.126	271.759	292.484	211.429	273.008	256.355	240.193	446.611	456.498	557.484	218.774	583.191	389.36	441.986	0.543441	-0.879805	0.00626045	2.20339	1.29224	Negative
1015	3.717	130.159	129.151	HMDB0255916	Octylamine	C8H19N	129.152	2.55214	81.381	70.253	77.818	91.0886	130.675	78.346	88.2602	71.2062	54.0229	41.0611	53.1861	59.706	30.4566	51.6065	1.71026	0.774212	0.00631289	2.19977	1.23574	Positive
794	0.833	199	200.008	HMDB0001321	Erythrose, 4-phosphate	C4H9O7P	200.009	1	3684.66	4532.63	3729.48	3701.72	4043.29	4387.51	4013.21	4482.42	4807.11	4420.28	4524.91	5383.35	5420.2	4839.71	0.829226	-0.270163	0.00633959	2.19794	1.2247	Negative
24	0.948	89.0231	90.0303	HMDB0000190	Lactic acid	C3H6O3	90.0317	15.373	4245.85	1997.86	3049.99	2499.96	3491.48	2871.17	3026.05	4756.51	3777.58	5143.95	4443.96	5291.75	3538.14	4491.98	0.673656	-0.569915	0.00692228	2.15975	1.27197	Negative
2484	8.131	343.249	344.256	HMDB0002250	Dodecanoylcarnitine	C19H37NO4	344.28	67.6634	1.64076	1.55716	1.13583	2.8859	2.83343	1.73532	1.96473	1.12793	0.870156	0.88668	0.793439	1.05764	1.03259	0.961405	2.04361	1.03112	0.00742035	2.12958	1.19419	Negative
360	1.993	153.016	154.023	HMDB0000152	Gentisic acid	C7H6O4	154.027	20.2476	250.866	175.328	196.169	152.042	211.832	187.342	195.596	243.91	222.421	305.413	315.589	338.581	234.212	276.688	0.706922	-0.500378	0.00749457	2.12525	1.2499	Negative
3442	10.057	452.278	453.286	HMDB0011503	LPE(16:0/0:0)	C21H44NO7P	453.286	0.222202	507.513	554.877	642.554	468.137	619.049	509.954	550.347	884.34	833.058	961.649	490.503	1006.45	746.521	820.42	0.670812	-0.57602	0.00753579	2.12287	1.27247	Negative
1066	5.218	133.05	132.042	HMDB0000661	Glutaric acid	C5H8O4	132.042	0.596309	2.59648	2.6961	2.56066	2.21591	3.19996	4.90593	3.02917	1.66665	1.55131	1.25522	1.67963	1.61024	2.14295	1.651	1.83475	0.875584	0.00763132	2.1174	1.18414	Positive
2589	3.031	189.123	188.115	HMDB0000759	Glycylleucine	C8H16N2O3	188.116	3.78696	35.6921	25.901	12.4329	32.1683	22.8575	19.2597	24.7186	20.5875	61.928	58.7745	55.1438	43.6176	49.0896	48.1902	0.512938	-0.963142	0.00767245	2.11507	1.16941	Positive
22	1.997	87.0438	88.0511	HMDB0001873	Isobutyric acid	C4H8O2	88.0524	14.9854	44.0467	23.5527	25.204	20.9289	34.3388	24.6045	28.7793	48.0781	37.4058	57.8265	82.8827	58.4468	40.1098	54.1249	0.531719	-0.911264	0.00782975	2.10625	1.23933	Negative
441	7.19	103.039	102.032	HMDB0000005	2-Ketobutyric acid	C4H6O3	102.032	2.01841	88.5475	68.3827	65.3141	70.2583	73.8784	60.1188	71.0833	49.145	67.1722	56.8759	47.3842	51.7615	57.2936	54.9387	1.29387	0.371688	0.00851663	2.06973	1.2042	Positive
145	2.291	117.054	118.062	HMDB0000407	2-Hydroxy-3-methylbutyric acid	C5H10O3	118.063	10.3689	76.78	64.6315	41.0068	25.8866	50.7423	40.2623	49.8849	80.0739	73.5214	107.27	140.007	107.829	61.2321	94.989	0.525166	-0.929156	0.00903853	2.0439	1.21459	Negative
924	0.822	213.016	214.024	HMDB0001351	Deoxyribose 1-phosphate	C5H11O7P	214.024	0	3662.68	4592.7	3797.84	3749.05	4064.52	4452.87	4053.28	4522.44	4844.53	4408.01	4501.97	5363.97	5488.86	4854.96	0.834873	-0.260371	0.00914157	2.03898	1.18549	Negative
2099	11.779	155.01	154.002	HMDB0245296	2-Phosphonopropionic acid	C3H7O5P	154.003	4.09292	21.2701	16.364	19.1078	19.4543	17.6972	17.0891	18.4971	27.253	17.8242	22.6977	23.5162	26.9856	23.3137	23.5984	0.783829	-0.35139	0.00915033	2.03856	1.20068	Positive
2584	0.842	189.086	188.079	HMDB0006029	N-Acetylglutamine	C7H12N2O4	188.08	3.81159	69.5585	56.8042	71.5263	59.0004	74.2562	58.4804	64.9377	51.9788	55.6839	43.9714	53.1839	57.0783	56.5668	53.0772	1.22346	0.290964	0.0095976	2.01784	1.18311	Positive
3641	9.649	476.278	477.285	HMDB0011507	LPE(18:2)	C23H44NO7P	477.286	0.166104	448.295	361.829	398.752	291.056	426.46	338.049	377.407	506.896	565.642	688.161	374.828	550.096	498.401	530.671	0.711188	-0.491696	0.00972311	2.01219	1.24264	Negative
2495	0.88	183.076	182.068	HMDB0000755	Hydroxyphenyllactic acid	C9H10O4	182.058	56.4721	17.6152	13.7167	20.1218	12.2486	14.9132	15.8799	15.7492	22.6939	25.1585	18.2288	22.7236	16.4623	25.8508	21.853	0.720691	-0.472548	0.00975884	2.0106	1.19082	Positive
3697	0.818	324.058	323.05	HMDB0000095	Cytidine monophosphate	C9H14N3O8P	323.052	4.42948	12.2273	12.8927	14.5317	12.3076	13.785	14.2255	13.3283	14.3426	15.0173	14.1701	17.2791	15.4692	17.7455	15.6706	0.850527	-0.233571	0.0098255	2.00765	1.18885	Positive
574	7.186	111.044	110.037	HMDB0254943	2,4-Hexadienedial	C6H6O2	110.037	0.630998	236.317	224.059	265.62	210.44	219.349	192.789	224.762	155.502	195.239	210.023	148.409	154.129	198.852	177.026	1.26966	0.344441	0.00983163	2.00737	1.17013	Positive
2385	0.899	173.091	172.084	HMDB0000721	Glycylproline	C7H12N2O3	172.085	3.67412	554.416	412.518	505.124	418.19	543.941	448.089	480.38	450.207	408.03	306.242	369.007	294.517	381.145	368.191	1.3047	0.383719	0.00986059	2.0061	1.14989	Positive
1535	0.877	143.081	142.074	HMDB0240650	Ectoine	C6H10N2O2	142.074	3.15028	77.9173	56.1791	95.6505	61.0824	70.0574	68.9685	71.6426	118.941	77.236	92.293	111.243	87.759	106.502	98.9955	0.723695	-0.466546	0.00988233	2.00514	1.21983	Positive
1261	10.467	243.196	244.204	HMDB0002261	2-Hydroxymyristic acid	C14H28O3	244.204	0.838488	14.919	25.5185	16.8067	18.2746	18.9466	18.9775	18.9071	13.9111	13.8841	12.4738	12.5637	16.7754	13.5249	13.8555	1.36459	0.448469	0.0101532	1.9934	1.20704	Negative
1047	0.871	132.065	131.058	HMDB0001149	5-Aminolevulinic acid	C5H9NO3	131.058	4.75482	554.053	422.079	504.127	425.662	580.25	449.302	489.245	441.031	424.264	318.745	381.792	318.362	393.02	379.536	1.28906	0.366323	0.0102337	1.98997	1.15551	Positive
3895	10.742	508.339	509.346	HMDB0011511	LPE(20:0/0:0)	C25H52NO7P	509.348	3.31705	4.04183	4.36319	5.1123	3.90464	6.0776	5.03167	4.75521	9.86266	8.21912	12.6907	3.83774	14.1882	8.50647	9.55082	0.497885	-1.00612	0.0106419	1.97298	1.24398	Negative
3200	7.188	253.106	252.099	HMDB0000071	Deoxyinosine	C10H12N4O4	252.086	50.7967	314.867	236.546	241.442	264.407	252.294	201.259	251.802	166.111	237.631	180.599	189.131	180.738	211.166	194.229	1.29642	0.374532	0.0113608	1.94459	1.16272	Positive
980	4.805	217.108	218.115	HMDB0000350	3-Hydroxysebacic acid	C10H18O5	218.115	2	12.3457	4.95516	5.60875	5.71164	9.49213	4.16013	7.04559	3.03176	2.35691	2.97989	2.21377	3.48635	3.73175	2.96674	2.37486	1.24784	0.0115259	1.93832	1.18492	Negative
1494	3.831	140.026	139.018	HMDB0013188	3-Hydroxypicolinic acid	C6H5NO3	139.027	60.7295	3.64201	3.59255	3.719	2.55578	3.29179	2.31491	3.18601	3.90318	5.23121	3.7175	4.01344	3.968	5.21217	4.34092	0.733948	-0.44625	0.01153	1.93817	1.13945	Positive
2754	0.855	205.081	204.074	HMDB0028819	Glutamylglycine	C7H12N2O5	204.075	3.43744	28.5354	22.6464	26.616	22.6176	25.668	21.4521	24.5892	19.8683	20.7178	15.333	19.9304	22.7973	20.8947	19.9236	1.23418	0.303552	0.0118251	1.92719	1.15419	Positive
2463	4.26	180.08	179.073	HMDB0247968	Acridine	C13H9N	179.073	3.06742	7.14907	7.79184	8.20247	7.38219	7.00101	5.73861	7.21087	5.91894	4.98819	5.73496	3.58981	7.20322	4.14473	5.26331	1.37003	0.454202	0.0119319	1.92329	1.17706	Positive
3416	8.284	448.307	449.314	HMDB0000708	Glycoursodeoxycholic acid	C26H43NO5	449.314	0.303816	2.36401	1.75165	2.51435	1.52354	1.50672	1.94175	1.93367	3.16655	11.2914	4.80202	6.76006	6.04764	2.88551	5.82552	0.331931	-1.59105	0.0120042	1.92067	1.12928	Negative
1796	12.666	291.233	292.24	HMDB0000495	Androstanediol	C19H32O2	292.24	0.101738	5.24261	21.6555	31.7359	23.7445	28.1631	24.6867	22.5381	65.7165	46.5136	65.9946	11.8503	60.2633	51.787	50.3542	0.44759	-1.15975	0.0123174	1.90948	1.23341	Negative
207	1.992	131.034	132.041	HMDB0001844	Methylsuccinic acid	C5H8O4	132.042	8.77551	1906.17	1108.18	1282.31	996.698	1390.32	1175.76	1309.91	1900.52	1682.3	2345.21	3445.07	2395.99	1644.09	2235.53	0.585949	-0.771153	0.0125457	1.90151	1.17782	Negative
1056	11.546	225.186	226.193	HMDB0002000	Myristoleic acid	C14H26O2	226.193	1.90137	25.7658	38.4569	31.1871	29.585	29.3196	40.4596	32.4623	24.6203	28.7997	18.0018	13.2111	25.3724	24.642	22.4412	1.44655	0.532616	0.0126656	1.89737	1.21138	Negative
81	0.81	111.019	112.026	HMDB0000300	Uracil	C4H4N2O2	112.027	9.79567	210.128	176.613	147.845	151.273	171.808	208.9	177.761	145.217	162.612	139.021	124.624	127.726	144.041	140.54	1.26484	0.338955	0.0131501	1.88107	1.21875	Negative
3118	0.872	243.107	242.1	HMDB0000273	Thymidine	C10H14N2O5	242.09	42.0026	13.2652	10.2578	14.4304	10.92	12.5675	11.7784	12.2032	12.229	6.88147	5.56825	10.0859	3.79526	9.21936	7.9632	1.53245	0.615842	0.0136102	1.86613	1.07297	Positive
3097	1.413	241.018	240.011	HMDB0000192	Cystine	C6H12N2O4S2	240.024	53.9457	5.21527	0.951821	2.49987	1.21284	5.10717	3.04136	3.00472	4.47666	5.39446	5.60068	4.82823	5.73204	6.29127	5.38722	0.55775	-0.842311	0.0136902	1.86359	1.11413	Positive
5136	3.517	784.151	785.158	HMDB0001248	FAD	C27H33N9O15P2	785.157	1.52268	6.59802	1.15575	5.00233	1.84093	3.8099	2.7928	3.53329	10.6975	8.54737	9.61319	17.507	10.3405	2.42336	9.85482	0.358534	-1.47982	0.0143831	1.84215	1.15724	Negative
840	0.834	122.096	121.089	HMDB0012275	Phenylethylamine	C8H11N	121.089	2.80254	5.60921	4.38658	4.62952	4.04842	3.80743	3.9972	4.41306	4.43341	2.56973	3.0486	2.56593	3.87001	2.4611	3.15813	1.39736	0.482708	0.0148738	1.82758	1.10663	Positive
726	2.147	190.05	191.058	HMDB0000763	5-Hydroxyindoleacetic acid	C10H9NO3	191.058	3.57566	93.1914	68.0939	72.297	66.0427	75.4905	65.7182	73.4723	87.7554	113.161	130.015	205.813	176.885	85.829	133.243	0.551416	-0.858788	0.0149089	1.82656	1.14673	Negative
3409	11.136	279.157	278.15	HMDB0013248	Monoethylhexyl phthalic acid	C16H22O4	278.152	4.99437	342.874	375.353	453.754	376.898	309.713	318.84	362.905	340.752	289.82	265.858	195.548	310.97	177.309	263.376	1.3779	0.462468	0.0151781	1.81878	1.13789	Positive
696	0.848	187.108	188.115	HMDB0000759	Glycylleucine	C8H16N2O3	188.116	3.68064	52.1657	56.6427	42.5647	48.952	45.7053	48.8024	49.1388	72.7405	158.791	65.4169	95.3014	72.9478	79.2168	90.7357	0.54156	-0.884807	0.0159269	1.79787	1.08155	Negative
485	4.775	165.055	166.062	HMDB0000779	Phenyllactic acid	C9H10O3	166.063	5.26418	17.4555	25.0514	26.683	22.4438	25.1687	25.7084	23.7518	16.46	16.4764	24.6115	12.5744	15.3771	19.2711	17.4618	1.36022	0.443839	0.0160948	1.79331	1.0862	Negative
3713	11.83	327.325	326.317	HMDB0002345	Heneicosylic acid	C21H42O2	326.318	4.69047	16.3825	10.6142	13.2672	12.1739	13.9594	10.3001	12.7829	17.7745	12.1595	17.3626	16.6988	17.2546	17.4808	16.4551	0.776833	-0.364323	0.0162256	1.7898	1.14187	Positive
364	3.716	99.0806	98.0733	HMDB0242573	Cyclohexene oxide	C6H10O	98.0732	1.68301	5.19708	4.61005	3.9819	4.68603	9.42801	4.2771	5.36336	8.99441	16.4469	18.4701	8.59102	6.78479	9.24806	11.4226	0.469541	-1.09068	0.0172894	1.76222	1.06507	Positive
499	1.646	167.034	168.041	HMDB0094709	3, 5-Dihydroxyphenylacetic acid	C8H8O4	168.042	5	5.28292	9.10763	8.79498	9.37104	4.23188	7.71334	7.41697	11.9487	10.8415	19.0863	22.7369	13.3513	7.9325	14.3162	0.518081	-0.94875	0.0173893	1.75972	1.16083	Negative
402	3.905	159.065	160.073	HMDB0000857	Pimelic acid	C7H12O4	160.074	5.5529	48.6386	20.391	24.2598	28.531	40.0193	30.6338	32.0789	20.2027	20.3812	13.9995	10.1323	17.0584	27.4274	18.2003	1.76255	0.817667	0.0182215	1.73942	1.14639	Negative
2524	0.896	185.037	184.03	HMDB0030097	5-Hydroxyisourate	C5H4N4O4	184.023	36.5463	4.81983	3.78207	4.95059	2.90794	3.95576	2.77748	3.86561	7.50422	14.5546	4.87839	7.79117	4.91283	8.91324	8.09241	0.477684	-1.06587	0.0182366	1.73906	1.07238	Positive
4983	2.774	686.142	687.149	HMDB0001373	Dephospho-CoA	C21H35N7O13P2S	687.149	1	1.95703	0.704457	1.80092	1.01381	0.703214	0.706832	1.14771	2.57259	2.52502	3.33509	7.45656	4.11321	1.59794	3.60007	0.318803	-1.64927	0.0189932	1.7214	1.11503	Negative
1904	11.516	299.202	300.209	HMDB0001852	Retinoic acid	C20H28O2	300.209	0.233644	507.476	783.054	869.134	772.318	712.778	1050.07	782.472	671.108	546.43	461.226	257.735	630.435	544.463	518.566	1.50891	0.593511	0.019092	1.71915	1.12309	Negative
1529	0.866	348.069	142.027	HMDB0002349	Muconic acid	C6H6O4	142.027	0.62439	213.51	143.505	145.009	141.817	191.279	143.584	163.117	213.256	251.936	214.058	175.357	208.642	191.507	209.126	0.779995	-0.358463	0.0193854	1.71252	1.04355	Positive
3563	9.053	298.273	297.266	HMDB0013648	Palmitoleoylethanolamde	C18H35NO2	297.267	3.29458	249.385	184.429	233.309	189.893	240.173	183.363	213.425	110.872	257.325	110.374	124.528	118.883	109.993	138.662	1.53917	0.622155	0.0196031	1.70768	1.13089	Positive
1478	7.392	139.038	138.031	HMDB0001895	Salicylic acid	C7H6O3	138.032	2.13033	523.427	592.958	595.764	539.01	450.808	504.74	534.451	496.202	4.24502	398.059	330.367	445.562	286.845	326.88	1.63501	0.709296	0.019864	1.70193	1.04127	Positive
617	1.238	180.066	181.073	HMDB0000158	Tyrosine	C9H11NO3	181.074	4.49111	1374.18	581.333	851.217	761.325	931.046	874.168	895.545	1251.51	1309.54	1741.06	3277.5	2037.53	1316.73	1822.31	0.491433	-1.02493	0.0198743	1.70171	1.10991	Negative
1305	1.586	248.04	249.047	HMDB0001319	Pyridoxine 5'-phosphate	C8H12NO6P	249.04	28.9366	13.1871	11.7314	12.2094	8.43993	10.8663	10.9646	11.2331	3.86963	14.5283	5.50982	4.8324	5.01519	4.3092	6.34409	1.77065	0.824276	0.0205796	1.68656	1.17406	Negative
1462	3.175	261.128	262.135	HMDB0028977	Methionylleucine	C11H22N2O3S	262.135	0.584698	14.3684	4.58106	7.18402	5.68958	8.09398	2.84824	7.12755	15.2235	12.3392	16.0744	28.7722	12.7615	9.79076	15.8269	0.450343	-1.1509	0.0214555	1.66846	1.10695	Negative
3064	7.187	235.096	234.088	HMDB0030648	Artemidiol	C13H14O4	234.089	3.88286	43.2417	32.2237	38.1916	34.5351	33.1705	27.1033	34.7443	23.1322	32.9561	23.1252	25.3123	27.0708	31.1554	27.1253	1.28088	0.357137	0.0218688	1.66017	1.08176	Positive
2344	8.083	331.249	332.256	HMDB0034295	Floionolic acid	C18H36O5	332.256	0.378437	52.6363	94.955	76.3087	80.9243	67.2111	91.1282	77.1939	49.6078	58.2456	46.9738	32.4273	52.6121	78.9895	53.1427	1.45258	0.538617	0.0227624	1.64278	1.11619	Negative
698	6.14	187.133	188.141	HMDB0010725	3-Hydroxydecanoic acid	C10H20O3	188.141	3.63826	8.53402	10.584	9.55988	11.6824	9.21538	12.7101	10.381	7.57212	8.23799	6.08815	5.10772	8.2409	10.6617	7.65142	1.35674	0.440142	0.0233628	1.63147	1.12374	Negative
2077	0.875	154.049	153.042	HMDB0001476	3-Hydroxyanthranilic acid	C7H7NO3	153.043	3.9407	72.5913	44.8315	72.9423	60.9585	53.4442	53.8047	59.7621	84.7536	66.9881	61.9335	76.8733	78.4546	85.8791	75.8137	0.788276	-0.343228	0.0241753	1.61663	1.09107	Positive
2772	0.842	207.097	206.09	HMDB0029070	Threonylserine	C7H14N2O5	206.09	3.45266	71.2062	59.6325	74.6493	60.8819	76.8785	59.8909	67.1899	58.8296	57.8336	47.1761	55.8794	61.2138	60.7656	56.9497	1.17981	0.238556	0.0245087	1.61068	1.06533	Positive
3681	10.647	319.225	318.218	HMDB0036706	Steviol	C20H30O3	318.219	4.54034	63.9091	73.1262	77.4838	75.307	69.5133	68.5599	71.3166	64.6321	45.6222	63.9714	46.4498	74.4938	39.9999	55.8615	1.27667	0.352382	0.0263694	1.5789	1.06884	Positive
2735	11.911	367.358	368.365	HMDB0002003	Tetracosanoic acid	C24H48O2	368.365	0	0.34235	0.529653	0.576119	0.54621	0.479106	0.538073	0.501919	0.444392	0.36802	0.322841	0.259184	0.354485	0.497874	0.374466	1.34036	0.42262	0.0264516	1.57755	1.06987	Negative
919	7.713	211.134	212.141	HMDB0037326	Traumatin	C12H20O3	212.141	2	27.7774	38.6981	50.7673	56.0488	31.7991	42.3897	41.2467	27.2402	29.5195	25.0052	18.0955	28.2167	38.6108	27.7813	1.48469	0.570164	0.0269234	1.56987	1.0758	Negative
3804	0.873	348.069	347.061	HMDB0001044	2'-dGMP	C10H14N5O7P	347.063	4.65143	223.805	153.057	162.464	153.389	208.118	154.258	175.849	222.154	263.799	228.906	183.509	217.25	202.267	219.647	0.800595	-0.320855	0.0275545	1.55981	0.993473	Positive
492	8.222	105.07	104.063	HMDB0034240	Styrene	C8H8	104.063	0.670212	49.6528	50.6008	44.0798	29.9376	47.4133	37.3966	43.1801	25.6851	44.7444	26.6155	33.2807	25.3081	34.2251	31.6432	1.3646	0.448473	0.0280787	1.55162	1.04791	Positive
608	2.705	179.034	180.042	HMDB0002130	Monomethyl phthalate	C9H8O4	180.042	4	3.93354	10.2429	4.00614	11.0222	2.80319	9.12127	6.85487	9.83464	12.2668	12.0633	28.3892	12.9801	13.7623	14.8827	0.460593	-1.11843	0.0282913	1.54835	1.04552	Negative
993	2.737	218.103	219.11	HMDB0000210	Pantothenic acid	C9H17NO5	219.111	2.20281	981.315	616.554	666.274	523.542	736.873	566.043	681.767	810.846	1121.53	966.247	1510	938.782	749.858	1016.21	0.670891	-0.575849	0.0283967	1.54673	1.03708	Negative
2031	1.975	308.125	309.133	HMDB0028809	Glutaminyltyrosine	C14H19N3O5	309.132	1	26.9261	24.1495	20.023	18.7391	37.1135	21.8583	24.8016	10.0309	19.446	14.0787	23.5074	17.9766	9.48866	15.7547	1.57424	0.654651	0.0289756	1.53797	1.06775	Negative
1832	0.808	294.05	295.057	HMDB0001235	5-Aminoimidazole ribonucleotide	C8H14N3O7P	295.057	0	875.581	486.317	489.73	419.261	669.535	465.771	567.699	700.753	798.525	781.862	929.72	832.608	616.913	776.73	0.730883	-0.452287	0.0310939	1.50732	1.0383	Negative
1731	0.859	286.104	287.112	HMDB0002089	N-Ribosylhistidine	C11H17N3O6	287.112	0.295038	112.751	245.832	224.848	221.959	133.689	133.757	178.806	114.37	150.316	102.938	85.0802	134.102	101.395	114.7	1.5589	0.640526	0.0314976	1.50172	1.06212	Negative
1977	12.52	303.233	304.24	HMDB0001043	Arachidonic acid	C20H32O2	304.24	0.263831	95.2764	420.881	539.458	405.39	534.555	457.076	408.773	768.312	917.466	856.511	204.45	821.361	755.074	720.529	0.567323	-0.817758	0.0320847	1.4937	1.08529	Negative
607	0.837	112.087	111.08	HMDB0000870	Histamine	C5H9N3	111.08	1.14605	144.713	128.476	149.178	124.356	153.559	123.116	137.233	224.523	163.117	145.98	159.155	148.895	176.391	169.677	0.80879	-0.306162	0.0321797	1.49242	1.04637	Positive
3028	1.211	230.113	229.106	HMDB0028739	Asparaginyl-Proline	C9H15N3O4	229.106	2.86323	1.25905	0.807955	1.90687	1.72797	1.45637	1.02363	1.36364	1.2491	1.60046	2.55018	1.94833	2.79835	3.03682	2.19721	0.620624	-0.688208	0.0323473	1.49016	1.00747	Positive
2064	11.913	311.296	312.303	HMDB0002212	Arachidic acid	C20H40O2	312.303	0	0.461001	0.822396	0.699563	0.735515	0.557893	0.713986	0.665059	0.533291	0.495567	0.434731	0.320547	0.477341	0.670426	0.48865	1.36101	0.44468	0.0330032	1.48144	1.05286	Negative
1567	10.873	271.228	272.235	HMDB0006294	16-Hydroxyhexadecanoic acid	C16H32O3	272.235	0.679964	2.91013	2.9481	3.31141	3.61184	3.96347	3.51973	3.37745	4.1252	2.36555	1.96951	1.39388	2.2091	2.07245	2.35595	1.43358	0.519625	0.0331305	1.47977	1.01568	Negative
3879	10.464	506.324	507.333	HMDB0011512	LPE(20:1)	C25H50NO7P	507.332	0.217863	454.478	353.345	450.516	317.794	510.297	392.599	413.172	576.735	763.515	709.881	383.246	594.949	440.73	578.176	0.714612	-0.484768	0.0334304	1.47586	1.06316	Negative
676	0.801	115.087	114.079	HMDB0000323	3-Amino-2-piperidinone	C5H10N2O	114.079	0.727143	128.893	110.653	126.058	83.2443	117.811	96.3713	110.505	138.915	156.583	100.781	148.34	131.942	144.477	136.84	0.80755	-0.308376	0.0346531	1.46026	1.00799	Positive
166	0.787	125.034	126.042	HMDB0000262	Thymine	C5H6N2O2	126.043	7.91354	151.811	157.618	139.574	139.095	143.075	177.371	151.424	128.933	156.428	128.741	124.011	112.322	134.504	130.823	1.15747	0.210977	0.0348883	1.45732	1.09483	Negative
3408	7.737	279.092	278.085	HMDB0028825	Glutamylmethionine	C10H18N2O5S	278.094	31.7981	9.86315	10.9429	11.4822	11.5182	9.72665	9.87403	10.5679	10.4162	7.63807	8.99119	5.46928	10.772	6.60305	8.31497	1.27094	0.345899	0.0359539	1.44425	1.02774	Positive
2596	11.14	190.049	189.042	HMDB0000715	Kynurenic acid	C10H7NO3	189.043	3.87794	31.6618	35.0299	62.4133	35.875	35.8702	28.5393	38.2316	30.676	20.3286	23.0006	22.9046	33.7436	18.4463	24.8499	1.5385	0.621523	0.036684	1.43552	1.00026	Positive
3370	10.969	271.207	270.201	HMDB0010733	3-Oxohexadecanoic acid	C16H30O3	270.219	70.109	31.2181	34.2193	63.4009	40.4017	32.4375	41.8658	40.5906	27.5377	27.3632	23.5131	25.8841	38.49	22.347	27.5225	1.47481	0.560533	0.0367395	1.43487	1.01087	Positive
2021	0.876	150.077	149.07	HMDB0002099	6-Methyladenine	C6H7N5	149.07	2.65143	20.6802	14.368	18.1069	17.8007	15.8889	13.7077	16.7587	32.7347	24.7882	17.3768	20.4153	18.69	22.6623	22.7779	0.735745	-0.442722	0.0373237	1.42802	1.01535	Positive
4198	8.417	454.291	453.284	HMDB0011503	LPE(16:0/0:0)	C21H44NO7P	453.286	4.49888	171.28	146.807	152.241	150.784	148.453	146.13	152.616	139.844	196.826	185.733	186.29	159.45	215.387	180.588	0.845104	-0.242799	0.0375061	1.4259	0.998749	Positive
2877	0.846	383.115	384.122	HMDB0000939	S-Adenosylhomocysteine	C14H20N6O5S	384.122	0.368451	22.1407	25.0616	23.2756	31.3297	26.3607	30.0275	26.366	29.0795	36.6388	28.3479	26.304	38.7135	39.1153	33.0332	0.798167	-0.325238	0.0375659	1.42521	1.003	Negative
1076	14.565	288.921	132.966	HMDB0257201	Rhodanine	C3H3NOS2	132.966	0.856846	454.17	371.788	398.904	677.66	478.107	346.448	454.513	369.317	312.885	338.017	344.812	366.229	264.875	332.689	1.36618	0.450146	0.0396102	1.40219	0.997234	Positive
4235	11.778	466.328	465.32	HMDB0000138	Glycocholic acid	C26H43NO6	465.309	23.2574	695.871	547.253	706.92	592.177	669.679	524.735	622.772	908.366	572.485	776.967	778.833	783.617	695.985	752.709	0.827375	-0.273387	0.0418093	1.37873	1.01187	Positive
224	0.83	120.065	87.0319	HMDB0003609	2-Aminoacrylic acid	C3H5NO2	87.032	1.47542	142.183	132.553	151.323	128.6	151.979	127.129	138.961	165.9	156.299	144.579	144.613	148.96	152.146	152.083	0.91372	-0.130177	0.0420666	1.37606	0.967879	Positive
332	14.563	97.9915	96.9842	HMDB0034830	Amidosulfonic acid	H3NO3S	96.9834	8.82979	16.0416	21.3482	43.7219	21.0288	18.3852	19.7267	23.3754	15.9255	8.85953	11.6725	8.43728	20.5812	11.5568	12.8388	1.82068	0.864479	0.0433866	1.36264	0.972803	Positive
896	2.151	207.077	208.084	HMDB0000684	Kynurenine	C10H12N2O3	208.085	2.26956	121.896	86.8877	67.9154	71.5066	99.9213	64.5015	85.4381	82.8089	111.601	180.794	297.491	230.389	102.467	167.592	0.509799	-0.972	0.0437141	1.35938	1.00394	Negative
988	3.564	129.091	128.083	HMDB0031342	Cyclohexanecarboxylic acid	C7H12O2	128.084	2.18317	50.2771	34.144	41.5198	27.8128	48.4591	37.6848	39.9829	21.955	106.28	63.645	72.8345	65.6218	68.7641	66.5167	0.601096	-0.734333	0.0441645	1.35493	0.919209	Positive
324	0.917	148.043	149.05	HMDB0000696	Methionine	C5H11NO2S	149.051	8	67.2343	17.3219	28.6531	26.8535	50.8727	27.0675	36.3338	39.4531	76.5842	45.4084	67.1263	63.8454	56.581	58.1664	0.624654	-0.678872	0.0451032	1.34579	0.950949	Negative
3018	3.428	229.154	228.146	HMDB0011175	Leucylproline	C11H20N2O3	228.147	4.78862	14.57	8.7322	17.5114	13.4039	16.0192	12.5875	13.8041	15.0499	33.9789	14.4176	45.0313	18.9537	25.0638	25.4159	0.543127	-0.880637	0.0454285	1.34267	0.969456	Positive
2585	11.904	353.343	354.35	HMDB0001160	Tricosanoic acid	C23H46O2	354.35	0.167304	0.424041	0.672796	0.691178	0.676546	0.513165	0.656744	0.605745	0.490536	0.460807	0.399877	0.28711	0.439071	0.650217	0.454603	1.33247	0.414104	0.0458177	1.33897	0.998163	Negative
656	5.676	185	186.008	HMDB0246399	4-CPA	C8H7ClO3	186.008	4	16.5457	13.573	11.7299	10.3573	12.581	13.5639	13.0585	7.22875	9.11078	11.0527	14.3252	9.93543	4.13381	9.29777	1.40447	0.490028	0.04589	1.33828	1.01133	Negative
90	0.846	80.0498	79.0426	HMDB0000926	Pyridine	C5H5N	79.0422	4.43858	751.496	777.506	593.763	672.927	734.496	725.173	709.227	531.552	714.539	654.415	625.486	634.152	592.434	625.43	1.13398	0.1814	0.0462803	1.3346	1.00138	Positive
2517	0.837	346.056	347.063	HMDB0001044	2'-dGMP	C10H14N5O7P	347.063	0.358261	2793.03	2589.45	2656.94	2107.74	2906.43	2848.5	2650.35	4337.91	4340.45	2665.03	3086.73	3065.37	2863.62	3393.18	0.78108	-0.356458	0.0469239	1.32861	0.947763	Negative
374	0.853	155.009	156.016	HMDB0000226	Orotic acid	C5H4N2O4	156.017	4	13.619	8.51512	7.62437	7.02195	11.7506	8.2598	9.46513	7.56606	9.45876	5.96837	2.23154	2.66638	7.42255	5.88561	1.60818	0.685431	0.0481045	1.31781	1.00301	Negative
37	13.899	74.0968	73.0895	HMDB0041878	Diethylamine	C4H11N	73.0891	4.79747	80.2733	81.0543	78.073	87.4251	74.6922	64.4331	77.6585	152.639	89.2916	111.361	96.0701	101.852	71.0102	103.704	0.748848	-0.417255	0.0497697	1.30303	0.962049	Positive
3223	0.817	255.084	254.077	HMDB0029438	Phosphoarginine	C6H15N4O5P	254.078	4.07797	2.18524	1.91351	2.27538	2.01412	2.20716	1.77749	2.06215	2.78898	3.49224	2.06722	2.23604	2.25593	2.57313	2.56892	0.80273	-0.317014	0.049795	1.30281	0.912664	Positive
1850	10.319	295.228	296.235	HMDB0004667	13-HODE	C18H32O3	296.235	0.0840211	20.3966	11.0077	16.6461	15.407	14.4264	15.7579	15.6069	13.7855	9.56993	10.0887	7.52587	11.9619	16.5362	11.578	1.34798	0.430801	0.0507864	1.29425	0.988953	Negative
1356	12.651	253.217	254.224	HMDB0003229	Palmitoleic acid	C16H30O2	254.225	0.708838	260.523	421.437	393.031	450.448	399.123	430	392.427	321.791	401.844	289.898	181.614	301.96	323.792	303.483	1.29308	0.370808	0.0514271	1.28881	0.971075	Negative
2741	0.867	204.097	203.09	HMDB0028839	Glycyl-Glutamine	C7H13N3O4	203.091	3.82056	29.7275	23.5861	28.2046	21.2247	24	17.8152	24.093	22.2409	17.3918	15.9967	20.0629	21.179	20.5974	19.5781	1.23061	0.299373	0.0514691	1.28845	0.916174	Positive
4246	8.974	468.307	467.299	HMDB0010379	LPC(14:0)	C22H46NO7P	467.301	4.40689	238.635	197.015	201.865	191.702	190.978	188.877	201.512	197.086	246.069	223.212	257.496	203.535	267.779	232.53	0.866608	-0.206548	0.0530112	1.27563	0.965556	Positive
2131	7.771	156.99	155.983	HMDB0000816	Phosphoglycolic acid	C2H5O6P	155.982	2.27972	8.11061	9.19532	1.85945	9.90926	10.1474	10.1497	8.22862	7.64376	5.11476	6.17838	5.63264	0.607515	1.08529	4.37706	1.87994	0.910689	0.0533383	1.27296	0.927691	Positive
3300	3.922	263.137	262.13	HMDB0028977	Methionylleucine	C11H22N2O3S	262.135	19.5444	7.51338	7.98676	9.49215	8.33203	10.8567	6.11135	8.38206	11.3194	9.01838	10.2977	20.4694	9.22448	15.7549	12.6807	0.661009	-0.597257	0.0540606	1.26712	0.989032	Positive
1748	11.597	287.202	288.209	HMDB0000234	Testosterone	C19H28O2	288.209	0	2.8125	11.2376	12.9109	8.35834	15.8804	12.7185	10.653	21.7443	34.7736	23.6729	2.16099	29.234	16.6976	21.3806	0.498258	-1.00504	0.0563255	1.2493	0.967501	Negative
1072	6.911	227.128	228.136	HMDB0000933	Traumatic acid	C12H20O4	228.136	1.70568	13.5756	23.9215	19.3133	14.0504	15.7554	16.1782	17.1324	17.08	14.5983	9.98421	7.82451	12.1824	14.2284	12.6496	1.35438	0.437632	0.0585822	1.23223	0.970011	Negative
461	1.229	104.053	103.046	HMDB0031682	2-Methylthiazolidine	C4H9NS	103.046	0.873565	8.16937	5.06816	6.21866	5.2377	8.69422	5.62225	6.50173	5.49716	10.7559	7.29835	9.79873	8.48042	10.5746	8.73419	0.7444	-0.425851	0.06015	1.22076	0.891596	Positive
3431	11.188	281.246	280.239	HMDB0000673	Linoleic acid	C18H32O2	280.24	4.42573	18.1778	13.2731	13.5046	10.6521	10.1324	11.5082	12.8747	9.14499	11.2995	9.4109	9.90714	7.94974	12.3435	10.0093	1.28627	0.363198	0.0613363	1.21228	0.880654	Positive
2042	11.073	309.28	310.287	HMDB0002231	Eicosenoic acid	C20H38O2	310.287	0.578625	28.9394	23.5349	22.2836	37.8784	21.2448	42.3959	29.3795	17.7959	21.7324	35.8304	6.9486	16.8728	2.23385	16.9023	1.73819	0.797587	0.0652018	1.18574	0.902902	Negative
1609	0.929	275.017	276.024	HMDB0001316	6-Phosphogluconic acid	C6H13O10P	276.025	2.54741	10.9842	16.5821	14.8584	17.1063	14.7232	11.1185	14.2288	36.3456	7.88181	18.2527	50.6404	22.0747	26.4	26.9325	0.528313	-0.920535	0.0670478	1.17362	0.939836	Negative
877	2.749	204.124	205.131	HMDB0004231	Panthenol	C9H19NO4	205.131	3	121.35	19.2912	14.8319	25.3478	91.4386	5.32674	46.2643	5.75311	2.78183	5.68261	5.90251	8.59746	8.17233	6.14831	7.52472	2.91164	0.0679237	1.16798	0.920503	Negative
2281	12.77	167.142	166.135	HMDB0031565	Dihydrojasmone	C11H18O	166.136	4.06413	54.8105	69.0375	68.7595	104.943	72.8344	63.2873	72.2787	57.3812	60.9844	52.9782	36.0883	48.6065	72.311	54.7249	1.32076	0.401371	0.0685512	1.16398	0.905282	Positive
36	0.849	96.9683	97.9756	HMDB0001429	Phosphate	H3O4P	97.9769	13.6266	9383.57	9178.17	5733.97	8326.9	10082.1	9135.45	8640.03	9876.96	11967.8	9597.67	9683.5	10472.6	9253.33	10142	0.851909	-0.231229	0.0705102	1.15175	0.889553	Negative
1998	0.852	305.018	306.025	HMDB0011640	Uridine 2',3'-cyclic phosphate	C9H11N2O8P	306.025	0	7.69267	5.1397	5.62495	5.04895	8.98608	2.7574	5.87496	9.79185	42.418	14.188	15.1879	11.9797	6.76385	16.7216	0.35134	-1.50906	0.0706689	1.15077	0.869247	Negative
560	0.703	173.104	174.111	HMDB0000517	Arginine	C6H14N4O2	174.112	4.97217	891.87	1088.57	1101.31	1027.97	899.608	1088.43	1016.29	1208.26	1323.01	1012.76	986.016	1195.38	1162.41	1147.97	0.885292	-0.175774	0.0715819	1.1452	0.860958	Negative
3402	0.819	277.139	276.131	HMDB0000279	Saccharopine	C11H20N2O6	276.132	3.13756	9.16216	7.79458	9.87106	10.2016	12.4786	11.2346	10.1238	12.3254	13.3721	9.35073	12.4041	11.7302	11.8523	11.8391	0.855111	-0.225817	0.0747194	1.12657	0.84734	Positive
565	5.457	173.118	174.125	HMDB0031513	3-Hydroxynonanoic acid	C9H18O3	174.126	5	10.0145	12.4034	13.4506	11.4287	12.6985	14.5525	12.4247	9.3266	7.29294	6.07365	5.63845	13.1889	13.9549	9.24591	1.3438	0.426323	0.0754724	1.12221	0.913446	Negative
600	1.242	112.05	111.043	HMDB0000630	Cytosine	C4H5N3O	111.043	1.27695	5.44874	3.95009	4.98802	3.34278	5.36699	3.77762	4.47904	6.42717	5.90052	4.73818	4.16004	5.39134	6.42257	5.50664	0.81339	-0.297981	0.079413	1.10011	0.856691	Positive
2936	11.13	223.096	222.088	HMDB0013247	Monobutylphthalate	C12H14O4	222.089	3.91255	17.4091	16.8658	26.6469	17.5203	18.0077	15.9181	18.728	18.4164	13.2575	15.2055	11.6232	18.6013	9.74067	14.4741	1.2939	0.371724	0.0798789	1.09757	0.880043	Positive
1162	2.342	235.072	236.079	HMDB0060485	Formylkynurenine	C11H12N2O4	236.08	1	7.89691	3.59679	4.92021	5.07735	6.81076	4.65976	5.49363	4.86249	7.35199	7.50215	12.8897	8.37643	6.72321	7.951	0.690936	-0.533376	0.0820277	1.08604	0.870892	Negative
757	0.791	195.051	196.058	HMDB0000625	Gluconic acid	C6H12O7	196.058	2.92126	1896.24	1416.53	1089.47	1164.76	1945.98	1331.27	1474.04	1816.24	2072.1	1671.92	1933.51	1624.76	1644.19	1793.79	0.821749	-0.283231	0.0837299	1.07712	0.863109	Negative
196	0.783	307.115	131.058	HMDB0001149	5-Aminolevulinic acid	C5H9NO3	131.058	0	4.38245	4.38224	5.84735	4.42798	9.20181	5.70832	5.65836	6.18348	10.7522	5.07096	6.25689	9.96057	10.7359	8.16	0.693427	-0.528185	0.0840768	1.07532	0.856779	Negative
3041	0.937	402.011	403.018	HMDB0001546	CDP	C9H15N3O11P2	403.018	0	59.0707	42.0336	36.5609	46.668	33.9208	64.751	47.1675	26.0002	33.9471	35.5964	51.4198	27.8362	36.5138	35.2189	1.33927	0.421443	0.0848376	1.07141	0.932651	Negative
2171	7.186	159.08	158.073	HMDB0032861	2-Methoxynaphthalene	C11H10O	158.073	2.87805	5.19567	4.81977	4.83879	6.61778	3.93068	3.24772	4.77507	3.34115	4.77172	4.14859	3.58511	3.57117	3.21752	3.77254	1.26574	0.339984	0.0863242	1.06387	0.870366	Positive
1372	13.369	255.233	256.24	HMDB0000220	Palmitic acid	C16H32O2	256.24	1	123.616	362.4	404.456	424.456	375.638	394.349	347.486	376.186	305.299	207.997	82.5654	236.076	180.54	231.444	1.50138	0.586291	0.0894438	1.04845	0.839931	Negative
2026	11.139	151.027	150.02	HMDB0000956	Tartaric acid	C4H6O6	150.016	20.8116	33.2211	28.9921	36.1498	44.6667	23.9211	23.9303	31.8135	30.0825	18.927	22.3042	17.596	34.6044	18.3231	23.6395	1.34577	0.428436	0.0899616	1.04594	0.850377	Positive
297	0.778	146.045	147.052	HMDB0003339	Glutamic acid	C5H9NO4	147.053	7.87321	11174.8	15565.5	14535.6	11288.3	14218.2	15898.4	13780.1	16176.9	17977.3	14230.8	13173.8	16903.8	16874.6	15889.5	0.867245	-0.205488	0.0903776	1.04394	0.835659	Negative
581	12.772	111.08	110.073	HMDB0243577	2,4-Heptadienal	C7H10O	110.073	2.31611	50.6984	62.5401	71.4434	81.1721	65.6686	47.5041	63.1711	59.3397	52.3257	45.3364	35.5836	41.0596	66.7468	50.0653	1.26177	0.335454	0.0918761	1.0368	0.83011	Positive
4005	9.066	398.325	397.317	HMDB0253127	hexadecenoylcarnitine	C23H43NO4	397.319	4.47718	2.00976	0.822973	0.575951	0.529276	1.55915	1.07588	1.0955	0.462897	1.20513	0.482074	0.39983	0.535809	0.512169	0.599651	1.82689	0.869391	0.0948187	1.02311	0.858726	Positive
2071	0.853	313.043	314.05	HMDB0001308	5'-Phosphoribosyl-N-formylglycinamide	C8H15N2O9P	314.052	4	14.3392	13.3633	15.4376	12.348	19.187	17.0663	15.2902	9.03165	39.5979	21.5104	44.9639	22.1028	17.3532	25.76	0.593565	-0.752522	0.095976	1.01784	0.808736	Negative
92	0.808	114.055	115.062	HMDB0000162	Proline	C5H9NO2	115.063	9.02579	7146.54	7209.61	7480.33	6525.84	7200.31	8090.98	7275.6	7633.92	8250.46	7161.78	7245	8374.59	9358.79	8004.09	0.908985	-0.137671	0.0970972	1.01279	0.799664	Negative
928	3.246	127.031	126.023	HMDB0246404	4-Chlorotoluene	C7H7Cl	126.024	3.07799	298.915	251.963	258.8	265.903	266.221	270.626	268.738	281.684	295.635	361.55	282.062	256.913	310.477	298.053	0.901644	-0.149371	0.0975235	1.01089	0.83819	Positive
419	0.808	160.06	161.068	HMDB0000510	Aminoadipic acid	C6H11NO4	161.069	6.44349	7277.4	7364.21	7543.49	6599.55	7307.54	8244.49	7389.45	7740.35	8403.11	7270.81	7378.22	8484.12	9496.49	8128.85	0.90904	-0.137585	0.0978757	1.00932	0.795886	Negative
1514	0.827	267.072	268.079	HMDB0000195	Inosine	C10H12N4O5	268.081	4.95938	73.6109	48.1281	47.6961	35.1731	62.5405	55.262	53.7351	61.7742	88.8273	72.5769	74.9143	71.226	43.3946	68.7855	0.781198	-0.35624	0.0980091	1.00873	0.818702	Negative
62	0.879	207.014	104.011	HMDB0000691	Malonic acid	C3H4O4	104.011	3	105.132	15.6849	49.9499	35.6019	57.936	25.6654	48.3284	81.8582	72.4258	103.731	180.419	85.2602	28.2009	91.9824	0.525409	-0.928486	0.101839	0.992084	0.842303	Negative
2903	4.933	219.148	218.141	HMDB0002004	5-Methoxydimethyltryptamine	C13H18N2O	218.142	3.6362	3.41821	2.74858	2.60953	8.51776	3.73513	5.56407	4.43221	6.25515	14.1814	3.9349	8.99174	4.63473	7.54985	7.59129	0.583855	-0.776318	0.106133	0.974148	0.778215	Positive
183	0.884	129.018	130.025	HMDB0000634	Citraconic acid	C5H6O4	130.027	9.44945	853.071	565.499	540.574	460.088	675.253	562.377	609.477	833.952	904.703	881.574	466.981	1000.14	2184.52	1045.31	0.583058	-0.778288	0.107279	0.969486	0.817877	Negative
2575	13.368	351.221	352.228	HMDB0001220	Prostaglandin E2	C20H32O5	352.225	8.9598	3.8792	11.7129	12.7598	14.0611	11.4639	14.7338	11.4351	12.4026	10.3103	7.06792	2.79129	8.53793	4.50636	7.60274	1.50408	0.58888	0.107512	0.968542	0.807215	Negative
1017	7.451	221.082	222.089	HMDB0013247	Monobutylphthalate	C12H14O4	222.089	1.97639	78.9279	70.1098	76.0872	76.2208	39.9512	76.4713	69.628	44.1322	43.8782	58.9201	59.4511	64.1812	68.962	56.5875	1.23045	0.299186	0.108296	0.965387	0.864792	Negative
1445	12.833	137.132	136.125	HMDB0038169	Myrcene	C10H16	136.125	4.85226	26.978	30.416	30.2794	51.8559	38.8386	24.1309	33.7498	30.2746	27.2833	26.4216	22.9489	30.3569	16.5401	25.6376	1.31642	0.39662	0.11255	0.948655	0.829971	Positive
3278	1.602	260.16	259.152	HMDB0028801	Glutaminylleucine	C11H21N3O4	259.153	2.91784	1.29682	1.34324	1.36741	1.48292	1.31097	1.36507	1.36107	1.33234	3.33817	1.1275	2.23547	1.30065	4.12975	2.24398	0.606543	-0.721317	0.112865	0.947441	0.796301	Positive
2683	0.85	362.051	363.058	HMDB0001397	Guanosine monophosphate	C10H14N5O8P	363.058	0.305844	1028.43	726.177	741.646	759.798	964.094	798.56	836.451	739.154	433.097	684.924	961.163	679.796	616.43	685.761	1.21974	0.286576	0.115277	0.938257	0.791275	Negative
623	0.884	113.035	112.027	HMDB0000300	Uracil	C4H4N2O2	112.027	4.43983	49.8377	39.2902	52.491	44.1436	53.7373	40.1301	46.605	72.2659	69.6865	40.624	56.2772	40.2258	66.8563	57.656	0.808329	-0.306985	0.11587	0.936029	0.803774	Positive
333	0.795	195.05	150.052	HMDB0001644	Xylulose	C5H10O5	150.053	2	1974.94	1541.41	1211.48	1213.7	2013.38	1496.8	1575.28	1915.03	2276.98	1779.92	1967.24	1569.6	1744.93	1875.62	0.839875	-0.251754	0.115871	0.936023	0.786405	Negative
2570	3.986	188.07	187.063	HMDB0000734	Indoleacrylic acid	C11H9NO2	187.063	3.73421	5.53472	8.87547	13.1548	9.85425	6.21692	3.88351	7.91995	10.9577	10.6975	9.52076	19.9368	9.36773	40.3222	16.8004	0.471413	-1.08494	0.116163	0.934934	0.834525	Positive
2531	0.854	347.04	348.047	HMDB0000175	Inosinic acid	C10H13N4O8P	348.047	0.804707	378.156	229.3	245.33	280.384	280.704	242.908	276.131	178.926	195.594	294.125	201.874	261.825	231.763	227.351	1.21456	0.280429	0.11773	0.929113	0.785201	Negative
387	0.824	157.036	158.043	HMDB0000462	Allantoin	C4H6N4O3	158.044	6.13803	1270.79	1380.23	975.006	810.13	935.133	1043.42	1069.12	569.021	1642.55	519.24	508.481	553.858	534.683	721.305	1.4822	0.567741	0.119589	0.922309	0.884235	Negative
2477	1.221	181.06	180.053	HMDB0003269	Nicotinuric acid	C8H8N2O3	180.053	3.56634	7.35569	4.02305	5.77682	4.51741	7.32743	2.17362	5.19567	5.25152	9.67522	5.35685	7.28372	6.07111	9.11608	7.12575	0.72914	-0.455732	0.120333	0.919615	0.758572	Positive
465	2.198	164.071	165.078	HMDB0000159	Phenylalanine	C9H11NO2	165.079	5.68577	3387.05	2247.72	2576.06	2133.16	2754.78	2370.66	2578.24	2498.11	3193.06	3199.05	4822.14	3793.05	2243.7	3291.52	0.783298	-0.352367	0.12289	0.910483	0.776524	Negative
3474	11.645	285.223	284.216	HMDB0001358	Retinal	C20H28O	284.214	8.249	36.8072	30.7261	75.5094	52.5196	56.4416	55.7387	51.2904	57.9061	22.8887	31.0376	22.0471	54.6055	26.5048	35.8316	1.43143	0.517457	0.126114	0.899236	0.779147	Positive
1633	2.008	277.119	278.127	HMDB0003426	Pantetheine	C11H22N2O4S	278.13	12.1091	11.0776	7.03692	8.21636	5.61278	8.84155	4.35257	7.52296	6.26287	9.80851	11.4379	20.4643	12.8334	7.19371	11.3335	0.663784	-0.591215	0.12953	0.88763	0.776257	Negative
752	0.787	194.049	195.056	HMDB0002404	Hydroxyhippuric acid	C9H9NO4	195.053	13.9563	1757.53	1557.44	1696.61	1444.99	1537.29	1714.96	1618.14	1592.02	1316.68	1418.95	1437.86	1545.55	1676.81	1497.98	1.08021	0.111318	0.131969	0.87953	0.806011	Negative
2098	9.815	314.234	315.241	HMDB0000651	Decanoylcarnitine	C17H33NO4	315.241	0.226655	18.5833	15.8528	8.49337	10.4103	11.1589	15.782	13.3801	4.82008	19.4794	6.18171	9.16278	8.64062	4.95242	8.87284	1.50799	0.592624	0.133303	0.875161	0.868413	Negative
929	7.291	213.186	214.193	HMDB0000910	Tridecanoic acid	C13H26O2	214.193	2.19463	0.708301	2.03995	1.79043	1.73442	1.51629	2.05731	1.64112	1.39195	1.54421	1.00287	0.831099	1.36827	1.43868	1.26285	1.29954	0.377998	0.136856	0.863735	0.783695	Negative
3155	0.882	246.144	245.137	HMDB0029125	Valylglutamine	C10H19N3O4	245.138	3.36996	21.3028	16.3907	20.8881	17.8807	21.6479	15.7588	18.9782	26.0178	18.504	19.8259	20.7019	20.3478	23.3949	21.4654	0.884129	-0.177671	0.139909	0.854155	0.783096	Positive
1080	12.324	227.201	228.208	HMDB0000806	Myristic acid	C14H28O2	228.209	2.06013	34.494	54.5844	54.1767	44.6597	38.3951	49.5638	45.979	45.6802	41.2442	35.4897	29.8146	43.3906	40.8568	39.4127	1.1666	0.222314	0.143508	0.843123	0.777147	Negative
3507	0.813	291.129	290.122	HMDB0000052	Argininosuccinic acid	C10H18N4O6	290.123	2.80684	3.70396	1.50647	2.05988	1.82424	1.73765	1.78341	2.1026	4.63021	2.49922	1.92867	3.26716	1.77604	3.8834	2.99745	0.701464	-0.511559	0.145509	0.83711	0.799921	Positive
1124	1.264	231.135	232.142	HMDB0029065	Threonylleucine	C10H20N2O4	232.142	1.53842	35.5427	6.74604	12.4283	7.09046	15.766	9.11901	14.4487	20.4811	15.1992	27.0343	72.5416	28.9548	15.0721	29.8805	0.483551	-1.04826	0.150389	0.822784	0.736938	Negative
759	3.243	119.073	118.065	HMDB0000407	2-Hydroxy-3-methylbutyric acid	C5H10O3	118.063	19.6998	25320	24300.4	25030.9	25593.3	24821.6	24389	24909.2	23741.8	27522.5	26460.1	25826.9	24540.9	27914.1	26001.1	0.958007	-0.0618914	0.15052	0.822405	0.715947	Positive
3488	1.28	288.118	287.11	HMDB0002089	N-Ribosylhistidine	C11H17N3O6	287.112	4.3373	9.40984	5.08137	5.16636	5.26298	8.43796	5.79668	6.52586	6.3929	14.2242	6.25941	9.24012	6.52598	10.4881	8.85513	0.736958	-0.440345	0.152605	0.816431	0.694834	Positive
1701	10.343	283.264	284.271	HMDB0000827	Stearic acid	C18H36O2	284.272	0.142104	309.659	290.317	677.099	959.368	695.645	505.657	572.958	556.904	516.547	634.235	86.7995	126.377	168.7	348.26	1.6452	0.718262	0.152761	0.815987	0.680199	Negative
1067	0.856	133.06	132.053	HMDB0000168	Asparagine	C4H8N2O3	132.053	2.81804	53.8075	46.971	56.311	51.0897	53.2171	45.1017	51.083	55.2256	54.7166	51.5456	63.0908	57.2216	49.1318	55.1553	0.926167	-0.110656	0.153668	0.813418	0.723148	Positive
2779	5.255	208.096	207.089	HMDB0000512	N-Acetyl-L-phenylalanine	C11H13NO3	207.09	3.58921	136.186	96.3215	119.794	99.9812	119.324	83.953	109.26	108.182	151.075	110.118	121.989	118.829	143.752	125.657	0.869507	-0.201731	0.155151	0.809246	0.698916	Positive
1479	1.166	263.071	264.078	HMDB0002381	N-Acetylcystathionine	C9H16N2O5S	264.078	0	4.04679	2.60814	2.95927	2.47053	3.12475	2.49786	2.95122	3.58318	5.16998	5.21365	1.54328	5.11861	3.11737	3.95768	0.745696	-0.42334	0.15519	0.809136	0.754374	Negative
2193	10.41	319.228	320.235	HMDB0004679	8-HETE	C20H32O3	320.235	0.01527	18.548	24.203	29.2761	20.7625	30.0173	24.2112	24.503	27.4042	16.6528	26.4517	9.81992	20.1676	16.3187	19.4692	1.25855	0.331767	0.157735	0.802072	0.655515	Negative
2249	1.289	166.072	165.064	HMDB0003282	1-Methylguanine	C6H7N5O	165.065	4.78521	113.415	30.1735	75.3256	49.7464	48.2845	32.1872	58.1887	85.2496	227.294	68.9878	84.2718	35.4799	121.651	103.822	0.560464	-0.835306	0.160233	0.795249	0.68815	Positive
1618	11.626	275.202	276.209	HMDB0006547	Stearidonic acid	C18H28O2	276.209	0	11.7578	29.1281	29.8655	28.4797	35.9167	32.8358	27.9973	41.8169	61.6243	50.3238	5.42366	53.2171	35.2427	41.2747	0.678315	-0.559973	0.161641	0.791448	0.756867	Negative
346	0.857	151.025	152.033	HMDB0000292	Xanthine	C5H4N4O2	152.033	5.69212	102.446	87.1935	82.1457	88.7319	62.2757	70.1554	82.158	34.042	139.919	40.528	39.7526	41.7849	34.7811	55.1346	1.49013	0.575441	0.163692	0.785974	0.805518	Negative
530	4.858	171.065	172.073	HMDB0000341	2-Octenedioic acid	C8H12O4	172.074	5	24.2725	20.659	29.6805	24.4847	21.1749	46.4286	27.7834	17.0412	19.1043	21.4614	24.751	28.2979	16.6918	21.2246	1.30902	0.388485	0.164633	0.783484	0.753374	Negative
3036	0.88	231.097	230.089	HMDB0028761	Aspartyl-Proline	C9H14N2O5	230.09	3.96178	14.7647	11.7396	16.2659	17.1284	13.5715	10.8997	14.0616	22.8491	15.7095	11.4694	14.6858	16.3377	21.496	17.0912	0.82274	-0.281491	0.165182	0.782036	0.733633	Positive
1424	0.74	259.016	260.023	HMDB0001401	Glucose 6-phosphate	C6H13O9P	260.03	24.2608	527.922	648.6	691.858	570.788	593.951	638.392	611.919	755.378	646.562	665.118	492.449	775.451	821.931	692.815	0.883235	-0.179131	0.166075	0.779695	0.740539	Negative
590	0.907	176.935	177.942	HMDB0000250	Pyrophosphate	H4O7P2	177.943	5.08874	8.67675	297.775	2.91708	355.624	51.8204	254.158	161.828	507.667	633.509	271.451	4.26854	77.4121	637.569	355.313	0.455454	-1.13462	0.169829	0.769989	0.698852	Negative
1877	12.819	297.28	298.287	HMDB0034154	Methyl stearate	C19H38O2	298.287	0	9.64397	8.53836	13.2431	13.2163	10.653	15.2043	11.7498	8.57336	11.9673	17.451	2.71373	4.46183	0.901865	7.67818	1.53029	0.613804	0.170373	0.768599	0.672625	Negative
290	3.155	145.05	146.057	HMDB0000422	2-Methylglutaric acid	C6H10O4	146.058	7.18077	88.4955	116.642	97.1727	70.3868	131.264	446.279	158.373	46.1457	159.957	84.0175	44.6196	38.5842	42.6105	69.3224	2.28459	1.19194	0.177374	0.751111	0.740499	Negative
479	13.832	165.04	166.047	HMDB0060256	Xylonic acid	C5H10O6	166.048	4	2.31905	5.92005	3.2117	3.80533	3.92378	5.06199	4.04032	4.96571	3.98996	2.91412	1.15329	2.63963	2.2311	2.9823	1.35476	0.438042	0.193457	0.713415	0.681401	Negative
4621	1.065	606.074	607.082	HMDB0000290	UDP-N-Acetylglucosamine	C17H27N3O17P2	607.082	0.544446	2233.32	437.145	1460.23	790.769	1358.6	777.091	1176.19	1431.35	1414.34	1902.11	3258.28	2052.8	678.638	1789.59	0.657242	-0.605504	0.19419	0.711773	0.68102	Negative
1223	12.778	241.217	242.224	HMDB0000826	Pentadecanoic acid	C15H30O2	242.225	1.48707	70.6747	131.354	139.37	129.922	127.154	202.074	133.425	137.745	132.801	100.699	6.75899	117.057	89.6731	97.4557	1.36908	0.45321	0.19679	0.705997	0.673855	Negative
2022	13.725	307.264	308.272	HMDB0005060	Eicosadienoic acid	C20H36O2	308.272	0.193349	14.1607	45.1844	41.6262	24.8283	32.6803	45.6211	34.0168	30.2218	42.7887	15.7469	9.09225	26.3757	21.3683	24.2656	1.40186	0.487337	0.196842	0.705882	0.713192	Negative
1697	2.557	283.069	284.076	HMDB0000299	Xanthosine	C10H12N4O6	284.076	0.443065	3.642	2.00792	2.37616	0.500032	2.65441	2.08909	2.2116	1.93064	11.5237	3.2188	6.21129	3.24425	0.686099	4.46913	0.494862	-1.0149	0.201713	0.695266	0.607907	Negative
2275	1.288	167.056	166.048	HMDB0060256	Xylonic acid	C5H10O6	166.048	3.38426	112.286	64.0304	65.18	88.0726	126.843	112.448	94.8101	51.2128	132.247	50.4259	64.5756	63.1672	75.8009	72.905	1.30046	0.379023	0.214234	0.669111	0.689315	Positive
1941	12.079	301.217	302.225	HMDB0001999	Eicosapentaenoic acid	C20H30O2	302.225	0.199203	166.236	741.924	918.255	589.909	787.265	827.812	671.9	974.288	1693.58	921.233	183.325	1289.68	816.424	979.756	0.685783	-0.544176	0.216754	0.664033	0.645955	Negative
6	0.876	75.0073	76.0148	HMDB0000115	Glycolic acid	C2H4O3	76.016	16	3447.2	2281.71	2220.34	1991.83	2487.12	2577.32	2500.92	2449.85	2480.02	2064.2	2823.51	1450.02	892.559	2026.69	1.23399	0.303331	0.219255	0.659051	0.683249	Negative
2757	10.541	205.195	204.187	HMDB0036065	Farnesene	C15H24	204.188	3.13813	0.941832	5.53365	5.79465	5.65322	5.80852	1.35126	4.18052	1.07864	2.04299	6.9301	2.0514	1.50204	1.20242	2.46793	1.69394	0.760381	0.224468	0.648846	0.641266	Positive
3509	10.528	291.23	290.223	HMDB0248415	Androstanolone	C19H30O2	290.225	4.51445	9.83506	18.8347	15.2244	17.5667	18.3543	15.3943	15.8682	16.1187	12.0418	14.7519	11.4122	16.8298	10.9165	13.6785	1.16009	0.214235	0.228416	0.641274	0.652264	Positive
857	13.957	123.116	122.109	HMDB0061784	3-Allylcyclohexene	C9H14	122.11	2.1329	14.4126	32.5266	30.5397	25.3233	14.2963	12.8927	21.6652	15.2401	19.7857	21.0199	16.3033	18.438	7.53671	16.3873	1.32207	0.402802	0.22977	0.638708	0.635585	Positive
385	0.863	315.058	158.033	HMDB0003349	Dihydroorotic acid	C5H6N2O4	158.033	1	18.1382	13.2977	23.0507	12.6041	16.0138	14.5089	16.2689	17.5223	143.091	19.7341	29.8578	26.0733	16.8564	42.1892	0.385618	-1.37476	0.231546	0.635363	0.566424	Negative
5187	7.886	914.512	915.518	HMDB0034108	Tylosin	C46H77NO17	915.519	1	26.6365	50.3146	28.7788	52.0012	31.7014	26.2486	35.9468	28.9373	33.3031	23.1041	17.9243	26.8114	41.0535	28.5223	1.26031	0.333775	0.23572	0.627603	0.635893	Negative
3674	11.497	478.33	479.338	HMDB0010407	LPC(P-16:0)	C24H50NO6P	479.338	0.114427	146.194	273.202	312.101	244.148	310.25	237.57	253.911	355.45	382.376	375.39	128.872	367.094	270.448	313.271	0.810514	-0.303092	0.241019	0.617949	0.672561	Negative
2971	6.815	226.086	225.078	HMDB0038849	Murrayanine	C14H11NO2	225.079	3.81467	109.183	68.6391	101.316	68.6663	92.9689	71.2021	85.3292	81.7507	145.233	72.6103	110.464	95.0916	102.267	101.236	0.842874	-0.246612	0.241531	0.617027	0.569579	Positive
653	0.911	184.985	185.992	HMDB0000807	3-Phosphoglyceric acid	C3H7O7P	185.993	4	1375.15	73.7776	171.804	87.4924	425.376	63.6055	366.202	499.259	591.647	798.998	2976.84	674.117	127.072	944.655	0.387656	-1.36715	0.243321	0.61382	0.598361	Negative
46	0.86	116.071	74.0367	HMDB0000237	Propionic acid	C3H6O2	74.0368	1.20799	1423.43	1083.69	545.269	1098.46	875.674	1123.15	1024.95	1209.83	1217.91	1091.89	1165.11	1121.19	1243.57	1174.92	0.872356	-0.197011	0.247505	0.606417	0.610802	Positive
2774	8.572	207.174	206.166	HMDB0246557	4-Octylphenol	C14H22O	206.167	3.76068	15.2613	10.2277	14.1609	25.883	15.5175	14.2946	15.8908	14.754	16.5255	12.3939	8.91328	15.2205	9.04181	12.8082	1.24068	0.311132	0.249766	0.602467	0.641628	Positive
4922	0.822	662.102	663.109	HMDB0000902	NAD	C21H27N7O14P2	663.109	1	143.284	131.391	136.118	162.067	155.959	156.283	147.517	144.593	202.766	159.001	175.917	160.037	127.97	161.714	0.912209	-0.132564	0.252308	0.598069	0.579928	Negative
23	0.763	88.039	89.0463	HMDB0000161	Alanine	C3H7NO2	89.0477	15.1433	514.751	476.266	469.864	501.647	400.635	963.578	554.457	739.733	809.733	586.183	749.591	624.84	511.494	670.262	0.827224	-0.273651	0.253127	0.596662	0.552196	Negative
2030	1.664	308.095	309.102	HMDB0000230	N-Acetylneuraminic acid	C11H19NO9	309.106	13.3003	18.0277	4.77502	4.91445	1.19145	9.14881	4.26833	7.05429	8.38937	7.62558	12.8239	32.2093	17.1715	0.760973	13.1635	0.5359	-0.899965	0.253575	0.595894	0.595239	Negative
3446	12.784	282.278	281.271	HMDB0002117	Oleamide	C18H35NO	281.272	4.67429	27.8274	29.0073	42.9644	44.8425	37.8912	29.2135	35.291	39.321	31.0888	27.7626	23.1526	22.33	37.2997	30.1591	1.17016	0.226709	0.254626	0.594096	0.573986	Positive
498	3.14	167.032	168.039	HMDB0000822	4-Hydroxymandelic acid	C8H8O4	168.042	19	6.92664	5.71146	8.94979	5.89869	7.31187	47.9968	13.7992	3.84798	14.3599	3.8525	2.18712	3.74883	3.72616	5.28708	2.60998	1.38404	0.258016	0.588353	0.643266	Negative
526	9.007	107.086	106.078	HMDB0059905	Ethylbenzene	C8H10	106.078	0.0972867	45.2198	81.8833	51.2644	100.41	91.3291	53.3124	70.5698	48.8008	54.3952	77.0902	251.281	84.1476	140.909	109.437	0.644842	-0.632983	0.263349	0.579468	0.623216	Positive
260	0.934	252.973	139.987	HMDB0004110	Phosphonoacetate	C2H5O5P	139.987	0	34.2661	22.6965	18.0548	14.6391	25.827	17.0366	22.0867	15.7302	20.8616	17.8052	17.6983	22.222	15.9225	18.3733	1.20211	0.265565	0.263496	0.579226	0.629728	Negative
3140	0.878	245.075	244.068	HMDB0000296	Uridine	C9H12N2O6	244.07	5.06465	18.6396	14.4349	27.244	15.2122	17.5118	14.109	17.8586	25.2462	16.353	16.1307	26.2987	19.7784	22.3725	21.0299	0.849199	-0.235826	0.264989	0.576771	0.630213	Positive
1631	2.108	277.087	278.094	HMDB0028825	Glutamylmethionine	C10H18N2O5S	278.094	0.421218	0.621297	0.929683	0.868532	0.823184	0.734368	1.05671	0.838963	0.823997	6.35266	0.823459	0.534436	1.9937	0.955397	1.91394	0.438343	-1.18987	0.266432	0.574413	0.525055	Negative
3256	7.877	258.109	257.102	HMDB0252858	Glycerylphosphorylcholine	C8H20NO6P	257.103	4.52694	721.071	771.628	688.684	720.314	645.256	590.941	689.649	621.049	683.328	639.32	650.425	707.365	628.787	655.046	1.05283	0.0742673	0.267176	0.573203	0.599163	Positive
2771	7.188	207.065	206.057	HMDB0030818	Scoparone	C11H10O4	206.058	2.90599	8.80957	7.78392	7.55089	7.78468	8.30384	5.70342	7.65605	8.62953	9.04195	6.44204	5.40193	5.18307	5.42903	6.68792	1.14476	0.195042	0.268486	0.571079	0.594857	Positive
388	8.97	157.122	158.13	HMDB0000847	Pelargonic acid	C9H18O2	158.131	7	12.8202	8.66042	14.0801	10.9596	10.4828	10.1723	11.1959	14.3691	5.30274	11.8882	8.82936	9.27298	6.48441	9.3578	1.19643	0.258732	0.27351	0.563027	0.52244	Negative
58	0.781	102.055	103.062	HMDB0000112	gamma-Aminobutyric acid	C4H9NO2	103.063	11.9202	533.6	710.877	589.719	618.586	636.693	666.484	625.993	562.153	742.452	519.788	454.3	575.272	579.565	572.255	1.09391	0.129488	0.273978	0.562284	0.626707	Negative
2211	0.672	163.024	162.016	HMDB0002070	4-Hydroxy-2-oxoglutaric acid	C5H6O6	162.016	1.65368	28.1237	23.8207	23.8923	23.5283	27.92	25.5352	25.47	22.7225	26.9541	21.653	21.9601	20.0797	28.5721	23.6569	1.07664	0.106538	0.285997	0.543639	0.55122	Positive
1351	0.772	253.071	254.078	HMDB0029438	Phosphoarginine	C6H15N4O5P	254.078	0.181527	4.84077	4.64538	5.12066	4.22684	4.69771	4.83857	4.72832	5.36524	23.4764	4.53095	4.7175	5.51192	5.48276	8.18079	0.577978	-0.790912	0.286464	0.54293	0.500446	Negative
1858	4.752	149.059	148.052	HMDB0000567	Cinnamic acid	C9H8O2	148.052	4.31942	170.811	237.392	116.806	146.48	225.018	121.512	169.67	246.852	166.882	176.754	166.833	209.222	218.766	197.551	0.858865	-0.219496	0.289439	0.538442	0.55408	Positive
1332	1.592	251.078	252.086	HMDB0000071	Deoxyinosine	C10H12N4O4	252.086	0.376388	28.5474	14.3472	14.1166	11.0561	17.9908	12.5877	16.4409	14.5815	23.6847	25.9636	40.8794	21.6195	7.17526	22.3173	0.73669	-0.440871	0.295975	0.528745	0.542519	Negative
762	9.011	119.085	118.078	HMDB0059899	methylstyrene	C9H10	118.078	1.78119	1420.77	2339.78	1786.48	3081.89	2813.49	1775.51	2202.99	1615.98	1831.67	2576.81	3353.61	2814.42	4020.03	2702.09	0.815292	-0.294611	0.300158	0.52265	0.554505	Positive
494	0.955	166.974	167.982	HMDB0000263	Phosphoenolpyruvic acid	C3H5O6P	167.982	5	98.7005	8.47728	25.2215	13.0137	20.4388	9.51388	29.2276	31.3797	39.6339	67.302	181.528	33.7934	10.093	60.6217	0.482131	-1.0525	0.304449	0.516485	0.530714	Negative
3494	9.157	289.215	288.208	HMDB0000234	Testosterone	C19H28O2	288.209	4.82338	1.54809	2.23895	3.83982	1.61172	2.14188	1.6672	2.17461	1.8955	1.53075	1.7625	1.03218	2.82733	1.14419	1.69874	1.28013	0.356291	0.306174	0.514031	0.563437	Positive
1828	13.271	293.249	294.256	HMDB0034381	Methyl linoleate	C19H34O2	294.256	0.40668	5.31468	23.5368	18.3587	15.3327	23.2813	20.3491	17.6955	25.1903	34.1589	20.4173	9.04341	26.9348	18.9094	22.4424	0.788489	-0.342838	0.310689	0.507674	0.547323	Negative
304	1.244	128.07	95.0367	HMDB0013751	2-Hydroxypyridine	C5H5NO	95.0371	4.35395	1.69146	0.968443	0.977789	1.49161	1.48613	2.29402	1.48491	1.92202	5.44421	1.31669	1.38584	1.41059	1.79416	2.21225	0.67122	-0.575142	0.312909	0.504581	0.465785	Positive
2165	9.798	317.212	318.219	HMDB0036706	Steviol	C20H30O3	318.219	0	1.77835	1.62244	4.23056	1.89457	3.57021	1.70474	2.46681	2.55934	1.9515	2.2882	2.14325	1.66502	0.980598	1.93132	1.27727	0.353061	0.323172	0.490566	0.473516	Negative
282	3.57	93.0701	92.0629	HMDB0034168	Toluene	C7H8	92.0626	3.14725	6.04485	59.1653	63.1845	56.626	7.99108	47.3732	40.0642	24.3676	16.7486	64.0749	17.7066	16.4056	19.3645	26.4446	1.51502	0.599337	0.323271	0.490434	0.499715	Positive
3239	1.106	426.022	427.03	HMDB0000960	dGDP	C10H15N5O10P2	427.029	1	443.735	9.6178	31.6689	9.77611	33.6897	9.91842	89.7344	82.9417	188.362	107.846	730.296	213.49	8.08497	221.837	0.404506	-1.30577	0.325042	0.48806	0.48159	Negative
1554	10.155	269.212	270.22	HMDB0010733	3-Oxohexadecanoic acid	C16H30O3	270.219	0.389217	13.2109	19.1061	13.0569	16.1164	28.2374	18.1178	17.9742	15.7164	12.0268	11.0807	7.48589	22.6444	18.9181	14.6454	1.2273	0.295486	0.325662	0.487233	0.49203	Negative
580	0.842	175.024	176.031	HMDB0000044	Ascorbic acid	C6H8O6	176.032	5.44212	36.0568	18.2657	26.8877	23.5022	25.8348	14.9025	24.2416	28.9745	33.7643	50.1623	21.7979	26.3554	1458.69	269.957	0.0897982	-3.47717	0.32581	0.487036	0.515988	Negative
1510	0.886	141.065	140.058	HMDB0002144	1,3-dimethyluracil	C6H8N2O2	140.059	4.33754	775.522	588.163	719.426	592.541	732.592	586	665.707	794.352	654.244	628.467	708.182	305.375	369.073	576.616	1.15451	0.207278	0.330097	0.481358	0.476856	Positive
3298	8.472	263.081	262.073	HMDB0240743	Indirubin	C16H10N2O2	262.074	3.5775	0.751801	1.31454	0.643049	0.623565	1.40993	0.388703	0.855265	1.35929	1.28727	1.09768	0.869577	2.36535	0.190002	1.19486	0.715786	-0.4824	0.335268	0.474608	0.434749	Positive
1853	1.289	149.045	148.037	HMDB0000606	2-Hydroxyglutaric acid	C5H8O5	148.037	2.13888	109.198	77.8083	90.4834	59.7509	148.512	118.059	100.635	90.4783	220.218	120.511	101.95	86.3458	130.081	124.931	0.805528	-0.311994	0.335445	0.474379	0.446957	Positive
3483	9.947	287.2	286.192	HMDB0000053	Androstenedione	C19H26O2	286.193	4.333	38.9747	47.9342	62.1203	61.4946	52.0667	20.6074	47.1997	45.8427	36.1206	47.8903	25.4467	44.3811	39.9707	39.942	1.1817	0.24087	0.339167	0.469586	0.516574	Positive
529	0.795	343.091	172.049	HMDB0001212	5-Hydantoinpropionic acid	C6H8N2O4	172.048	4	4.33882	3.95804	4.30079	3.42612	4.71021	4.02049	4.12574	4.34887	10.7373	3.67262	3.82384	4.46776	4.44412	5.24908	0.785993	-0.347411	0.339645	0.468975	0.44488	Negative
550	12.834	109.101	108.094	HMDB0246592	4-Vinylcyclohexene	C8H12	108.094	0.74365	50.4637	52.1095	55.5852	73.3304	75.9855	56.5582	60.6721	61.2479	52.2811	53.2128	57.862	64.4746	41.0728	55.0252	1.10262	0.140939	0.340893	0.467382	0.535916	Positive
1525	13.168	267.233	268.24	HMDB0060038	10-Heptadecenoic acid	C17H32O2	268.24	0.0735609	30.0461	96.1187	84.952	89.6538	94.4784	97.045	82.049	124.591	112.917	124.483	37.9635	116	80.9936	99.4913	0.824685	-0.278084	0.342304	0.465588	0.56822	Negative
512	4.041	169.013	170.021	HMDB0005807	Gallic acid	C7H6O5	170.022	4.66584	0.521418	0.826735	0.225467	0.418391	0.615885	0.328556	0.489409	0.462218	1.80366	0.650676	0.420501	0.199346	0.887657	0.737343	0.663746	-0.591297	0.343367	0.464242	0.460182	Negative
3128	6.798	244.096	243.089	HMDB0000089	Cytidine	C9H13N3O5	243.086	12.5859	132.71	85.213	123.602	88.602	116.947	82.6107	104.947	98.8787	175.736	87.089	128.148	111.604	119.383	120.14	0.873544	-0.195047	0.349607	0.45642	0.449569	Positive
352	14.518	152.034	153.042	HMDB0001476	3-Hydroxyanthranilic acid	C7H7NO3	153.043	7.07708	37.0052	44.7077	44.1305	35.9217	39.7022	40.9541	40.4036	50.274	78.5249	52.7634	23.2952	42.3966	39.3149	47.7615	0.845944	-0.241365	0.356927	0.44742	0.475105	Negative
1016	0.767	221.06	222.067	HMDB0000099	Cystathionine	C7H14N2O4S	222.067	2.19589	7904.27	9317.98	8659.37	7817.64	8654.22	9211.82	8594.22	8879.48	9298.53	9030.23	7186.72	9532.89	10613.6	9090.24	0.945433	-0.0809523	0.365766	0.436797	0.4826	Negative
137	1.373	117.018	118.025	HMDB0000254	Succinic acid	C4H6O4	118.027	11	14815.8	4746.34	7991.42	6295.32	11796.5	9433.56	9179.83	8247.77	11923.3	11237.8	14126.6	12242.9	7607.38	10897.6	0.84237	-0.247474	0.367365	0.434903	0.466113	Negative
2957	9.571	391.286	392.293	HMDB0000626	Deoxycholic acid	C24H40O4	392.293	0	0.992979	1.38412	0.92189	0.927672	0.828495	1.30358	1.05979	0.771227	6.69071	0.944614	1.37969	1.00701	0.945972	1.95654	0.541665	-0.884526	0.369815	0.432015	0.408968	Negative
451	2.786	103.076	102.068	HMDB0000892	Valeric acid	C5H10O2	102.068	1.27793	1.75852	1.64292	6.93305	5.19561	2.67394	4.63286	3.80615	4.63027	2.70965	1.62722	2.52108	2.37922	3.53534	2.90046	1.31226	0.392049	0.37072	0.430954	0.447682	Positive
3487	2.796	458.18	459.187	HMDB0001396	5-Methyltetrahydrofolic acid	C20H25N7O6	459.187	1	0.287826	0.36222	0.332496	0.348319	0.285519	0.363441	0.32997	0.280173	0.297608	0.262438	0.208196	0.265964	6.37792	1.28205	0.257377	-1.95805	0.372304	0.429102	0.467831	Negative
1639	12.236	277.217	278.224	HMDB0001388	Linolenic acid	C18H30O2	278.225	0.396097	40.9642	96.7042	130.321	116.083	158.205	130.219	112.083	182.613	153.122	180.466	28.9096	183.48	111.225	139.969	0.800767	-0.320545	0.37266	0.428687	0.549213	Negative
728	3.242	118.065	117.058	HMDB0000738	Indole	C8H7N	117.058	1.44569	22699.9	20982.6	21921.5	22961.2	22186.3	21663.9	22069.2	19584.3	26810.1	23299.2	22838.8	22341.6	22875.2	22958.2	0.961279	-0.0569732	0.389613	0.409367	0.387371	Positive
3669	10.353	478.294	479.301	HMDB0011506	LPE(18:1)	C23H46NO7P	479.301	0.687132	1843.95	2297.77	2365.39	1991.92	2347.67	1969.51	2136.03	2575.18	2384.05	3130.54	1344.23	2644.12	2137.92	2369.34	0.901531	-0.149552	0.39412	0.404371	0.537362	Negative
1164	2.679	235.109	236.116	HMDB0028988	Phenylalanylalanine	C12H16N2O3	236.116	1	11.4777	2.74329	5.04599	2.9234	5.62352	4.2269	5.34014	4.26766	5.37753	8.33774	13.815	6.51936	4.03466	7.05866	0.756537	-0.402518	0.408422	0.388891	0.432836	Negative
135	1.387	116.984	117.991	HMDB0031522	Mesoxalic acid	C3H2O5	117.99	5	1.35939	21.5907	34.4673	10.5604	59.9767	41.3894	28.224	32.952	8.73304	31.6256	1.51571	4.55317	34.2061	18.9309	1.49089	0.576177	0.409954	0.387265	0.369909	Negative
1231	0.778	242.08	243.087	HMDB0000089	Cytidine	C9H13N3O5	243.086	5.7982	178.68	149.216	148.006	118.468	138.523	208.827	156.953	210.112	357.234	149.396	103.301	171.211	149.192	190.074	0.825746	-0.276229	0.410853	0.386314	0.3747	Negative
1599	2.818	147.044	146.036	HMDB0002359	Phenylpropiolic acid	C9H6O2	146.037	3.14603	8.0365	8.1906	1.10822	9.02711	7.88795	8.2221	7.07875	1.13773	7.41054	8.31183	2.31626	7.94151	6.4035	5.5869	1.26703	0.341447	0.411768	0.385347	0.486696	Positive
1615	0.773	275.125	276.132	HMDB0000279	Saccharopine	C11H20N2O6	276.132	0.411462	141.328	162.714	158.381	151.55	139.467	175.195	154.773	118.021	213.235	119.753	98.7528	133.879	155.501	139.857	1.10665	0.146198	0.413155	0.383887	0.516658	Negative
3098	7.985	407.28	408.288	HMDB0000865	Muricholic acid	C24H40O5	408.288	0	0.92761	1.03216	1.08309	1.04414	0.887063	1.1696	1.02394	0.68297	5.52366	0.852271	1.34551	0.816509	0.882742	1.68394	0.608063	-0.717707	0.414113	0.382881	0.368891	Negative
3442	6.763	282.096	281.089	HMDB0006061	4-Hydroxyphenylacetylglutamic acid	C13H15NO6	281.09	2.90728	25.1369	14.2882	21.961	16.185	21.5078	12.3548	18.5723	12.1089	29.3167	12.3832	14.6351	12.4149	13.203	15.677	1.18469	0.244508	0.418607	0.378194	0.471895	Positive
2554	0.865	187.071	186.063	HMDB0061890	Pyroglutamylglycine	C7H10N2O4	186.064	3.79879	29.6707	26.7049	35.0327	25.4671	33.5242	26.4447	29.474	27.8881	27.4823	23.274	33.5944	27.7297	26.0543	27.6705	1.06518	0.0910983	0.419	0.377786	0.410555	Positive
496	0.848	167.02	168.027	HMDB0000289	Uric acid	C5H4N4O3	168.028	5.77292	1202.05	1264.64	1059.57	1180.76	960.973	718.45	1064.41	646.477	6085.65	910.248	705.735	1246.97	1112.8	1784.65	0.596425	-0.745588	0.426661	0.369917	0.361031	Negative
610	0.793	179.055	180.063	HMDB0001889	Theophylline	C6H12O6	180.063	1	4137.8	2542.14	7703.14	2653.04	3049.78	2684.57	3795.08	2897.87	3029.31	3389.34	3747.61	2968.72	2601.18	3105.67	1.22198	0.289225	0.427746	0.368814	0.431642	Negative
285	2.214	94.0653	93.0581	HMDB0003012	Aniline	C6H7N	93.0578	2.80225	31.0844	34.6001	38.8271	38.3982	16.8206	2.87704	27.1012	14.826	38.7852	19.8023	43.668	36.525	48.266	33.6454	0.805496	-0.312051	0.432919	0.363593	0.417026	Positive
3425	6.141	281.11	280.102	HMDB0000706	Aspartylphenylalanine	C13H16N2O5	280.106	12.6796	9.51346	4.8865	7.32023	4.6935	4.25662	6.46868	6.18983	6.8319	6.16734	4.078	5.86289	3.64612	5.84454	5.40513	1.14518	0.19557	0.435179	0.361332	0.362157	Positive
505	0.703	228.064	169.05	HMDB0060244	Phosphodimethylethanolamine	C4H12NO4P	169.05	4	40.9331	194.021	197.294	180.179	166.474	202.764	163.611	342.065	142.307	72.7508	226.633	106.125	340.538	205.07	0.79783	-0.325847	0.461038	0.336263	0.396278	Negative
1429	0.888	137.045	136.038	HMDB0000157	Hypoxanthine	C5H4N4O	136.039	4.12214	106.07	89.858	89.2442	102.131	123.367	107.632	103.05	118.272	151.498	84.0104	100.038	107.634	105.464	111.153	0.927107	-0.109193	0.463655	0.333805	0.325317	Positive
1661	12.821	279.233	280.24	HMDB0000673	Linoleic acid	C18H32O2	280.24	0.357793	191.83	663.987	582.919	698.027	891.848	907.076	655.948	620.616	934.001	516.875	168.069	635.978	378.621	542.36	1.20943	0.274331	0.467043	0.330643	0.381883	Negative
2939	10.544	223.205	222.198	HMDB0004305	Farnesol	C15H26O	222.198	2.94986	4.59235	4.67369	4.6793	4.68744	1.661	1.94884	3.7071	1.83933	2.85435	6.29413	2.74889	2.17436	2.25028	3.02689	1.22472	0.292455	0.46831	0.329467	0.371541	Positive
1217	2.309	241.083	242.09	HMDB0000273	Thymidine	C10H14N2O5	242.09	0	3.14564	1.58866	1.74605	1.6281	1.40295	1.57204	1.84724	1.23631	2.29182	1.35623	1.80527	1.22384	1.75304	1.61108	1.14658	0.197339	0.469541	0.328326	0.480177	Negative
348	0.794	151.06	152.068	HMDB0242149	Xylitol	C5H12O5	152.068	5	66.2329	30.8402	57.208	43.0833	60.9313	37.6715	49.3278	34.4343	73.5607	44.6454	45.8742	31.6183	25.2443	42.5629	1.15894	0.212808	0.472321	0.325762	0.417593	Negative
329	0.828	184.985	150.015	HMDB0000956	Tartaric acid	C4H6O6	150.016	6	1214.74	18.1382	347.716	53.6445	344.452	14.2729	332.161	109.92	26.1613	651.87	2685.17	545.768	21.0371	673.321	0.493318	-1.01941	0.473126	0.325023	0.3773	Negative
464	1.259	164.057	165.064	HMDB0003282	1-Methylguanine	C6H7N5O	165.065	6	65.2066	34.272	41.0714	28.7489	40.4075	39.4062	41.5188	21.7423	64.6745	31.8254	46.8514	26.1996	18.7787	35.012	1.18584	0.245914	0.477291	0.321217	0.460421	Negative
2329	0.864	170.08	169.073	HMDB0000216	Norepinephrine	C8H11NO3	169.074	3.98183	62.3676	47.6291	72.4273	46.5897	70.3731	73.5194	62.151	78.7797	78.1535	60.2078	57.7848	58.472	67.4803	66.813	0.930223	-0.104351	0.481958	0.316991	0.358005	Positive
41	1.222	243.062	99.0319	HMDB0240653	Succinimide	C4H5NO2	99.032	1	49.6611	31.899	32.1303	44.7429	36.4975	29.2978	37.3714	26.1751	52.8924	42.9199	52.5971	50.5248	26.0899	41.8665	0.892632	-0.163862	0.481979	0.316972	0.349484	Negative
766	0.789	242.079	197.08	HMDB0032055	N-Acetylhistidine	C8H11N3O3	197.08	2	57.9361	41.2864	48.7847	28.5464	43.4253	54.5692	45.758	41.1747	94.7647	46.4744	50.5787	63.0713	24.8823	53.491	0.855434	-0.225272	0.482995	0.316057	0.309406	Negative
95	1.298	115.002	116.01	HMDB0000134	Fumaric acid	C4H4O4	116.011	11	147.943	85.4931	79.993	43.3499	91.1531	77.7514	87.6139	66.2531	94.5524	103.272	156.051	115.499	73.6542	101.547	0.862791	-0.212917	0.483761	0.315369	0.343529	Negative
1092	0.91	229.011	230.019	HMDB0000868	Xylulose 5-phosphate	C5H11O8P	230.019	1	228.443	555.435	289.955	537.675	198.385	604.289	402.364	727.186	243.832	677.977	209.905	250.257	950.005	509.86	0.789164	-0.341602	0.486623	0.312807	0.412545	Negative
808	7.866	199.169	200.176	HMDB0000638	Dodecanoic acid	C12H24O2	200.178	7.14372	69.1685	107.12	102.23	74.4741	68.2748	89.255	85.0871	94.7968	89.5237	72.9679	82.3928	68.7797	65.6035	79.0107	1.07691	0.106891	0.488093	0.311498	0.412572	Negative
637	1.213	183.015	184.022	HMDB0030097	5-Hydroxyisourate	C5H4N4O4	184.023	4	17.6292	13.3637	14.3766	12.5656	13.873	16.5972	14.7342	9.35209	79.8308	11.8375	8.16253	13.6537	13.7521	22.7648	0.647236	-0.627636	0.500111	0.300934	0.294934	Negative
643	0.935	184.001	185.008	HMDB0000272	Phosphoserine	C3H8NO6P	185.009	5	4.43226	6.24409	2.57253	2.69099	32.9354	7.49791	9.39552	33.6198	12.8477	5.10194	7.12288	2.78185	23.1729	14.1078	0.665979	-0.586452	0.506958	0.295028	0.397183	Negative
4956	1.26	336.043	674.1	HMDB0060465	cyclic GMP-AMP	C20H24N10O13P2	674.1	1	0.43783	0.667848	0.604307	0.40192	1.00785	0.959128	0.679814	0.577165	0.704842	0.577206	0.676688	0.66525	1.77113	0.828713	0.820325	-0.285733	0.507382	0.294665	0.353534	Negative
1559	13.787	269.249	270.256	HMDB0002259	Heptadecanoic acid	C17H34O2	270.256	0.00122847	33.4366	71.69	70.8682	55.0834	61.9569	81.6678	62.4505	61.8388	83.8175	63.9391	22.2098	51.0665	47.7885	55.11	1.1332	0.180398	0.513452	0.2895	0.352206	Negative
1578	0.839	272.089	273.096	HMDB0000667	Thyronine	C15H15NO4	273.1	15.0054	150.692	121.969	105.873	105.568	145.397	124.94	125.74	109.637	119.84	109.23	109.905	142.995	124.305	119.319	1.05381	0.0756208	0.513502	0.289458	0.383026	Negative
1655	3.484	279.099	280.106	HMDB0000706	Aspartylphenylalanine	C13H16N2O5	280.106	0	39.2486	3.81389	3.91086	2.8077	29.6099	21.5934	16.8307	3.26494	33.3363	54.6949	4.74999	49.0261	3.04417	24.6861	0.68179	-0.5526	0.517542	0.286055	0.377334	Negative
3048	14.509	403.016	404.024	HMDB0000295	Uridine 5'-diphosphate	C9H14N2O12P2	404.002	53.5964	2.55335	8.10732	7.69676	15.4055	4.91853	27.8337	11.0859	7.76623	9.64922	8.20765	7.28882	11.7844	6.23766	8.48899	1.30591	0.385057	0.517565	0.286036	0.369914	Negative
475	3.948	165.018	166.026	HMDB0002428	Terephthalic acid	C8H6O4	166.027	5.4731	608.766	145.493	105.947	240.367	122.482	175.345	233.067	68.9698	2318.69	103.195	118.397	148.761	139.981	482.999	0.482542	-1.05127	0.520644	0.283459	0.271641	Negative
2378	0.866	173.055	172.048	HMDB0001212	5-Hydantoinpropionic acid	C6H8N2O4	172.048	4.68911	17.3168	16.4232	16.465	17.0084	15.2015	15.9951	16.4017	14.3031	19.2434	13.6666	17.2305	14.2021	16.0525	15.783	1.0392	0.055467	0.522386	0.282009	0.348612	Positive
3051	4.277	233.149	232.141	HMDB0029065	Threonylleucine	C10H20N2O4	232.142	3.69227	20.3788	1.69928	2.57299	1.67941	1.86874	1.86993	5.01152	2.73157	2.48845	2.05064	2.64577	3.90451	4.03426	2.97587	1.68406	0.75194	0.52542	0.279493	0.315632	Positive
1071	12.023	133.086	132.079	HMDB0001624	2-Hydroxycaproic acid	C6H12O3	132.079	0.335028	6.93222	4.57666	5.94232	5.13082	5.46716	5.87373	5.65382	8.03226	4.19855	4.86453	4.3477	4.79766	5.06249	5.2172	1.08369	0.11595	0.526436	0.278654	0.28995	Positive
2082	10.826	313.239	314.246	HMDB0004705	12,13-DHOME	C18H34O4	314.246	1	2.97253	13.5919	12.2489	12.5024	1.03718	13.1581	9.25183	9.04763	11.4869	1.19593	5.70832	7.93991	9.3414	7.45334	1.2413	0.311851	0.526518	0.278586	0.414034	Negative
67	0.862	105.018	106.025	HMDB0000139	Glyceric acid	C3H6O4	106.027	12	452.159	352.792	398.036	316.152	404.815	420.32	390.713	415.251	520.169	392.201	426.733	379.587	335.755	411.616	0.949217	-0.0751906	0.530728	0.275128	0.279264	Negative
367	0.729	154.061	155.068	HMDB0000177	Histidine	C6H9N3O2	155.069	6.6844	1027.05	1241.51	1203.21	1039.99	1024.28	1284.24	1136.71	1145.45	1353.01	1059.56	1084.16	1229.51	1195.67	1177.89	0.965038	-0.0513416	0.543585	0.264732	0.250264	Negative
1279	0.8	245.043	246.05	HMDB0240316	Glycerophosphoglycerol	C6H15O8P	246.05	1	256.688	224.627	190.329	177.827	266.409	184.71	216.765	107.097	435.7	121.264	160.959	154.799	124.426	184.041	1.17781	0.236104	0.553572	0.256826	0.393475	Negative
4323	1.063	565.048	566.055	HMDB0000286	Uridine diphosphate glucose	C15H24N2O17P2	566.055	0.370324	1704.43	294.672	1009.1	551.748	764.714	510.903	805.927	724.97	727.124	984.823	2046.62	1148.08	345.638	996.209	0.808994	-0.305799	0.558102	0.253287	0.300938	Negative
130	0.743	115.087	82.053	HMDB0251326	Dihydropyrimidine	C4H6N2	82.0531	1.44054	60.7342	46.5783	26.4846	23.1307	31.5176	49.3136	39.6265	56.8163	28.4032	32.5122	62.8937	54.5104	33.6376	44.7956	0.884608	-0.17689	0.56031	0.251571	0.351808	Positive
2332	0.883	170.092	169.084	HMDB0000001	Methylhistidine	C7H11N3O2	169.085	4.59302	27.3205	18.3708	25.0299	23.5699	21.1488	17.8039	22.2073	26.8087	21.7457	18.1876	26.2939	23.3118	24.1655	23.4189	0.948265	-0.0766383	0.560849	0.251154	0.349917	Positive
3987	11.754	522.273	523.28	HMDB0061694	1-Oleoylglycerophosphoserine	C24H46NO9P	523.291	20.7706	8.22898	20.9771	24.8878	19.0912	18.8789	20.379	18.7405	22.1045	19.9703	17.4178	6.96064	17.8753	17.0337	16.8937	1.10932	0.149672	0.567451	0.246071	0.2807	Negative
2788	0.875	209.092	208.084	HMDB0000684	Kynurenine	C10H12N2O3	208.085	2.94236	15.4392	7.77047	15.1581	9.84055	11.1691	8.71531	11.3488	17.2578	11.6053	8.32628	13.5934	10.7934	12.9328	12.4182	0.913887	-0.129912	0.567991	0.245658	0.346668	Positive
383	13.899	100.112	99.1049	HMDB0031404	Cyclohexylamine	C6H13N	99.1048	1.01488	3.48164	3.58178	3.32406	4.07118	4.60311	3.27129	3.72218	4.85214	3.22672	4.27812	3.60953	5.30713	2.66176	3.98924	0.933055	-0.0999658	0.575622	0.239863	0.258895	Positive
3222	11.945	423.275	424.283	HMDB0000307	1-Hydroxycholic acid	C24H40O6	424.282	0.214451	3.76962	6.05187	5.81776	5.25548	7.42734	6.08303	5.73419	3.74817	14.971	14.1566	1.7651	5.27807	2.85443	7.1289	0.804357	-0.314092	0.581622	0.235359	0.326973	Negative
3187	5.919	251.081	250.073	HMDB0001049	gamma-Glutamylcysteine	C8H14N2O5S	250.062	44.2999	1.11009	1.36191	2.6355	1.25531	0.770096	0.553587	1.28108	1.59891	3.39355	1.56499	1.10664	1.36428	0.371196	1.56659	0.817751	-0.290267	0.585027	0.232824	0.236253	Positive
2554	12.854	349.206	350.213	HMDB0010410	Resolvin E1	C20H30O5	350.209	10	3.43395	5.28933	53.779	18.642	7.8614	4.53206	15.5896	117.692	15.6743	2.36941	0.816405	15.2295	9.27581	26.843	0.580771	-0.783958	0.586081	0.232042	0.31633	Negative
4606	1.177	604.07	605.078	HMDB0003351	GDP-glucose	C16H25N5O16P2	605.077	1	45.0938	2.71214	17.2381	8.80537	15.6452	5.75712	15.8753	12.8617	12.9041	24.5413	59.5366	15.7051	3.80722	21.5593	0.736354	-0.44153	0.590261	0.228956	0.279918	Negative
147	0.768	118.05	119.057	HMDB0000719	Homoserine	C4H9NO3	119.058	10.5256	848.317	965.453	1095.54	1113.83	1083.54	888.506	999.198	1044.37	1220.2	892.971	808.04	1057.74	1241.91	1044.21	0.956897	-0.0635642	0.606227	0.217365	0.273416	Negative
1609	0.819	147.112	146.105	HMDB0000182	Lysine	C6H14N2O2	146.106	3.06424	129.534	249.263	229.928	248.531	125.542	388.355	228.525	329.28	367.658	103.872	299.813	168.932	283.76	258.886	0.882727	-0.179961	0.60685	0.216918	0.288771	Positive
3684	11.334	480.309	481.317	HMDB0011130	LPE(18:0/0:0)	C23H48NO7P	481.317	0.164979	140.147	366.588	485.487	293	376.105	390.526	341.975	403.542	498.342	369.413	118.611	504.549	394.159	381.436	0.896548	-0.157548	0.607946	0.216135	0.292689	Negative
277	14.533	143.107	144.114	HMDB0000482	Caprylic acid	C8H16O2	144.115	8.18621	109.172	427.762	306.531	329.842	296.341	92.4169	260.344	241.548	141.837	111.599	255.404	289.141	323.347	227.146	1.14615	0.196802	0.614086	0.211771	0.259561	Negative
1676	13.507	281.248	282.256	HMDB0000207	Oleic acid	C18H34O2	282.256	0.320036	373.547	1248.07	1029.02	881.577	836.36	957.758	887.722	856.275	1186.75	875.465	306.316	832.824	754.413	802.008	1.10688	0.146492	0.616914	0.209775	0.268901	Negative
1004	1.596	219.077	220.084	HMDB0000472	5-Hydroxytryptophan	C11H12N2O3	220.085	2	23.9357	16.8417	12.8913	10.3519	15.8416	18.2924	16.3591	13.8986	18.5255	15.1831	21.0666	11.7469	10.1016	15.087	1.08431	0.116782	0.628412	0.201756	0.32447	Negative
3016	1.25	229.117	228.11	HMDB0040573	Tetraacetylethylenediamine	C10H16N2O4	228.111	4.06385	3.02921	14.4334	20.0881	15.0471	3.06385	12.9227	11.4307	21.0962	5.41114	3.20454	3.03509	2.41915	19.757	9.15385	1.24873	0.320466	0.629254	0.201174	0.204514	Positive
1500	0.879	140.107	139.099	HMDB0304521	Tropinone	C8H13NO	139.1	2.68903	5.54497	5.61135	7.68417	6.12529	7.1636	5.78462	6.319	7.76431	5.98577	4.59263	5.87434	6.46107	5.63493	6.05218	1.04409	0.0622425	0.644517	0.190766	0.24865	Positive
56	14.538	101.059	102.067	HMDB0000892	Valeric acid	C5H10O2	102.068	12.8303	49.1147	24.9768	23.3235	15.6554	37.0648	14.678	27.4688	22.335	54.0639	39.9139	9.4146	27.4346	34.7033	31.3109	0.877294	-0.188868	0.65325	0.184921	0.229283	Negative
3562	10.564	466.294	467.301	HMDB0010379	LPC(14:0)	C22H46NO7P	467.301	0.319586	393.048	503.218	770.746	463.048	601.671	536.398	544.688	554.606	676.83	597.015	259.558	532.765	432.104	508.813	1.07051	0.0982945	0.663796	0.177965	0.20921	Negative
1069	9.009	133.064	132.057	HMDB0003441	Cinnamaldehyde	C9H8O	132.058	2.9902	69.5542	89.9772	84.0653	66.9222	86.5698	74.6333	78.6203	83.4882	63.284	85.3896	71.6271	63.1345	88.9897	75.9855	1.03468	0.0491779	0.674921	0.170747	0.170002	Positive
1515	1.414	267.073	268.081	HMDB0003040	Arabinosylhypoxanthine	C10H12N4O5	268.081	0.0727915	131.011	56.3186	46.4375	47.3034	81.7491	55.5739	69.7322	56.2589	89.7544	77.175	116.105	86.86	36.2451	77.0664	0.904832	-0.144278	0.684298	0.164755	0.187267	Negative
2560	0.875	187.107	186.1	HMDB0028695	Alanylproline	C8H14N2O3	186.1	3.45146	73.628	52.9937	83.3167	50.6838	77.1708	81.3	69.8489	83.8697	89.3217	59.6561	65.6326	63.0278	76.5866	73.0158	0.956627	-0.0639712	0.688077	0.162363	0.204087	Positive
377	0.843	100.039	99.0317	HMDB0240653	Succinimide	C4H5NO2	99.032	3.01322	132.21	70.4748	129.883	103.184	128.339	110.221	112.386	131.453	115.266	87.4279	107.531	89.5401	113.877	107.516	1.04529	0.0639066	0.689334	0.161571	0.193734	Positive
189	12.839	85.1015	84.0942	HMDB0029597	Cyclohexane	C6H12	84.0939	3.44396	35.8835	33.3084	25.3711	34.6695	34.102	27.8043	31.8565	40.9348	29.7699	31.4571	29.061	35.4093	14.6811	30.2189	1.05419	0.0761369	0.689667	0.161361	0.236816	Positive
3478	13.948	285.277	284.27	HMDB0000827	Stearic acid	C18H36O2	284.272	4.64484	33.6941	52.7349	48.1365	33.8168	34.8563	33.8727	39.5185	35.6521	41.823	48.1822	35.3863	42.9631	20.0704	37.3462	1.05817	0.0815688	0.690618	0.160762	0.249386	Positive
391	0.902	101.023	100.016	HMDB0032523	Succinic anhydride	C4H4O3	100.016	0.759938	1.63889	1.24809	3.53796	1.36019	1.45877	1.27433	1.75304	1.71796	2.63044	1.54732	2.01207	2.27604	1.32883	1.91878	0.913621	-0.130332	0.695963	0.157414	0.176873	Positive
744	1.417	119.035	118.027	HMDB0000254	Succinic acid	C4H6O4	118.027	6.78932	246.736	162.777	189.672	152.302	298.944	194.069	207.417	419.237	83.3851	56.9407	84.1904	358.345	72.6499	179.125	1.15795	0.211568	0.697171	0.156661	0.219322	Positive
735	0.833	118.086	117.079	HMDB0000883	Valine	C5H11NO2	117.079	1.95254	8336.92	7046.87	8493.45	7915.24	8864.9	7718.76	8062.69	7110.75	13266.1	6180.81	6315.38	5394.36	7331.41	7599.81	1.06091	0.0852989	0.707197	0.150459	0.252954	Positive
2299	0.89	169.035	168.028	HMDB0000289	Uric acid	C5H4N4O3	168.028	3.80896	56.8052	39.7278	50.0873	35.7537	43.1978	34.3174	43.3149	22.031	87.1507	34.445	43.2414	55.9922	39.2936	47.0256	0.92109	-0.118586	0.714975	0.145709	0.12027	Positive
1238	6.79	242.176	243.183	HMDB0013286	N-Undecanoylglycine	C13H25NO3	243.183	0.878641	249.86	272.853	295.377	237.139	163.273	197.394	235.983	637.113	260.838	241.858	141.59	196.826	117.744	265.995	0.88717	-0.172718	0.715686	0.145278	0.214658	Negative
169	0.829	127.016	128.023	HMDB0041833	Barbituric acid	C4H4N2O3	128.022	4	160.764	65.126	90.8542	68.6288	97.0291	92.1564	95.7597	32.4789	267.54	58.7482	64.8014	38.9274	24.1222	81.103	1.18072	0.239664	0.724011	0.140255	0.267925	Negative
4649	0.847	611.145	612.152	HMDB0003337	Oxidized glutathione	C20H32N6O12S2	612.152	0.0459069	1150.14	742.062	859.288	781.056	1004.78	885.407	903.79	923.987	819.964	1082.21	1058.25	1223.08	556.948	944.073	0.95733	-0.0629111	0.731214	0.135956	0.214128	Negative
2326	4.212	170.06	169.052	HMDB0060244	Phosphodimethylethanolamine	C4H12NO4P	169.05	10.3851	27.3956	15.4816	26.5213	17.6655	18.6206	17.3436	20.5047	20.6462	32.3048	14.5987	18.5912	18.3199	25.6009	21.6769	0.945922	-0.0802072	0.731411	0.135839	0.163913	Positive
157	3.953	121.028	122.036	HMDB0001870	Benzoic acid	C7H6O2	122.037	9.9104	56.6501	75.7873	69.9051	26.0995	86.8309	13.5651	54.8063	49.6324	233.399	9.45038	33.9456	11.6543	66.2973	67.3964	0.813193	-0.29833	0.736377	0.1329	0.120134	Negative
3364	10.455	271.168	270.161	HMDB0000145	Estrone	C18H22O2	270.162	4.55263	20.0483	23.5646	10.9382	31.7819	26.4371	21.4852	22.3759	26.0659	20.945	24.2077	18.4936	30.0007	21.159	23.4786	0.953032	-0.0694041	0.746317	0.127077	0.133332	Positive
151	0.79	299.097	120.041	HMDB0002649	Erythrose	C4H8O4	120.042	6.98707	424.083	423.518	768.518	363.924	394.361	460.766	472.528	442.252	500.576	406.664	428.378	409.291	524.306	451.911	1.04562	0.0643614	0.753633	0.12284	0.202197	Negative
536	14.529	171.138	172.145	HMDB0000511	Capric acid	C10H20O2	172.146	4.93699	115.772	152.495	164.56	127.485	258.921	134.304	158.923	160.027	138.948	95.9968	94.6731	266.239	133.357	148.207	1.07231	0.100717	0.755042	0.122029	0.144755	Negative
3793	12.028	494.325	495.332	HMDB0010382	LPC(16:0)	C24H50NO7P	495.332	0.0796859	18.1045	48.3855	51.1313	42.302	40.0188	53.7522	42.2824	63.3983	60.2593	29.0959	11.3753	65.7314	43.6928	45.5922	0.927404	-0.10873	0.755982	0.121488	0.156785	Negative
1074	3.012	227.14	228.147	HMDB0011175	Leucylproline	C11H20N2O3	228.147	1.15062	23.1809	9.30235	12.9324	10.0093	12.6712	8.61389	12.785	11.398	11.2394	14.42	18.7155	15.6134	10.2141	13.6001	0.94007	-0.0891597	0.757644	0.120535	0.152013	Negative
19	0.773	219.062	87.0318	HMDB0003609	2-Aminoacrylic acid	C3H5NO2	87.032	3	296.974	8235.04	7308.3	7081.43	7610.84	266.975	5133.26	7952.28	333.957	165.354	221.921	8085.94	9473.57	4372.17	1.17408	0.231526	0.759292	0.119591	0.134008	Negative
2309	0.882	169.096	168.089	HMDB0001431	Pyridoxamine	C8H12N2O2	168.09	3.97191	45.6891	32.8635	42.9099	32.4709	41.1187	28.2081	37.21	44.7215	38.1507	33.1641	40.9842	32.6629	39.6489	38.2221	0.973523	-0.0387137	0.773211	0.111702	0.191915	Positive
2730	6.732	204.065	203.057	HMDB0060484	Indolepyruvate	C11H9NO3	203.058	4.1523	4.05166	2.30531	5.22445	3.05079	4.04493	2.541	3.53636	4.09277	5.98434	3.07735	3.74674	2.67358	2.83261	3.73456	0.946926	-0.0786757	0.775103	0.110641	0.121692	Positive
1060	11.129	133.013	132.006	HMDB0000223	Oxalacetic acid	C4H4O5	132.006	0.4033	4.12074	9.01087	3.24642	9.31714	5.75684	6.44338	6.3159	12.6789	1.55953	5.41125	3.42968	5.2682	6.30877	5.77606	1.09346	0.128902	0.77616	0.110049	0.111437	Positive
2223	1.167	323.029	324.036	HMDB0000288	UMP	C9H13N2O9P	324.036	0	246.974	218.328	174.88	171.769	276.453	229.552	219.659	135.632	169.506	144.86	486.287	164.806	120.386	203.579	1.07899	0.109676	0.792212	0.101159	0.168875	Negative
2004	13.098	305.249	306.256	HMDB0010378	5,8,11-Eicosatrienoic acid	C20H34O2	306.256	0	75.163	260.524	367.753	315.599	317.324	235.985	262.058	363.458	351.833	249.618	107.575	360.469	233.258	277.702	0.943667	-0.083651	0.795975	0.0991006	0.178537	Negative
1598	14.574	147.032	146.025	HMDB0000208	Oxoglutaric acid	C5H6O5	146.022	23.878	2.5796	3.83147	3.79155	3.71699	2.04619	3.45347	3.23655	1.48051	1.74468	1.39856	1.41823	2.30372	9.05431	2.9	1.11605	0.158401	0.797276	0.0983915	0.101629	Positive
3285	3.125	261.144	260.136	HMDB0011171	gamma-Glutamylleucine	C11H20N2O5	260.137	3.54336	3.63523	2.83189	4.05247	3.63514	4.48195	2.91125	3.59132	2.8738	4.7252	2.45098	4.17499	2.93444	3.70747	3.47781	1.03264	0.0463331	0.802495	0.0955576	0.158607	Positive
2062	10.451	311.223	312.23	HMDB0242602	9-Hpode	C18H32O4	312.23	1	2.54515	2.48565	2.36161	2.34936	1.98425	3.14602	2.47867	2.53213	2.85704	1.09083	1.06926	2.76437	3.84747	2.36018	1.0502	0.0706696	0.806453	0.0934211	0.205487	Negative
748	0.798	193.035	194.042	HMDB0000127	Glucuronic acid	C6H10O7	194.043	3.31202	453.063	375.919	363.201	331.084	437.947	401.991	393.867	394.119	403.584	361.381	445.176	391.401	330.54	387.7	1.01591	0.0227691	0.807806	0.0926927	0.170045	Negative
1338	11.836	251.202	252.209	HMDB0000477	7,10-Hexadecadienoic acid	C16H28O2	252.209	0.674599	9.4592	14.7473	21.3945	15.0417	12.4928	17.081	15.0361	18.5846	19.0165	20.8736	4.34964	18.4042	13.4694	15.783	0.952676	-0.0699428	0.808222	0.0924691	0.169085	Negative
426	13.898	102.128	101.121	HMDB0032539	Triethylamine	C6H15N	101.12	0.499553	53.1251	84.9155	62.4271	61.4208	58.3061	52.5384	62.1222	77.3459	46.7275	58.9648	67.8902	65.7923	45.5569	60.3796	1.02886	0.0410472	0.809653	0.0917012	0.0991945	Positive
2167	0.734	159.05	158.042	HMDB0000462	Allantoin	C4H6N4O3	158.044	9.87116	30.7705	22.2168	28.9161	27.3429	24.6158	23.204	26.1777	25.7087	29.4265	25.7167	22.2281	25.308	26.2349	25.7705	1.0158	0.0226178	0.811856	0.0905209	0.15484	Positive
3518	1.668	462.067	463.074	HMDB0000536	Adenylsuccinic acid	C14H18N5O11P	463.074	0.814222	10.7432	1.55865	1.46317	1.438	1.34186	1.6524	3.03288	1.38071	1.39677	2.3554	13.6295	1.33878	1.68043	3.63027	0.835442	-0.259389	0.818141	0.0871721	0.0842884	Negative
3248	12.838	257.246	256.239	HMDB0000220	Palmitic acid	C16H32O2	256.24	4.52805	411.501	322.785	314.272	544.63	603.022	380.356	429.428	465.362	385.492	469.761	425.432	552.296	180.753	413.183	1.03932	0.0556347	0.823496	0.0843386	0.169606	Positive
4487	1.219	588.076	589.083	HMDB0252660	GDP-fucose	C16H25N5O15P2	589.082	1	15.4423	1.61742	3.83728	1.12315	3.35223	1.75927	4.52194	2.2003	2.59796	4.36741	14.3945	5.26153	2.27048	5.18202	0.872622	-0.196572	0.826544	0.0827341	0.0825613	Negative
712	4.973	117.091	116.084	HMDB0000535	Caproic acid	C6H12O2	116.084	0.685953	2.97315	5.36404	6.9946	7.98114	4.41662	0.52514	4.70912	2.68923	1.76765	7.15034	6.45902	4.35183	7.85318	5.04521	0.933383	-0.0994582	0.82791	0.0820171	0.150554	Positive
2252	12.779	325.184	326.192	HMDB0059915	4-Dodecylbenzenesulfonic Acid	C18H30O3S	326.192	0.108881	99.6216	233.729	861.719	414.45	296.579	242.963	358.177	1323.29	289.792	104.303	30.4416	350.805	298.499	399.522	0.896513	-0.157604	0.854957	0.0680557	0.121784	Negative
510	0.824	168.99	169.997	HMDB0001112	Glyceraldehyde 3-phosphate	C3H7O6P	169.998	3.37926	472.32	327.389	292.112	246.654	344.197	282.919	327.599	330.861	304.278	280.936	413.768	282.569	311.01	320.57	1.02192	0.0312889	0.856748	0.0671468	0.145829	Negative
512	0.832	147.076	105.042	HMDB0000187	Serine	C3H7NO3	105.043	5.17024	266.328	235.382	234.116	224.358	248.088	244.165	242.073	251.237	256.613	230.202	239.979	235.745	230.545	240.72	1.00562	0.00808493	0.859048	0.0659825	0.107541	Positive
2493	0.792	344.086	345.092	HMDB0002666	Thiamine monophosphate	C12H18N4O4PS	345.079	40.1147	44.6413	45.5489	110.488	45.2784	50.5117	41.2094	56.2795	80.4278	55.8283	43.9492	24.0286	46.5307	103.415	59.03	0.953406	-0.0688376	0.866403	0.0622799	0.0951867	Negative
1462	4.135	138.091	137.084	HMDB0000306	Tyramine	C8H11NO	137.084	3.23874	2.18377	1.55909	2.96075	2.78635	2.70015	3.61103	2.63352	1.84289	3.69791	1.3272	5.40853	1.78965	2.44129	2.75124	0.957212	-0.0630899	0.867911	0.0615248	0.103508	Positive
224	0.861	133.013	134.02	HMDB0000156	Malic acid	C4H6O5	134.022	8.82919	6118.39	2184.8	2298.07	2041.73	2396.51	2329.28	2894.8	2215.82	2055	3276.46	4544.6	2813.56	1823.71	2788.19	1.03823	0.0541327	0.892272	0.0495027	0.100991	Negative
983	2.163	217.119	218.126	HMDB0014515	Meprobamate	C9H18N2O4	218.127	2	13.5066	7.25873	9.5836	7.36709	12.4937	6.35743	9.42787	6.82722	5.15623	10.6177	16.6511	10.5263	5.00317	9.1303	1.03259	0.0462698	0.8944	0.0484682	0.0481221	Negative
1558	0.716	144.08	143.073	HMDB0033115	6-Methylquinoline	C10H9N	143.073	2.93061	10.7863	10.7908	11.9694	9.08178	8.3471	9.1594	10.0225	15.4848	15.9017	2.34263	8.53187	11.158	5.25344	9.77876	1.02492	0.035515	0.917704	0.0372976	0.0848235	Positive
256	14.523	138.018	139.026	HMDB0013188	3-Hydroxypicolinic acid	C6H5NO3	139.027	8	211.303	97.2	83.508	78.1559	79.8852	51.3418	100.232	86.4919	128.888	162.934	39.7294	92.8825	74.5576	97.5807	1.02717	0.0386814	0.928894	0.0320337	0.0526627	Negative
104	0.893	116.07	117.078	HMDB0000883	Valine	C5H11NO2	117.079	10.75	853.043	763.886	792.469	475.45	706.122	787.661	729.772	747.414	713.032	516.51	1079.66	507.357	761.207	720.863	1.01236	0.0177196	0.931605	0.0307684	0.113853	Negative
291	5.847	95.0493	94.042	HMDB0000228	Phenol	C6H6O	94.0419	1.65018	56.4949	82.0422	156.163	77.6572	65.6413	74.0611	85.3433	150.577	102.642	57.5458	50.4754	62.9628	76.8731	83.5127	1.02192	0.0312833	0.933004	0.0301164	0.0355196	Positive
2815	11.621	211.205	210.198	HMDB0032525	Tetradec-2-enal	C14H26O	210.198	3.49886	41.3654	34.9271	28.5873	29.9494	24.6798	17.2177	29.4545	25.1626	24.2192	24.5675	40.8589	33.2653	26.4302	29.0839	1.01274	0.0182626	0.933822	0.0297361	0.0122442	Positive
872	5.536	124.039	123.032	HMDB0001488	Nicotinic acid	C6H5NO2	123.032	0.962424	31.9538	10.4643	39.9813	17.6928	22.5137	9.88183	22.0813	13.1322	47.2118	17.863	22.3776	11.8125	16.3928	21.465	1.02871	0.0408398	0.934125	0.0295949	0.0786761	Positive
2266	11.123	167.033	166.026	HMDB0002428	Terephthalic acid	C8H6O4	166.027	4.08778	11.3884	10.7484	14.4264	13.4625	11.9762	11.6535	12.2759	11.5883	10.4489	11.4168	8.05982	23.8827	9.43686	12.4722	0.984258	-0.022891	0.936726	0.0283875	0.0184955	Positive
3557	8.589	297.241	296.234	HMDB0004667	13-HODE	C18H32O3	296.235	4.1011	7.03324	2.06826	2.77004	9.1434	9.85629	9.92949	6.80012	11.2289	5.0953	4.11511	4.02352	9.80078	5.71401	6.66293	1.02059	0.0294044	0.944501	0.0247975	0.0578329	Positive
2902	10.281	219.137	218.13	HMDB0014515	Meprobamate	C9H18N2O4	218.127	14.6379	4.33114	3.83969	3.38796	4.16298	3.38533	3.83267	3.82329	3.39886	7.43577	3.40912	2.72025	3.82536	2.44793	3.87288	0.987196	-0.0185912	0.949149	0.0226654	0.044423	Positive
545	4.306	172.097	173.104	HMDB0011756	N-Acetylleucine	C8H15NO3	173.105	5	23.0776	15.2674	21.409	14.0848	21.9709	15.4339	18.5406	21.5711	25.8914	16.5386	21.6949	14.1736	10.4357	18.3842	1.00851	0.0122185	0.957232	0.0189826	0.05972	Negative
176	0.84	128.034	129.041	HMDB0246561	4-Oxoproline	C5H7NO3	129.043	9.16821	990.463	760.319	418.656	616.903	635.332	1726.64	858.052	739.279	1419.17	423.401	211.067	822.602	1441.69	842.868	1.01802	0.0257591	0.957886	0.0186864	0.104194	Negative
3078	3.688	405.251	406.258	HMDB0000391	7-Ketodeoxycholic acid	C24H38O5	406.272	33.5596	15.4181	8.55652	9.70069	7.33779	9.40994	8.35193	9.79583	4.65119	7.13571	11.0143	15.5537	12.613	7.256	9.70398	1.00946	0.01359	0.96485	0.01554	0.0418377	Negative
1635	9.965	277.145	278.152	HMDB0013248	Monoethylhexyl phthalic acid	C16H22O4	278.152	0.0330467	11.7298	13.5676	19.9604	17.9015	14.7216	13.1822	15.1772	27.4388	7.75119	10.5775	22.222	14.8125	9.18524	15.3312	0.989953	-0.0145684	0.965463	0.0152645	0.0530631	Negative
664	0.847	185.056	186.064	HMDB0061890	Pyroglutamylglycine	C7H10N2O4	186.064	3	58.2878	63.5692	42.6594	64.2339	53.9773	63.6217	57.7249	64.7695	57.3046	57.1319	54.7042	60.2701	51.2488	57.5715	1.00266	0.00383861	0.969531	0.0134383	0.0273999	Negative
1088	0.887	134.046	133.038	HMDB0000191	Aspartic acid	C4H7NO4	133.038	5.88017	17.4413	15.2978	16.3703	14.1192	16.8625	15.7025	15.9656	16.8847	29.466	12.4624	13.6351	10.6295	12.1089	15.8644	1.00638	0.00917019	0.972799	0.011977	0.0676439	Positive
197	1.247	127.086	85.0525	HMDB0002039	2-Pyrrolidone	C4H7NO	85.0528	3.1022	10.6014	7.77095	8.61652	7.47528	11.1842	7.16037	8.80146	6.53583	11.9504	10.4907	7.64263	6.26673	10.1702	8.84276	0.995329	-0.00675492	0.972838	0.0119595	0.0136498	Positive
2255	4.744	166.086	165.078	HMDB0000159	Phenylalanine	C9H11NO2	165.079	3.86846	200.619	296.26	128.449	185.205	240.018	147.775	199.721	241.879	190.873	173.833	162.376	205.616	222.134	199.452	1.00135	0.00194582	0.992498	0.0032705	0.00603464	Positive
217	0.777	132.029	133.036	HMDB0000191	Aspartic acid	C4H7NO4	133.038	9.07802	2072.58	1787.57	1711.04	1612.53	2256.68	2008.98	1908.23	1780.76	2404.41	1708.81	1966.46	1874.78	1712.36	1907.93	1.00016	0.000228674	0.998394	0.000697921	0.0560039	Negative
417	0.824	143.081	101.047	HMDB0036458	ACPC	C4H7NO2	101.048	5.13097	26.647	12.97	32.1226	10.0778	30.9807	20.5592	22.2262	34.0531	9.25901	22.4139	33.8677	22.5425	11.2238	22.2267	0.99998	-2.91213e-05	0.999939	2.63315e-05	0.0387381	Positive

## Sheet: Enrichment ced-3 vs wt
Pathway enrichment for changes in ced-3(-) vs wild type No stress
Pathway	Total Known Metabolites in HMDB Pathway	Metabolites with t-test p<0.05	Expect Metabolites	p value	Enriched Ratio	-log10p	FDR	Metabolites in the pathway Tested	Percent Pathway Covered	Percent Metabolites in a pathway Tested with p<0.05
Homocysteine Degradation	9	6	0.914	6.24e-05	6.56455	4.20482	0.00102	6	0.666667	1
Carnitine Synthesis	22	8	2.23	0.000829	3.58744	3.08145	0.00739	9	0.409091	0.888889
Beta-Alanine Metabolism	34	10	3.45	0.00124	2.89855	2.90658	0.00866	11	0.323529	0.909091
Glutathione Metabolism	21	7	2.13	0.0032	3.28638	2.49485	0.0157	7	0.333333	1
Phospholipid Biosynthesis	27	7	2.95	0.0216	2.37288	1.66555	0.073	7	0.259259	1
Threonine and 2-Oxobutanoate Degradation	20	5	2.03	0.044	2.46305	1.35655	0.123	5	0.25	1
Porphyrin Metabolism	40	7	4.06	0.102	1.72414	0.9914	0.232	7	0.175	1
Methionine Metabolism	43	15	4.37	6.43e-06	3.43249	5.19179	0.000268	17	0.395349	0.882353
Tryptophan Metabolism	60	14	6.09	0.00167	2.29885	2.77728	0.0102	16	0.266667	0.875
Catecholamine Biosynthesis	20	7	2.03	0.00232	3.44828	2.63451	0.0134	8	0.4	0.875
Cysteine Metabolism	26	7	2.64	0.0118	2.65152	1.92812	0.0461	8	0.307692	0.875
Lysine Degradation	30	7	3.05	0.0259	2.29508	1.5867	0.0845	8	0.266667	0.875
Nicotinate and Nicotinamide Metabolism	37	7	3.76	0.0723	1.8617	1.14086	0.177	8	0.216216	0.875
Transfer of Acetyl Groups into Mitochondria	22	6	2.23	0.0183	2.69058	1.73755	0.0665	7	0.318182	0.857143
Selenoamino Acid Metabolism	28	6	2.84	0.056	2.11268	1.25181	0.144	7	0.25	0.857143
Cardiolipin Biosynthesis	11	5	1.12	0.00276	4.46429	2.55909	0.015	6	0.545455	0.833333
Histidine Metabolism	43	10	4.37	0.0082	2.28833	2.08619	0.0351	12	0.27907	0.833333
Vitamin B6 Metabolism	20	5	2.03	0.044	2.46305	1.35655	0.123	6	0.3	0.833333
Riboflavin Metabolism	20	5	2.03	0.044	2.46305	1.35655	0.123	6	0.3	0.833333
Plasmalogen Synthesis	26	5	2.64	0.115	1.89394	0.939302	0.256	6	0.230769	0.833333
Folate Metabolism	29	5	2.95	0.163	1.69492	0.787812	0.326	6	0.206897	0.833333
Fructose and Mannose Degradation	32	5	3.25	0.218	1.53846	0.661544	0.408	6	0.1875	0.833333
Sphingolipid Metabolism	40	5	4.06	0.384	1.23153	0.415669	0.561	6	0.15	0.833333
Glycine and Serine Metabolism	59	19	5.99	1.29e-06	3.17195	5.88941	0.000126	23	0.389831	0.826087
Valine, Leucine and Isoleucine Degradation	60	9	6.09	0.145	1.47783	0.838632	0.296	11	0.183333	0.818182
Glutamate Metabolism	49	16	4.98	8.22e-06	3.21285	5.08513	0.000268	20	0.408163	0.8
Ammonia Recycling	32	12	3.25	2.59e-05	3.69231	4.5867	0.000633	15	0.46875	0.8
Betaine Metabolism	21	8	2.13	0.000576	3.75587	3.23958	0.00564	10	0.47619	0.8
Spermidine and Spermine Biosynthesis	18	4	1.83	0.101	2.18579	0.995679	0.232	5	0.277778	0.8
Estrone Metabolism	24	4	2.44	0.221	1.63934	0.655608	0.408	5	0.208333	0.8
Pyrimidine Metabolism	59	15	5.99	0.000415	2.50417	3.38195	0.00452	20	0.338983	0.75
Citric Acid Cycle	32	9	3.25	0.0031	2.76923	2.50864	0.0157	12	0.375	0.75
Alanine Metabolism	17	6	1.73	0.00464	3.46821	2.33348	0.0217	8	0.470588	0.75
Mitochondrial Electron Transport Chain	19	6	1.93	0.00859	3.10881	2.06601	0.0351	8	0.421053	0.75
Glycolysis	25	6	2.54	0.0338	2.3622	1.47108	0.104	8	0.32	0.75
Pentose Phosphate Pathway	29	6	2.95	0.0649	2.0339	1.18776	0.163	8	0.275862	0.75
Gluconeogenesis	35	8	3.55	0.0197	2.25352	1.70553	0.0691	11	0.314286	0.727273
Galactose Metabolism	38	5	3.86	0.341	1.29534	0.467246	0.517	7	0.184211	0.714286
Pyruvate Metabolism	48	7	4.88	0.206	1.43443	0.686133	0.397	10	0.208333	0.7
Arginine and Proline Metabolism	53	13	5.38	0.00151	2.41636	2.82102	0.00986	19	0.358491	0.684211
Purine Metabolism	74	19	7.52	5.38e-05	2.5266	4.26922	0.00102	28	0.378378	0.678571
Urea Cycle	29	10	2.95	0.000293	3.38983	3.53313	0.00359	15	0.517241	0.666667
Warburg Effect	58	14	5.89	0.00116	2.37691	2.93554	0.00866	21	0.362069	0.666667
Malate-Aspartate Shuttle	10	4	1.02	0.013	3.92157	1.88606	0.0491	6	0.6	0.666667
Glycerolipid Metabolism	25	6	2.54	0.0338	2.3622	1.47108	0.104	9	0.36	0.666667
Tyrosine Metabolism	72	10	7.31	0.185	1.36799	0.732828	0.362	15	0.208333	0.666667
Phytanic Acid Peroxisomal Oxidation	26	4	2.64	0.267	1.51515	0.573489	0.456	6	0.230769	0.666667
Bile Acid Biosynthesis	65	6	6.6	0.665	0.909091	0.177178	0.766	9	0.138462	0.666667
Pantothenate and CoA Biosynthesis	21	5	2.13	0.0533	2.34742	1.27327	0.142	8	0.380952	0.625
Androgen and Estrogen Metabolism	33	5	3.35	0.238	1.49254	0.623423	0.424	8	0.242424	0.625
Starch and Sucrose Metabolism	31	6	3.15	0.0853	1.90476	1.06905	0.204	10	0.322581	0.6
Propanoate Metabolism	42	6	4.27	0.248	1.40515	0.605548	0.434	10	0.238095	0.6
Butyrate Metabolism	19	3	1.93	0.303	1.5544	0.518557	0.494	5	0.263158	0.6
Nucleotide Sugars Metabolism	20	3	2.03	0.332	1.47783	0.478862	0.516	5	0.25	0.6
Oxidation of Branched Chain Fatty Acids	26	3	2.64	0.502	1.13636	0.299296	0.682	5	0.192308	0.6
Mitochondrial Beta-Oxidation of Medium Chain Saturated Fatty Acids	27	3	2.74	0.528	1.09489	0.277366	0.682	5	0.185185	0.6
Mitochondrial Beta-Oxidation of Long Chain Saturated Fatty Acids	28	3	2.84	0.554	1.05634	0.25649	0.705	5	0.178571	0.6
Inositol Metabolism	33	3	3.35	0.669	0.895522	0.174574	0.766	5	0.151515	0.6
Fatty acid Metabolism	43	3	4.37	0.832	0.686499	0.0798767	0.896	5	0.116279	0.6
Phenylalanine and Tyrosine Metabolism	28	4	2.84	0.315	1.40845	0.501689	0.498	7	0.25	0.571429
Amino Sugar Metabolism	33	5	3.35	0.238	1.49254	0.623423	0.424	9	0.272727	0.555556
Alpha Linolenic Acid and Linoleic Acid Metabolism	19	3	1.93	0.303	1.5544	0.518557	0.494	6	0.315789	0.5
Androstenedione Metabolism	24	3	2.44	0.447	1.22951	0.349692	0.626	6	0.25	0.5
Mitochondrial Beta-Oxidation of Short Chain Saturated Fatty Acids	27	3	2.74	0.528	1.09489	0.277366	0.682	6	0.222222	0.5
Aspartate Metabolism	35	6	3.55	0.135	1.69014	0.869666	0.287	15	0.428571	0.4
Lactose Synthesis	20	2	2.03	0.62	0.985222	0.207608	0.732	5	0.25	0.4
Sulfate/Sulfite Metabolism	22	2	2.23	0.673	0.896861	0.171985	0.766	5	0.227273	0.4
Arachidonic Acid Metabolism	69	2	7.01	0.996	0.285307	0.00174066	1	5	0.0724638	0.4
Beta Oxidation of Very Long Chain Fatty Acids	17	2	1.73	0.529	1.15607	0.276544	0.682	6	0.352941	0.333333
Fatty Acid Biosynthesis	35	2	3.55	0.888	0.56338	0.051587	0.925	9	0.257143	0.222222

## Sheet: Tunicamycin
No	RT [min]	m/z	Molecular Weight	HMDB ID	Compound_name	Formula	Monoisotopic_Mass	Delta(ppm)	NT1	NT2	NT3	NT4	NT5	NT6	AVE(NT)	N1	N2	N3	N4	N5	N6	AVE(N)	FC(NT/N)	Log2(FC)	T-Test	Log10(p-value)	Mode
2338	2.031	170.996	169.988	HMDB0001112	Glyceraldehyde 3-phosphate	C3H7O6P	169.998	56.1446	24.9247	29.5162	33.6432	24.6435	27.8318	21.1142	26.9456	63.3555	67.5938	64.6966	74.2997	70.8911	72.0922	68.8215	0.391528	-1.35281	1.25379e-08	7.90178	Positive
4469	11.509	524.307	523.3	HMDB0061694	1-Oleoylglycerophosphoserine	C24H46NO9P	523.291	17.1433	6.00826	5.68805	3.43119	4.88062	4.51843	3.47233	4.66648	15.397	13.5438	15.9692	14.1745	14.033	16.4337	14.9252	0.312658	-1.67734	2.1793e-08	7.66168	Positive
2299	0.89	169.035	168.028	HMDB0000289	Uric acid	C5H4N4O3	168.028	3.80896	595.813	581.83	597.815	582.107	553.089	390.349	550.167	22.031	87.1507	34.445	43.2414	55.9922	39.2936	47.0256	11.6993	3.54835	3.86987e-08	7.4123	Positive
4336	11.098	494.321	493.314	HMDB0010383	LPC(16:1)	C24H48NO7P	493.317	4.78274	33.0048	30.6446	32.7581	26.7356	40.4844	24.316	31.3239	118.741	90.1422	122.384	125.795	103.179	107.888	111.355	0.281298	-1.82983	1.04154e-07	6.98232	Positive
1305	1.586	248.04	249.047	HMDB0001319	Pyridoxine 5'-phosphate	C8H12NO6P	249.04	28.9366	35.5993	30.0008	30.9901	31.1074	36.1028	31.3155	32.5193	3.86963	14.5283	5.50982	4.8324	5.01519	4.3092	6.34409	5.12593	2.35781	1.11544e-07	6.95256	Negative
4284	10.364	480.307	479.299	HMDB0011506	LPE(18:1)	C23H46NO7P	479.301	4.42174	163.115	128.206	148.563	145.405	201.771	137.6	154.11	372.712	379.872	412.131	432.911	345.678	453.408	399.452	0.385804	-1.37406	2.01059e-07	6.69668	Positive
4286	11.511	480.344	479.336	HMDB0010407	LPC(P-16:0)	C24H50NO6P	479.338	4.26599	33.6179	19.0565	21.762	21.9305	28.68	22.2074	24.5424	73.5917	65.0118	75.1613	66.0237	60.0809	79.2403	69.8516	0.351351	-1.50902	2.49111e-07	6.60361	Positive
4294	11.349	482.322	481.315	HMDB0011130	LPE(18:0/0:0)	C23H48NO7P	481.317	4.42413	34.8379	35.2431	38.3974	35.1281	41.0293	28.2373	35.4788	123.39	86.5133	128.774	124.634	123.895	137.565	120.795	0.293711	-1.76753	4.26175e-07	6.37041	Positive
4362	9.118	500.275	499.268	HMDB0011519	LPE(20:5)	C25H42NO7P	499.27	4.18454	46.1428	41.4759	43.9046	44.6457	63.5676	46.8784	47.7692	148.908	146.82	153.242	136.283	109.49	176.464	145.201	0.328987	-1.6039	1.31031e-06	5.88262	Positive
3577	9.357	299.257	298.249	HMDB0034297	Ricinoleic acid	C18H34O3	298.251	4.50947	16.3392	15.6911	17.3328	16.5357	29.3132	19.3207	19.0888	57.8982	48.7028	52.8371	60.2976	48.8531	67.5461	56.0225	0.340734	-1.55328	1.48179e-06	5.82921	Positive
3695	9.133	323.257	322.249	HMDB0005045	15-HETrE	C20H34O3	322.251	4.48394	2.41487	2.9303	2.66076	3.27379	5.06022	3.9147	3.37577	12.5963	9.8999	13.4685	12.1127	9.84754	14.9506	12.1459	0.277935	-1.84718	2.25806e-06	5.64626	Positive
3395	3.125	276.133	275.126	HMDB0013209	Alanyltryptophan	C14H17N3O3	275.127	3.42176	0.7927	0.401401	0.759138	0.397697	0.523258	0.269649	0.523974	2.5063	2.70853	2.0868	2.86486	2.05152	3.31403	2.58867	0.20241	-2.30465	2.30375e-06	5.63757	Positive
166	0.787	125.034	126.042	HMDB0000262	Thymine	C5H6N2O2	126.043	7.91354	219.988	210.315	205.64	193.784	187.291	211.536	204.759	128.933	156.428	128.741	124.011	112.322	134.504	130.823	1.56516	0.646312	2.43658e-06	5.61322	Negative
3817	9.105	498.263	499.27	HMDB0011519	LPE(20:5)	C25H42NO7P	499.27	0.141777	357.291	323.025	299.067	404.65	529.95	551.71	410.949	1351.36	1293.64	1644.61	1056.05	1132.72	1160.91	1273.22	0.322764	-1.63145	4.53988e-06	5.34296	Negative
2275	1.288	167.056	166.048	HMDB0060256	Xylonic acid	C5H10O6	166.048	3.38426	251.572	262.172	314.449	251.438	317.755	201.772	266.526	51.2128	132.247	50.4259	64.5756	63.1672	75.8009	72.905	3.6558	1.87019	4.65576e-06	5.33201	Positive
886	0.817	124.999	123.992	HMDB0256485	phosphonoacetaldehyde	C2H5O4P	123.993	2.46112	549.804	439.885	536.081	389.425	407.744	382.775	450.952	186.131	210.753	139.438	150.207	143.196	136.477	161.034	2.80036	1.48561	4.71453e-06	5.32656	Positive
346	0.857	151.025	152.033	HMDB0000292	Xanthine	C5H4N4O2	152.033	5.69212	400.505	239.68	300.431	290.55	331.656	393.381	326.034	34.042	139.919	40.528	39.7526	41.7849	34.7811	55.1346	5.91341	2.56399	4.85124e-06	5.31415	Negative
496	0.848	167.02	168.027	HMDB0000289	Uric acid	C5H4N4O3	168.028	5.77292	18827.4	11536.5	13461.9	12263.9	17675.2	15061.2	14804.3	646.477	6085.65	910.248	705.735	1246.97	1112.8	1784.65	8.2954	3.05231	5.13917e-06	5.28911	Negative
512	4.041	169.013	170.021	HMDB0005807	Gallic acid	C7H6O5	170.022	4.66584	5.23076	5.34921	4.87152	4.08255	6.58993	3.47158	4.93259	0.462218	1.80366	0.650676	0.420501	0.199346	0.887657	0.737343	6.68968	2.74194	7.75076e-06	5.11066	Negative
4235	11.778	466.328	465.32	HMDB0000138	Glycocholic acid	C26H43NO6	465.309	23.2574	464.029	183.421	210.387	222.852	248.698	185.686	252.512	908.366	572.485	776.967	778.833	783.617	695.985	752.709	0.335471	-1.57574	1.24581e-05	4.90455	Positive
81	0.81	111.019	112.026	HMDB0000300	Uracil	C4H4N2O2	112.027	9.79567	232.043	223.556	211.078	201.704	183.928	212.922	210.872	145.217	162.612	139.021	124.624	127.726	144.041	140.54	1.50044	0.585382	1.28264e-05	4.89189	Negative
2255	4.744	166.086	165.078	HMDB0000159	Phenylalanine	C9H11NO2	165.079	3.86846	79.5767	67.4073	107.002	49.5081	100.142	89.4813	82.1863	241.879	190.873	173.833	162.376	205.616	222.134	199.452	0.412061	-1.27907	1.43231e-05	4.84396	Positive
872	5.536	124.039	123.032	HMDB0001488	Nicotinic acid	C6H5NO2	123.032	0.962424	169.548	197.147	229.675	155.141	192.344	94.2579	173.019	13.1322	47.2118	17.863	22.3776	11.8125	16.3928	21.465	8.06053	3.01087	1.60881e-05	4.79349	Positive
1258	4.117	136.038	135.031	HMDB0000742	Homocysteine	C4H9NO2S	135.035	30.9491	7.66137	34.02	35.5132	27.8989	30.9653	31.9806	28.0066	86.5367	77.4692	60.0914	69.7114	64.1192	76.7864	72.4524	0.386551	-1.37127	1.66832e-05	4.77772	Positive
1858	4.752	149.059	148.052	HMDB0000567	Cinnamic acid	C9H8O2	148.052	4.31942	67.1167	55.5632	102.225	44.7525	56.6152	98.4253	70.783	246.852	166.882	176.754	166.833	209.222	218.766	197.551	0.358302	-1.48075	1.71282e-05	4.76629	Positive
558	0.822	173.092	174.1	HMDB0034365	Theanine	C7H14N2O3	174.1	5	62.9936	33.9497	33.1427	25.1412	37.7847	37.2043	38.3694	161.131	128.516	130.582	117.428	189.52	111.69	139.811	0.274437	-1.86545	1.71703e-05	4.76522	Negative
1853	1.289	149.045	148.037	HMDB0000606	2-Hydroxyglutaric acid	C5H8O5	148.037	2.13888	379.847	432.071	512.68	403.704	533.846	307.113	428.21	90.4783	220.218	120.511	101.95	86.3458	130.081	124.931	3.42758	1.77719	1.91947e-05	4.71682	Positive
4041	9.561	528.309	529.317	HMDB0011523	LPE(22:4)	C27H48NO7P	529.317	0.397858	156.391	155.179	149.424	134.463	240.297	191.057	171.135	415.967	366.288	560.97	392.442	423.074	372.334	421.846	0.405682	-1.30158	1.99463e-05	4.70014	Negative
2099	11.779	155.01	154.002	HMDB0245296	2-Phosphonopropionic acid	C3H7O5P	154.003	4.09292	15.6256	5.78629	6.75048	7.3498	6.79327	6.20931	8.08579	27.253	17.8242	22.6977	23.5162	26.9856	23.3137	23.5984	0.342642	-1.54523	2.08929e-05	4.68	Positive
2249	1.289	166.072	165.064	HMDB0003282	1-Methylguanine	C6H7N5O	165.065	4.78521	403.44	445.852	529.316	384.707	549.185	322.535	439.172	85.2496	227.294	68.9878	84.2718	35.4799	121.651	103.822	4.23004	2.08067	2.11013e-05	4.67569	Positive
4274	9.664	478.291	477.284	HMDB0011507	LPE(18:2)	C23H44NO7P	477.286	2.82698	11.9744	19.3831	21.7274	23.8316	36.4742	27.9002	23.5485	58.0377	60.7234	62.7749	60.747	46.1728	74.5771	60.5055	0.389196	-1.36143	2.41276e-05	4.61749	Positive
2142	4.302	316.167	317.174	HMDB0028940	Leucyltryptophan	C17H23N3O3	317.174	0	10.2957	3.72075	4.0798	2.75729	7.0043	3.27335	5.18854	19.7036	19.2241	24.8879	31.828	21.7255	18.1314	22.5834	0.22975	-2.12186	2.79628e-05	4.55342	Negative
2478	3.037	343.13	344.137	HMDB0040937	Lactitol	C12H24O11	344.132	16.0938	3.21118	1.34433	1.22201	0.705778	3.50073	1.18087	1.86082	6.108	6.00985	7.62857	9.40491	8.37544	6.05674	7.26392	0.256172	-1.96481	3.23853e-05	4.48965	Negative
3741	9.01	335.257	334.249	HMDB0000879	Tetrahydrodeoxycorticosterone	C21H34O3	334.251	4.80165	20.2293	27.2967	31.145	24.4547	40.5016	27.9251	28.5921	69.2227	49.1695	79.7718	58.1114	67.3926	73.3731	66.1735	0.432077	-1.21064	3.27328e-05	4.48502	Positive
4491	9.24	530.322	529.315	HMDB0011523	LPE(22:4)	C27H48NO7P	529.317	4.00404	3.58613	4.26828	5.75015	4.00154	6.69619	4.02751	4.72163	8.50092	9.47546	9.71664	9.98928	8.61797	12.024	9.72071	0.485729	-1.04178	4.02457e-05	4.39528	Positive
2211	0.804	322.044	323.052	HMDB0000095	Cytidine monophosphate	C9H14N3O8P	323.052	0.312492	123.048	114.657	106.739	98.5289	92.0455	107.279	107.049	68.1059	75.3048	62.7794	74.8394	73.7298	55.0395	68.2998	1.56735	0.648324	4.06923e-05	4.39049	Negative
3155	0.882	246.144	245.137	HMDB0029125	Valylglutamine	C10H19N3O4	245.138	3.36996	11.1217	13.6614	14.0293	9.40473	9.05107	12.912	11.6967	26.0178	18.504	19.8259	20.7019	20.3478	23.3949	21.4654	0.54491	-0.875911	4.48506e-05	4.34823	Positive
3677	4.781	318.18	317.173	HMDB0028940	Leucyltryptophan	C17H23N3O3	317.174	4.04074	0.753239	0.902481	0.877211	1.18155	0.805217	0.413147	0.822142	1.5609	2.31019	2.15153	3.02323	2.30963	2.35188	2.28456	0.359868	-1.47446	4.97727e-05	4.30301	Positive
1088	0.887	134.046	133.038	HMDB0000191	Aspartic acid	C4H7NO4	133.038	5.88017	67.848	111.178	176.795	155.597	116.85	104.936	122.201	16.8847	29.466	12.4624	13.6351	10.6295	12.1089	15.8644	7.70281	2.94539	5.93349e-05	4.22669	Positive
3419	9.972	280.262	279.255	HMDB0062656	Linoleamide	C18H33NO	279.256	4.2781	297.899	57.4076	69.6726	48.7871	59.494	30.1256	93.8976	352.41	420.221	365.137	403.704	341.226	385.782	378.08	0.248354	-2.00953	6.02274e-05	4.22021	Positive
360	1.993	153.016	154.023	HMDB0000152	Gentisic acid	C7H6O4	154.027	20.2476	144.12	137.932	142.984	102.659	154.941	93.2837	129.32	243.91	222.421	305.413	315.589	338.581	234.212	276.688	0.467386	-1.09731	6.38942e-05	4.19454	Negative
695	0.817	116.071	115.063	HMDB0000162	Proline	C5H9NO2	115.063	0.248011	2124.78	1213.93	1518.42	1316.53	1529.53	909.049	1435.37	2695	2768.1	2463.06	2687.75	2636.09	3289.13	2756.52	0.520719	-0.941422	6.55363e-05	4.18352	Positive
3661	11.075	313.308	312.301	HMDB0002212	Arachidic acid	C20H40O2	312.303	5.22097	2.46417	0.376806	0.560802	1.30286	1.04566	0.541594	1.04865	4.27027	2.64237	4.60738	4.30276	3.7684	5.13398	4.12086	0.254473	-1.97442	6.65108e-05	4.17711	Positive
3620	12.546	305.246	304.239	HMDB0001043	Arachidonic acid	C20H32O2	304.24	5.65431	0.930641	1.49275	1.3994	1.2702	1.62182	1.72799	1.40713	5.98561	3.1401	5.04614	4.82093	4.04673	3.24104	4.38009	0.321257	-1.6382	8.29068e-05	4.08141	Positive
3442	10.057	452.278	453.286	HMDB0011503	LPE(16:0/0:0)	C21H44NO7P	453.286	0.222202	380.091	330.265	292.393	290.689	380.77	270.596	324.134	884.34	833.058	961.649	490.503	1006.45	746.521	820.42	0.395083	-1.33977	8.58216e-05	4.0664	Negative
1317	0.841	249.055	250.062	HMDB0001049	gamma-Glutamylcysteine	C8H14N2O5S	250.062	0.15093	27.3362	35.7041	48.0072	38.9688	35.7316	39.5874	37.5559	76.7554	56.2934	81.2538	100.737	75.6938	76.382	77.8525	0.482398	-1.0517	9.12475e-05	4.03978	Negative
14	0.761	104.107	71.0737	HMDB0031641	Pyrrolidine	C4H9N	71.0735	2.54254	1104.61	966.791	988.797	896.628	1037.68	878.785	978.883	542.849	693.763	430.736	773.378	525.562	601.079	594.561	1.6464	0.719311	9.16635e-05	4.0378	Positive
4005	9.066	398.325	397.317	HMDB0253127	hexadecenoylcarnitine	C23H43NO4	397.319	4.47718	4.75136	3.60375	3.28568	2.81556	4.04816	1.73163	3.37269	0.462897	1.20513	0.482074	0.39983	0.535809	0.512169	0.599651	5.62442	2.4917	9.28788e-05	4.03208	Positive
1100	0.882	135.03	134.022	HMDB0000156	Malic acid	C4H6O5	134.022	6.01917	705.19	1124.52	901.398	1142.61	1349.6	887.5	1018.47	431.036	549.458	295.472	386.785	390.485	352.798	401.005	2.53979	1.34471	0.00010776	3.96754	Positive
2045	0.886	152.056	151.049	HMDB0000132	Guanine	C5H5N5O	151.049	3.70612	707.786	970.147	871.635	1050.8	1361.78	895.447	976.265	422.501	549.274	294.607	382.088	384.717	353.032	397.703	2.45476	1.29558	0.000134883	3.87004	Positive
637	1.213	183.015	184.022	HMDB0030097	5-Hydroxyisourate	C5H4N4O4	184.023	4	199.437	113.006	108.304	124.486	105.353	139.13	131.619	9.35209	79.8308	11.8375	8.16253	13.6537	13.7521	22.7648	5.7817	2.53149	0.000151519	3.81953	Negative
3713	11.83	327.325	326.317	HMDB0002345	Heneicosylic acid	C21H42O2	326.318	4.69047	13.7583	3.27001	3.94081	3.28939	3.51503	2.63581	5.06823	17.7745	12.1595	17.3626	16.6988	17.2546	17.4808	16.4551	0.308003	-1.69898	0.000165129	3.78218	Positive
13	0.836	208.962	81.9817	HMDB0001443	Phosphite	H3O3P	81.982	3	11.1934	14.7005	14.4013	22.4127	27.0792	5.99801	15.9642	45.2686	40.4496	28.5556	46.5274	53.1192	40.3975	42.3863	0.376635	-1.40876	0.000182233	3.73937	Negative
510	0.824	168.99	169.997	HMDB0001112	Glyceraldehyde 3-phosphate	C3H7O6P	169.998	3.37926	216.534	141.918	165.475	172.734	227.431	138.907	177.167	330.861	304.278	280.936	413.768	282.569	311.01	320.57	0.552661	-0.855535	0.000203008	3.69249	Negative
2071	0.853	313.043	314.05	HMDB0001308	5'-Phosphoribosyl-N-formylglycinamide	C8H15N2O9P	314.052	4	46.4992	98.5653	124.737	124.067	124.242	97.627	102.623	9.03165	39.5979	21.5104	44.9639	22.1028	17.3532	25.76	3.98382	1.99415	0.000212107	3.67344	Negative
1406	0.809	258.038	259.046	HMDB0001254	Glucosamine 6-phosphate	C6H14NO8P	259.046	0.435989	707.999	668.537	788.235	632.799	849.524	592.262	706.559	1046.17	1084.71	1059.02	1184.58	1212.27	851.866	1073.1	0.658426	-0.602906	0.000229998	3.63828	Negative
2057	0.879	153.04	152.033	HMDB0000292	Xanthine	C5H4N4O2	152.033	2.79802	189.788	384.981	343.108	324.925	429.447	294.631	327.813	145.045	164.653	130.009	133.447	133.346	128.302	139.134	2.3561	1.2364	0.000251594	3.5993	Positive
3775	11.086	492.309	493.317	HMDB0010383	LPC(16:1)	C24H48NO7P	493.317	0.021473	133.579	139.468	137.063	139.525	168.158	152.96	145.126	446.611	456.498	557.484	218.774	583.191	389.36	441.986	0.328349	-1.6067	0.000256734	3.59052	Negative
560	1.824	110.061	109.053	HMDB0001169	4-Aminophenol	C6H7NO	109.053	4.45792	3.52617	4.24358	5.86995	4.62488	1.9589	7.54731	4.62846	0.5075	0.262809	0.354411	0.2336	0.287334	0.238984	0.314106	14.7353	3.88121	0.000269823	3.56892	Positive
1074	3.012	227.14	228.147	HMDB0011175	Leucylproline	C11H20N2O3	228.147	1.15062	7.93415	3.78365	5.33602	2.28231	6.73395	2.74811	4.80303	11.398	11.2394	14.42	18.7155	15.6134	10.2141	13.6001	0.353163	-1.5016	0.000281541	3.55046	Negative
385	0.863	315.058	158.033	HMDB0003349	Dihydroorotic acid	C5H6N2O4	158.033	1	102.968	212.94	226.444	249.524	239.835	187.884	203.266	17.5223	143.091	19.7341	29.8578	26.0733	16.8564	42.1892	4.81796	2.26842	0.000303958	3.51719	Negative
1093	0.807	229.011	230.019	HMDB0001548	Ribose 5-phosphate	C5H11O8P	230.019	0.494915	663.919	685.287	625.083	697.491	390.073	801.56	643.902	1104.07	1006.08	900.429	1034.02	940.128	1215.29	1033.34	0.62313	-0.682395	0.000330439	3.48091	Negative
464	1.259	164.057	165.064	HMDB0003282	1-Methylguanine	C6H7N5O	165.065	6	133.154	90.1055	98.5511	105.383	168.728	85.9962	113.653	21.7423	64.6745	31.8254	46.8514	26.1996	18.7787	35.012	3.24611	1.69871	0.000341971	3.46601	Negative
2021	0.876	150.077	149.07	HMDB0002099	6-Methyladenine	C6H7N5	149.07	2.65143	31.3394	39.9137	40.8012	35.0527	40.7076	36.1133	37.3213	32.7347	24.7882	17.3768	20.4153	18.69	22.6623	22.7779	1.63849	0.712366	0.000356076	3.44846	Positive
3128	6.798	244.096	243.089	HMDB0000089	Cytidine	C9H13N3O5	243.086	12.5859	210.469	270.565	310.843	248.138	267.281	168.602	245.983	98.8787	175.736	87.089	128.148	111.604	119.383	120.14	2.04747	1.03384	0.000377844	3.42269	Positive
217	0.777	132.029	133.036	HMDB0000191	Aspartic acid	C4H7NO4	133.038	9.07802	3213.62	2939.01	2798.82	2402.1	2598.21	2560.35	2752.02	1780.76	2404.41	1708.81	1966.46	1874.78	1712.36	1907.93	1.44241	0.528483	0.00037825	3.42222	Negative
2788	0.875	209.092	208.084	HMDB0000684	Kynurenine	C10H12N2O3	208.085	2.94236	6.26891	5.86412	6.52237	4.42517	4.39512	6.58187	5.67626	17.2578	11.6053	8.32628	13.5934	10.7934	12.9328	12.4182	0.457093	-1.12944	0.000395708	3.40263	Positive
828	1.239	122.027	121.02	HMDB0000574	Cysteine	C3H7NO2S	121.02	1.8936	0.979744	2.55848	2.90041	1.90909	2.36766	1.36057	2.01266	3.67814	4.39072	3.8772	4.84634	4.42077	6.38661	4.59996	0.437538	-1.19252	0.000399035	3.39899	Positive
2803	6.714	211.132	210.125	HMDB0032797	Jasmonic acid	C12H18O3	210.126	3.73321	15.3673	46.0585	40.3206	39.9584	45.9871	28.8855	36.0962	9.40442	15.6373	6.59459	10.9328	7.26126	10.2093	10.0066	3.60724	1.85089	0.000418481	3.37832	Positive
3987	11.754	522.273	523.28	HMDB0061694	1-Oleoylglycerophosphoserine	C24H46NO9P	523.291	20.7706	9.32242	4.65944	4.53506	4.25281	3.80969	3.13775	4.95286	22.1045	19.9703	17.4178	6.96064	17.8753	17.0337	16.8937	0.293178	-1.77015	0.000428532	3.36802	Negative
2971	6.815	226.086	225.078	HMDB0038849	Murrayanine	C14H11NO2	225.079	3.81467	182.526	226.1	258.174	206.303	227.675	135.321	206.016	81.7507	145.233	72.6103	110.464	95.0916	102.267	101.236	2.03501	1.02504	0.00042922	3.36732	Positive
2309	0.882	169.096	168.089	HMDB0001431	Pyridoxamine	C8H12N2O2	168.09	3.97191	32.1259	28.1	23.5833	21.5339	19.8433	22.6308	24.6362	44.7215	38.1507	33.1641	40.9842	32.6629	39.6489	38.2221	0.644555	-0.633625	0.000474899	3.3234	Positive
3285	3.125	261.144	260.136	HMDB0011171	gamma-Glutamylleucine	C11H20N2O5	260.137	3.54336	1.52631	1.9783	0.682074	1.74286	1.68071	1.01278	1.43717	2.8738	4.7252	2.45098	4.17499	2.93444	3.70747	3.47781	0.41324	-1.27495	0.00054369	3.26465	Positive
3641	9.649	476.278	477.285	HMDB0011507	LPE(18:2)	C23H44NO7P	477.286	0.166104	159.099	225.842	209.718	256.479	374.811	350.311	262.71	506.896	565.642	688.161	374.828	550.096	498.401	530.671	0.495053	-1.01435	0.000568129	3.24555	Negative
3895	10.742	508.339	509.346	HMDB0011511	LPE(20:0/0:0)	C25H52NO7P	509.348	3.31705	1.20366	2.02488	2.80612	1.92726	2.48095	1.97518	2.06967	9.86266	8.21912	12.6907	3.83774	14.1882	8.50647	9.55082	0.216701	-2.20622	0.000576458	3.23923	Negative
22	1.997	87.0438	88.0511	HMDB0001873	Isobutyric acid	C4H8O2	88.0524	14.9854	20.4046	19.5851	19.7933	14.4254	28.8593	13.5334	19.4335	48.0781	37.4058	57.8265	82.8827	58.4468	40.1098	54.1249	0.359049	-1.47775	0.000650697	3.18662	Negative
2383	2.82	173.08	172.073	HMDB0000341	2-Octenedioic acid	C8H12O4	172.074	3.30598	13.1851	14.1	15.1434	6.77086	12.1537	6.59173	11.3241	18.4078	20.2425	16.2352	21.7045	21.5709	21.2432	19.9007	0.569033	-0.813415	0.000655588	3.18337	Positive
3051	4.277	233.149	232.141	HMDB0029065	Threonylleucine	C10H20N2O4	232.142	3.69227	1.07529	2.07388	0.729382	0.724305	0.571089	1.11418	1.04802	2.73157	2.48845	2.05064	2.64577	3.90451	4.03426	2.97587	0.352174	-1.50564	0.000669369	3.17433	Positive
3300	3.922	263.137	262.13	HMDB0028977	Methionylleucine	C11H22N2O3S	262.135	19.5444	2.8717	4.40848	4.88255	2.60783	4.60727	1.46142	3.47321	11.3194	9.01838	10.2977	20.4694	9.22448	15.7549	12.6807	0.273897	-1.86829	0.000769993	3.11351	Positive
3442	6.763	282.096	281.089	HMDB0006061	4-Hydroxyphenylacetylglutamic acid	C13H15NO6	281.09	2.90728	33.9402	52.0533	65.4297	39.3499	61.4523	30.3197	47.0908	12.1089	29.3167	12.3832	14.6351	12.4149	13.203	15.677	3.00383	1.5868	0.000773137	3.11174	Positive
391	0.902	101.023	100.016	HMDB0032523	Succinic anhydride	C4H4O3	100.016	0.759938	3.2127	3.19746	5.33974	4.23865	3.9156	3.09231	3.83274	1.71796	2.63044	1.54732	2.01207	2.27604	1.32883	1.91878	1.99749	0.998189	0.000825435	3.08332	Positive
1572	0.87	145.049	144.042	HMDB0259137	Triacetic acid	C6H8O4	144.042	3.60129	362.46	329.887	397.143	273.44	276.557	224.919	310.734	455.419	411.839	497.247	510.106	406.986	462.741	457.39	0.679364	-0.557743	0.000866253	3.06236	Positive
207	1.992	131.034	132.041	HMDB0001844	Methylsuccinic acid	C5H8O4	132.042	8.77551	975.532	917.087	964.152	682.043	1180.76	650.341	894.986	1900.52	1682.3	2345.21	3445.07	2395.99	1644.09	2235.53	0.400346	-1.32068	0.00087509	3.05795	Negative
929	0.869	127.039	126.031	HMDB0030776	Maltol	C6H6O3	126.032	3.04731	403.3	368.613	381.66	274.325	286.98	255.387	328.378	472.501	451.723	425.018	589.947	519.196	492.775	491.86	0.667624	-0.582892	0.000888712	3.05124	Positive
37	13.899	74.0968	73.0895	HMDB0041878	Diethylamine	C4H11N	73.0891	4.79747	47.3565	44.6973	45.59	50.3304	44.591	64.1303	49.4492	152.639	89.2916	111.361	96.0701	101.852	71.0102	103.704	0.476831	-1.06845	0.000899644	3.04593	Positive
1697	2.557	283.069	284.076	HMDB0000299	Xanthosine	C10H12N4O6	284.076	0.443065	32.5712	17.8856	19.6349	15.9181	29.3116	12.2392	21.2601	1.93064	11.5237	3.2188	6.21129	3.24425	0.686099	4.46913	4.7571	2.25008	0.000925917	3.03343	Negative
1049	3.205	132.08	131.073	HMDB0000466	3-Methylindole	C9H9N	131.073	3.3515	222.553	300.849	314.777	237.579	282.734	238.252	266.124	166.459	214.321	137.904	185.076	160.574	201.518	177.642	1.49809	0.583125	0.00104525	2.98078	Positive
2030	1.363	151.061	150.053	HMDB0001644	Xylulose	C5H10O5	150.053	4.37559	56.6913	46.2759	35.4202	40.9385	64.0142	37.4677	46.8013	18.9256	33.7397	17.293	25.4565	17.1143	23.0738	22.6005	2.07081	1.05019	0.0010623	2.97375	Positive
1502	0.815	266.088	267.096	HMDB0000050	Adenosine	C10H13N5O4	267.097	4.13307	50.3764	80.231	99.1258	82.1111	49.3088	67.2445	71.3996	102.185	110.394	99.7373	135.599	135.186	136.502	119.934	0.595325	-0.748251	0.00112658	2.94824	Negative
2423	0.86	175.107	174.1	HMDB0000893	Suberic acid	C8H14O4	174.089	60.837	21.4019	36.6764	43.2352	33.593	34.2903	31.8794	33.5127	50.2407	49.8179	43.61	48.0962	46.0828	46.51	47.3929	0.707124	-0.499964	0.00114802	2.94005	Positive
1500	0.879	140.107	139.099	HMDB0304521	Tropinone	C8H13NO	139.1	2.68903	4.68656	3.0819	3.82637	1.81964	3.00961	4.03112	3.4092	7.76431	5.98577	4.59263	5.87434	6.46107	5.63493	6.05218	0.563301	-0.828021	0.00117266	2.93083	Positive
3669	10.353	478.294	479.301	HMDB0011506	LPE(18:1)	C23H46NO7P	479.301	0.687132	1515.11	1040.73	1017.49	1106.23	1472.06	1148.42	1216.67	2575.18	2384.05	3130.54	1344.23	2644.12	2137.92	2369.34	0.513507	-0.961543	0.00130162	2.88552	Negative
367	0.729	154.061	155.068	HMDB0000177	Histidine	C6H9N3O2	155.069	6.6844	1198.04	1979.66	2169.75	1787.18	1862.44	1785.17	1797.04	1145.45	1353.01	1059.56	1084.16	1229.51	1195.67	1177.89	1.52564	0.609412	0.00132777	2.87688	Negative
2444	0.794	341.109	342.116	HMDB0000975	Trehalose	C12H22O11	342.116	0.14163	2893.67	3747.87	4146.35	3464.6	3575.82	4276.61	3684.16	8121.13	5491.26	6591.74	6111.5	6433.08	4234.49	6163.87	0.597702	-0.742502	0.00132989	2.87619	Negative
2730	6.732	204.065	203.057	HMDB0060484	Indolepyruvate	C11H9NO3	203.058	4.1523	5.08741	12.6423	13.798	10.2003	11.7875	7.26627	10.1303	4.09277	5.98434	3.07735	3.74674	2.67358	2.83261	3.73456	2.71258	1.43966	0.00135841	2.86697	Positive
4922	0.822	662.102	663.109	HMDB0000902	NAD	C21H27N7O14P2	663.109	1	174.065	385.022	316.795	353.919	254.74	378.828	310.562	144.593	202.766	159.001	175.917	160.037	127.97	161.714	1.92044	0.941434	0.00175208	2.75645	Negative
1069	9.009	133.064	132.057	HMDB0003441	Cinnamaldehyde	C9H8O	132.058	2.9902	61.4189	19.588	59.7679	21.8438	40.6351	26.1534	38.2345	83.4882	63.284	85.3896	71.6271	63.1345	88.9897	75.9855	0.503182	-0.990849	0.00184097	2.73495	Positive
485	4.775	165.055	166.062	HMDB0000779	Phenyllactic acid	C9H10O3	166.063	5.26418	32.1034	26.8467	27.7157	23.4401	22.1868	31.377	27.2783	16.46	16.4764	24.6115	12.5744	15.3771	19.2711	17.4618	1.56217	0.643553	0.00189745	2.72183	Negative
1429	0.888	137.045	136.038	HMDB0000157	Hypoxanthine	C5H4N4O	136.039	4.12214	118.151	254.221	291.326	251.137	277.749	184.78	229.561	118.272	151.498	84.0104	100.038	107.634	105.464	111.153	2.06527	1.04633	0.00192405	2.71578	Positive
3078	3.688	405.251	406.258	HMDB0000391	7-Ketodeoxycholic acid	C24H38O5	406.272	33.5596	5.52286	1.10045	1.40162	0.659655	3.19265	1.07612	2.15889	4.65119	7.13571	11.0143	15.5537	12.613	7.256	9.70398	0.222475	-2.16828	0.0020368	2.69105	Negative
664	0.847	185.056	186.064	HMDB0061890	Pyroglutamylglycine	C7H10N2O4	186.064	3	56.2725	32.6369	30.6477	32.3548	43.1374	22.9086	36.3263	64.7695	57.3046	57.1319	54.7042	60.2701	51.2488	57.5715	0.630977	-0.66434	0.00204085	2.69019	Negative
1479	1.166	263.071	264.078	HMDB0002381	N-Acetylcystathionine	C9H16N2O5S	264.078	0	5.82981	6.6686	6.89423	6.07209	8.03415	7.19304	6.78199	3.58318	5.16998	5.21365	1.54328	5.11861	3.11737	3.95768	1.71363	0.777054	0.00214847	2.66787	Negative
4170	8.92	446.325	445.317	HMDB0062337	N-Oleoyl tyrosine	C27H43NO4	445.319	4.3988	4.20622	6.63844	7.68256	5.56989	8.05642	4.19386	6.0579	1.51129	3.14715	1.58486	3.31744	2.39162	4.3285	2.71347	2.23252	1.15868	0.00219222	2.65912	Positive
66	0.762	104.034	105.041	HMDB0000187	Serine	C3H7NO3	105.043	12.3102	1556.04	935.506	998.864	957.479	847.037	1031.99	1054.49	571.637	840.581	480.821	427.053	549.62	550.858	570.095	1.84967	0.887265	0.00223645	2.65044	Negative
3804	0.873	348.069	347.061	HMDB0001044	2'-dGMP	C10H14N5O7P	347.063	4.65143	219.532	449.361	448.488	489.556	381.883	343.284	388.684	222.154	263.799	228.906	183.509	217.25	202.267	219.647	1.76958	0.823409	0.0022587	2.64614	Positive
137	1.373	117.018	118.025	HMDB0000254	Succinic acid	C4H6O4	118.027	11	10780.9	27064	28080.9	21638.6	24649.3	20521.5	22122.5	8247.77	11923.3	11237.8	14126.6	12242.9	7607.38	10897.6	2.03003	1.0215	0.00227586	2.64286	Negative
4393	9.205	506.322	505.315	HMDB0011483	LPE(20:2)	C25H48NO7P	505.317	3.79842	6.60751	14.457	16.3388	12.7513	21.6906	13.8462	14.2819	25.5546	25.866	29.8885	31.2258	17.3235	36.9517	27.8017	0.513706	-0.960985	0.00243028	2.61434	Positive
924	0.822	213.016	214.024	HMDB0001351	Deoxyribose 1-phosphate	C5H11O7P	214.024	0	2901.69	2668.21	4417.05	3324.84	2147.98	4074.82	3255.77	4522.44	4844.53	4408.01	4501.97	5363.97	5488.86	4854.96	0.670606	-0.576463	0.00255705	2.59226	Negative
1529	0.866	348.069	142.027	HMDB0002349	Muconic acid	C6H6O4	142.027	0.62439	207.132	422.146	420.699	464.652	363.893	318.197	366.12	213.256	251.936	214.058	175.357	208.642	191.507	209.126	1.75071	0.807943	0.00261017	2.58333	Positive
610	0.793	179.055	180.063	HMDB0001889	Theophylline	C6H12O6	180.063	1	1748.6	2246.23	2146.63	2154.3	2882.04	2137.86	2219.28	2897.87	3029.31	3389.34	3747.61	2968.72	2601.18	3105.67	0.714589	-0.484815	0.0026261	2.58069	Negative
53	0.884	101.023	102.031	HMDB0000005	2-Ketobutyric acid	C4H6O3	102.032	11.1148	2796.36	4339.2	4781.91	4085.06	4373.52	3728.94	4017.5	5244.46	5100.29	5382.24	6222.28	5999.86	4756.79	5450.99	0.737023	-0.440219	0.0027103	2.56698	Negative
374	0.853	155.009	156.016	HMDB0000226	Orotic acid	C5H4N2O4	156.017	4	16.5136	20.9636	9.44024	35.8969	18.3161	27.4053	21.4226	7.56606	9.45876	5.96837	2.23154	2.66638	7.42255	5.88561	3.63983	1.86387	0.00273699	2.56273	Negative
197	1.335	130.086	131.093	HMDB0000687	Leucine	C6H13NO2	131.095	9.21979	5552.64	4238.65	4094.58	3859.18	5274.88	3473.91	4415.64	6411	6065.46	7021.41	9697.35	7131.04	5857	7030.54	0.628065	-0.671014	0.00274963	2.56073	Negative
465	0.857	104.071	103.064	HMDB0000112	gamma-Aminobutyric acid	C4H9NO2	103.063	2.92503	83.3659	173.884	181.849	164.989	165.343	129.927	149.893	91.1598	98.1364	97.7834	87.6448	74.285	80.5174	88.2545	1.69842	0.764192	0.00277221	2.55717	Positive
20	0.904	87.0074	88.0149	HMDB0000243	Pyruvic acid	C3H4O3	88.016	13.452	3136.92	4486.18	4939.56	4225.57	4665.4	3758.59	4202.04	5396.54	5265.28	5504.69	6412.29	6109.87	4879.76	5594.74	0.751069	-0.412982	0.00283081	2.54809	Negative
2463	4.26	180.08	179.073	HMDB0247968	Acridine	C13H9N	179.073	3.06742	6.47635	8.68624	9.0337	10.0096	7.33049	7.65439	8.19847	5.91894	4.98819	5.73496	3.58981	7.20322	4.14473	5.26331	1.55766	0.639384	0.0028418	2.54641	Positive
3187	5.919	251.081	250.073	HMDB0001049	gamma-Glutamylcysteine	C8H14N2O5S	250.062	44.2999	1.77	6.82151	7.28517	4.52558	7.37663	4.66485	5.40729	1.59891	3.39355	1.56499	1.10664	1.36428	0.371196	1.56659	3.45162	1.78728	0.0029253	2.53383	Positive
2205	0.845	162.076	161.068	HMDB0000510	Aminoadipic acid	C6H11NO4	161.069	3.77382	611.084	433.769	543.553	350.511	328.573	280.255	424.624	589.998	625.075	629.13	763.979	621.434	720.382	658.333	0.644999	-0.632631	0.00294584	2.53079	Positive
3674	11.497	478.33	479.338	HMDB0010407	LPC(P-16:0)	C24H50NO6P	479.338	0.114427	214.775	130.181	112.497	118.971	164.614	127.306	144.724	355.45	382.376	375.39	128.872	367.094	270.448	313.271	0.461976	-1.11411	0.00306838	2.51309	Negative
627	7.189	113.06	112.052	HMDB0301801	Sorbic acid	C6H8O2	112.052	1.06647	23.6064	14.8271	16.792	18.2374	21.5896	17.405	18.7429	13.5951	14.3253	13.2777	12.3082	14.1308	13.4991	13.5227	1.38603	0.470962	0.00327546	2.48473	Positive
324	0.917	148.043	149.05	HMDB0000696	Methionine	C5H11NO2S	149.051	8	184.793	108.875	95.1684	106.459	149.899	84.5622	121.626	39.4531	76.5842	45.4084	67.1263	63.8454	56.581	58.1664	2.091	1.0642	0.00330234	2.48118	Negative
1604	7.189	147.065	146.057	HMDB0000422	2-Methylglutaric acid	C6H10O4	146.058	3.62054	1135.16	1179.91	1219	1262.19	1315.88	1358.53	1245.11	919.266	1236.67	995.205	932.003	999.393	1049.13	1021.94	1.21837	0.284958	0.00332214	2.47858	Positive
794	0.833	199	200.008	HMDB0001321	Erythrose, 4-phosphate	C4H9O7P	200.009	1	2872.09	3495.46	4419.68	3301.09	2197.74	4080.75	3394.47	4482.42	4807.11	4420.28	4524.91	5383.35	5420.2	4839.71	0.701378	-0.511735	0.00334443	2.47568	Negative
21	0.846	162.076	72.0208	HMDB0031647	Acrylic acid	C3H4O2	72.0211	4.29557	339.895	265.208	349.685	236.44	236.961	173.947	267.023	369.414	365.831	416.326	421.304	328.239	431.223	388.723	0.686923	-0.54178	0.003508	2.45494	Positive
1977	12.52	303.233	304.24	HMDB0001043	Arachidonic acid	C20H32O2	304.24	0.263831	361.779	304.701	278.451	290.488	330.349	330.243	316.002	768.312	917.466	856.511	204.45	821.361	755.074	720.529	0.438569	-1.18912	0.00354905	2.44989	Negative
676	0.801	115.087	114.079	HMDB0000323	3-Amino-2-piperidinone	C5H10N2O	114.079	0.727143	66.2492	106.965	102.781	91.3483	116.6	97.4659	96.9016	138.915	156.583	100.781	148.34	131.942	144.477	136.84	0.708139	-0.497895	0.00378631	2.42178	Positive
696	0.848	187.108	188.115	HMDB0000759	Glycylleucine	C8H16N2O3	188.116	3.68064	56.4972	17.7446	23.8152	25.7404	30.356	44.2367	33.065	72.7405	158.791	65.4169	95.3014	72.9478	79.2168	90.7357	0.36441	-1.45636	0.00382696	2.41715	Negative
929	7.291	213.186	214.193	HMDB0000910	Tridecanoic acid	C13H26O2	214.193	2.19463	1.83613	2.21226	1.99007	2.57041	1.37714	2.64812	2.10569	1.39195	1.54421	1.00287	0.831099	1.36827	1.43868	1.26285	1.66741	0.737613	0.00389822	2.40913	Negative
4400	9.983	508.338	507.33	HMDB0011512	LPE(20:1)	C25H50NO7P	507.332	4.09883	129.425	219.233	245.556	187.795	271.817	174.604	204.738	293.746	258.775	324.52	366.882	272.884	398.031	319.14	0.641532	-0.640408	0.00390306	2.40859	Positive
3018	3.428	229.154	228.146	HMDB0011175	Leucylproline	C11H20N2O3	228.147	4.78862	7.67641	7.6395	8.18762	5.82629	8.7812	2.03951	6.69176	15.0499	33.9789	14.4176	45.0313	18.9537	25.0638	25.4159	0.263291	-1.92527	0.00396267	2.40201	Positive
441	7.19	103.039	102.032	HMDB0000005	2-Ketobutyric acid	C4H6O3	102.032	2.01841	61.7471	65.9185	65.055	67.6195	72.3274	72.9264	67.599	49.145	67.1722	56.8759	47.3842	51.7615	57.2936	54.9387	1.23044	0.299179	0.0042065	2.37608	Positive
1324	0.877	136.061	135.054	HMDB0000034	Adenine	C5H5N5	135.054	3.7406	1489.27	3195.31	3822.46	3182.18	3572.21	2922.05	3030.58	1889.82	1466.27	1777.39	1631.71	2078.75	1738.47	1763.74	1.71827	0.780959	0.00433608	2.3629	Positive
3223	0.817	255.084	254.077	HMDB0029438	Phosphoarginine	C6H15N4O5P	254.078	4.07797	4.75887	27.0046	27.3821	24.9551	19.3861	5.48333	18.1617	2.78898	3.49224	2.06722	2.23604	2.25593	2.57313	2.56892	7.06976	2.82166	0.00458887	2.33829	Positive
246	4.738	136.039	137.047	HMDB0001123	2-Aminobenzoic acid	C7H7NO2	137.048	8.01526	22.5406	104.957	89.3761	87.6293	114.831	75.4994	82.4722	20.9423	45.4096	22.4436	35.7321	44.7951	19.6971	31.5033	2.61789	1.3884	0.00478731	2.31991	Negative
1006	3.195	130.065	129.058	HMDB0033731	Quinoline	C9H7N	129.058	2.47353	101.618	123.363	142.953	102.562	122.05	73.5956	111.024	63.6567	77.0739	60.9331	70.2018	90.8283	72.0612	72.4592	1.53222	0.615626	0.00478889	2.31977	Positive
759	3.243	119.073	118.065	HMDB0000407	2-Hydroxy-3-methylbutyric acid	C5H10O3	118.063	19.6998	21550.9	24536.4	21285.9	22975.9	23866	23378.5	22932.3	23741.8	27522.5	26460.1	25826.9	24540.9	27914.1	26001.1	0.881975	-0.181191	0.0047929	2.3194	Positive
3028	1.211	230.113	229.106	HMDB0028739	Asparaginyl-Proline	C9H15N3O4	229.106	2.86323	1.6982	0.956475	1.16856	0.757874	0.613853	0.876679	1.01194	1.2491	1.60046	2.55018	1.94833	2.79835	3.03682	2.19721	0.460558	-1.11855	0.00482899	2.31614	Positive
2290	0.882	168.065	167.058	HMDB0001545	Pyridoxal	C8H9NO3	167.058	3.55061	23.906	30.2008	38.8101	20.6038	27.6739	20.3406	26.9225	44.3157	35.1478	33.9667	40.3366	36.2897	44.1472	39.034	0.689721	-0.535915	0.0052611	2.27892	Positive
3428	4.668	281.137	280.13	HMDB0302844	Phaseic acid	C15H20O5	280.131	3.72593	14.2794	30.4172	38.5732	27.606	38.3642	20.5742	28.3024	12.4409	19.0853	11.4945	13.4623	12.3371	13.5603	13.7301	2.06134	1.04358	0.00526633	2.27849	Positive
1246	0.821	243.028	244.035	HMDB0001265	Fucose 1-phosphate	C6H13O8P	244.035	0.140869	388.049	657.448	580.903	622.11	350.022	701.811	550.057	704.294	789.442	710.21	793.232	811.423	887.129	782.622	0.702839	-0.508734	0.00545179	2.26346	Negative
97	0.9	80.974	79.9666	HMDB0250109	Metaphosphoric acid	HO3P	79.9665	1.16299	36.0714	49.9475	64.6515	47.2728	41.0886	39.6129	46.4408	70.999	53.3671	64.1167	61.1007	66.7537	64.9647	63.5503	0.730772	-0.452507	0.00545595	2.26313	Positive
3891	1.25	364.063	363.056	HMDB0001397	Guanosine monophosphate	C10H14N5O8P	363.058	4.95502	5.69868	12.3118	14.7218	11.9731	10.8552	10.3909	10.9919	6.90423	6.44311	4.96884	6.52939	4.67884	8.21592	6.29005	1.74751	0.805298	0.00553727	2.2567	Positive
1499	0.875	140.081	139.074	HMDB0012234	Histidinal	C6H9N3O	139.075	4.11234	256.048	300.96	360.509	256.415	306.472	284.395	294.133	482.957	374.61	382.666	389.831	312.263	474.459	402.798	0.730226	-0.453586	0.00560003	2.25181	Positive
4687	0.855	664.113	663.106	HMDB0000902	NAD	C21H27N7O14P2	663.109	5.34095	37.9645	83.8927	102.628	77.7514	82.656	53.8536	73.1244	32.8575	46.5173	40.2855	41.3014	38.7047	36.0534	39.2866	1.8613	0.896313	0.00579638	2.23684	Positive
316	0.881	147.029	148.036	HMDB0000606	2-Hydroxyglutaric acid	C5H8O5	148.037	7.5884	3436.26	5449.96	5952.81	5034.48	5451.9	4624.61	4991.67	6233.9	6172.6	6420.98	6770.36	7146.37	5781.18	6420.9	0.77741	-0.363253	0.00590621	2.22869	Negative
4735	3.499	786.16	785.153	HMDB0001248	FAD	C27H33N9O15P2	785.157	5.18935	0.591042	0.905905	1.02352	1.01444	1.08373	0.717906	0.889423	0.693916	0.508374	0.642266	0.489843	0.668169	0.491261	0.582305	1.52742	0.611095	0.00608163	2.21598	Positive
1998	0.852	305.018	306.025	HMDB0011640	Uridine 2',3'-cyclic phosphate	C9H11N2O8P	306.025	0	120.109	43.2682	39.591	53.5844	61.7109	55.1446	62.2346	9.79185	42.418	14.188	15.1879	11.9797	6.76385	16.7216	3.72182	1.89601	0.00610605	2.21424	Negative
2531	0.854	347.04	348.047	HMDB0000175	Inosinic acid	C10H13N4O8P	348.047	0.804707	172.313	480.505	444.985	427.331	413.786	457.122	399.34	178.926	195.594	294.125	201.874	261.825	231.763	227.351	1.75649	0.812697	0.00614342	2.21159	Negative
4932	1.255	664.118	665.125	HMDB0001487	NADH	C21H29N7O14P2	665.125	0.553738	4.42035	10.9752	10.2813	18.7496	21.3423	10.7633	12.7553	3.77545	4.45778	3.9036	3.82231	4.13693	3.89586	3.99865	3.18991	1.67351	0.00617591	2.2093	Negative
4095	0.857	428.035	427.028	HMDB0000960	dGDP	C10H15N5O10P2	427.029	3.47692	18.4846	36.9131	43.6509	40.8911	45.2911	26.271	35.2503	20.7798	15.5106	20.6457	15.7098	25.0814	18.6129	19.39	1.81796	0.862321	0.0061911	2.20823	Positive
3097	1.413	241.018	240.011	HMDB0000192	Cystine	C6H12N2O4S2	240.024	53.9457	3.31474	15.3486	17.3019	14.0489	13.1263	10.9201	12.3434	4.47666	5.39446	5.60068	4.82823	5.73204	6.29127	5.38722	2.29124	1.19613	0.00635114	2.19715	Positive
23	0.763	88.039	89.0463	HMDB0000161	Alanine	C3H7NO2	89.0477	15.1433	1738.45	896.54	1124.76	870.835	1098.12	1105.24	1138.99	739.733	809.733	586.183	749.591	624.84	511.494	670.262	1.69932	0.764957	0.00636347	2.19631	Negative
2607	2.206	192.065	191.058	HMDB0000763	5-Hydroxyindoleacetic acid	C10H9NO3	191.058	2.79056	11.9214	37.4479	41.4919	22.0558	40.1239	26.1528	29.8656	37.7505	52.1369	42.2438	63.6689	53.6268	64.4221	52.3082	0.570955	-0.80855	0.00645486	2.19011	Positive
492	8.222	105.07	104.063	HMDB0034240	Styrene	C8H8	104.063	0.670212	41.3081	41.4336	39.5578	43.8419	52.8697	44.6141	43.9375	25.6851	44.7444	26.6155	33.2807	25.3081	34.2251	31.6432	1.38853	0.473559	0.0068828	2.16224	Positive
988	3.564	129.091	128.083	HMDB0031342	Cyclohexanecarboxylic acid	C7H12O2	128.084	2.18317	71.7189	158.928	179.673	133.295	140.219	104.239	131.346	21.955	106.28	63.645	72.8345	65.6218	68.7641	66.5167	1.97462	0.981578	0.00709955	2.14877	Positive
3460	3.682	455.098	456.105	HMDB0001520	Flavin mononucleotide	C17H21N4O9P	456.105	0.844539	126.343	130.966	160.688	103.077	213.599	91.7409	137.736	51.9105	76.8848	91.2783	97.6835	59.1671	37.7452	69.1116	1.99295	0.994904	0.00725418	2.13941	Negative
867	3.166	203.082	204.089	HMDB0000929	Tryptophan	C11H12N2O2	204.09	2.92831	3318.76	3298.87	3560.9	2736.42	4301.57	2409.86	3271.06	2304.64	2730.36	2145.92	2294.7	2350.63	2052.69	2313.15	1.41411	0.499898	0.00732554	2.13516	Negative
2418	0.87	175.071	174.064	HMDB0000854	Formiminoglutamic acid	C6H10N2O4	174.064	3.02658	44.7583	35.5347	38.0398	29.4196	35.1348	26.2139	34.8502	28.6469	26.4838	16.2781	23.7398	24.6808	25.5707	24.2334	1.43811	0.524171	0.00748445	2.12584	Positive
3684	11.334	480.309	481.317	HMDB0011130	LPE(18:0/0:0)	C23H48NO7P	481.317	0.164979	260.501	160.31	143.574	151.669	177.912	194.44	181.401	403.542	498.342	369.413	118.611	504.549	394.159	381.436	0.475574	-1.07226	0.00754694	2.12223	Negative
2779	5.255	208.096	207.089	HMDB0000512	N-Acetyl-L-phenylalanine	C11H13NO3	207.09	3.58921	143.957	194.352	211.037	170.795	204.123	132.54	176.134	108.182	151.075	110.118	121.989	118.829	143.752	125.657	1.4017	0.487177	0.00757197	2.12079	Positive
4956	1.26	336.043	674.1	HMDB0060465	cyclic GMP-AMP	C20H24N10O13P2	674.1	1	4.27467	3.23736	2.28652	3.59971	7.31204	1.38705	3.68289	0.577165	0.704842	0.577206	0.676688	0.66525	1.77113	0.828713	4.44411	2.15189	0.00760603	2.11884	Negative
197	1.247	127.086	85.0525	HMDB0002039	2-Pyrrolidone	C4H7NO	85.0528	3.1022	5.05503	6.27048	5.99563	6.07874	5.19215	3.27815	5.3117	6.53583	11.9504	10.4907	7.64263	6.26673	10.1702	8.84276	0.600683	-0.735324	0.00761306	2.11844	Positive
3478	13.948	285.277	284.27	HMDB0000827	Stearic acid	C18H36O2	284.272	4.64484	21.4925	21.2518	21.5377	15.5321	8.65468	32.8936	20.2271	35.6521	41.823	48.1822	35.3863	42.9631	20.0704	37.3462	0.541611	-0.884672	0.00767445	2.11495	Positive
1609	0.929	275.017	276.024	HMDB0001316	6-Phosphogluconic acid	C6H13O10P	276.025	2.54741	4.93324	9.11437	6.15773	4.92067	9.23386	4.67324	6.50552	36.3456	7.88181	18.2527	50.6404	22.0747	26.4	26.9325	0.241549	-2.04961	0.00774469	2.111	Negative
5011	8.427	698.226	699.233	HMDB0001902	Pteroyltriglutamic acid	C29H33N9O12	699.225	11.4304	39.8151	17.3001	20.9946	17.6361	35.0096	11.2677	23.6705	4.0313	15.8358	6.81553	7.35656	6.66713	3.38429	7.34843	3.22117	1.68758	0.00779581	2.10814	Negative
762	9.011	119.085	118.078	HMDB0059899	methylstyrene	C9H10	118.078	1.78119	1799.97	931.727	1334.15	1080.02	1818.15	1346.37	1385.07	1615.98	1831.67	2576.81	3353.61	2814.42	4020.03	2702.09	0.512591	-0.964119	0.00806514	2.09339	Positive
1771	12.054	289.217	290.225	HMDB0002961	Dihydrotestosterone	C19H30O2	290.225	0.137121	12.427	11.2388	8.45684	10.0501	10.7911	12.2848	10.8748	33.0286	25.0862	25.5588	5.01504	28.2329	27.368	24.0483	0.452206	-1.14495	0.00838141	2.07668	Negative
2332	0.883	170.092	169.084	HMDB0000001	Methylhistidine	C7H11N3O2	169.085	4.59302	19.4417	16.0425	21.1755	15.8581	20.0753	14.672	17.8775	26.8087	21.7457	18.1876	26.2939	23.3118	24.1655	23.4189	0.763381	-0.389525	0.00848874	2.07116	Positive
1796	12.666	291.233	292.24	HMDB0000495	Androstanediol	C19H32O2	292.24	0.101738	26.8807	23.698	16.793	21.7936	20.4441	27.1464	22.7926	65.7165	46.5136	65.9946	11.8503	60.2633	51.787	50.3542	0.452646	-1.14355	0.00871613	2.05968	Negative
5136	3.517	784.151	785.158	HMDB0001248	FAD	C27H33N9O15P2	785.157	1.52268	7.12294	59.8014	48.7417	43.8379	81.2006	25.5486	44.3755	10.6975	8.54737	9.61319	17.507	10.3405	2.42336	9.85482	4.50293	2.17086	0.00935087	2.02915	Negative
4204	3.703	457.11	456.103	HMDB0001520	Flavin mononucleotide	C17H21N4O9P	456.105	3.62812	12.8005	20.0456	21.0554	18.6856	23.5876	8.14153	17.386	5.57319	12.4304	6.75572	10.7351	8.3711	10.9756	9.14018	1.90216	0.927635	0.00997729	2.00099	Positive
928	3.246	127.031	126.023	HMDB0246404	4-Chlorotoluene	C7H7Cl	126.024	3.07799	241.702	252.462	245.242	235.619	270.851	250.103	249.33	281.684	295.635	361.55	282.062	256.913	310.477	298.053	0.836527	-0.257515	0.0102066	1.99112	Positive
1234	1.208	242.114	243.122	HMDB0028805	Glutaminylproline	C10H17N3O4	243.122	0	350.741	148.561	167.024	130.848	218.655	133.722	191.592	302.14	290.052	366.934	346.117	367.624	237.825	318.449	0.601641	-0.733026	0.0103367	1.98562	Negative
574	7.186	111.044	110.037	HMDB0254943	2,4-Hexadienedial	C6H6O2	110.037	0.630998	185.079	242.345	208.568	260.046	225.074	231.595	225.451	155.502	195.239	210.023	148.409	154.129	198.852	177.026	1.27355	0.348856	0.0105226	1.97788	Positive
851	0.772	202.083	203.09	HMDB0028839	Glycyl-Glutamine	C7H13N3O4	203.091	2	73.4265	52.4035	63.8734	58.5513	60.914	60.3945	61.5939	45.1779	63.8509	33.7172	44.167	45.7942	45.0616	46.2948	1.33047	0.411935	0.0106131	1.97416	Negative
1072	0.759	133.097	132.09	HMDB0000214	Ornithine	C5H12N2O2	132.09	0.966297	912.83	573.07	656.432	763.743	906.683	433.164	707.653	1277.44	1293.74	1131.9	1242.71	1190.8	595.013	1121.93	0.630744	-0.664874	0.011026	1.95758	Positive
883	0.907	205.035	206.042	HMDB0006471	Methylisocitric acid	C7H10O7	206.043	1	342.2	365.711	505.901	390.977	205.741	349.039	359.928	260.324	270.145	225.18	143.749	232.213	219.094	225.117	1.59885	0.677031	0.0111212	1.95385	Negative
3431	11.188	281.246	280.239	HMDB0000673	Linoleic acid	C18H32O2	280.24	4.42573	12.686	12.5435	13.9285	10.8366	17.7977	13.6727	13.5775	9.14499	11.2995	9.4109	9.90714	7.94974	12.3435	10.0093	1.35649	0.439879	0.0112827	1.94759	Positive
4621	1.065	606.074	607.082	HMDB0000290	UDP-N-Acetylglucosamine	C17H27N3O17P2	607.082	0.544446	949.489	6477.61	6689.64	5547.59	7765.63	3471.76	5150.29	1431.35	1414.34	1902.11	3258.28	2052.8	678.638	1789.59	2.87792	1.52503	0.0113163	1.9463	Negative
1578	0.839	272.089	273.096	HMDB0000667	Thyronine	C15H15NO4	273.1	15.0054	77.5325	93.2004	103.628	100.68	112.884	92.6833	96.7681	109.637	119.84	109.23	109.905	142.995	124.305	119.319	0.811005	-0.302217	0.0113227	1.94605	Negative
2329	0.864	170.08	169.073	HMDB0000216	Norepinephrine	C8H11NO3	169.074	3.98183	93.419	102.894	109.968	77.4612	91.8024	66.8085	90.3922	78.7797	78.1535	60.2078	57.7848	58.472	67.4803	66.813	1.35291	0.43607	0.0113434	1.94526	Positive
2004	13.098	305.249	306.256	HMDB0010378	5,8,11-Eicosatrienoic acid	C20H34O2	306.256	0	154.58	133.723	116.747	175.075	146.797	162.945	148.311	363.458	351.833	249.618	107.575	360.469	233.258	277.702	0.534066	-0.904911	0.0120143	1.9203	Negative
1411	0.853	258.109	259.117	HMDB0038516	Linatine	C10H17N3O5	259.117	0.349916	274.428	145.085	141.584	147.513	167.58	207.082	180.545	242.111	271.358	232.364	236.785	241.657	267.456	248.622	0.726185	-0.461591	0.012197	1.91375	Negative
1850	10.319	295.228	296.235	HMDB0004667	13-HODE	C18H32O3	296.235	0.0840211	10.2409	4.97234	4.29906	5.63226	8.41785	6.52109	6.68059	13.7855	9.56993	10.0887	7.52587	11.9619	16.5362	11.578	0.577006	-0.793341	0.0123891	1.90696	Negative
1462	3.175	261.128	262.135	HMDB0028977	Methionylleucine	C11H22N2O3S	262.135	0.584698	14.043	0.914922	0.888465	1.78781	10.1298	1.1304	4.81574	15.2235	12.3392	16.0744	28.7722	12.7615	9.79076	15.8269	0.304275	-1.71655	0.0123957	1.90673	Negative
1609	0.819	147.112	146.105	HMDB0000182	Lysine	C6H14N2O2	146.106	3.06424	64.9113	185.512	125.477	72.2073	132.155	148.031	121.382	329.28	367.658	103.872	299.813	168.932	283.76	258.886	0.468863	-1.09276	0.0126674	1.89731	Positive
1351	0.772	253.071	254.078	HMDB0029438	Phosphoarginine	C6H15N4O5P	254.078	0.181527	5.95521	88.526	74.5789	71.0815	30.2481	27.3003	49.615	5.36524	23.4764	4.53095	4.7175	5.51192	5.48276	8.18079	6.06482	2.60046	0.0129649	1.88723	Negative
2903	4.933	219.148	218.141	HMDB0002004	5-Methoxydimethyltryptamine	C13H18N2O	218.142	3.6362	3.89941	1.36414	2.46087	3.26015	3.89568	2.52141	2.90028	6.25515	14.1814	3.9349	8.99174	4.63473	7.54985	7.59129	0.382053	-1.38815	0.0136957	1.86342	Positive
1494	3.831	140.026	139.018	HMDB0013188	3-Hydroxypicolinic acid	C6H5NO3	139.027	60.7295	2.70141	3.36695	2.70619	3.59823	3.72819	3.77776	3.31312	3.90318	5.23121	3.7175	4.01344	3.968	5.21217	4.34092	0.763231	-0.389808	0.0140508	1.8523	Positive
3200	7.188	253.106	252.099	HMDB0000071	Deoxyinosine	C10H12N4O4	252.086	50.7967	208.463	219.781	228.258	232.553	260.087	248.515	232.943	166.111	237.631	180.599	189.131	180.738	211.166	194.229	1.19932	0.262217	0.0142676	1.84565	Positive
3697	0.818	324.058	323.05	HMDB0000095	Cytidine monophosphate	C9H14N3O8P	323.052	4.42948	14.7289	21.9178	28.7314	22.5422	21.6054	19.2899	21.4693	14.3426	15.0173	14.1701	17.2791	15.4692	17.7455	15.6706	1.37003	0.45421	0.0144573	1.83991	Positive
2584	0.842	189.086	188.079	HMDB0006029	N-Acetylglutamine	C7H12N2O4	188.08	3.81159	70.6537	62.5988	73.7502	59.0273	61.2085	54.2682	63.5845	51.9788	55.6839	43.9714	53.1839	57.0783	56.5668	53.0772	1.19796	0.260582	0.0151197	1.82046	Positive
427	0.853	161.008	162.016	HMDB0002070	4-Hydroxy-2-oxoglutaric acid	C5H6O6	162.016	5	252.75	424.954	464.971	420.715	542.423	346.591	408.734	250.707	279.016	342.654	318.669	262.555	178.987	272.098	1.50216	0.587035	0.0155106	1.80937	Negative
41	1.222	243.062	99.0319	HMDB0240653	Succinimide	C4H5NO2	99.032	1	41.2933	18.4984	18.21	18.3869	25.1118	17.6023	23.1838	26.1751	52.8924	42.9199	52.5971	50.5248	26.0899	41.8665	0.553754	-0.852682	0.0156865	1.80448	Negative
62	0.879	207.014	104.011	HMDB0000691	Malonic acid	C3H4O4	104.011	3	108.839	183.625	219.819	194.927	306.387	141.546	192.524	81.8582	72.4258	103.731	180.419	85.2602	28.2009	91.9824	2.09305	1.06561	0.015719	1.80358	Negative
419	0.808	160.06	161.068	HMDB0000510	Aminoadipic acid	C6H11NO4	161.069	6.44349	10334.4	2428.5	2356.87	3018.58	4722.76	3592.97	4409.02	7740.35	8403.11	7270.81	7378.22	8484.12	9496.49	8128.85	0.542391	-0.882594	0.0159173	1.79813	Negative
2385	0.899	173.091	172.084	HMDB0000721	Glycylproline	C7H12N2O3	172.085	3.67412	246.453	306.437	342.153	240.595	306.626	249.994	282.043	450.207	408.03	306.242	369.007	294.517	381.145	368.191	0.766023	-0.384541	0.0159795	1.79644	Positive
494	0.955	166.974	167.982	HMDB0000263	Phosphoenolpyruvic acid	C3H5O6P	167.982	5	77.9008	345.271	367.202	326.818	627.943	99.4457	307.43	31.3797	39.6339	67.302	181.528	33.7934	10.093	60.6217	5.07128	2.34235	0.0169325	1.77128	Negative
92	0.808	114.055	115.062	HMDB0000162	Proline	C5H9NO2	115.063	9.02579	10178.3	2490.97	2455.49	3129.37	4781.88	3631.25	4444.54	7633.92	8250.46	7161.78	7245	8374.59	9358.79	8004.09	0.555283	-0.848704	0.017081	1.76749	Negative
518	0.817	171.005	172.013	HMDB0000126	Glycerol 3-phosphate	C3H9O6P	172.014	5.43289	4828.65	6989.17	7651.37	10519.9	4915	9382.37	7381.08	11733.1	10282.6	8402.47	12741.6	9083.22	13035.7	10879.8	0.678421	-0.559746	0.0172812	1.76243	Negative
2186	3.213	160.075	159.068	HMDB0001190	Indoleacetaldehyde	C10H9NO	159.068	2.41352	141.418	202.225	200.901	161.538	180.698	106.399	165.53	103.185	135.619	99.2871	132.609	111.865	129.985	118.758	1.39384	0.479062	0.0178444	1.7485	Positive
332	14.563	97.9915	96.9842	HMDB0034830	Amidosulfonic acid	H3NO3S	96.9834	8.82979	20.7205	23.9928	20.419	17.8503	15.3908	34.3474	22.1201	15.9255	8.85953	11.6725	8.43728	20.5812	11.5568	12.8388	1.72291	0.78485	0.0187172	1.72776	Positive
1559	13.787	269.249	270.256	HMDB0002259	Heptadecanoic acid	C17H34O2	270.256	0.00122847	81.3033	81.237	75.2088	89.9163	68.138	115.827	85.2717	61.8388	83.8175	63.9391	22.2098	51.0665	47.7885	55.11	1.5473	0.629753	0.0188033	1.72577	Negative
1047	0.871	132.065	131.058	HMDB0001149	5-Aminolevulinic acid	C5H9NO3	131.058	4.75482	245.284	333.481	380.14	272.273	297.791	258.051	297.837	441.031	424.264	318.745	381.792	318.362	393.02	379.536	0.78474	-0.349714	0.0204257	1.68982	Positive
1124	1.264	231.135	232.142	HMDB0029065	Threonylleucine	C10H20N2O4	232.142	1.53842	10.8516	2.59629	2.18342	2.59438	10.8942	1.92074	5.17344	20.4811	15.1992	27.0343	72.5416	28.9548	15.0721	29.8805	0.173138	-2.53001	0.0210461	1.67683	Negative
552	0.877	173.008	174.016	HMDB0000072	Aconitic acid	C6H6O6	174.016	5.21746	99.2282	273.799	326.169	262.172	263.667	206.059	238.516	119.132	163.271	103.316	192.385	169.522	97.9223	140.925	1.69251	0.75916	0.0211179	1.67535	Negative
2957	9.571	391.286	392.293	HMDB0000626	Deoxycholic acid	C24H40O4	392.293	0	28.1583	7.14433	6.33301	5.57165	17.8779	8.70776	12.2988	0.771227	6.69071	0.944614	1.37969	1.00701	0.945972	1.95654	6.28601	2.65215	0.021136	1.67498	Negative
4411	10.696	510.353	509.346	HMDB0011511	LPE(20:0/0:0)	C25H52NO7P	509.348	3.86678	47.0098	55.2034	59.6299	52.1131	70.0904	45.304	54.8918	41.7368	46.1221	47.8561	46.8491	32.7128	43.5045	43.1302	1.2727	0.347891	0.0224735	1.64833	Positive
643	0.935	184.001	185.008	HMDB0000272	Phosphoserine	C3H8NO6P	185.009	5	125.681	40.6593	36.438	35.1557	94.1632	27.8646	59.9936	33.6198	12.8477	5.10194	7.12288	2.78185	23.1729	14.1078	4.2525	2.08831	0.0230232	1.63783	Negative
4983	2.774	686.142	687.149	HMDB0001373	Dephospho-CoA	C21H35N7O13P2S	687.149	1	0.56484	22.5218	24.0822	13.2756	16.8226	6.22654	13.9156	2.57259	2.52502	3.33509	7.45656	4.11321	1.59794	3.60007	3.86537	1.95061	0.0231662	1.63514	Negative
2683	0.85	362.051	363.058	HMDB0001397	Guanosine monophosphate	C10H14N5O8P	363.058	0.305844	588.566	1004.83	882.552	1228.13	1398.44	1213.02	1052.59	739.154	433.097	684.924	961.163	679.796	616.43	685.761	1.53492	0.618165	0.0238531	1.62246	Negative
993	2.737	218.103	219.11	HMDB0000210	Pantothenic acid	C9H17NO5	219.111	2.20281	965.276	1719.32	1898.23	1469.5	2053.3	1218.22	1553.98	810.846	1121.53	966.247	1510	938.782	749.858	1016.21	1.52919	0.612764	0.0244348	1.61199	Negative
1231	0.778	242.08	243.087	HMDB0000089	Cytidine	C9H13N3O5	243.086	5.7982	673.945	325.322	336.878	273.55	324.029	317.195	375.153	210.112	357.234	149.396	103.301	171.211	149.192	190.074	1.97372	0.980917	0.0253567	1.59591	Negative
2211	0.672	163.024	162.016	HMDB0002070	4-Hydroxy-2-oxoglutaric acid	C5H6O6	162.016	1.65368	21.528	17.839	20.6585	19.0254	21.2611	15.3476	19.2766	22.7225	26.9541	21.653	21.9601	20.0797	28.5721	23.6569	0.814839	-0.295412	0.0257514	1.5892	Positive
498	3.14	167.032	168.039	HMDB0000822	4-Hydroxymandelic acid	C8H8O4	168.042	19	43.0051	11.3035	9.44443	49.8325	8.76408	60.9583	30.5513	3.84798	14.3599	3.8525	2.18712	3.74883	3.72616	5.28708	5.77848	2.53069	0.0267078	1.57336	Negative
2772	0.842	207.097	206.09	HMDB0029070	Threonylserine	C7H14N2O5	206.09	3.45266	73.7992	65.0229	76.2246	62.7384	63.1721	57.1769	66.3557	58.8296	57.8336	47.1761	55.8794	61.2138	60.7656	56.9497	1.16516	0.220532	0.0269667	1.56917	Positive
684	0.83	148.06	115.026	HMDB0254310	Maleamic acid	C4H5NO3	115.027	4.89472	253.134	330.376	343.093	273.957	272.612	265.877	289.842	359.25	325.792	356.335	326.216	340.021	303.183	335.133	0.864856	-0.209469	0.0270702	1.56751	Positive
2596	11.14	190.049	189.042	HMDB0000715	Kynurenic acid	C10H7NO3	189.043	3.87794	29.3308	35.8427	44.825	43.9814	23.9654	35.1987	35.524	30.676	20.3286	23.0006	22.9046	33.7436	18.4463	24.8499	1.42954	0.515551	0.027227	1.565	Positive
169	0.829	127.016	128.023	HMDB0041833	Barbituric acid	C4H4N2O3	128.022	4	650.941	271.305	262.343	126.368	409.029	139.208	309.865	32.4789	267.54	58.7482	64.8014	38.9274	24.1222	81.103	3.82064	1.93381	0.0273552	1.56296	Negative
3793	12.028	494.325	495.332	HMDB0010382	LPC(16:0)	C24H50NO7P	495.332	0.0796859	28.7162	22.7437	21.8367	21.9845	17.2136	21.592	22.3478	63.3983	60.2593	29.0959	11.3753	65.7314	43.6928	45.5922	0.490167	-1.02865	0.0278467	1.55523	Negative
147	0.768	118.05	119.057	HMDB0000719	Homoserine	C4H9NO3	119.058	10.5256	2339.69	1275.26	1391.98	1285.06	1639.32	1218.1	1524.9	1044.37	1220.2	892.971	808.04	1057.74	1241.91	1044.21	1.46034	0.546309	0.0283589	1.54731	Negative
2560	0.875	187.107	186.1	HMDB0028695	Alanylproline	C8H14N2O3	186.1	3.45146	98.8812	102.654	115.011	80.1128	94.252	71.4245	93.7226	83.8697	89.3217	59.6561	65.6326	63.0278	76.5866	73.0158	1.28359	0.360188	0.0286503	1.54287	Positive
58	0.781	102.055	103.062	HMDB0000112	gamma-Aminobutyric acid	C4H9NO2	103.063	11.9202	1149.69	685.457	741.125	687.696	699.286	744.616	784.645	562.153	742.452	519.788	454.3	575.272	579.565	572.255	1.37115	0.455382	0.0291548	1.53529	Negative
600	1.242	112.05	111.043	HMDB0000630	Cytosine	C4H5N3O	111.043	1.27695	4.37838	10.895	13.9193	9.69533	23.9683	11.1263	12.3305	6.42717	5.90052	4.73818	4.16004	5.39134	6.42257	5.50664	2.2392	1.16298	0.0291824	1.53488	Positive
4246	8.974	468.307	467.299	HMDB0010379	LPC(14:0)	C22H46NO7P	467.301	4.40689	180.966	181.141	176.494	189.344	241.111	191.235	193.382	197.086	246.069	223.212	257.496	203.535	267.779	232.53	0.831644	-0.265963	0.0293149	1.53291	Positive
242	0.825	90.0552	89.0479	HMDB0000161	Alanine	C3H7NO2	89.0477	2.82463	85.7547	76.3591	95.8703	79.2186	71.7285	61.9877	78.4865	72.69	70.5498	54.2001	63.0328	64.2904	63.0913	64.6424	1.21416	0.279963	0.0294047	1.53158	Positive
3864	9.731	504.309	505.317	HMDB0011483	LPE(20:2)	C25H48NO7P	505.317	0.238648	132.837	245.938	243.848	245.315	366.199	330.329	260.744	169.23	220.393	201.768	141.861	147.25	135.621	169.354	1.53964	0.622596	0.0298017	1.52576	Negative
529	0.795	343.091	172.049	HMDB0001212	5-Hydantoinpropionic acid	C6H8N2O4	172.048	4	4.82708	18.0994	16.7274	14.9372	4.19912	13.7207	12.0852	4.34887	10.7373	3.67262	3.82384	4.46776	4.44412	5.24908	2.30234	1.2031	0.0301911	1.52012	Negative
2022	13.725	307.264	308.272	HMDB0005060	Eicosadienoic acid	C20H36O2	308.272	0.193349	37.2784	40.2659	35.759	34.5943	30.8995	48.7536	37.9251	30.2218	42.7887	15.7469	9.09225	26.3757	21.3683	24.2656	1.56292	0.644242	0.0304682	1.51615	Negative
545	4.306	172.097	173.104	HMDB0011756	N-Acetylleucine	C8H15NO3	173.105	5	29.7787	24.2898	25.7558	22.9565	42.3063	22.9883	28.0126	21.5711	25.8914	16.5386	21.6949	14.1736	10.4357	18.3842	1.52373	0.607606	0.0305415	1.51511	Negative
943	3.195	127.054	126.047	HMDB0000262	Thymine	C5H6N2O2	126.043	28.4233	683.684	898.941	982.173	728.633	806.815	494.834	765.847	510.318	685.284	484.968	607.459	501.706	630.542	570.046	1.34348	0.425976	0.0305601	1.51485	Positive
241	0.817	135.029	136.036	HMDB0000157	Hypoxanthine	C5H4N4O	136.039	18.2358	8209.07	10597.3	11885	14552.3	9968.83	8978.84	10698.5	15302	14204.7	11374.1	16589.7	11178.4	14961.8	13935.1	0.767738	-0.381314	0.0312777	1.50476	Negative
188	3.837	129.055	130.062	HMDB0000695	Ketoleucine	C6H10O3	130.063	8.48962	45.5191	89.7725	94.1774	80.8155	132.044	41.7351	80.6772	98.4632	130.922	119.101	186.965	139.882	95.7296	128.51	0.627787	-0.671652	0.0332492	1.47822	Negative
4487	1.219	588.076	589.083	HMDB0252660	GDP-fucose	C16H25N5O15P2	589.082	1	4.27428	40.2299	16.8506	29.9148	60.2942	9.64542	26.8682	2.2003	2.59796	4.36741	14.3945	5.26153	2.27048	5.18202	5.18489	2.37431	0.0333957	1.47631	Negative
1266	0.853	282.084	245.136	HMDB0029125	Valylglutamine	C10H19N3O4	245.138	1	31.0171	33.8611	48.9313	42.6783	49.1849	61.3108	44.4972	27.3401	40.2113	26.589	30.4961	35.252	33.0167	32.1509	1.38401	0.468858	0.0335799	1.47392	Negative
36	0.849	96.9683	97.9756	HMDB0001429	Phosphate	H3O4P	97.9769	13.6266	12407.6	15442	15565.7	13599.4	8101.78	13228.1	13057.4	9876.96	11967.8	9597.67	9683.5	10472.6	9253.33	10142	1.28747	0.364534	0.0335976	1.47369	Negative
72	0.707	110.071	111.079	HMDB0000870	Histamine	C5H9N3	111.08	9.60845	214.775	128.682	132.234	121.617	145.56	132.017	145.814	100.468	127.895	98.032	97.6038	119.722	108.936	108.776	1.3405	0.422767	0.0337146	1.47218	Negative
4649	0.847	611.145	612.152	HMDB0003337	Oxidized glutathione	C20H32N6O12S2	612.152	0.0459069	1089.81	1230.71	1156.13	1076.71	1794.29	1615.91	1327.26	923.987	819.964	1082.21	1058.25	1223.08	556.948	944.073	1.40589	0.491479	0.0343547	1.46401	Negative
785	0.867	120.065	119.058	HMDB0000719	Homoserine	C4H9NO3	119.058	3.8062	164.379	215.2	226.152	166.689	177.71	134.421	180.758	156.723	145.685	143.129	151.805	125.21	147.793	145.058	1.24612	0.317437	0.0352366	1.45301	Positive
159	1.211	122.023	123.031	HMDB0001488	Nicotinic acid	C6H5NO2	123.032	10.147	22.3568	17.2909	17.714	17.4368	20.8599	19.6301	19.2147	10.4591	19.5777	5.36823	3.6865	19.6215	14.2221	12.1559	1.5807	0.660562	0.0367613	1.43461	Negative
3036	0.88	231.097	230.089	HMDB0028761	Aspartyl-Proline	C9H14N2O5	230.09	3.96178	16.0378	13.3799	13.5471	8.27473	10.6689	10.547	12.0759	22.8491	15.7095	11.4694	14.6858	16.3377	21.496	17.0912	0.706555	-0.501126	0.0371652	1.42986	Positive
2632	0.826	196.063	195.056	HMDB0002404	Hydroxyhippuric acid	C9H9NO4	195.053	13.4436	37.2463	224.829	228.968	179.047	198.626	151.682	170.066	278.12	217.995	228.002	241.634	242.179	247.847	242.629	0.700931	-0.512655	0.0373961	1.42717	Positive
736	0.859	191.019	192.026	HMDB0000094	Citric acid	C6H8O7	192.027	3.39853	3532.4	4970.47	6883.28	4252.45	6016.56	3834.98	4915.02	2529.56	3383.44	3654.18	4767.08	3563.77	2479.23	3396.21	1.44721	0.533273	0.0383322	1.41644	Negative
3140	0.878	245.075	244.068	HMDB0000296	Uridine	C9H12N2O6	244.07	5.06465	12.6759	15.1581	22.2069	12.9527	16.8857	13.8299	15.6182	25.2462	16.353	16.1307	26.2987	19.7784	22.3725	21.0299	0.742666	-0.429214	0.0405779	1.39171	Positive
106	0.744	81.0452	80.0379	HMDB0003361	Pyrimidine	C4H4N2	80.0374	5.14587	5.94175	3.83969	10.873	14.839	9.43321	6.21346	8.52335	16.8138	17.6307	12.4034	15.4581	15.5482	6.3704	14.0375	0.607186	-0.719789	0.0413201	1.38384	Positive
1941	12.079	301.217	302.225	HMDB0001999	Eicosapentaenoic acid	C20H30O2	302.225	0.199203	1480.79	1499.44	1185.9	1392.7	1592.05	1910.67	1510.26	974.288	1693.58	921.233	183.325	1289.68	816.424	979.756	1.54147	0.624302	0.0421506	1.3752	Negative
1056	11.546	225.186	226.193	HMDB0002000	Myristoleic acid	C14H26O2	226.193	1.90137	31.3835	29.5256	23.2807	28.5756	26.4295	37.482	29.4462	24.6203	28.7997	18.0018	13.2111	25.3724	24.642	22.4412	1.31215	0.391928	0.0447052	1.34964	Negative
343	14.569	140.001	97.9676	HMDB0001448	Sulfate	H2O4S	97.9674	1.84508	10.573	1.90781	9.29145	11.0378	6.45206	7.76083	7.83717	5.65679	3.82654	4.81639	2.81032	5.93103	3.95023	4.49855	1.74215	0.800872	0.0453679	1.34325	Positive
333	0.795	195.05	150.052	HMDB0001644	Xylulose	C5H10O5	150.053	2	1683.22	2972.45	2813.41	2531.17	2225.06	2048.78	2379.02	1915.03	2276.98	1779.92	1967.24	1569.6	1744.93	1875.62	1.26839	0.342998	0.0463565	1.33389	Negative
4198	8.417	454.291	453.284	HMDB0011503	LPE(16:0/0:0)	C21H44NO7P	453.286	4.49888	147.333	138.91	133.682	154.884	183.889	144.856	150.592	139.844	196.826	185.733	186.29	159.45	215.387	180.588	0.833897	-0.262058	0.0464859	1.33268	Positive
1164	2.679	235.109	236.116	HMDB0028988	Phenylalanylalanine	C12H16N2O3	236.116	1	5.48168	1.65394	2.4037	1.79648	6.18678	1.40698	3.15493	4.26766	5.37753	8.33774	13.815	6.51936	4.03466	7.05866	0.446958	-1.16179	0.0475221	1.3231	Negative
1286	1.175	246.017	247.024	HMDB0001491	Pyridoxal 5'-phosphate	C8H10NO6P	247.025	1.14794	13.1533	10.3362	15.1826	16.8879	0.824017	9.91502	11.0498	15.3759	10.2135	19.069	27.7276	18.1017	20.3776	18.4775	0.598015	-0.741747	0.0489102	1.3106	Negative
2517	0.837	346.056	347.063	HMDB0001044	2'-dGMP	C10H14N5O7P	347.063	0.358261	2321.13	6912.28	6637.75	4849.95	3972.55	6313.63	5167.88	4337.91	4340.45	2665.03	3086.73	3065.37	2863.62	3393.18	1.52302	0.606933	0.049603	1.30449	Negative
1056	1.392	132.102	131.094	HMDB0000687	Leucine	C6H13NO2	131.095	3.04105	110.464	138.645	153.23	104.552	121.086	99.0648	121.174	151.817	159.107	160.848	138.002	116.753	146.379	145.484	0.832899	-0.263786	0.0496129	1.30441	Positive
4606	1.177	604.07	605.078	HMDB0003351	GDP-glucose	C16H25N5O16P2	605.077	1	20.1139	108.504	78.7659	47.8267	174.699	32.2809	77.0317	12.8617	12.9041	24.5413	59.5366	15.7051	3.80722	21.5593	3.57301	1.83714	0.0499186	1.30174	Negative
3563	9.053	298.273	297.266	HMDB0013648	Palmitoleoylethanolamde	C18H35NO2	297.267	3.29458	416.838	214.928	254.97	195.245	220.455	137.686	240.02	110.872	257.325	110.374	124.528	118.883	109.993	138.662	1.73097	0.791579	0.049945	1.30151	Positive
451	2.786	103.076	102.068	HMDB0000892	Valeric acid	C5H10O2	102.068	1.27793	2.17065	5.27396	5.62645	3.34321	5.63924	8.38302	5.07275	4.63027	2.70965	1.62722	2.52108	2.37922	3.53534	2.90046	1.74895	0.806486	0.0499766	1.30123	Positive
2171	7.186	159.08	158.073	HMDB0032861	2-Methoxynaphthalene	C11H10O	158.073	2.87805	3.28763	4.64404	4.52334	5.12132	5.32667	4.76079	4.61063	3.34115	4.77172	4.14859	3.58511	3.57117	3.21752	3.77254	1.22215	0.289426	0.0504533	1.29711	Positive
290	3.155	145.05	146.057	HMDB0000422	2-Methylglutaric acid	C6H10O4	146.058	7.18077	495.741	104.259	28.4992	417.101	94.0547	484.771	270.738	46.1457	159.957	84.0175	44.6196	38.5842	42.6105	69.3224	3.90549	1.9655	0.0506027	1.29583	Negative
3274	0.886	260.123	259.116	HMDB0038516	Linatine	C10H17N3O5	259.117	4.67229	35.972	63.8745	51.0247	35.2977	44.9142	59.9172	48.5001	80.0861	82.5045	45.3224	61.885	52.1211	75.0682	66.1645	0.733022	-0.448071	0.0510873	1.29169	Positive
766	0.789	242.079	197.08	HMDB0032055	N-Acetylhistidine	C8H11N3O3	197.08	2	180.256	77.5847	76.421	58.9281	101.254	92.5936	97.8397	41.1747	94.7647	46.4744	50.5787	63.0713	24.8823	53.491	1.82909	0.871123	0.0512186	1.29057	Negative
2064	11.913	311.296	312.303	HMDB0002212	Arachidic acid	C20H40O2	312.303	0	0.696613	0.739845	0.584479	0.598088	0.919639	1.63835	0.862836	0.533291	0.495567	0.434731	0.320547	0.477341	0.670426	0.48865	1.76575	0.820283	0.0517103	1.28642	Negative
1828	13.271	293.249	294.256	HMDB0034381	Methyl linoleate	C19H34O2	294.256	0.40668	18.5586	13.3707	12.6993	14.4179	13.5411	15.1012	14.6148	25.1903	34.1589	20.4173	9.04341	26.9348	18.9094	22.4424	0.651215	-0.618794	0.0533546	1.27283	Negative
1162	2.342	235.072	236.079	HMDB0060485	Formylkynurenine	C11H12N2O4	236.08	1	8.05191	3.62627	3.93207	3.18125	7.49928	0.89176	4.53042	4.86249	7.35199	7.50215	12.8897	8.37643	6.72321	7.951	0.569793	-0.811489	0.053934	1.26814	Negative
831	4.52	122.06	121.052	HMDB0004461	Benzamide	C7H7NO	121.053	3.50137	4.19909	7.44869	7.53984	4.70156	7.33027	6.54469	6.29402	9.62495	8.56666	9.01196	5.48479	8.89197	7.4162	8.16609	0.770751	-0.375663	0.0547255	1.26181	Positive
752	0.787	194.049	195.056	HMDB0002404	Hydroxyhippuric acid	C9H9NO4	195.053	13.9563	417.106	1228.12	1452.98	1241.56	1258.41	1307.38	1150.92	1592.02	1316.68	1418.95	1437.86	1545.55	1676.81	1497.98	0.768319	-0.380222	0.0549588	1.25996	Negative
1462	4.135	138.091	137.084	HMDB0000306	Tyramine	C8H11NO	137.084	3.23874	6.1916	3.3648	6.66508	3.56886	4.97013	3.18872	4.6582	1.84289	3.69791	1.3272	5.40853	1.78965	2.44129	2.75124	1.69312	0.759687	0.0558628	1.25288	Positive
814	3.567	121.064	120.057	HMDB0033910	Acetophenone	C8H8O	120.058	2.45614	191.933	354.704	378.668	275.546	279.712	174.819	275.897	411.946	333.033	294.949	396.713	363.235	343.392	357.211	0.772364	-0.372646	0.0579988	1.23658	Positive
3064	7.187	235.096	234.088	HMDB0030648	Artemidiol	C13H14O4	234.089	3.88286	28.2276	29.7296	29.0643	33.6771	36.8262	32.9836	31.7514	23.1322	32.9561	23.1252	25.3123	27.0708	31.1554	27.1253	1.17054	0.227179	0.0580288	1.23636	Positive
1909	11.297	299.259	300.266	HMDB0061706	12-Hydroxystearic acid	C18H36O3	300.266	0.0167118	17.5983	22.3088	16.611	9.85531	28.9083	57.3997	25.4469	13.4949	13.4247	11.3765	4.84839	13.6121	4.77714	10.2556	2.48126	1.31107	0.05846	1.23314	Negative
3364	10.455	271.168	270.161	HMDB0000145	Estrone	C18H22O2	270.162	4.55263	17.7479	14.0408	20.7798	21.0468	18.1336	22.4239	19.0288	26.0659	20.945	24.2077	18.4936	30.0007	21.159	23.4786	0.810473	-0.303163	0.0602101	1.22033	Positive
288	0.877	145.013	146.021	HMDB0000208	Oxoglutaric acid	C5H6O5	146.022	5.70671	2097.12	3344.95	4910.03	2699.31	3888.36	2086.83	3171.1	1646.99	2016.95	2194.8	3185.28	2139.11	1078.7	2043.64	1.55169	0.633842	0.0607779	1.21625	Negative
3425	6.141	281.11	280.102	HMDB0000706	Aspartylphenylalanine	C13H16N2O5	280.106	12.6796	4.88797	4.80474	2.83904	4.22569	4.65387	2.91209	4.0539	6.8319	6.16734	4.078	5.86289	3.64612	5.84454	5.40513	0.750009	-0.41502	0.0610421	1.21437	Positive
176	0.84	128.034	129.041	HMDB0246561	4-Oxoproline	C5H7NO3	129.043	9.16821	1911.49	1506.07	1598.51	1269.31	629.006	1592.78	1417.86	739.279	1419.17	423.401	211.067	822.602	1441.69	842.868	1.68219	0.750337	0.0614409	1.21154	Negative
627	3.33	181.05	182.057	HMDB0000755	Hydroxyphenyllactic acid	C9H10O4	182.058	4.00317	89.7223	941.849	1022.53	744.123	848.659	651.845	716.455	386.409	373.096	395.644	605.354	415.467	327.754	417.287	1.71693	0.779834	0.061647	1.21009	Negative
3498	0.891	290.134	289.126	HMDB0005765	Ophthalmic acid	C11H19N3O6	289.127	4.20353	20.3824	10.0522	22.6034	11.0046	11.5521	8.78933	14.064	20.9616	19.0286	20.5415	22.2807	13.9652	21.5024	19.7133	0.713426	-0.487164	0.0625152	1.20401	Positive
857	13.957	123.116	122.109	HMDB0061784	3-Allylcyclohexene	C9H14	122.11	2.1329	15.7714	9.94977	9.98532	6.90666	4.28985	16.4852	10.5647	15.2401	19.7857	21.0199	16.3033	18.438	7.53671	16.3873	0.644688	-0.633327	0.0629671	1.20089	Positive
1022	0.837	131.033	130.026	HMDB0000634	Citraconic acid	C5H6O4	130.027	4.60429	162.137	255.523	278.788	221.495	213.822	216.022	224.631	290.059	252.824	296.596	242.281	267.222	238.553	264.589	0.84898	-0.236198	0.0633477	1.19827	Positive
4026	1.121	405.008	404.001	HMDB0000295	Uridine 5'-diphosphate	C9H14N2O12P2	404.002	4.17559	32.9801	141.545	152.962	92.073	115.602	64.5334	99.9492	53.6544	69.4902	49.3656	79.8138	49.2305	55.3051	59.4766	1.68048	0.748873	0.0642051	1.19243	Positive
541	0.913	109.028	108.021	HMDB0003364	Quinone	C6H4O2	108.021	0.190963	87.1608	106.028	114.95	96.3625	82.6603	102.036	98.1995	132.048	93.864	107.935	110.428	115.143	118.052	112.912	0.869702	-0.201406	0.0652234	1.1856	Positive
526	9.007	107.086	106.078	HMDB0059905	Ethylbenzene	C8H10	106.078	0.0972867	65.0318	30.7996	38.2928	31.0478	60.3927	35.9799	43.5908	48.8008	54.3952	77.0902	251.281	84.1476	140.909	109.437	0.398317	-1.32801	0.0663867	1.17792	Positive
1676	13.507	281.248	282.256	HMDB0000207	Oleic acid	C18H34O2	282.256	0.320036	739.815	452.077	466.204	484.538	505.195	631.773	546.6	856.275	1186.75	875.465	306.316	832.824	754.413	802.008	0.68154	-0.553129	0.0687961	1.16244	Negative
76	0.813	268.983	111.993	HMDB0061711	Methylphosphate	CH5O4P	111.993	0	209.755	861.757	985.935	740.873	446.879	615.273	643.412	686.784	734.366	869.399	1437.84	899.07	1300.7	988.027	0.651208	-0.618809	0.071803	1.14386	Negative
189	12.839	85.1015	84.0942	HMDB0029597	Cyclohexane	C6H12	84.0939	3.44396	21.082	17.2079	11.5454	26.1315	16.6872	32.5212	20.8625	40.9348	29.7699	31.4571	29.061	35.4093	14.6811	30.2189	0.690381	-0.534535	0.0754464	1.12236	Positive
1067	0.856	133.06	132.053	HMDB0000168	Asparagine	C4H8N2O3	132.053	2.81804	65.4762	49.7567	44.4423	35.4271	40.9721	34.2484	45.0538	55.2256	54.7166	51.5456	63.0908	57.2216	49.1318	55.1553	0.816853	-0.291852	0.0761225	1.11849	Positive
985	1.24	129.066	128.058	HMDB0000079	Dihydrothymine	C5H8N2O2	128.059	3.96308	34.0873	28.5533	36.1872	24.5789	31.8461	20.2652	29.253	29.9123	34.6577	34.897	37.3909	32.3534	46.3278	35.9232	0.814321	-0.296331	0.0768899	1.11413	Positive
212	0.692	131.081	132.089	HMDB0000214	Ornithine	C5H12N2O2	132.09	8.91543	153.942	404.116	453.382	410.908	309.765	473.218	367.555	481.012	405.724	483.147	425.208	671.364	472.157	489.769	0.750467	-0.41414	0.0770323	1.11333	Negative
2735	11.911	367.358	368.365	HMDB0002003	Tetracosanoic acid	C24H48O2	368.365	0	0.332712	0.451497	0.806248	0.394626	0.800051	1.35381	0.689824	0.444392	0.36802	0.322841	0.259184	0.354485	0.497874	0.374466	1.84216	0.881394	0.0780967	1.10737	Negative
1535	0.877	143.081	142.074	HMDB0240650	Ectoine	C6H10N2O2	142.074	3.15028	80.4572	90.4872	97.9065	83.976	80.3221	75.9808	84.855	118.941	77.236	92.293	111.243	87.759	106.502	98.9955	0.85716	-0.222364	0.0791538	1.10153	Positive
1029	3.717	131.07	130.063	HMDB0000695	Ketoleucine	C6H10O3	130.063	1.10859	4.3031	18.032	12.2487	13.6494	13.047	9.37501	11.7758	7.53484	8.65376	6.09415	7.53806	5.54885	11.2383	7.76799	1.51594	0.600217	0.0797753	1.09813	Positive
1510	0.886	141.065	140.058	HMDB0002144	1,3-dimethyluracil	C6H8N2O2	140.059	4.33754	357.036	444.827	507.873	351.747	439.686	395.443	416.102	794.352	654.244	628.467	708.182	305.375	369.073	576.616	0.721628	-0.470672	0.0827093	1.08245	Positive
2741	0.867	204.097	203.09	HMDB0028839	Glycyl-Glutamine	C7H13N3O4	203.091	3.82056	20.4388	15.8104	19.7872	14.2441	16.2658	12.9709	16.5862	22.2409	17.3918	15.9967	20.0629	21.179	20.5974	19.5781	0.847181	-0.239258	0.0838721	1.07638	Positive
910	0.867	126.055	125.047	HMDB0255137	N-ethylmaleimide	C6H7NO2	125.048	2.86669	111.217	150.866	153.737	148.611	124.272	132.155	136.81	182.437	126.447	150.833	158.637	154.813	165.623	156.465	0.874378	-0.193671	0.084312	1.07411	Positive
2404	0.871	364.064	173.015	HMDB0258581	Sulfanilic acid	C6H7NO3S	173.015	2.69189	13.7277	60.0012	66.8446	31.4242	37.4356	21.3033	38.4561	30.7247	20.7205	16.1442	16.617	23.2837	21.1648	21.4425	1.79345	0.842741	0.0844943	1.07317	Positive
1344	3.615	252.088	253.095	HMDB0011716	N-Acetylvanilalanine	C12H15NO5	253.095	0.0892748	3.01798	19.2658	21.6806	13.7621	17.8698	14.3583	14.9924	8.91783	8.17745	8.62899	14.1061	10.4448	6.9291	9.53405	1.57251	0.653073	0.0869179	1.06089	Negative
1748	11.597	287.202	288.209	HMDB0000234	Testosterone	C19H28O2	288.209	0	22.1235	30.2873	25.3454	34.5632	38.0502	39.5999	31.6616	21.7443	34.7736	23.6729	2.16099	29.234	16.6976	21.3806	1.48086	0.566433	0.0872992	1.05899	Negative
3278	1.602	260.16	259.152	HMDB0028801	Glutaminylleucine	C11H21N3O4	259.153	2.91784	1.36592	1.07794	1.19412	1.15872	1.60738	1.23551	1.27327	1.33234	3.33817	1.1275	2.23547	1.30065	4.12975	2.24398	0.567414	-0.817527	0.0878264	1.05637	Positive
3402	0.819	277.139	276.131	HMDB0000279	Saccharopine	C11H20N2O6	276.132	3.13756	12.2483	16.6161	19.7309	12.44	14.5073	11.411	14.4923	12.3254	13.3721	9.35073	12.4041	11.7302	11.8523	11.8391	1.2241	0.29172	0.0896579	1.04741	Positive
145	2.291	117.054	118.062	HMDB0000407	2-Hydroxy-3-methylbutyric acid	C5H10O3	118.063	10.3689	81.562	70.3887	67.1567	53.7489	97.0004	33.2515	67.1847	80.0739	73.5214	107.27	140.007	107.829	61.2321	94.989	0.70729	-0.499627	0.0903933	1.04386	Negative
248	5.531	137.023	138.031	HMDB0001895	Salicylic acid	C7H6O3	138.032	7.70876	297.072	207.729	227.403	235.449	286.681	278.65	255.497	237.988	262.034	199.097	177.039	243.318	178.359	216.306	1.18119	0.240237	0.0920844	1.03581	Negative
3462	1.43	284.098	283.09	HMDB0000133	Guanosine	C10H13N5O5	283.092	4.51639	35.3057	62.2972	77.5958	55.3756	69.8841	56.4586	59.4862	42.449	58.959	40.315	53.2817	40.9764	46.5487	47.0883	1.26329	0.337185	0.0931701	1.03072	Positive
2495	0.88	183.076	182.068	HMDB0000755	Hydroxyphenyllactic acid	C9H10O4	182.058	56.4721	23.9106	16.5158	21.6143	12.5293	16.5945	13.2688	17.4056	22.6939	25.1585	18.2288	22.7236	16.4623	25.8508	21.853	0.796485	-0.328281	0.0936829	1.02834	Positive
135	1.387	116.984	117.991	HMDB0031522	Mesoxalic acid	C3H2O5	117.99	5	34.0003	74.2255	85.8524	81.6682	5.33164	11.2896	48.728	32.952	8.73304	31.6256	1.51571	4.55317	34.2061	18.9309	2.57399	1.364	0.0947356	1.02349	Negative
260	0.934	252.973	139.987	HMDB0004110	Phosphonoacetate	C2H5O5P	139.987	0	14.5625	19.1837	16.3242	15.7082	16.595	12.0212	15.7325	15.7302	20.8616	17.8052	17.6983	22.222	15.9225	18.3733	0.856266	-0.223868	0.0982158	1.00782	Negative
550	12.834	109.101	108.094	HMDB0246592	4-Vinylcyclohexene	C8H12	108.094	0.74365	31.7781	37.1618	32.7313	55.6385	35.2199	65.1639	42.9489	61.2479	52.2811	53.2128	57.862	64.4746	41.0728	55.0252	0.780531	-0.357472	0.0985164	1.00649	Positive
63	1.546	103.039	104.046	HMDB0000011	3-Hydroxybutyric acid	C4H8O3	104.047	12.1495	901.628	909.53	918.15	700.657	1234.36	614.426	879.792	1029.98	1002.89	1159.75	1595.73	1213.76	798.221	1133.39	0.77625	-0.365407	0.101188	0.994872	Negative
1459	4.74	138.055	137.048	HMDB0001123	2-Aminobenzoic acid	C7H7NO2	137.048	0.645564	611.073	1208.67	1373.19	1107.18	1361.04	806.664	1077.97	1185.98	1504.17	1216.76	1571.88	1099.91	1492.03	1345.12	0.801393	-0.319418	0.105717	0.975854	Positive
465	2.198	164.071	165.078	HMDB0000159	Phenylalanine	C9H11NO2	165.079	5.68577	2206.03	5550.11	5705.69	4310.43	5471.12	3723.46	4494.47	2498.11	3193.06	3199.05	4822.14	3793.05	2243.7	3291.52	1.36547	0.449399	0.105858	0.975278	Negative
1832	0.808	294.05	295.057	HMDB0001235	5-Aminoimidazole ribonucleotide	C8H14N3O7P	295.057	0	593.482	1185.29	1216.2	1224.36	852.696	824.338	982.727	700.753	798.525	781.862	929.72	832.608	616.913	776.73	1.26521	0.339377	0.106937	0.970872	Negative
3680	7.23	318.299	317.292	HMDB0004610	Phytosphingosine	C18H39NO3	317.293	4.64592	4.20565	30.9568	3.98938	4.3305	3.90248	4.74686	8.68861	0.441385	0.283715	1.81261	0.257317	1.0302	0.928247	0.792245	10.9671	3.45511	0.107204	0.969791	Positive
757	0.791	195.051	196.058	HMDB0000625	Gluconic acid	C6H12O7	196.058	2.92126	1371.18	2798.71	2803.52	2395.01	2145.25	1812.61	2221.05	1816.24	2072.1	1671.92	1933.51	1624.76	1644.19	1793.79	1.23819	0.308231	0.108321	0.965286	Negative
726	2.147	190.05	191.058	HMDB0000763	5-Hydroxyindoleacetic acid	C10H9NO3	191.058	3.57566	46.6019	110.378	101.632	102.534	124.254	69.6242	92.5041	87.7554	113.161	130.015	205.813	176.885	85.829	133.243	0.694251	-0.526471	0.108617	0.964104	Negative
224	0.83	120.065	87.0319	HMDB0003609	2-Aminoacrylic acid	C3H5NO2	87.032	1.47542	204.675	177.933	203.641	148.947	154.762	144.372	172.388	165.9	156.299	144.579	144.613	148.96	152.146	152.083	1.13352	0.180804	0.11016	0.957977	Positive
2806	3.96	375.131	376.139	HMDB0000244	Riboflavin	C17H20N4O6	376.138	0.759316	328.254	237.197	258.116	200.733	348.226	171.875	257.4	158.15	200.929	196.139	277.781	212.659	139.219	197.479	1.30343	0.38231	0.113639	0.944473	Negative
402	3.905	159.065	160.073	HMDB0000857	Pimelic acid	C7H12O4	160.074	5.5529	23.6243	17.1393	30.4016	32.7192	14.7577	32.9294	25.2619	20.2027	20.3812	13.9995	10.1323	17.0584	27.4274	18.2003	1.388	0.473005	0.113648	0.944438	Negative
530	4.858	171.065	172.073	HMDB0000341	2-Octenedioic acid	C8H12O4	172.074	5	42.1639	18.079	17.9752	31.4913	28.396	33.3041	28.5683	17.0412	19.1043	21.4614	24.751	28.2979	16.6918	21.2246	1.346	0.428676	0.115074	0.939023	Negative
2729	8.428	366.242	367.249	HMDB0013331	3, 5-Tetradecadiencarnitine	C21H37NO4	367.272	63.5188	11.9324	3.90931	4.18526	3.10743	7.27433	1.61951	5.33804	8.31402	10.9305	7.97709	6.45819	8.93253	6.56023	8.19542	0.651345	-0.618507	0.116933	0.932062	Negative
2008	0.85	306.077	307.084	HMDB0000125	Glutathione	C10H17N3O6S	307.084	0.0782164	834.995	3040.45	3964.96	2705.42	3272.39	2724.69	2757.15	2977.81	2633.14	4115.43	4125.81	4245.79	3674.27	3628.71	0.759816	-0.396277	0.117877	0.92857	Negative
983	2.163	217.119	218.126	HMDB0014515	Meprobamate	C9H18N2O4	218.127	2	4.72382	7.18675	6.78231	4.57839	3.55781	7.982	5.80185	6.82722	5.15623	10.6177	16.6511	10.5263	5.00317	9.1303	0.63545	-0.654149	0.1188	0.925183	Negative
3239	1.106	426.022	427.03	HMDB0000960	dGDP	C10H15N5O10P2	427.029	1	139.343	689.186	711.415	468.26	2102.99	339.189	741.731	82.9417	188.362	107.846	730.296	213.49	8.08497	221.837	3.34359	1.7414	0.119288	0.923403	Negative
1633	2.008	277.119	278.127	HMDB0003426	Pantetheine	C11H22N2O4S	278.13	12.1091	14.5684	3.69528	4.27117	2.11793	10.6842	2.57547	6.31873	6.26287	9.80851	11.4379	20.4643	12.8334	7.19371	11.3335	0.557529	-0.842882	0.119724	0.92182	Negative
3488	1.28	288.118	287.11	HMDB0002089	N-Ribosylhistidine	C11H17N3O6	287.112	4.3373	10.9159	13.3255	16.3695	9.91844	16.2329	6.81158	12.2623	6.3929	14.2242	6.25941	9.24012	6.52598	10.4881	8.85513	1.38477	0.469646	0.120162	0.920232	Positive
2864	4.739	216.065	215.058	HMDB0000114	Glycerylphosphorylethanolamine	C5H14NO6P	215.056	7.79473	4.83703	7.1883	7.61849	6.72285	7.75006	4.58301	6.44996	7.08189	9.35508	7.37307	7.5978	6.81608	7.38968	7.60227	0.848426	-0.23714	0.120418	0.919309	Positive
2659	1.238	198.075	197.068	HMDB0000181	Dopa	C9H11NO4	197.069	3.94707	15.0131	9.23738	14.2838	9.3555	12.0909	7.18166	11.1937	12.6792	13.5961	11.4174	15.9346	12.1787	17.8448	13.9418	0.80289	-0.316726	0.120491	0.919044	Positive
1877	12.819	297.28	298.287	HMDB0034154	Methyl stearate	C19H38O2	298.287	0	2.36929	8.37327	19.1971	18.6605	14.5192	30.3979	15.5862	8.57336	11.9673	17.451	2.71373	4.46183	0.901865	7.67818	2.02994	1.02143	0.124034	0.906459	Negative
541	0.879	172.007	173.014	HMDB0258581	Sulfanilic acid	C6H7NO3S	173.015	5	20.9254	23.0698	27.8637	40.4596	5.01081	56.3525	28.947	22.1493	4.88122	4.19635	4.64877	4.36719	39.5619	13.3008	2.17634	1.1219	0.125853	0.900136	Negative
2438	0.91	177.032	176.025	HMDB0000044	Ascorbic acid	C6H8O6	176.032	39.8109	99.9644	90.5901	111.467	91.0194	159.004	216.7	128.124	115.141	100.832	73.1478	101.745	55.418	97.7928	90.6795	1.41294	0.498696	0.125854	0.900133	Positive
2326	4.212	170.06	169.052	HMDB0060244	Phosphodimethylethanolamine	C4H12NO4P	169.05	10.3851	23.965	30.2923	30.2006	25.8668	33.4415	19.2379	27.1673	20.6462	32.3048	14.5987	18.5912	18.3199	25.6009	21.6769	1.25328	0.325712	0.130618	0.883998	Positive
130	0.743	115.087	82.053	HMDB0251326	Dihydropyrimidine	C4H6N2	82.0531	1.44054	30.0889	46.5577	32.2524	45.4551	17.3231	18.9854	31.7771	56.8163	28.4032	32.5122	62.8937	54.5104	33.6376	44.7956	0.70938	-0.495368	0.132158	0.878905	Positive
687	0.846	187.072	188.079	HMDB0006029	N-Acetylglutamine	C7H12N2O4	188.08	3	518.027	242.73	265.406	238.225	292.771	234.379	298.59	221.965	271.841	168.883	234.121	212.308	223.672	222.132	1.3442	0.426749	0.13341	0.87481	Negative
2042	11.073	309.28	310.287	HMDB0002231	Eicosenoic acid	C20H38O2	310.287	0.578625	1.54798	35.8925	36.1178	32.7868	24.8224	53.0028	30.695	17.7959	21.7324	35.8304	6.9486	16.8728	2.23385	16.9023	1.81602	0.860783	0.133433	0.874737	Negative
698	6.14	187.133	188.141	HMDB0010725	3-Hydroxydecanoic acid	C10H20O3	188.141	3.63826	13.1814	6.83647	7.22384	16.2131	6.54733	22.9775	12.1633	7.57212	8.23799	6.08815	5.10772	8.2409	10.6617	7.65142	1.58968	0.668733	0.139798	0.8545	Negative
348	0.794	151.06	152.068	HMDB0242149	Xylitol	C5H12O5	152.068	5	206.408	51.3983	43.6145	46.5387	166.971	38.1833	92.1857	34.4343	73.5607	44.6454	45.8742	31.6183	25.2443	42.5629	2.16587	1.11495	0.142328	0.84671	Negative
4323	1.063	565.048	566.055	HMDB0000286	Uridine diphosphate glucose	C15H24N2O17P2	566.055	0.370324	653.292	1996.36	1802.24	1419.71	2923.18	1032.38	1637.86	724.97	727.124	984.823	2046.62	1148.08	345.638	996.209	1.64409	0.717292	0.142965	0.84477	Negative
1731	0.859	286.104	287.112	HMDB0002089	N-Ribosylhistidine	C11H17N3O6	287.112	0.295038	220.294	153.394	160.749	142.589	118.488	88.3307	147.308	114.37	150.316	102.938	85.0802	134.102	101.395	114.7	1.28428	0.360963	0.144287	0.840773	Negative
1066	5.218	133.05	132.042	HMDB0000661	Glutaric acid	C5H8O4	132.042	0.596309	1.02869	0.959092	2.12196	1.42585	0.599537	1.4622	1.26622	1.66665	1.55131	1.25522	1.67963	1.61024	2.14295	1.651	0.766944	-0.382808	0.147569	0.831005	Positive
1515	1.414	267.073	268.081	HMDB0003040	Arabinosylhypoxanthine	C10H12N4O5	268.081	0.0727915	93.117	108.575	75.004	95.3375	134.842	85.7639	98.7732	56.2589	89.7544	77.175	116.105	86.86	36.2451	77.0664	1.28166	0.358019	0.157533	0.802629	Negative
1238	6.79	242.176	243.183	HMDB0013286	N-Undecanoylglycine	C13H25NO3	243.183	0.878641	143.049	116.978	103.942	130.847	180.536	209.696	147.508	637.113	260.838	241.858	141.59	196.826	117.744	265.995	0.554551	-0.850607	0.166009	0.779867	Negative
85	2.255	120.081	78.0469	HMDB0001505	Benzene	C6H6	78.047	0.899356	2838.89	9135.86	9804.57	7392.85	8753.58	5396.51	7220.38	4364.95	6031.83	4588.03	6345.66	5325.63	6495.62	5525.29	1.30679	0.386024	0.169841	0.769957	Positive
1618	11.626	275.202	276.209	HMDB0006547	Stearidonic acid	C18H28O2	276.209	0	60.916	48.4519	48.7845	50.9657	56.0069	56.3759	53.5835	41.8169	61.6243	50.3238	5.42366	53.2171	35.2427	41.2747	1.29822	0.376529	0.170533	0.768192	Negative
1009	0.757	130.086	129.079	HMDB0255618	Nipecotic acid	C6H11NO2	129.079	2.00341	364.799	650.739	779.182	556.668	598.269	480.747	571.734	487.185	493.09	459.355	499.274	484.96	489.584	485.575	1.17744	0.235651	0.170791	0.767535	Positive
728	3.242	118.065	117.058	HMDB0000738	Indole	C8H7N	117.058	1.44569	20809	20714	21924.8	21797.7	2824.97	21517.3	18264.6	19584.3	26810.1	23299.2	22838.8	22341.6	22875.2	22958.2	0.795559	-0.329958	0.177509	0.750779	Positive
3098	7.985	407.28	408.288	HMDB0000865	Muricholic acid	C24H40O5	408.288	0	29.3732	2.2712	2.1655	2.43267	10.3212	2.65852	8.20371	0.68297	5.52366	0.852271	1.34551	0.816509	0.882742	1.68394	4.87173	2.28443	0.177609	0.750534	Negative
560	0.703	173.104	174.111	HMDB0000517	Arginine	C6H14N4O2	174.112	4.97217	951.982	1312.79	1320.78	1379.72	1204.57	1598.28	1294.69	1208.26	1323.01	1012.76	986.016	1195.38	1162.41	1147.97	1.1278	0.173513	0.177743	0.750208	Negative
3248	12.838	257.246	256.239	HMDB0000220	Palmitic acid	C16H32O2	256.24	4.52805	276.83	244.326	195.066	303.031	225.813	578.217	303.88	465.362	385.492	469.761	425.432	552.296	180.753	413.183	0.735463	-0.443276	0.185961	0.730579	Positive
383	13.899	100.112	99.1049	HMDB0031404	Cyclohexylamine	C6H13N	99.1048	1.01488	4.69827	4.51436	3.51296	5.55747	4.65674	5.27343	4.70221	4.85214	3.22672	4.27812	3.60953	5.30713	2.66176	3.98924	1.17872	0.237225	0.186005	0.730476	Positive
499	1.646	167.034	168.041	HMDB0094709	3, 5-Dihydroxyphenylacetic acid	C8H8O4	168.042	5	7.36697	9.03887	10.5419	6.23674	9.9874	18.5021	10.279	11.9487	10.8415	19.0863	22.7369	13.3513	7.9325	14.3162	0.717997	-0.477951	0.189866	0.721553	Negative
1631	2.108	277.087	278.094	HMDB0028825	Glutamylmethionine	C10H18N2O5S	278.094	0.421218	26.2562	3.5119	0.811375	0.806418	15.8743	1.21068	8.07847	0.823997	6.35266	0.823459	0.534436	1.9937	0.955397	1.91394	4.22085	2.07754	0.194613	0.710829	Negative
515	0.829	107.016	106.009	HMDB0041604	3-Mercaptopropanoic acid	C3H6O2S	106.009	1.31946	18.97	114.923	139.544	109.707	103.379	88.9441	95.9112	127.005	103.639	116.269	119.395	129.43	119.973	119.285	0.804051	-0.314641	0.20453	0.689242	Positive
2828	0.891	213.122	212.115	HMDB0014382	Butabarbital	C10H16N2O3	212.116	4.06564	17.2722	12.5868	20.0736	14.5018	13.3526	12.7725	15.0932	17.2654	16.35	16.5969	18.3757	16.0644	16.1933	16.8076	0.898	-0.155213	0.207086	0.68385	Positive
3548	7.04	464.301	465.309	HMDB0000138	Glycocholic acid	C26H43NO6	465.309	0.189364	55.705	8.78706	8.19769	7.86536	28.3671	7.86823	19.4651	6.08516	15.8814	6.9749	10.6016	6.63444	4.85165	8.50487	2.2887	1.19453	0.207736	0.682488	Negative
2084	0.887	154.086	153.078	HMDB0000073	Dopamine	C8H11NO2	153.079	4.43301	264.751	492.495	639.455	448.12	459.196	459.166	460.53	342.839	416.212	394.752	455.764	312.667	415.938	389.695	1.18177	0.24095	0.213891	0.669807	Positive
1332	1.592	251.078	252.086	HMDB0000071	Deoxyinosine	C10H12N4O4	252.086	0.376388	24.3998	29.2292	25.6421	21.1604	57.159	32.6083	31.6998	14.5815	23.6847	25.9636	40.8794	21.6195	7.17526	22.3173	1.42041	0.506311	0.214821	0.667924	Negative
3518	1.668	462.067	463.074	HMDB0000536	Adenylsuccinic acid	C14H18N5O11P	463.074	0.814222	1.73011	9.84063	10.6911	5.84914	30.4985	1.50132	10.0185	1.38071	1.39677	2.3554	13.6295	1.33878	1.68043	3.63027	2.7597	1.46451	0.215227	0.667102	Negative
896	2.151	207.077	208.084	HMDB0000684	Kynurenine	C10H12N2O3	208.085	2.26956	43.2789	113.15	194.761	94.6073	176.708	37.9366	110.074	82.8089	111.601	180.794	297.491	230.389	102.467	167.592	0.656796	-0.606483	0.216699	0.664143	Negative
285	2.214	94.0653	93.0581	HMDB0003012	Aniline	C6H7N	93.0578	2.80225	22.7884	28.141	31.2683	22.2832	35.119	13.3906	25.4984	14.826	38.7852	19.8023	43.668	36.525	48.266	33.6454	0.757858	-0.400001	0.225232	0.64737	Positive
3256	7.877	258.109	257.102	HMDB0252858	Glycerylphosphorylcholine	C8H20NO6P	257.103	4.52694	598.995	529.728	592.517	625.014	625.852	729.693	616.967	621.049	683.328	639.32	650.425	707.365	628.787	655.046	0.941868	-0.0864028	0.233349	0.631994	Positive
853	4.588	202.108	203.115	HMDB0000201	Acetylcarnitine	C9H17NO4	204.124	3	36.7306	52.8305	60.1226	24.0801	39.1147	37.2587	41.6895	47.5317	35.424	44.2299	71.5138	51.9249	54.2123	50.8061	0.820562	-0.285316	0.234409	0.630025	Negative
350	0.906	98.9845	97.977	HMDB0001429	Phosphate	H3O4P	97.9769	1.3769	543.144	873.04	998.891	795.291	745.8	702.943	776.518	742.33	667.347	696.617	675.884	716.69	675.704	695.762	1.11607	0.158426	0.237896	0.623612	Positive
55	0.882	117.066	75.0319	HMDB0000123	Glycine	C2H5NO2	75.032	1.31156	11.6641	21.585	23.7787	15.5444	20.1951	14.9847	17.9587	25.649	30.8494	19.1745	21.1845	13.7224	19.9451	21.7541	0.825529	-0.27661	0.241643	0.616825	Positive
3562	10.564	466.294	467.301	HMDB0010379	LPC(14:0)	C22H46NO7P	467.301	0.319586	425.954	384.278	341.653	370.671	564.474	463.094	425.021	554.606	676.83	597.015	259.558	532.765	432.104	508.813	0.835318	-0.259603	0.246733	0.607772	Negative
1655	3.484	279.099	280.106	HMDB0000706	Aspartylphenylalanine	C13H16N2O5	280.106	0	20.5913	15.4598	17.2671	5.21695	10.7263	3.65992	12.1536	3.26494	33.3363	54.6949	4.74999	49.0261	3.04417	24.6861	0.492325	-1.02232	0.247453	0.606507	Negative
2570	3.986	188.07	187.063	HMDB0000734	Indoleacrylic acid	C11H9NO2	187.063	3.73421	31.7564	3.03749	4.17136	5.42054	1.54751	4.63095	8.42737	10.9577	10.6975	9.52076	19.9368	9.36773	40.3222	16.8004	0.501616	-0.995345	0.249173	0.603499	Positive
2908	2.767	220.117	219.11	HMDB0000210	Pantothenic acid	C9H17NO5	219.111	3.80018	27.2663	71.8148	85.229	51.9726	90.0946	34.6152	60.1654	33.9355	66.4632	31.4245	52.4571	32.1569	54.6474	45.1808	1.33166	0.413226	0.251283	0.599837	Positive
840	0.834	122.096	121.089	HMDB0012275	Phenylethylamine	C8H11N	121.089	2.80254	3.84726	3.93007	6.61547	3.51994	2.42718	3.43808	3.963	4.43341	2.56973	3.0486	2.56593	3.87001	2.4611	3.15813	1.25486	0.327523	0.253006	0.596869	Positive
377	0.843	100.039	99.0317	HMDB0240653	Succinimide	C4H5NO2	99.032	3.01322	101.159	130.456	151.968	106.198	121.668	108.696	120.024	131.453	115.266	87.4279	107.531	89.5401	113.877	107.516	1.11634	0.158778	0.254207	0.594813	Positive
1445	12.833	137.132	136.125	HMDB0038169	Myrcene	C10H16	136.125	4.85226	14.5361	20.2902	18.0694	28.4674	13.6746	31.9052	21.1572	30.2746	27.2833	26.4216	22.9489	30.3569	16.5401	25.6376	0.82524	-0.277114	0.256705	0.590566	Positive
505	0.703	228.064	169.05	HMDB0060244	Phosphodimethylethanolamine	C4H12NO4P	169.05	4	15.1666	435.662	469.336	417.104	318.071	192.344	307.947	342.065	142.307	72.7508	226.633	106.125	340.538	205.07	1.50167	0.586568	0.259595	0.585703	Negative
211	4.375	131.07	132.077	HMDB0001624	2-Hydroxycaproic acid	C6H12O3	132.079	8.73911	211.404	884.763	976.166	654.843	883.402	577.791	698.061	851.795	802.311	865.459	1090.16	806.389	680.962	849.513	0.82172	-0.283282	0.263574	0.579098	Negative
3416	8.284	448.307	449.314	HMDB0000708	Glycoursodeoxycholic acid	C26H43NO5	449.314	0.303816	37.7915	4.7013	4.24366	4.54598	16.9659	4.89065	12.1898	3.16655	11.2914	4.80202	6.76006	6.04764	2.88551	5.82552	2.09249	1.06522	0.286069	0.54353	Negative
1558	0.716	144.08	143.073	HMDB0033115	6-Methylquinoline	C10H9N	143.073	2.93061	1.10717	8.49073	7.39343	6.93545	6.22328	11.0182	6.86138	15.4848	15.9017	2.34263	8.53187	11.158	5.25344	9.77876	0.701661	-0.511154	0.288301	0.540154	Positive
1060	11.129	133.013	132.006	HMDB0000223	Oxalacetic acid	C4H4O5	132.006	0.4033	2.80404	1.58232	1.50191	1.38617	1.87062	11.0687	3.36895	12.6789	1.55953	5.41125	3.42968	5.2682	6.30877	5.77606	0.583262	-0.777785	0.29776	0.526134	Positive
1188	1.779	239.015	240.022	HMDB0000192	Cystine	C6H12N2O4S2	240.024	8	10.3824	15.0837	14.9975	13.1678	12.2059	17.5906	13.9047	12.505	13.3025	13.0541	12.9175	13.3841	11.1857	12.7248	1.09272	0.127926	0.302491	0.519288	Negative
67	0.862	105.018	106.025	HMDB0000139	Glyceric acid	C3H6O4	106.027	12	807.19	415.569	397.844	448.262	512.633	355.538	489.506	415.251	520.169	392.201	426.733	379.587	335.755	411.616	1.18923	0.250028	0.302722	0.518957	Negative
46	0.86	116.071	74.0367	HMDB0000237	Propionic acid	C3H6O2	74.0368	1.20799	879.192	1373.66	1558.01	710.286	851.311	703.802	1012.71	1209.83	1217.91	1091.89	1165.11	1121.19	1243.57	1174.92	0.861942	-0.214337	0.305274	0.51531	Positive
2165	9.798	317.212	318.219	HMDB0036706	Steviol	C20H30O3	318.219	0	3.7911	1.45488	1.64546	1.25773	2.61204	5.24796	2.6682	2.55934	1.9515	2.2882	2.14325	1.66502	0.980598	1.93132	1.38154	0.466278	0.305548	0.51492	Negative
2344	8.083	331.249	332.256	HMDB0034295	Floionolic acid	C18H36O5	332.256	0.378437	66.2729	55.784	57.8882	58.6319	48.156	84.3653	61.8497	49.6078	58.2456	46.9738	32.4273	52.6121	78.9895	53.1427	1.16384	0.218897	0.30562	0.514818	Negative
196	0.783	307.115	131.058	HMDB0001149	5-Aminolevulinic acid	C5H9NO3	131.058	0	9.41388	4.90271	5.22912	4.50967	10.4856	4.55877	6.51663	6.18348	10.7522	5.07096	6.25689	9.96057	10.7359	8.16	0.798607	-0.324442	0.307069	0.512764	Negative
2355	12.976	171.137	170.13	HMDB0242157	2-Decenoic acid	C10H18O2	170.131	4.11343	19.4417	27.9457	26.1132	25.7569	30.0861	21.4583	25.1336	23.1242	23.4063	21.8984	22.1657	23.0244	26.0327	23.2753	1.07984	0.110822	0.309836	0.508868	Positive
24	0.948	89.0231	90.0303	HMDB0000190	Lactic acid	C3H6O3	90.0317	15.373	2845.97	6592.28	4592.81	6351.73	5701.27	4915	5166.51	4756.51	3777.58	5143.95	4443.96	5291.75	3538.14	4491.98	1.15016	0.201838	0.312365	0.505337	Negative
852	1.239	123.055	122.048	HMDB0256533	Picolinamide	C6H6N2O	122.048	2.31729	58.0011	86.4873	91.1332	80.3898	97.7589	74.0684	81.3065	65.5344	89.6426	67.4018	74.7165	68.9377	78.2123	74.0742	1.09763	0.134398	0.313691	0.503498	Positive
1217	2.309	241.083	242.09	HMDB0000273	Thymidine	C10H14N2O5	242.09	0	19.6926	1.2434	1.36773	1.35496	3.26717	1.80716	4.78884	1.23631	2.29182	1.35623	1.80527	1.22384	1.75304	1.61108	2.97243	1.57164	0.31463	0.502199	Negative
690	5.319	187.097	188.104	HMDB0000784	Azelaic acid	C9H16O4	188.105	3.66285	169.49	183.361	147.456	162.51	187.278	225.652	179.291	210.453	198.909	170.421	134.888	222.513	292.19	204.896	0.875037	-0.192585	0.316734	0.499306	Negative
1092	0.91	229.011	230.019	HMDB0000868	Xylulose 5-phosphate	C5H11O8P	230.019	1	446.646	204.342	326.349	676.064	341.818	111.056	351.046	727.186	243.832	677.977	209.905	250.257	950.005	509.86	0.688514	-0.538442	0.32031	0.494429	Negative
580	0.842	175.024	176.031	HMDB0000044	Ascorbic acid	C6H8O6	176.032	5.44212	10.1598	14.2386	23.5614	28.9219	32.3597	19.1773	21.4031	28.9745	33.7643	50.1623	21.7979	26.3554	1458.69	269.957	0.0792836	-3.65683	0.320538	0.494121	Negative
877	2.749	204.124	205.131	HMDB0004231	Panthenol	C9H19NO4	205.131	3	3.24742	6.86297	1.96422	2.53182	9.21309	4.20633	4.67097	5.75311	2.78183	5.68261	5.90251	8.59746	8.17233	6.14831	0.759717	-0.396466	0.326252	0.486447	Negative
3821	7.794	498.29	499.297	HMDB0000896	Taurodeoxycholic acid	C26H45NO6S	499.297	0.302692	42.034	6.97358	5.10789	6.90751	21.7761	3.60931	14.4014	6.24156	11.8328	8.83413	8.73104	8.6057	3.47905	7.95404	1.81058	0.856449	0.326583	0.486006	Negative
2167	0.734	159.05	158.042	HMDB0000462	Allantoin	C4H6N4O3	158.044	9.87116	20.7596	23.739	24.6985	28.8041	35.437	42.3494	29.2979	25.7087	29.4265	25.7167	22.2281	25.308	26.2349	25.7705	1.13688	0.185078	0.332282	0.478493	Positive
1481	0.84	139.05	138.042	HMDB0000301	Urocanic acid	C6H6N2O2	138.043	4.25553	2055.13	3039.64	3610.61	2808.12	3128.21	1907.94	2758.28	2241.24	2565.74	2446.93	2543.1	2433.1	2684.9	2485.84	1.1096	0.150035	0.345925	0.461018	Positive
1567	10.873	271.228	272.235	HMDB0006294	16-Hydroxyhexadecanoic acid	C16H32O3	272.235	0.679964	2.72512	2.2421	2.47275	1.69698	3.11327	7.22486	3.24585	4.1252	2.36555	1.96951	1.39388	2.2091	2.07245	2.35595	1.37772	0.462286	0.347348	0.459236	Negative
735	0.833	118.086	117.079	HMDB0000883	Valine	C5H11NO2	117.079	1.95254	40638.2	7393.89	8704.36	8949.84	7281.65	5775.11	13123.8	7110.75	13266.1	6180.81	6315.38	5394.36	7331.41	7599.81	1.72687	0.788156	0.350854	0.454873	Positive
3487	2.796	458.18	459.187	HMDB0001396	5-Methyltetrahydrofolic acid	C20H25N7O6	459.187	1	0.285957	4.50062	10.6067	2.95683	0.266214	0.416444	3.17213	0.280173	0.297608	0.262438	0.208196	0.265964	6.37792	1.28205	2.47427	1.307	0.35231	0.453075	Negative
1688	1.409	282.084	283.092	HMDB0000133	Guanosine	C10H13N5O5	283.092	0.06553	256.805	311.252	313.306	316.561	411.669	327.424	322.836	239.484	287.03	267.814	450.295	273.965	165.573	280.694	1.15014	0.201805	0.354424	0.450477	Negative
461	1.229	104.053	103.046	HMDB0031682	2-Methylthiazolidine	C4H9NS	103.046	0.873565	4.24834	14.1525	13.7236	7.86746	14.4909	9.02116	10.584	5.49716	10.7559	7.29835	9.79873	8.48042	10.5746	8.73419	1.21179	0.277139	0.354772	0.450051	Positive
3507	0.813	291.129	290.122	HMDB0000052	Argininosuccinic acid	C10H18N4O6	290.123	2.80684	3.74656	2.36985	2.08939	1.67872	2.68931	2.2378	2.46861	4.63021	2.49922	1.92867	3.26716	1.77604	3.8834	2.99745	0.823568	-0.28004	0.354953	0.449829	Positive
670	0.835	156.076	114.042	HMDB0254955	Muscimol	C4H6N2O2	114.043	5.94027	1918.88	2865.26	3412.14	2651.05	2942.76	1768.81	2593.15	2074.59	2419.57	2309.93	2386.57	2301.64	2522.56	2335.81	1.11017	0.150782	0.35575	0.448856	Positive
291	5.847	95.0493	94.042	HMDB0000228	Phenol	C6H6O	94.0419	1.65018	110.004	47.4778	66.597	68.3296	43.1324	60.2955	65.9727	150.577	102.642	57.5458	50.4754	62.9628	76.8731	83.5127	0.789973	-0.340125	0.357887	0.446254	Positive
2120	0.842	156.076	155.069	HMDB0000177	Histidine	C6H9N3O2	155.069	4.04043	1932.05	2880.2	3431.41	2668.66	2957.85	1784.33	2609.08	2094.53	2436.22	2326.41	2403.35	2314.95	2539.7	2352.53	1.10906	0.149332	0.357986	0.446134	Positive
1004	1.596	219.077	220.084	HMDB0000472	5-Hydroxytryptophan	C11H12N2O3	220.085	2	13.8246	19.835	16.0735	14.6532	25.3743	14.8773	17.4396	13.8986	18.5255	15.1831	21.0666	11.7469	10.1016	15.087	1.15594	0.20906	0.363244	0.439801	Negative
1279	0.8	245.043	246.05	HMDB0240316	Glycerophosphoglycerol	C6H15O8P	246.05	1	1315.61	134.424	143.548	102.698	452.498	101.169	374.991	107.097	435.7	121.264	160.959	154.799	124.426	184.041	2.03754	1.02683	0.367788	0.434403	Negative
2524	0.896	185.037	184.03	HMDB0030097	5-Hydroxyisourate	C5H4N4O4	184.023	36.5463	4.15619	7.95645	5.84251	5.5907	9.26425	6.59728	6.5679	7.50422	14.5546	4.87839	7.79117	4.91283	8.91324	8.09241	0.811611	-0.301139	0.371963	0.4295	Positive
282	3.57	93.0701	92.0629	HMDB0034168	Toluene	C7H8	92.0626	3.14725	41.5784	17.4938	18.4121	12.4941	11.8937	6.3769	18.0415	24.3676	16.7486	64.0749	17.7066	16.4056	19.3645	26.4446	0.682237	-0.551656	0.379036	0.42132	Positive
2030	1.664	308.095	309.102	HMDB0000230	N-Acetylneuraminic acid	C11H19NO9	309.106	13.3003	25.5912	1.44465	4.62685	0.572878	13.0722	0.778589	7.68106	8.38937	7.62558	12.8239	32.2093	17.1715	0.760973	13.1635	0.583514	-0.777161	0.382875	0.416943	Negative
387	0.824	157.036	158.043	HMDB0000462	Allantoin	C4H6N4O3	158.044	6.13803	5522.15	433.799	475.065	498.692	1552.03	469.353	1491.85	569.021	1642.55	519.24	508.481	553.858	534.683	721.305	2.06826	1.04842	0.383629	0.416089	Negative
19	0.773	219.062	87.0318	HMDB0003609	2-Aminoacrylic acid	C3H5NO2	87.032	3	5533.46	442.394	9533.1	7810.59	6732.88	8646.46	6449.81	7952.28	333.957	165.354	221.921	8085.94	9473.57	4372.17	1.4752	0.560908	0.385217	0.414295	Negative
1598	14.574	147.032	146.025	HMDB0000208	Oxoglutaric acid	C5H6O5	146.022	23.878	3.45617	3.46955	2.43019	2.92237	6.11975	6.85424	4.20871	1.48051	1.74468	1.39856	1.41823	2.30372	9.05431	2.9	1.45128	0.537324	0.386302	0.413073	Positive
3222	11.945	423.275	424.283	HMDB0000307	1-Hydroxycholic acid	C24H40O6	424.282	0.214451	10.6649	7.96241	6.59857	8.0048	11.8162	11.4675	9.41906	3.74817	14.971	14.1566	1.7651	5.27807	2.85443	7.1289	1.32125	0.401903	0.391735	0.407007	Negative
3280	0.797	261.03	260.022	HMDB0001401	Glucose 6-phosphate	C6H13O9P	260.03	27.8758	29.7471	105.913	118.129	80.1868	91.9688	61.2346	81.1966	63.6697	77.3934	64.9537	70.7905	61.9543	76.6312	69.2321	1.17282	0.229978	0.391919	0.406804	Positive
829	5.984	201.113	202.12	HMDB0000792	Sebacic acid	C10H18O4	202.121	2.86494	50.5255	42.7557	47.439	46.7243	40.2687	88.1398	52.6421	45.9001	48.1697	34.409	35.4204	46.1397	61.6635	45.2837	1.1625	0.217226	0.396587	0.401662	Negative
3446	12.784	282.278	281.271	HMDB0002117	Oleamide	C18H35NO	281.272	4.67429	10.7626	18.5647	21.2461	31.7678	20.4703	46.8189	24.9384	39.321	31.0888	27.7626	23.1526	22.33	37.2997	30.1591	0.826895	-0.274225	0.398784	0.399262	Positive
3118	0.872	243.107	242.1	HMDB0000273	Thymidine	C10H14N2O5	242.09	42.0026	5.31812	9.67841	6.6916	5.78797	5.87397	6.89694	6.70784	12.229	6.88147	5.56825	10.0859	3.79526	9.21936	7.9632	0.842354	-0.247501	0.398918	0.399116	Positive
3936	3.983	377.144	376.137	HMDB0000244	Riboflavin	C17H20N4O6	376.138	4.26543	132.91	114.129	144.468	100.482	120.568	68.8648	113.57	86.6381	120.863	88.0887	111.662	99.6098	110.049	102.818	1.10457	0.143486	0.400257	0.397662	Positive
2374	0.8	173.02	172.013	HMDB0000126	Glycerol 3-phosphate	C3H9O6P	172.014	3.97952	67.5048	45.9969	47.181	61.712	69.5442	49.9087	56.9746	63.1582	47.3975	50.0202	50.9527	60.5066	41.1912	52.2044	1.09138	0.126147	0.403548	0.394105	Positive
1102	7.219	229.144	230.151	HMDB0000623	Dodecanedioic acid	C12H22O4	230.152	1.60412	10.7501	10.2783	9.92663	10.9263	17.4127	27.8451	14.5232	13.9602	10.6587	11.1777	11.1238	12.5195	12.328	11.9613	1.21418	0.27998	0.404235	0.393366	Negative
1436	3.353	259.13	260.137	HMDB0011171	gamma-Glutamylleucine	C11H20N2O5	260.137	0.223882	163.194	26.2619	27.9937	22.613	93.9631	17.7198	58.6242	22.5741	52.5978	35.4986	49.6221	38.9723	26.6635	37.6548	1.55689	0.638665	0.41024	0.386962	Negative
2770	0.747	207.05	206.043	HMDB0006471	Methylisocitric acid	C7H10O7	206.043	0.472359	30.2322	68.6743	68.6971	77.762	83.6408	77.0173	67.6706	63.6912	68.5629	58.8185	51.6393	61.475	59.8321	60.6698	1.11539	0.15755	0.411935	0.385172	Positive
1072	6.911	227.128	228.136	HMDB0000933	Traumatic acid	C12H20O4	228.136	1.70568	11.7265	9.98075	9.55231	10.876	8.75901	16.1352	11.1716	17.08	14.5983	9.98421	7.82451	12.1824	14.2284	12.6496	0.883158	-0.179257	0.416968	0.379897	Negative
2266	11.123	167.033	166.026	HMDB0002428	Terephthalic acid	C8H6O4	166.027	4.08778	10.3574	10.5657	11.7209	10.9337	8.00719	11.0606	10.4409	11.5883	10.4489	11.4168	8.05982	23.8827	9.43686	12.4722	0.837133	-0.256471	0.417503	0.379341	Positive
2589	3.031	189.123	188.115	HMDB0000759	Glycylleucine	C8H16N2O3	188.116	3.78696	50.4924	46.8455	51.9976	31.1725	45.5448	24.1732	41.7043	20.5875	61.928	58.7745	55.1438	43.6176	49.0896	48.1902	0.865412	-0.208541	0.418877	0.377913	Positive
1478	7.392	139.038	138.031	HMDB0001895	Salicylic acid	C7H6O3	138.032	2.13033	378.397	390.54	385.526	407.541	311.343	456.598	388.324	496.202	4.24502	398.059	330.367	445.562	286.845	326.88	1.18797	0.2485	0.426167	0.37042	Positive
2477	1.221	181.06	180.053	HMDB0003269	Nicotinuric acid	C8H8N2O3	180.053	3.56634	3.76625	7.17941	8.14362	4.72633	9.00066	3.93173	6.12467	5.25152	9.67522	5.35685	7.28372	6.07111	9.11608	7.12575	0.859512	-0.21841	0.427873	0.368685	Positive
590	0.907	176.935	177.942	HMDB0000250	Pyrophosphate	H4O7P2	177.943	5.08874	459.336	596.241	1525.79	436.566	94.5887	193.056	550.93	507.667	633.509	271.451	4.26854	77.4121	637.569	355.313	1.55055	0.63278	0.430105	0.366426	Negative
2815	11.621	211.205	210.198	HMDB0032525	Tetradec-2-enal	C14H26O	210.198	3.49886	23.3033	25.9115	19.1868	23.3299	35.7316	29.8746	26.223	25.1626	24.2192	24.5675	40.8589	33.2653	26.4302	29.0839	0.90163	-0.149393	0.447521	0.349187	Positive
653	0.911	184.985	185.992	HMDB0000807	3-Phosphoglyceric acid	C3H7O7P	185.993	4	491.458	571.787	1933.09	1434.69	3567.48	657.895	1442.73	499.259	591.647	798.998	2976.84	674.117	127.072	944.655	1.52726	0.610945	0.453767	0.343167	Negative
1904	11.516	299.202	300.209	HMDB0001852	Retinoic acid	C20H28O2	300.209	0.233644	724.601	436.724	604.951	513.569	372.33	930.963	597.19	671.108	546.43	461.226	257.735	630.435	544.463	518.566	1.15162	0.203661	0.463767	0.3337	Negative
208	0.765	131.045	132.052	HMDB0000026	Ureidopropionic acid	C4H8N2O3	132.053	8.95192	2459.83	421.874	439.425	363.966	824.256	466.949	829.382	493.005	938.382	500.047	399.555	526.96	565.871	570.637	1.45343	0.539465	0.466326	0.33131	Negative
3557	8.589	297.241	296.234	HMDB0004667	13-HODE	C18H32O3	296.235	4.1011	9.88374	10.0955	8.89848	2.41346	7.93638	8.49808	7.95427	11.2289	5.0953	4.11511	4.02352	9.80078	5.71401	6.66293	1.19381	0.255573	0.467516	0.330203	Positive
607	0.837	112.087	111.08	HMDB0000870	Histamine	C5H9N3	111.08	1.14605	133.273	216.337	253.595	158.794	170.565	180.882	185.574	224.523	163.117	145.98	159.155	148.895	176.391	169.677	1.09369	0.129208	0.470443	0.327493	Positive
364	3.716	99.0806	98.0733	HMDB0242573	Cyclohexene oxide	C6H10O	98.0732	1.68301	4.88127	13.807	17.7244	12.4852	21.2156	11.5748	13.6147	8.99441	16.4469	18.4701	8.59102	6.78479	9.24806	11.4226	1.19191	0.253281	0.482883	0.316159	Positive
617	1.238	180.066	181.073	HMDB0000158	Tyrosine	C9H11NO3	181.074	4.49111	803.761	1746.02	1612.12	1555.18	2143.84	1494.76	1559.28	1251.51	1309.54	1741.06	3277.5	2037.53	1316.73	1822.31	0.855659	-0.224892	0.486165	0.313216	Negative
2774	8.572	207.174	206.166	HMDB0246557	4-Octylphenol	C14H22O	206.167	3.76068	11.9301	11.8928	12.0527	12.2591	9.53197	13.0805	11.7912	14.754	16.5255	12.3939	8.91328	15.2205	9.04181	12.8082	0.920602	-0.119351	0.488671	0.310983	Positive
2877	0.846	383.115	384.122	HMDB0000939	S-Adenosylhomocysteine	C14H20N6O5S	384.122	0.368451	50.4063	10.8701	8.79034	23.5629	34.2118	39.6706	27.9187	29.0795	36.6388	28.3479	26.304	38.7135	39.1153	33.0332	0.845171	-0.242685	0.489447	0.310295	Negative
3494	9.157	289.215	288.208	HMDB0000234	Testosterone	C19H28O2	288.209	4.82338	1.99232	1.41226	1.89465	1.86008	1.84543	2.47189	1.91277	1.8955	1.53075	1.7625	1.03218	2.82733	1.14419	1.69874	1.12599	0.171197	0.48982	0.309964	Positive
1001	0.842	130.049	129.042	HMDB0246561	4-Oxoproline	C5H7NO3	129.043	3.43366	1732.76	1591.56	1797.79	1303.3	1326.16	1097.37	1474.82	1440.59	1614.74	1416.61	1640.67	1575.95	1664.6	1558.86	0.946093	-0.0799464	0.500671	0.300448	Positive
2488	0.885	182.081	181.073	HMDB0000158	Tyrosine	C9H11NO3	181.074	3.77317	57.267	118.051	133.999	82.6741	97.2217	64.2501	92.2438	72.9232	80.7184	78.756	95.7847	81.9881	91.7544	83.6541	1.10268	0.141014	0.516585	0.286858	Positive
1356	12.651	253.217	254.224	HMDB0003229	Palmitoleic acid	C16H30O2	254.225	0.708838	305.177	159.568	269.106	278.38	198.668	422.332	272.205	321.791	401.844	289.898	181.614	301.96	323.792	303.483	0.896936	-0.156922	0.523717	0.280903	Negative
157	3.953	121.028	122.036	HMDB0001870	Benzoic acid	C7H6O2	122.037	9.9104	13.5557	58.8243	703.388	64.2666	11.5826	12.5337	144.025	49.6324	233.399	9.45038	33.9456	11.6543	66.2973	67.3964	2.13698	1.09558	0.528823	0.27669	Negative
1756	0.851	288.12	289.127	HMDB0005765	Ophthalmic acid	C11H19N3O6	289.127	0.119826	709.012	186.997	266.284	209.966	405.362	277.124	342.457	354.83	328.844	432.074	465.699	474.099	328.956	397.417	0.861708	-0.21473	0.529001	0.276543	Negative
2939	10.544	223.205	222.198	HMDB0004305	Farnesol	C15H26O	222.198	2.94986	2.26579	2.95889	1.38049	1.31312	2.84012	4.2424	2.50013	1.83933	2.85435	6.29413	2.74889	2.17436	2.25028	3.02689	0.825975	-0.275831	0.529305	0.276294	Positive
1261	10.467	243.196	244.204	HMDB0002261	2-Hydroxymyristic acid	C14H28O3	244.204	0.838488	20.584	12.0136	9.99512	15.1327	11.3162	22.6508	15.2821	13.9111	13.8841	12.4738	12.5637	16.7754	13.5249	13.8555	1.10296	0.141378	0.536509	0.270423	Negative
3474	11.645	285.223	284.216	HMDB0001358	Retinal	C20H28O	284.214	8.249	24.8828	23.5438	38.2573	39.8806	24.938	36.7015	31.3673	57.9061	22.8887	31.0376	22.0471	54.6055	26.5048	35.8316	0.87541	-0.19197	0.554674	0.255962	Positive
2754	0.855	205.081	204.074	HMDB0028819	Glutamylglycine	C7H12N2O5	204.075	3.43744	23.5398	21.625	25.6976	17.8881	23.154	14.7541	21.1098	19.8683	20.7178	15.333	19.9304	22.7973	20.8947	19.9236	1.05954	0.0834342	0.554849	0.255825	Positive
3631	0.892	308.09	307.082	HMDB0000125	Glutathione	C10H17N3O6S	307.084	4.51336	63.0164	238.087	295.309	268.632	277.278	169.84	218.694	250.742	227.41	265.645	232.471	194.99	279.563	241.804	0.904427	-0.144924	0.556796	0.254304	Positive
291	0.766	145.061	146.068	HMDB0000641	Glutamine	C5H10N2O3	146.069	7.13495	7704.29	3261.16	3639.04	3552.23	4299.42	4166.41	4437.09	3374.11	4885.23	3943.46	3071	4383.43	4372.15	4004.9	1.10792	0.14785	0.565879	0.247277	Negative
235	3.285	134.046	135.053	HMDB0000034	Adenine	C5H5N5	135.054	9	54.6735	23.2798	24.7884	18.2017	29.6758	19.0763	28.2826	18.6457	32.111	20.8932	30.4711	29.763	15.5727	24.5761	1.15082	0.202657	0.566064	0.247134	Negative
2082	10.826	313.239	314.246	HMDB0004705	12,13-DHOME	C18H34O4	314.246	1	2.69491	7.4594	6.82079	7.0467	1.20594	11.942	6.19495	9.04763	11.4869	1.19593	5.70832	7.93991	9.3414	7.45334	0.831164	-0.266795	0.569977	0.244142	Negative
2131	7.771	156.99	155.983	HMDB0000816	Phosphoglycolic acid	C2H5O6P	155.982	2.27972	0.885647	0.876907	11.5471	11.8101	7.74595	1.91788	5.79725	7.64376	5.11476	6.17838	5.63264	0.607515	1.08529	4.37706	1.32446	0.405408	0.572223	0.242435	Positive
2031	1.975	308.125	309.133	HMDB0028809	Glutaminyltyrosine	C14H19N3O5	309.132	1	31.2189	6.69861	5.93456	6.76549	22.218	3.92207	12.7929	10.0309	19.446	14.0787	23.5074	17.9766	9.48866	15.7547	0.812008	-0.300435	0.574452	0.240747	Negative
536	14.529	171.138	172.145	HMDB0000511	Capric acid	C10H20O2	172.146	4.93699	166.421	136.346	110.915	315.503	117.649	182.507	171.557	160.027	138.948	95.9968	94.6731	266.239	133.357	148.207	1.15755	0.211074	0.574893	0.240413	Negative
2281	12.77	167.142	166.135	HMDB0031565	Dihydrojasmone	C11H18O	166.136	4.06413	18.7966	50.2057	52.4706	91.966	54.7254	109.548	62.952	57.3812	60.9844	52.9782	36.0883	48.6065	72.311	54.7249	1.15034	0.202054	0.575058	0.240289	Positive
104	0.893	116.07	117.078	HMDB0000883	Valine	C5H11NO2	117.079	10.75	2254.93	491.117	525.367	461.09	908.085	687.447	888.006	747.414	713.032	516.51	1079.66	507.357	761.207	720.863	1.23186	0.300843	0.582642	0.234598	Negative
2127	9.468	315.254	316.261	HMDB0302281	9,10-Dihydroxystearic acid	C18H36O4	316.261	0	7.67816	5.36408	6.36378	6.26843	6.7423	8.87692	6.88228	6.21333	5.91432	5.95147	5.73031	8.53723	6.70357	6.50837	1.05745	0.0805896	0.583867	0.233686	Negative
744	1.417	119.035	118.027	HMDB0000254	Succinic acid	C4H6O4	118.027	6.78932	156.377	240.876	275.063	189.329	317.068	138.966	219.613	419.237	83.3851	56.9407	84.1904	358.345	72.6499	179.125	1.22603	0.294	0.589945	0.229189	Positive
2077	0.875	154.049	153.042	HMDB0001476	3-Hydroxyanthranilic acid	C7H7NO3	153.043	3.9407	57.418	69.3411	82.4989	86.8389	76.5916	61.6686	72.3928	84.7536	66.9881	61.9335	76.8733	78.4546	85.8791	75.8137	0.954878	-0.0666113	0.590638	0.228679	Positive
1525	13.168	267.233	268.24	HMDB0060038	10-Heptadecenoic acid	C17H32O2	268.24	0.0735609	81.2015	85.0297	79.1484	107.653	84.8132	110.01	91.3092	124.591	112.917	124.483	37.9635	116	80.9936	99.4913	0.917761	-0.12381	0.598282	0.223094	Negative
2223	1.167	323.029	324.036	HMDB0000288	UMP	C9H13N2O9P	324.036	0	222.453	290.223	244.096	222.836	252.145	178.488	235.04	135.632	169.506	144.86	486.287	164.806	120.386	203.579	1.15454	0.207316	0.605637	0.217788	Negative
3610	12.109	303.231	302.223	HMDB0001999	Eicosapentaenoic acid	C20H30O2	302.225	4.79843	4.95662	3.2593	4.71303	3.57786	6.44395	3.6459	4.43278	2.71473	5.67447	5.25273	5.46905	2.42847	2.46888	4.00139	1.10781	0.14771	0.609861	0.214769	Positive
1635	9.965	277.145	278.152	HMDB0013248	Monoethylhexyl phthalic acid	C16H22O4	278.152	0.0330467	16.3976	9.78914	8.39983	14.7555	30.0894	28.0454	17.9128	27.4388	7.75119	10.5775	22.222	14.8125	9.18524	15.3312	1.16839	0.224521	0.61258	0.212837	Negative
475	3.948	165.018	166.026	HMDB0002428	Terephthalic acid	C8H6O4	166.027	5.4731	146.003	75.482	4969.45	117.406	112.455	245.096	944.316	68.9698	2318.69	103.195	118.397	148.761	139.981	482.999	1.95511	0.967251	0.613603	0.212113	Negative
3041	0.937	402.011	403.018	HMDB0001546	CDP	C9H15N3O11P2	403.018	0	42.7077	7.71341	31.1601	44.8885	51.3678	58.6508	39.4147	26.0002	33.9471	35.5964	51.4198	27.8362	36.5138	35.2189	1.11914	0.162385	0.621259	0.206727	Negative
5187	7.886	914.512	915.518	HMDB0034108	Tylosin	C46H77NO17	915.519	1	35.3256	30.2504	30.9863	25.8318	16.9934	48.0662	31.2423	28.9373	33.3031	23.1041	17.9243	26.8114	41.0535	28.5223	1.09536	0.131411	0.622003	0.206208	Negative
2902	10.281	219.137	218.13	HMDB0014515	Meprobamate	C9H18N2O4	218.127	14.6379	3.11137	3.77739	3.50701	3.00274	4.12888	3.38943	3.48614	3.39886	7.43577	3.40912	2.72025	3.82536	2.44793	3.87288	0.90014	-0.151778	0.622365	0.205954	Positive
712	4.973	117.091	116.084	HMDB0000535	Caproic acid	C6H12O2	116.084	0.685953	2.45574	4.49285	6.48794	3.77044	13.4203	5.23592	5.9772	2.68923	1.76765	7.15034	6.45902	4.35183	7.85318	5.04521	1.18473	0.244557	0.631964	0.199307	Positive
915	0.885	126.066	125.059	HMDB0002894	5-Methylcytosine	C5H7N3O	125.059	2.65364	14.9421	99.8602	123.033	93.4917	101.791	49.8325	80.4918	84.571	100.31	76.5865	89.6529	94.0869	86.1175	88.5542	0.908956	-0.137718	0.639899	0.193888	Positive
2742	4.742	204.102	203.094	HMDB0002096	3-Indolebutyric acid	C12H13NO2	203.095	1.91371	3.23347	3.72125	4.10207	3.8622	3.51869	2.29051	3.4547	3.03133	3.79224	2.48221	3.93203	2.64096	3.79681	3.27926	1.0535	0.0751886	0.646323	0.189551	Positive
151	0.79	299.097	120.041	HMDB0002649	Erythrose	C4H8O4	120.042	6.98707	608.653	372.075	407.894	367.798	399.914	437.08	432.236	442.252	500.576	406.664	428.378	409.291	524.306	451.911	0.956462	-0.0642206	0.648749	0.187923	Negative
3509	10.528	291.23	290.223	HMDB0248415	Androstanolone	C19H30O2	290.225	4.51445	15.7652	13.8755	13.8781	15.2724	8.86984	10.0759	12.9562	16.1187	12.0418	14.7519	11.4122	16.8298	10.9165	13.6785	0.947194	-0.078268	0.651981	0.185765	Positive
3298	8.472	263.081	262.073	HMDB0240743	Indirubin	C16H10N2O2	262.074	3.5775	0.884629	1.30371	1.90454	1.5359	0.166086	0.26439	1.00988	1.35929	1.28727	1.09768	0.869577	2.36535	0.190002	1.19486	0.845182	-0.242665	0.659423	0.180836	Positive
4345	10.172	496.337	495.33	HMDB0010382	LPC(16:0)	C24H50NO7P	495.332	4.19813	36.039	38.7903	43.8496	32.1167	44.5403	27.5515	37.1479	34.1705	32.7605	37.1754	44.223	35.2571	49.4432	38.8383	0.956476	-0.0641991	0.667147	0.175779	Positive
748	0.798	193.035	194.042	HMDB0000127	Glucuronic acid	C6H10O7	194.043	3.31202	236.267	511.839	509.57	398.574	366.234	422.578	407.51	394.119	403.584	361.381	445.176	391.401	330.54	387.7	1.0511	0.0718949	0.66775	0.175386	Negative
2493	0.792	344.086	345.092	HMDB0002666	Thiamine monophosphate	C12H18N4O4PS	345.079	40.1147	36.1865	59.4321	78.1681	56.486	35.9839	52.6563	53.1521	80.4278	55.8283	43.9492	24.0286	46.5307	103.415	59.03	0.900426	-0.15132	0.667918	0.175277	Negative
479	13.832	165.04	166.047	HMDB0060256	Xylonic acid	C5H10O6	166.048	4	3.05675	3.67867	2.47757	2.70248	1.53108	2.98853	2.73918	4.96571	3.98996	2.91412	1.15329	2.63963	2.2311	2.9823	0.918478	-0.122683	0.703476	0.152751	Negative
1016	0.767	221.06	222.067	HMDB0000099	Cystathionine	C7H14N2O4S	222.067	2.19589	6086.76	9068.71	10929.1	8947.11	7561.83	10002	8765.91	8879.48	9298.53	9030.23	7186.72	9532.89	10613.6	9090.24	0.964322	-0.0524138	0.707657	0.150177	Negative
565	5.457	173.118	174.125	HMDB0031513	3-Hydroxynonanoic acid	C9H18O3	174.126	5	8.85693	14.5533	7.86962	9.11588	7.33161	12.0375	9.96082	9.3266	7.29294	6.07365	5.63845	13.1889	13.9549	9.24591	1.07732	0.107449	0.708031	0.149948	Negative
95	1.298	115.002	116.01	HMDB0000134	Fumaric acid	C4H4O4	116.011	11	104.631	87.9696	87.0757	81.9603	142.284	66.453	95.0624	66.2531	94.5524	103.272	156.051	115.499	73.6542	101.547	0.936141	-0.0952019	0.710795	0.148256	Negative
426	13.898	102.128	101.121	HMDB0032539	Triethylamine	C6H15N	101.12	0.499553	34.4592	123.433	39.7952	33.9715	43.4917	53.1258	54.7127	77.3459	46.7275	58.9648	67.8902	65.7923	45.5569	60.3796	0.906146	-0.142185	0.712376	0.147291	Positive
1607	1.246	147.076	146.069	HMDB0000641	Glutamine	C5H10N2O3	146.069	3.09577	158.352	297.623	354.815	239.233	314.212	185.229	258.244	246.06	285.675	252.814	279.712	241.411	320.087	270.96	0.95307	-0.0693455	0.714362	0.146082	Positive
808	7.866	199.169	200.176	HMDB0000638	Dodecanoic acid	C12H24O2	200.178	7.14372	87.0384	69.4972	70.1514	79.8063	88.2174	93.3976	81.3514	94.7968	89.5237	72.9679	82.3928	68.7797	65.6035	79.0107	1.02962	0.042118	0.717356	0.144266	Negative
3483	9.947	287.2	286.192	HMDB0000053	Androstenedione	C19H26O2	286.193	4.333	37.3556	27.1312	37.0037	34.8386	27.8832	61.883	37.6825	45.8427	36.1206	47.8903	25.4467	44.3811	39.9707	39.942	0.943431	-0.0840109	0.722077	0.141417	Positive
1612	0.831	148.06	147.053	HMDB0003339	Glutamic acid	C5H9NO4	147.053	4.33708	1369.33	1418.95	1625.32	1206.27	1219.32	1067.1	1317.72	1284.21	1399.77	1209.84	1364.61	1435.71	1401.39	1349.26	0.976624	-0.034125	0.725659	0.139268	Positive
1661	12.821	279.233	280.24	HMDB0000673	Linoleic acid	C18H32O2	280.24	0.357793	667.936	462.629	364.284	449.227	445.61	616.109	500.966	620.616	934.001	516.875	168.069	635.978	378.621	542.36	0.923678	-0.114539	0.728357	0.137656	Negative
617	0.839	130.049	112.016	HMDB0000617	2-Furoic acid	C5H4O3	112.016	3.5173	1199.08	1182.01	1376.06	1005.61	1023.79	877.393	1110.66	1066.56	1200.74	980.137	1172.14	1217.74	1202.31	1139.94	0.974315	-0.0375396	0.728606	0.137507	Positive
2062	10.451	311.223	312.23	HMDB0242602	9-Hpode	C18H32O4	312.23	1	2.55099	1.76927	1.40112	1.75576	2.34369	6.12636	2.65787	2.53213	2.85704	1.09083	1.06926	2.76437	3.84747	2.36018	1.12613	0.17137	0.730925	0.136127	Negative
1017	7.451	221.082	222.089	HMDB0013247	Monobutylphthalate	C12H14O4	222.089	1.97639	51.8657	32.5174	35.1134	59.8807	65.9489	76.6913	53.6696	44.1322	43.8782	58.9201	59.4511	64.1812	68.962	56.5875	0.948436	-0.0763783	0.731769	0.135626	Negative
103	3.22	116.049	117.057	HMDB0000738	Indole	C8H7N	117.058	8.87791	568.765	503.795	417.063	515.194	567.234	512.529	514.097	514.003	555.276	540.832	495.11	517.817	392.477	502.586	1.0229	0.0326695	0.732293	0.135315	Negative
1417	2.984	258.146	259.153	HMDB0028801	Glutaminylleucine	C11H21N3O4	259.153	0.169135	136.136	30.8879	35.5221	22.4113	85.8378	19.197	54.9987	31.5677	72.4721	34.1755	73.3761	45.7086	29.5081	47.8014	1.15057	0.202346	0.735618	0.133348	Negative
[truncated: 73 more rows]

## Sheet: Enrichment Tuni
Pathway enrichment for changes in Tunicamycin vs no stress, wild type
[truncated: 75 more rows]

[truncated: 6 more sheets: Salt, Salt Enrichment, ROS, ROS Enrichment, Normalized PPM, Notes]
