# Supplementary material for: Proteolytic activation of fatty acid synthase signals pan-stress resolution
Source: Nat Metab. 2024 Jan 2;6(1):113–26. doi: 10.1038/s42255-023-00939-z (PMC10822777; doi:10.1038/s42255-023-00939-z)
Supplement: Supplementary file 6 — mRNA-seq differential expression of ced-3(-) with or without FASN-CTF expression under ER stress. [file 42255_2023_939_MOESM6_ESM.xlsx]

## Sheet: RNA seq
FEATURE_NAME	Ctrl-VS-CtOE.logFC	Ctrl-VS-CtOE.logCPM	Ctrl-VS-CtOE.LR	Ctrl-VS-CtOE.PValue	Ctrl-VS-CtOE.FDR
acdh-1	-3.80198	7.18391	9790.64	0	0
asp-10	-1.68232	9.23319	2639.05	0	0
asp-13	-1.22014	6.35778	1510.86	0	0
cdr-4	1.33584	6.70702	1905.02	0	0
cpr-4	-1.39505	7.35424	2444.3	0	0
cyp-35A3	1.6456	6.26413	1958.07	0	0
folt-2	-1.5337	6.99272	2957.61	0	0
srp-7	1.19302	8.61412	1790.44	0	0
Y38F1A.6	-1.28402	6.90748	1895.11	0	0
Y41C4A.11	2.16977	8.40475	5754.53	0	0
gst-5	1.5749	5.63298	1383.57	7.80334e-303	1.48753e-299
asp-14	1.76338	5.19482	1279.12	3.90165e-280	6.8178e-277
arf-1.1	1.82588	5.00359	1208.1	1.05842e-264	1.70723e-261
C23H5.8	-1.24858	5.87716	1157.84	8.89307e-254	1.33199e-250
M60.2	1.30109	6.01864	1109.1	3.47894e-243	4.86332e-240
gsto-1	-1.94469	4.4727	1009.03	1.95198e-221	2.55819e-218
R193.2	-1.06627	7.52282	948.634	2.62799e-208	3.24155e-205
cth-1	-2.36481	4.23374	917.503	1.53763e-201	1.79125e-198
dod-24	1.49395	4.89985	839.508	1.38851e-184	1.5324e-181
F44G3.2	-4.42241	2.26994	750.304	3.44625e-165	3.61322e-162
Y54G11A.7	-1.0911	5.32431	737.984	1.6448e-162	1.64237e-159
cyp-35A4	1.82788	3.92098	723.818	1.97933e-159	1.88657e-156
pmp-5	-1.14684	5.11324	719.539	1.68649e-158	1.53756e-155
hrg-2	-2.19708	3.01417	679.741	7.60819e-150	6.64734e-147
dhs-25	-1.04648	5.41268	665.66	8.77668e-147	7.36153e-144
nlp-34	2.35288	3.69853	665.036	1.19976e-146	9.67606e-144
nep-22	-1.08381	5.61833	662.067	5.30656e-146	4.12123e-143
F59B1.2	0.834458	6.43626	656.619	8.12283e-145	6.08313e-142
cyp-35C1	0.902779	6.26072	623.78	1.12643e-137	8.1449e-135
mtl-2	-1.368	5.28288	588.389	5.61384e-130	3.92389e-127
cyp-35A2	0.593784	7.57827	563.155	1.73082e-124	1.17076e-121
Y54G2A.18	0.812235	7.71884	558.165	2.10733e-123	1.3809e-120
gale-1	0.592222	7.6998	554.122	1.59658e-122	1.01451e-119
F36A2.3	-1.08056	5.46057	549.377	1.71971e-121	1.06061e-118
F48C1.11	3.74506	1.52451	542.355	5.79574e-120	3.47231e-117
hrg-1	-0.86275	6.1112	531.092	1.63471e-117	9.52174e-115
ZK970.7	2.42436	4.45356	522.029	1.53183e-115	8.68132e-113
lipl-5	-0.702227	8.74696	513.678	1.00473e-113	5.54425e-111
ech-6	-0.655867	7.90653	500.064	9.2048e-111	4.94912e-108
C18H9.6	1.09044	4.96776	494.843	1.25874e-109	6.59862e-107
asp-12	2.50783	3.40429	475.625	1.9135e-105	9.78641e-103
cnc-6	4.01212	1.29009	472.549	8.93662e-105	4.46172e-102
cpr-1	0.733412	7.58342	464.081	6.2196e-103	3.033e-100
K10B2.2	-1.07479	5.10668	455.497	4.58964e-101	2.18728e-98
Y40D12A.2	-0.893754	5.73586	445.468	6.98912e-99	3.25678e-96
cpr-5	-0.727664	7.91777	439.532	1.369e-97	6.24055e-95
nep-8	-2.8329	1.94591	439.478	1.40643e-97	6.27477e-95
clec-67	-1.47377	3.92089	434.268	1.9141e-96	8.36182e-94
lin-15B	0.744869	9.31763	415.513	2.3121e-92	9.89437e-90
C24B9.3	-0.834919	5.3803	411.332	1.87996e-91	7.88417e-89
sdz-35	2.76509	1.77993	408.61	7.35683e-91	3.02481e-88
gst-20	0.965146	4.78129	404.463	5.88031e-90	2.37123e-87
hrg-3	-2.22197	2.8102	401.69	2.36101e-89	9.34112e-87
pdi-6	0.525595	8.17763	400.839	3.61599e-89	1.40414e-86
hsp-17	1.0262	5.06696	397.722	1.72533e-88	6.5779e-86
D2096.1	-0.984402	4.77652	397.322	2.10788e-88	7.89287e-86
F32D8.12	-1.02244	5.13474	395.755	4.62315e-88	1.70075e-85
hacd-1	-0.82739	5.46162	385.291	8.76976e-86	3.17057e-83
ora-1	3.4995	2.02247	382.512	3.53271e-85	1.25555e-82
ZK1320.2	-0.678066	5.83056	377.032	5.51097e-84	1.92599e-81
F35E12.5	1.62757	2.99548	372.491	5.36767e-83	1.84516e-80
asp-4	-0.512315	7.96956	371.992	6.8953e-83	2.33206e-80
ckb-2	0.789487	6.6782	369.959	1.90996e-82	6.35712e-80
T05E12.6	-0.906581	5.47297	368.91	3.23262e-82	1.05914e-79
hsp-16.2	1.73373	2.77654	364.488	2.96692e-81	9.57128e-79
W07B8.1	-1.19843	4.14953	353.183	8.59096e-79	2.72945e-76
C17H12.8	-0.761069	5.57881	350.403	3.46192e-78	1.08348e-75
lips-11	2.27168	2.13091	348.007	1.15112e-77	3.54969e-75
comt-3	1.06878	4.21678	343.809	9.44589e-77	2.87059e-74
F54D5.4	-0.613281	6.5099	343.724	9.85888e-77	2.9533e-74
R08E5.3	-1.78156	2.46259	341.9	2.46072e-76	7.26743e-74
H25K10.1	-3.3372	1.206	333.09	2.04115e-74	5.94455e-72
daao-1	-1.47309	3.33203	330.912	6.08416e-74	1.74765e-71
Y94H6A.10	0.718035	6.36232	324.021	1.92809e-72	5.46353e-70
lbp-3	-0.68202	5.77328	322.398	4.35029e-72	1.21628e-69
cyp-13A5	-1.55786	2.82098	314.047	2.86879e-70	7.91522e-68
lin-15A	0.602403	7.30205	312.464	6.34604e-70	1.72818e-67
ctl-2	0.759412	5.45345	308.859	3.8712e-69	1.04071e-66
hsp-16.41	1.81764	2.95339	306.156	1.50188e-68	3.98644e-66
F58G6.9	-1.17606	3.98336	305.501	2.08628e-68	5.46841e-66
acdh-2	-2.05171	2.17405	302.952	7.49182e-68	1.93946e-65
cyp-35A5	1.29699	3.55096	302.091	1.15405e-67	2.95112e-65
C18D11.6	2.93168	1.99073	301.583	1.48873e-67	3.76111e-65
lec-8	0.592736	6.65194	299.46	4.32027e-67	1.07847e-64
T14G8.3	0.453822	7.01622	292.797	1.22235e-65	3.01546e-63
F23D12.11	-1.08929	4.03941	279.991	7.54378e-63	1.83937e-60
F28B4.3	-0.502214	7.88902	269.801	1.25426e-60	3.02306e-58
F54D5.12	-0.493803	7.00121	269.031	1.84558e-60	4.39772e-58
atic-1	-0.716569	5.22033	268.517	2.38893e-60	5.62849e-58
ZK228.4	-0.978332	4.38924	264.352	1.93136e-59	4.49986e-57
fip-1	3.62913	0.55469	264.177	2.10916e-59	4.8601e-57
T15B7.1	-0.941156	4.70188	262.639	4.56266e-59	1.03994e-56
tag-10	-0.797263	6.34984	260.833	1.12967e-58	2.5471e-56
T12D8.5	0.718367	5.35932	257.259	6.79275e-58	1.51529e-55
tba-4	0.650024	5.87991	255.053	2.05581e-57	4.53772e-55
F40F8.5	0.683747	6.9275	254.07	3.36616e-57	7.3526e-55
eyg-1	-2.3819	1.41138	253.183	5.25455e-57	1.1359e-54
oac-14	-0.895203	4.68524	249.941	2.67451e-56	5.72264e-54
T05E12.3	-1.37151	2.80218	247.701	8.23308e-56	1.74383e-53
lys-8	-0.526077	6.54287	246.623	1.41473e-55	2.96654e-53
spp-18	0.798036	5.0893	245.905	2.02892e-55	4.21232e-53
F13D12.6	-0.522106	7.3164	243.65	6.29447e-55	1.29401e-52
ptr-22	2.29673	2.17622	238.243	9.50302e-54	1.93465e-51
F56C9.7	-0.500348	6.29546	237.234	1.57703e-53	3.17968e-51
pho-6	2.39613	1.92902	234.213	7.1871e-53	1.4353e-50
thn-2	-0.898982	4.33447	230.433	4.79526e-52	9.48602e-50
pud-3	0.713966	5.38446	230.403	4.8699e-52	9.54364e-50
far-3	1.21736	4.47666	228.651	1.17365e-51	2.27873e-49
F38B6.4	-0.802299	4.90147	227.863	1.74319e-51	3.35349e-49
gst-38	1.60818	2.95898	227.074	2.59097e-51	4.9391e-49
F10F2.2	-0.646093	5.74037	226.935	2.77865e-51	5.24914e-49
F18E2.1	-0.565066	5.34992	222.87	2.13939e-50	4.00543e-48
C07G1.7	-3.87071	0.199658	221.479	4.30252e-50	7.98403e-48
C32H11.4	0.892216	3.96819	221.207	4.93212e-50	9.07207e-48
ugt-62	-0.443364	7.36011	220.587	6.73629e-50	1.22829e-47
lys-1	-0.462131	8.29437	219.841	9.79552e-50	1.77071e-47
ddo-2	-0.836457	4.49371	213.893	1.94386e-48	3.48383e-46
nas-10	3.63218	0.452275	208.249	3.30966e-47	5.88139e-45
cnc-4	1.28113	3.32256	205.464	1.3413e-46	2.3635e-44
oac-6	-0.820102	4.01134	203.143	4.30618e-46	7.52469e-44
scrm-4	-0.678103	4.84283	202.974	4.6864e-46	8.12141e-44
fip-5	1.66354	2.18053	200.938	1.30349e-45	2.24039e-43
ugt-17	-0.880915	4.6876	198.56	4.30602e-45	7.34089e-43
dod-19	-0.388442	6.96434	197.641	6.8326e-45	1.15543e-42
F54D5.3	-0.481664	6.29329	197.004	9.41261e-45	1.57898e-42
F18E3.12	-1.50058	2.10865	196.9	9.91581e-45	1.6502e-42
hsp-4	0.44584	9.57505	195.167	2.3685e-44	3.91063e-42
F13D11.4	1.25638	2.82323	194.768	2.89512e-44	4.74279e-42
B0286.3	-0.694873	5.02984	194.508	3.2987e-44	5.36204e-42
C01B10.6	-0.45097	6.61065	190.394	2.60755e-43	4.20597e-41
C29F3.7	0.622025	5.03482	188.219	7.78073e-43	1.24545e-40
nep-17	-0.736253	8.66721	188.083	8.3307e-43	1.32338e-40
cyp-34A9	0.614824	4.80994	186.662	1.70248e-42	2.68415e-40
F22B8.7	-0.788952	4.04913	181.997	1.77561e-41	2.77857e-39
F32H5.1	-0.598307	5.62286	181.86	1.90259e-41	2.95521e-39
T08H10.1	-0.534251	5.67514	181.048	2.86199e-41	4.41273e-39
W02G9.4	-1.29641	3.00168	179.163	7.38057e-41	1.12966e-38
hsp-70	1.59775	2.79567	176.676	2.57719e-40	3.91602e-38
mrp-5	-0.357	8.97523	176.579	2.70652e-40	4.08295e-38
gpdh-1	-1.40073	2.9259	175.887	3.8327e-40	5.74057e-38
C05D12.3	-0.406339	6.24806	173.641	1.18546e-39	1.76297e-37
tba-7	0.864094	3.69376	173.129	1.53387e-39	2.26505e-37
Y43C5A.3	1.05117	3.38887	171.597	3.31371e-39	4.85911e-37
ugt-12	-0.919865	4.15449	170.775	5.0109e-39	7.29677e-37
ssq-2	0.925494	3.67649	170.003	7.38679e-39	1.06823e-36
W03D8.8	-1.24984	2.73875	169.093	1.16747e-38	1.67676e-36
C40H1.8	-1.44374	2.00009	167.649	2.41382e-38	3.44322e-36
haf-7	-0.763722	4.15667	166.661	3.96696e-38	5.62048e-36
clec-47	-4.80754	-0.245742	165.8	6.11606e-38	8.60722e-36
F09F7.4	-0.354273	7.03064	165.232	8.14022e-38	1.13795e-35
fbxa-107	-0.882252	3.84802	164.11	1.43156e-37	1.98798e-35
bre-1	0.676117	4.89243	161.77	4.64438e-37	6.40711e-35
F48C1.9	2.27294	1.57532	160.985	6.89389e-37	9.44823e-35
cpr-6	-0.411126	9.56186	160.968	6.95299e-37	9.46736e-35
T20D3.2	-0.364914	7.34806	160.542	8.61569e-37	1.16556e-34
ssq-4	0.871099	3.76114	159.856	1.21622e-36	1.6348e-34
F15D4.5	-0.85095	3.73843	158.752	2.12016e-36	2.83169e-34
C05C10.3	-0.309334	7.49796	155.065	1.35532e-35	1.79872e-33
F08G5.6	0.893191	3.42459	154.813	1.53835e-35	2.02878e-33
clec-10	-1.08957	2.77092	154.158	2.13858e-35	2.80274e-33
F22E5.6	2.38114	0.569922	153.787	2.57821e-35	3.35792e-33
col-95	-0.372444	7.47162	150.811	1.15287e-34	1.49225e-32
dpy-18	0.439509	6.67617	150.779	1.17108e-34	1.50653e-32
T07D3.9	-0.61353	4.72922	150.397	1.41987e-34	1.81544e-32
ZK6.11	-0.416834	6.47396	150.167	1.59369e-34	2.02534e-32
fbxa-192	-0.705713	4.05078	149.638	2.07979e-34	2.62718e-32
M02H5.8	0.798703	3.90671	147.297	6.75918e-34	8.48702e-32
F55G11.4	-1.06536	3.17046	147.108	7.4335e-34	9.27816e-32
ZK813.2	0.3957	6.02096	143.393	4.82298e-33	5.9842e-31
F58G6.7	-0.809251	3.81774	142.354	8.13713e-33	1.00369e-30
hrg-4	-0.945159	3.64195	142.342	8.18777e-33	1.00403e-30
flu-2	-0.449952	5.34152	140.356	2.22509e-32	2.71267e-30
clec-50	-0.409846	7.95369	139.215	3.95303e-32	4.7914e-30
acs-2	-1.56218	1.88589	138.3	6.266e-32	7.55125e-30
asp-8	-1.28322	2.29803	137.885	7.72273e-32	9.25359e-30
F57H12.6	2.1589	1.74273	137.682	8.55209e-32	1.01891e-29
lips-14	-1.44475	1.96622	136.072	1.92447e-31	2.2799e-29
C14C6.5	-0.7765	4.05795	134.691	3.85862e-31	4.54558e-29
col-8	-0.39537	8.98402	133.114	8.53706e-31	1.00008e-28
C34F11.8	1.03566	2.6296	132.931	9.35987e-31	1.09037e-28
B0205.13	-1.66417	1.96751	132.629	1.0899e-30	1.26266e-28
sodh-1	0.85856	4.58084	132.505	1.15993e-30	1.33641e-28
T26H5.9	1.30152	2.15371	132.018	1.4825e-30	1.69872e-28
cpt-4	1.31249	1.88413	130.653	2.94944e-30	3.36124e-28
LLC1.2	-0.394071	6.48402	129.988	4.12275e-30	4.67297e-28
W09G12.7	-1.0732	3.07976	128.657	8.06087e-30	9.08755e-28
Y40H7A.10	-0.467266	5.7084	127.825	1.22572e-29	1.37445e-27
ttr-44	-0.519002	5.01843	126.723	2.13627e-29	2.38273e-27
gst-1	0.31556	8.03229	126.234	2.7326e-29	3.03174e-27
pud-4	0.816592	4.22555	126.031	3.02682e-29	3.34049e-27
F22F7.1	-0.284743	7.77264	125.883	3.26191e-29	3.5811e-27
clec-186	-0.406934	5.82354	125.651	3.6666e-29	4.00442e-27
dod-23	-0.454066	5.76556	125.357	4.25128e-29	4.61891e-27
T10C6.15	1.42187	2.07862	124.381	6.95107e-29	7.51325e-27
ugt-61	-0.490544	5.24752	120.916	3.98742e-28	4.2878e-26
Y32F6A.5	-0.325113	6.84682	120.252	5.57014e-28	5.95919e-26
C52D10.1	-0.834603	3.42336	120.213	5.68166e-28	6.04765e-26
oac-20	-0.868006	2.90871	119.667	7.48305e-28	7.92485e-26
F49C12.7	0.709905	3.89035	118.281	1.50484e-27	1.58568e-25
lipl-4	1.99326	0.608477	117.565	2.15875e-27	2.26334e-25
F13H6.3	0.413263	5.58967	116.018	4.71012e-27	4.91375e-25
hpd-1	-0.371164	6.95906	115.525	6.03944e-27	6.26935e-25
R09E10.6	0.782271	3.56993	114.798	8.71374e-27	9.00091e-25
F55A3.7	-0.720411	3.60422	113.137	2.01366e-26	2.06982e-24
Y65B4BR.1	2.15637	0.390931	112.861	2.31427e-26	2.36722e-24
clec-150	0.3064	6.79608	111.912	3.73474e-26	3.80163e-24
dhs-14	-0.623227	4.09538	111.353	4.95199e-26	5.01634e-24
ssq-1	0.831854	3.42206	111.088	5.65947e-26	5.70546e-24
Y41E3.8	0.493175	4.65425	110.83	6.44847e-26	6.46976e-24
mxl-3	-0.465387	4.82157	108.91	1.6983e-25	1.69579e-23
pmt-2	-0.277584	7.52637	108.768	1.82443e-25	1.8131e-23
ttr-30	0.941283	2.70995	108.22	2.4048e-25	2.3786e-23
nlp-29	0.900852	4.57267	108.115	2.53569e-25	2.49628e-23
acs-3	1.0213	2.27451	108.004	2.68197e-25	2.62796e-23
dsc-4	0.353995	6.21317	107.116	4.19949e-25	4.09577e-23
wrt-1	-2.3958	0.302233	107.093	4.24679e-25	4.12273e-23
DH11.2	-0.801386	3.28092	106.904	4.67187e-25	4.51449e-23
Y46G5A.20	1.4896	1.21005	106.373	6.1086e-25	5.87575e-23
aagr-1	-0.300212	6.44538	105.749	8.36989e-25	8.01408e-23
clec-51	-0.56755	4.17807	105.644	8.8256e-25	8.412e-23
F19C7.2	0.67844	3.51596	104.989	1.22835e-24	1.16549e-22
Y119D3B.13	-0.606099	4	104.97	1.24028e-24	1.1715e-22
C38D9.2	-0.98067	2.43976	103.634	2.43323e-24	2.288e-22
T24B8.5	-1.05962	2.91792	103.557	2.53015e-24	2.36851e-22
aman-1	-0.767821	3.4501	102.798	3.71083e-24	3.45833e-22
clec-265	-0.685739	3.90966	101.976	5.61975e-24	5.21418e-22
R02C2.7	2.34125	0.0534638	101.864	5.94542e-24	5.49205e-22
col-124	-0.364951	9.94609	101.741	6.32925e-24	5.82097e-22
faah-2	-0.518977	5.89155	101.361	7.6662e-24	7.01976e-22
F18E3.13	-0.919442	2.52957	101.31	7.86451e-24	7.17004e-22
F45E4.5	1.12713	2.49863	100.995	9.22229e-24	8.37152e-22
swt-7	0.52598	4.91434	100.767	1.0347e-23	9.352e-22
Y48G1BM.6	-0.92889	2.55423	99.7364	1.74091e-23	1.56674e-21
W07G4.5	-0.460899	4.94044	99.4623	1.99928e-23	1.79158e-21
R12C12.1	-0.349774	6.88906	99.375	2.08939e-23	1.86435e-21
nspd-1	0.88089	2.54921	99.1897	2.29433e-23	2.03855e-21
acdh-10	0.322019	6.66346	98.9833	2.5464e-23	2.25297e-21
elo-6	-0.37961	8.11169	98.94	2.60265e-23	2.29307e-21
ttr-32	0.792366	3.05794	98.4372	3.35491e-23	2.94347e-21
ugt-22	0.252578	8.10688	98.2526	3.68274e-23	3.21764e-21
F18E3.11	-0.940237	2.54907	97.7821	4.67054e-23	4.06376e-21
K08D8.6	0.363915	5.61046	97.1163	6.53733e-23	5.66452e-21
rrf-2	0.600006	3.86847	96.7785	7.75332e-23	6.69051e-21
npa-1	-0.266902	8.59651	96.2607	1.00707e-22	8.65463e-21
cut-3	-3.63696	-0.62881	95.7965	1.27318e-22	1.08969e-20
pck-1	-0.382438	5.73568	95.3564	1.59016e-22	1.35545e-20
K08D8.5	-0.680709	3.54838	95.2053	1.71626e-22	1.45701e-20
F57F5.1	0.328492	10.0096	94.2112	2.83593e-22	2.39785e-20
tatn-1	0.444631	5.0739	93.7134	3.6469e-22	3.07116e-20
Y38C1AA.7	0.870003	2.48199	93.2856	4.52684e-22	3.79693e-20
F56C3.9	1.23708	1.55265	93.1247	4.91005e-22	4.10194e-20
gstk-1	0.448274	4.69725	91.6559	1.0314e-21	8.58234e-20
gcp-2.1	-0.368365	5.32465	91.6105	1.05532e-21	8.74667e-20
Y41G9A.10	0.990865	3.20854	90.9556	1.4693e-21	1.21298e-19
col-165	-4.6894	-0.851078	90.8846	1.52302e-21	1.2524e-19
F47E1.2	1.15707	2.04598	90.7445	1.63474e-21	1.33902e-19
ifc-1	-0.983436	2.60919	90.1399	2.21896e-21	1.81048e-19
bath-25	-2.00658	0.24972	89.562	2.97181e-21	2.41534e-19
Y54G2A.45	0.506588	4.75391	89.3022	3.38876e-21	2.74359e-19
H34I24.2	-0.304346	6.59829	89.0109	3.92649e-21	3.16672e-19
aqp-7	-0.394933	5.70423	88.8284	4.306e-21	3.45948e-19
skr-3	0.460438	4.63965	88.2823	5.67491e-21	4.54188e-19
cyp-14A5	0.833801	3.04531	88.034	6.43405e-21	5.12987e-19
cutl-10	-1.22468	1.91292	87.5681	8.14267e-21	6.46756e-19
mpst-2	3.39072	-0.902772	86.6826	1.27412e-20	1.00819e-18
gipc-1	0.674192	3.36874	85.6234	2.17682e-20	1.716e-18
T25C12.3	-0.273022	8.8764	85.2755	2.59561e-20	2.03848e-18
C35A5.3	-1.08637	2.13439	85.2392	2.64374e-20	2.06853e-18
gpd-2	-0.333677	6.9626	84.9892	2.99996e-20	2.33852e-18
pdi-2	0.341298	9.59257	84.9671	3.03374e-20	2.35609e-18
ugt-21	-0.808208	2.7168	84.8745	3.17914e-20	2.4599e-18
gst-10	-0.503603	4.39839	84.827	3.25642e-20	2.51043e-18
ugt-2	-0.529592	3.94931	84.1981	4.47597e-20	3.43797e-18
ugt-13	-0.791819	2.66123	84.127	4.63982e-20	3.55081e-18
ttr-7	1.00231	2.26822	84.104	4.69422e-20	3.57939e-18
asp-1	0.401601	10.2035	83.7123	5.72289e-20	4.34794e-18
fasn-1	-0.306439	10.097	82.9454	8.43518e-20	6.38546e-18
cyp-13A7	-2.12017	0.117115	82.8993	8.63399e-20	6.51245e-18
R05H10.1	1.47949	0.83346	82.4856	1.06441e-19	7.9999e-18
fip-6	1.76134	1.70138	82.4144	1.10347e-19	8.26383e-18
C23H4.2	-1.29197	1.50889	82.0831	1.30484e-19	9.73706e-18
nlp-31	0.849749	4.40429	81.8497	1.4684e-19	1.09188e-17
msp-49	0.895323	2.40616	81.8163	1.49344e-19	1.10657e-17
crt-1	0.321099	10.2604	81.421	1.82408e-19	1.3468e-17
clec-146	0.931819	2.30346	81.367	1.87462e-19	1.37926e-17
K09D9.1	-0.889669	2.314	81.2537	1.98524e-19	1.45554e-17
Y53H1B.2	0.43008	4.72495	80.6695	2.66807e-19	1.94542e-17
alh-9	-0.295834	6.67782	80.6666	2.67195e-19	1.94542e-17
let-767	-0.250581	7.96957	80.4787	2.93848e-19	2.13208e-17
alh-13	-0.402482	4.68907	79.6442	4.48286e-19	3.24142e-17
ins-20	2.48195	-0.565871	79.6126	4.555e-19	3.28226e-17
cyp-33C8	-0.775078	2.97141	79.2598	5.4457e-19	3.91065e-17
C52D10.3	-0.804545	2.81555	79.2041	5.60138e-19	4.00872e-17
ZK1320.3	-0.260081	6.67284	79.1311	5.81221e-19	4.14545e-17
pdi-3	0.265917	9.78201	79.1228	5.8366e-19	4.14873e-17
clec-65	-0.297789	6.20275	78.8582	6.67315e-19	4.72734e-17
F53B7.7	1.98625	0.166088	78.6883	7.27248e-19	5.13457e-17
Y39A3B.7	2.51946	0.0974245	78.4677	8.13153e-19	5.72181e-17
C14B9.2	0.29473	6.30457	77.9627	1.05006e-18	7.3641e-17
asp-2	-0.260183	7.86619	77.9058	1.08075e-18	7.55408e-17
F44E7.5	0.359353	6.07538	77.708	1.19459e-18	8.32206e-17
spp-8	0.37755	5.64775	76.9933	1.71537e-18	1.19105e-16
T19B10.2	0.499615	4.35157	76.5931	2.10076e-18	1.45382e-16
nas-33	1.63421	1.13813	76.1892	2.57743e-18	1.77784e-16
Y34B4A.9	-0.289721	6.42073	75.3555	3.93157e-18	2.70299e-16
F13H8.3	-0.636836	3.533	75.3272	3.98835e-18	2.73306e-16
slc-17.4	-0.73524	3.82129	75.1614	4.33767e-18	2.96275e-16
F52B11.2	0.325735	5.76813	75.1016	4.471e-18	3.04391e-16
ugt-50	-0.511386	4.30305	74.9403	4.8516e-18	3.29234e-16
VF13D12L.3	-0.268425	6.55327	74.8233	5.14789e-18	3.48213e-16
ttr-42	-0.417153	4.77224	74.7421	5.36408e-18	3.6167e-16
ugt-1	0.787301	3.24549	74.3042	6.69605e-18	4.50031e-16
F42G2.2	-0.728587	3.30592	74.2584	6.85323e-18	4.59123e-16
T13F3.6	-0.56731	4.00139	74.2151	7.00521e-18	4.6781e-16
spp-14	-0.241535	7.92829	74.2066	7.03551e-18	4.68342e-16
enpl-1	0.260512	9.56931	73.725	8.97943e-18	5.95853e-16
asns-2	-0.692684	4.27277	73.5227	9.94858e-18	6.58081e-16
hsp-3	0.284588	9.63199	73.4878	1.01259e-17	6.67707e-16
clec-41	-0.283847	6.32989	73.4482	1.03313e-17	6.7911e-16
acs-1	-0.24952	7.20911	73.4176	1.04925e-17	6.87554e-16
vit-1	-0.493612	11.6024	73.1073	1.2279e-17	8.02116e-16
cyp-32A1	1.18008	1.76921	72.9174	1.35192e-17	8.80383e-16
W04A4.2	0.562139	3.95417	72.6016	1.58653e-17	1.02997e-15
cyp-13A6	-0.355268	6.35791	72.3997	1.75738e-17	1.13736e-15
nhr-114	-0.58557	5.05575	72.3893	1.76668e-17	1.13986e-15
K06A4.7	-0.458537	5.87453	72.3772	1.77758e-17	1.14337e-15
cyp-25A2	0.633621	3.79312	72.2153	1.92952e-17	1.23731e-15
cut-2	-1.10659	1.5998	71.9078	2.25493e-17	1.44157e-15
F11C1.5	-0.253613	6.45724	71.384	2.9404e-17	1.87408e-15
F26B1.8	0.817983	2.24288	71.2712	3.11351e-17	1.9784e-15
aagr-2	-0.211717	7.99459	70.9297	3.70184e-17	2.34513e-15
Y39B6A.1	0.355618	8.07994	70.7316	4.09282e-17	2.58501e-15
ife-5	-0.477062	4.26664	70.6615	4.24098e-17	2.67054e-15
T23B3.5	1.00195	1.67573	70.1344	5.53992e-17	3.47804e-15
spe-41	-0.792525	3.17213	69.9728	6.01277e-17	3.76364e-15
wrt-2	-2.0201	0.0346515	69.9178	6.18281e-17	3.85855e-15
ugt-46	-0.442636	4.98119	69.8835	6.29127e-17	3.91459e-15
sqst-1	0.307227	6.25531	69.7266	6.81228e-17	4.22623e-15
C04G2.9	0.897085	3.37711	69.7145	6.8539e-17	4.23951e-15
amt-4	-0.429752	5.3762	69.5008	7.63824e-17	4.71077e-15
F16B4.7	2.28174	-0.618296	69.2188	8.81225e-17	5.41889e-15
nspd-2	0.783411	2.75704	68.7762	1.10295e-16	6.76252e-15
lys-2	-0.241032	7.21218	68.281	1.41782e-16	8.66774e-15
M28.10	-0.368633	6.16078	68.1015	1.55295e-16	9.46622e-15
R07E5.13	-0.330741	5.83253	68.0929	1.55969e-16	9.47978e-15
T10E9.4	0.813672	2.43298	68.0775	1.57195e-16	9.52664e-15
sur-5	-0.23967	6.77562	67.7536	1.85254e-16	1.11948e-14
Y19D10B.4	7.23021	-1.91417	67.6425	1.95999e-16	1.18101e-14
glf-1	-1.66401	0.757271	67.3732	2.24687e-16	1.34999e-14
cpz-1	-0.240327	7.82192	67.3398	2.28524e-16	1.36912e-14
C32F10.4	0.5014	3.83636	67.0575	2.63703e-16	1.57538e-14
gta-1	-0.245705	7.54562	66.4422	3.60301e-16	2.14635e-14
msp-50	0.831123	2.65941	66.3763	3.72552e-16	2.21304e-14
nlp-25	1.20137	1.52438	65.9187	4.6991e-16	2.78349e-14
C45B2.3	2.56603	-1.00403	65.7246	5.18544e-16	3.06292e-14
F01D5.1	-0.990601	1.91448	65.695	5.26397e-16	3.10057e-14
grl-21	1.30905	1.29068	65.5902	5.55136e-16	3.26068e-14
F58G6.3	-0.66313	3.33304	65.4197	6.05319e-16	3.54551e-14
ugt-43	-1.07086	1.36183	65.0771	7.20253e-16	4.20696e-14
catp-3	-0.411203	5.46925	64.9149	7.82043e-16	4.55518e-14
F35E12.8	0.609311	3.02475	64.8864	7.93431e-16	4.60871e-14
sdz-6	1.89251	0.327324	64.7527	8.49116e-16	4.91854e-14
col-183	2.92729	-1.16396	63.8181	1.36452e-15	7.88228e-14
pho-13	-0.650751	3.41414	63.8009	1.37651e-15	7.92968e-14
ZK1193.2	-0.453784	4.53553	63.6155	1.51236e-15	8.68839e-14
clec-160	-0.644489	3.5631	63.2033	1.86434e-15	1.06812e-13
cdr-2	-0.54514	4.05758	62.9104	2.16325e-15	1.236e-13
C27B7.9	0.664183	4.16478	62.8488	2.23197e-15	1.2718e-13
M01G12.9	0.630573	3.03276	62.2076	3.09101e-15	1.75651e-13
Y54G2A.36	-0.600914	3.38419	62.1826	3.13047e-15	1.77413e-13
F54E2.1	0.258589	6.58646	62.0651	3.32293e-15	1.87813e-13
sams-5	0.882506	2.0355	61.9436	3.53444e-15	1.9923e-13
lpr-3	-0.825679	2.36703	61.9147	3.58663e-15	2.0163e-13
C49G7.10	-0.594119	3.40204	61.7893	3.82246e-15	2.14313e-13
zip-10	0.651895	3.10025	61.753	3.89363e-15	2.17722e-13
nhr-202	-0.782377	2.77461	61.7148	3.96976e-15	2.21388e-13
tre-5	1.26518	1.48392	61.679	4.04266e-15	2.24673e-13
tbh-1	-0.217039	8.11062	61.6754	4.0501e-15	2.24673e-13
tyr-4	0.452154	5.52388	61.5833	4.24401e-15	2.34809e-13
C29F7.2	0.376625	4.82943	61.3261	4.83624e-15	2.66871e-13
C34C6.7	0.697973	2.78187	61.1782	5.21361e-15	2.8694e-13
cyp-33C9	-0.554564	3.8183	60.9907	5.7344e-15	3.14776e-13
rnh-1.3	-0.337828	5.21289	60.8938	6.02396e-15	3.29808e-13
F23F12.12	-0.693864	2.93859	60.8683	6.10243e-15	3.33234e-13
Y45F10C.6	-0.73817	2.44202	60.6185	6.92784e-15	3.77324e-13
sid-2	0.581772	3.52393	60.5837	7.05144e-15	3.83061e-13
ech-9	0.901731	1.80745	60.43	7.62432e-15	4.13112e-13
F49C12.15	0.601566	3.11633	60.1037	8.99904e-15	4.86342e-13
alh-8	-0.231347	8.68104	59.8598	1.0186e-14	5.49075e-13
C33F10.1	0.7377	2.31758	59.8238	1.03742e-14	5.57788e-13
Y59E9AL.6	0.894121	1.88983	59.5504	1.192e-14	6.39262e-13
Y69E1A.2	0.918404	2.42099	59.5271	1.20623e-14	6.45243e-13
msp-31	0.805217	2.66315	59.3016	1.3527e-14	7.21748e-13
msd-4	0.86657	2.71167	59.2829	1.36557e-14	7.25828e-13
ttr-26	0.663407	3.03193	59.2805	1.36727e-14	7.25828e-13
F45D3.4	0.483632	5.34187	59.1515	1.45989e-14	7.73041e-13
col-74	-4.08166	-1.12634	59.0952	1.50227e-14	7.93476e-13
B0410.3	-0.649145	2.72644	59.0361	1.54806e-14	8.15611e-13
gsp-4	0.958268	1.62346	59.0048	1.57288e-14	8.26609e-13
elo-1	-0.238481	8.44307	58.9424	1.6236e-14	8.51129e-13
T04F8.8	0.321666	6.2195	58.9138	1.64736e-14	8.61432e-13
K11H3.3	-0.218133	6.81046	58.8663	1.68759e-14	8.80273e-13
spp-2	0.340901	5.36251	58.8296	1.71938e-14	8.9325e-13
cyp-14A1	-2.21288	-0.499915	58.8277	1.72098e-14	8.9325e-13
msp-81	0.719667	2.3479	58.7761	1.76672e-14	9.14726e-13
C52A10.1	0.435873	4.40714	58.609	1.92334e-14	9.93361e-13
F15A8.6	-0.607537	2.91349	58.5231	2.00918e-14	1.03515e-12
T16G12.4	-0.420832	4.35325	58.4192	2.11815e-14	1.08861e-12
ttr-48	-0.426226	4.84036	58.34	2.20511e-14	1.13054e-12
R06C1.4	-0.218153	7.06961	58.2467	2.31228e-14	1.18259e-12
K10C2.1	0.301909	7.87443	58.0308	2.58052e-14	1.31657e-12
C18A11.1	0.590339	2.98572	57.9016	2.75558e-14	1.40247e-12
C45B2.2	0.751199	3.28362	57.7118	3.0348e-14	1.54084e-12
skr-4	0.517918	3.78734	57.6244	3.17271e-14	1.60697e-12
dpy-4	-0.655477	3.2577	57.4961	3.38654e-14	1.71114e-12
nid-1	-0.214629	6.67525	57.0978	4.14674e-14	2.09022e-12
gipc-2	0.677737	3.77216	56.7642	4.91332e-14	2.47068e-12
D1054.8	-0.568847	3.7094	56.7298	5.00011e-14	2.50831e-12
atln-1	0.207023	7.58308	56.6517	5.20251e-14	2.60361e-12
vit-4	-0.348019	10.7766	56.6371	5.24132e-14	2.61679e-12
F12A10.9	2.8237	-0.969419	56.3675	6.01172e-14	2.99429e-12
dhs-21	-0.546903	4.20995	55.748	8.23819e-14	4.09352e-12
odc-1	-0.517042	3.92085	55.7084	8.40576e-14	4.15884e-12
W04B5.3	0.341296	5.21276	55.7076	8.40931e-14	4.15884e-12
cah-4	-0.304979	5.65336	55.6591	8.61931e-14	4.25267e-12
nhr-55	-0.678811	2.83962	55.6154	8.81296e-14	4.33801e-12
F27C1.1	0.73968	3.02645	55.4939	9.37495e-14	4.60382e-12
M7.12	0.538526	3.78273	55.4012	9.82779e-14	4.81493e-12
tts-1	0.509976	6.44773	55.2792	1.04571e-13	5.11133e-12
C14A4.9	-4.27293	-1.54985	55.1877	1.0955e-13	5.34223e-12
inx-8	-0.211393	6.74369	55.067	1.16488e-13	5.66737e-12
cuc-1	-0.329677	5.1873	54.9286	1.24992e-13	6.06702e-12
spp-4	0.418993	4.10585	54.4747	1.57463e-13	7.62552e-12
C48B4.1	0.41395	4.81336	54.3543	1.67415e-13	8.08878e-12
M162.5	1.25244	1.2813	54.3265	1.69795e-13	8.18492e-12
T05C1.1	1.42555	0.280591	54.3106	1.71179e-13	8.23271e-12
smf-3	-0.765342	2.50443	54.0912	1.91398e-13	9.18402e-12
gob-1	-0.312526	5.21113	53.9902	2.01488e-13	9.64612e-12
Y23H5A.8	-1.10685	0.910656	53.9515	2.05501e-13	9.81583e-12
Y46H3A.5	1.8953	-0.523514	53.9213	2.08682e-13	9.9451e-12
F13D12.3	0.529834	3.68982	53.8572	2.15598e-13	1.02514e-11
asp-17	-0.78634	2.17918	53.8136	2.20438e-13	1.04579e-11
bli-1	-1.29829	0.559981	53.8075	2.21127e-13	1.04669e-11
F55G11.2	1.03322	1.53218	53.7095	2.32434e-13	1.09641e-11
F33D4.6	-1.32624	0.901073	53.7075	2.32679e-13	1.09641e-11
col-179	-0.263706	6.42149	53.6258	2.42551e-13	1.14037e-11
Y71H2B.1	-0.526111	3.5466	53.6076	2.44816e-13	1.14844e-11
sri-40	0.296703	5.17597	53.4573	2.64276e-13	1.23696e-11
str-7	-4.17612	-1.63715	53.2394	2.95276e-13	1.37899e-11
H29C22.1	0.35367	5.14901	52.9802	3.36934e-13	1.57004e-11
msd-2	0.988554	1.31134	52.9057	3.49944e-13	1.62705e-11
cnc-1	3.89678	-1.71042	52.8244	3.64733e-13	1.69206e-11
gpd-3	-0.230229	7.24194	52.8042	3.6851e-13	1.7058e-11
fipr-21	0.389745	5.78674	52.7748	3.74068e-13	1.72772e-11
F16B4.4	0.423288	5.73875	52.5804	4.12992e-13	1.90331e-11
Y7A5A.1	-0.230803	6.23825	52.4967	4.30962e-13	1.98176e-11
T03G6.1	-1.28939	0.610241	52.3187	4.71861e-13	2.16509e-11
msp-33	0.716571	2.33483	52.2876	4.79395e-13	2.19485e-11
hgo-1	-0.279268	5.77404	52.1714	5.08611e-13	2.32354e-11
cbl-1	-0.368388	5.1069	52.1372	5.17539e-13	2.35919e-11
msp-76	0.787202	2.88213	51.9703	5.63466e-13	2.56298e-11
msp-78	0.913716	1.60077	51.5013	7.1549e-13	3.24743e-11
dnj-7	0.307666	5.62133	51.4662	7.28404e-13	3.2989e-11
K08D8.4	-0.544498	3.75158	51.429	7.42356e-13	3.35484e-11
nspd-5	0.880198	1.51387	51.3829	7.59981e-13	3.42711e-11
F40H7.12	2.01123	-0.43468	51.3213	7.8419e-13	3.52869e-11
tts-2	-1.01432	1.50942	51.1597	8.51507e-13	3.8234e-11
clec-85	-0.34677	5.41501	51.1471	8.5696e-13	3.83966e-11
F56F10.1	-0.24231	5.84483	50.8152	1.01484e-12	4.53735e-11
ZK938.1	0.718998	2.35115	50.7953	1.02521e-12	4.57397e-11
C46F2.1	-0.563308	2.90628	50.7473	1.05055e-12	4.67707e-11
msp-36	0.661585	2.75366	50.5722	1.1486e-12	5.10277e-11
T02C5.1	-0.232278	6.68112	50.4647	1.2133e-12	5.37881e-11
C35A5.11	-2.08895	-0.550025	50.2142	1.37845e-12	6.09804e-11
ZK484.5	0.625469	2.84446	50.1033	1.45862e-12	6.43913e-11
T28F4.5	0.222124	7.55826	50.0638	1.48831e-12	6.55639e-11
oac-32	-2.16854	-0.692628	49.8125	1.69161e-12	7.43429e-11
tag-147	-0.235953	6.47308	49.809	1.69469e-12	7.43429e-11
C17H1.7	1.01863	1.11653	49.7728	1.72623e-12	7.55686e-11
clec-180	-1.29379	0.613724	49.7588	1.73858e-12	7.59508e-11
Y53F4B.45	0.712271	3.22102	49.6287	1.85776e-12	8.09884e-11
M03B6.3	-1.84016	-0.0112237	49.4989	1.98479e-12	8.63468e-11
ttr-46	-0.251237	6.54393	49.4079	2.07908e-12	9.02612e-11
K04A8.20	2.67975	-0.992439	49.3598	2.13071e-12	9.23117e-11
fmo-5	0.462522	3.66665	49.1785	2.33693e-12	1.01037e-10
col-73	-0.547818	3.54723	49.1467	2.37522e-12	1.02481e-10
rmd-3	0.954845	1.34127	49.0846	2.45162e-12	1.05561e-10
pmp-4	-0.518674	3.67012	49.0568	2.4866e-12	1.06847e-10
gfat-1	0.2452	9.42592	48.8856	2.7134e-12	1.16355e-10
Y58A7A.5	-0.66585	2.4088	48.8552	2.75568e-12	1.17926e-10
ptr-23	0.432115	4.05473	48.6399	3.07552e-12	1.31346e-10
F46C5.1	1.84597	-0.144357	48.5717	3.1843e-12	1.35715e-10
cyp-25A1	0.759668	2.20691	48.4432	3.39988e-12	1.44608e-10
upb-1	0.240544	6.42809	48.314	3.63143e-12	1.53604e-10
T07G12.5	1.76689	0.0477593	48.313	3.63334e-12	1.53604e-10
lmd-4	2.07038	-0.358132	48.3089	3.641e-12	1.53618e-10
gst-27	-0.359042	4.93307	48.246	3.75956e-12	1.58302e-10
msp-64	0.864372	1.73918	47.8277	4.65376e-12	1.95561e-10
cyc-2.2	0.963628	1.21944	47.6232	5.16529e-12	2.16622e-10
pgp-1	-0.463629	4.32617	47.6112	5.19699e-12	2.17516e-10
dpy-13	-0.677318	3.26424	47.5666	5.3168e-12	2.22087e-10
R10E9.2	0.723853	2.27113	47.4769	5.5655e-12	2.31859e-10
C35C5.8	1.12685	0.912763	47.4743	5.57284e-12	2.31859e-10
C41A3.1	-0.317573	4.98942	47.3903	5.81684e-12	2.41532e-10
cyp-13A2	-0.71035	2.54512	47.385	5.83263e-12	2.41708e-10
Y69E1A.1	0.83771	1.74976	47.3479	5.94417e-12	2.45845e-10
asb-2	-0.203993	7.22948	47.253	6.23912e-12	2.57536e-10
F13A7.11	-0.765756	2.51642	47.2127	6.36859e-12	2.62363e-10
ins-4	1.69726	-0.396145	47.1879	6.44973e-12	2.65185e-10
F32A5.4	0.43278	4.01567	47.079	6.8182e-12	2.79786e-10
F22F4.1	-2.2559	-0.428215	47.0137	7.04935e-12	2.88707e-10
C45E5.1	-0.695797	2.37305	46.935	7.33793e-12	2.9994e-10
W03D8.9	0.830487	1.69334	46.8596	7.62583e-12	3.11101e-10
F20A1.1	0.810613	2.2101	46.7283	8.15422e-12	3.32011e-10
fmo-3	0.619754	2.40701	46.7011	8.26846e-12	3.3601e-10
C44B7.5	-0.170901	7.60996	46.688	8.32364e-12	3.37598e-10
W10C8.5	-0.393668	4.07559	46.6419	8.5217e-12	3.44964e-10
ugt-9	0.737337	2.04959	46.5819	8.78678e-12	3.5501e-10
ugt-16	-0.458148	3.76794	46.3555	9.86309e-12	3.97729e-10
tdo-2	-0.353871	4.79261	46.3155	1.00666e-11	4.05158e-10
Y54G2A.23	0.230588	7.26192	46.2961	1.01664e-11	4.08391e-10
Y47G6A.33	-0.385354	4.4133	46.2492	1.04129e-11	4.17492e-10
C23H3.9	-1.08014	0.891793	46.1537	1.0933e-11	4.3751e-10
B0261.6	1.1515	0.689255	45.9136	1.23587e-11	4.9362e-10
far-6	0.329144	5.4536	45.8755	1.26014e-11	5.02353e-10
pdfr-1	-0.729606	2.42513	45.8351	1.2864e-11	5.1185e-10
C28G1.5	0.562583	2.96895	45.7759	1.32581e-11	5.26534e-10
F08B4.8	0.79878	2.13503	45.7317	1.35609e-11	5.3754e-10
Y51H4A.5	-1.53791	0.174807	45.581	1.46452e-11	5.79427e-10
cnc-10	0.843612	2.43285	45.4688	1.55086e-11	6.1243e-10
D2030.2	-0.192728	6.78649	45.345	1.65212e-11	6.5119e-10
F35H10.10	-0.342131	4.40452	45.2648	1.72116e-11	6.76977e-10
cnc-11	1.83798	-0.565924	45.2616	1.724e-11	6.76977e-10
ugt-44	-0.339962	5.69439	45.2109	1.76917e-11	6.93416e-10
asp-5	-0.211654	8.24329	45.1572	1.81839e-11	7.11376e-10
srr-6	-1.89137	-0.48369	45.0893	1.88247e-11	7.35075e-10
T20F5.4	-1.49945	0.0404614	44.9818	1.9887e-11	7.75112e-10
emb-8	-0.171623	7.80324	44.6847	2.31463e-11	9.00473e-10
best-24	0.639485	2.25308	44.644	2.3632e-11	9.17666e-10
ZC239.14	1.27283	0.408026	44.2282	2.92233e-11	1.13269e-09
sss-1	0.752139	2.50469	44.2079	2.95292e-11	1.14243e-09
tra-3	0.261698	5.54399	44.175	3.00284e-11	1.15961e-09
nhr-6	-0.783693	1.86659	44.0966	3.1257e-11	1.20483e-09
col-77	-0.511911	3.50625	44.0507	3.19977e-11	1.23112e-09
cyp-35A1	2.06624	-0.828963	43.9913	3.29834e-11	1.26672e-09
ard-1	-0.176095	7.43861	43.9206	3.41969e-11	1.31092e-09
msp-3	0.941367	1.242	43.84	3.56342e-11	1.36353e-09
T28C12.4	0.554065	4.17714	43.7773	3.67953e-11	1.40539e-09
T28A11.2	0.435384	4.18736	43.7501	3.73096e-11	1.42244e-09
Y57G11B.5	-0.201067	7.16562	43.6027	4.02285e-11	1.53095e-09
dct-18	0.182034	7.3389	43.595	4.03876e-11	1.53404e-09
R09H10.5	-0.198281	7.16188	43.5916	4.04562e-11	1.53404e-09
C17C3.1	-0.352617	4.74464	43.5832	4.06311e-11	1.53789e-09
col-161	-0.796918	2.49898	43.4887	4.26416e-11	1.61108e-09
F22F4.5	-0.589542	2.99258	43.3819	4.50343e-11	1.69842e-09
lpr-4	-1.17753	1.19225	43.3049	4.68417e-11	1.76342e-09
W02B12.1	0.4059	4.28603	43.084	5.24401e-11	1.97064e-09
F09F9.2	-2.15705	-1.07651	43.0658	5.29299e-11	1.98549e-09
cyp-29A2	0.588533	2.55122	42.8664	5.86085e-11	2.19457e-09
DC2.5	-0.636216	2.60293	42.766	6.16945e-11	2.30601e-09
F19B2.5	0.265087	5.73062	42.7558	6.20193e-11	2.31403e-09
acdh-7	0.204447	6.37836	42.6557	6.52738e-11	2.43113e-09
C04F12.7	0.727321	2.33019	42.5652	6.83646e-11	2.54173e-09
C02E7.6	-1.23088	0.528258	42.4023	7.43016e-11	2.75341e-09
pqn-75	0.893443	1.36659	42.3995	7.4408e-11	2.75341e-09
C10G11.8	0.726022	2.7058	42.3984	7.44519e-11	2.75341e-09
F27E5.1	-0.2822	5.40605	42.3593	7.59554e-11	2.79914e-09
nspd-7	0.689795	2.05062	42.3114	7.78366e-11	2.86343e-09
ZK105.1	0.284633	5.8988	42.306	7.80541e-11	2.86641e-09
K03H6.2	0.302253	4.80004	42.3001	7.82901e-11	2.87004e-09
lbp-6	-0.204644	7.60032	42.2858	7.88622e-11	2.88597e-09
ZK550.2	-0.518616	3.19027	41.956	9.33496e-11	3.41019e-09
dos-1	1.34014	0.134786	41.9481	9.37301e-11	3.41813e-09
ipgm-1	-0.17336	7.72498	41.9241	9.48871e-11	3.45432e-09
F15B9.10	-0.236184	6.45035	41.8732	9.73894e-11	3.53927e-09
ppat-1	-0.413116	3.76393	41.8048	1.00857e-10	3.65896e-09
K02A11.4	0.686313	2.22206	41.793	1.01467e-10	3.67472e-09
nnt-1	-0.753193	1.81504	41.7568	1.03364e-10	3.73696e-09
F58B4.5	-0.319322	4.83264	41.6918	1.06854e-10	3.8565e-09
clec-264	1.01077	0.793634	41.6071	1.11589e-10	4.02046e-09
C07A12.7	0.31869	4.35723	41.47	1.19696e-10	4.30517e-09
clec-66	0.418255	4.25264	41.2859	1.31514e-10	4.72213e-09
ssq-3	0.722492	1.87502	41.2113	1.36631e-10	4.89745e-09
brp-1	0.214905	7.31637	41.1469	1.4121e-10	5.05296e-09
D1014.5	-1.71617	-0.53299	41.1008	1.4458e-10	5.16474e-09
Y57G11A.2	0.724409	2.30928	40.9533	1.55909e-10	5.55997e-09
dhs-20	0.482066	3.50969	40.339	2.13504e-10	7.60097e-09
C27D6.3	0.995022	0.773225	40.1204	2.38786e-10	8.48661e-09
F22G12.1	1.43171	-0.183526	40.0688	2.45173e-10	8.69887e-09
clec-63	-0.245547	9.14891	39.9394	2.6197e-10	9.27915e-09
mth-1	-0.485551	3.07976	39.779	2.8439e-10	1.00563e-08
alg-4	0.894668	1.28518	39.7302	2.91585e-10	1.02934e-08
D1054.9	-2.35283	-1.24491	39.6481	3.04104e-10	1.07172e-08
K01A11.3	-0.967789	0.962199	39.5469	3.20276e-10	1.12682e-08
msp-45	0.732526	2.42103	39.5343	3.22347e-10	1.13221e-08
cyn-2	0.587257	2.29506	39.5132	3.25855e-10	1.14262e-08
C15C6.2	0.678975	2.47101	39.4417	3.38008e-10	1.18325e-08
F33H12.7	0.464931	3.46771	39.3779	3.49234e-10	1.22052e-08
Y20F4.4	-0.364596	5.05677	39.3045	3.62603e-10	1.26513e-08
F15D4.6	-1.27623	0.190225	39.2593	3.7109e-10	1.29259e-08
T27A3.4	0.783556	1.44952	39.1046	4.01703e-10	1.3969e-08
C24B5.4	-0.809805	1.78116	39.0789	4.07022e-10	1.41305e-08
F53B6.4	0.579288	2.45287	39.0496	4.13174e-10	1.43204e-08
tnt-3	-0.472305	3.90034	39.0128	4.21026e-10	1.45685e-08
mct-4	-0.291233	4.83342	38.9999	4.2382e-10	1.4641e-08
ZK1307.1	-0.36039	4.55465	38.9492	4.34987e-10	1.50021e-08
K12H4.7	-0.175625	8.74143	38.8976	4.46635e-10	1.53785e-08
clec-121	1.15504	0.541964	38.8811	4.50416e-10	1.54832e-08
F46F2.3	-0.287478	6.01703	38.8769	4.5139e-10	1.54913e-08
K09H9.7	-0.287983	4.88702	38.8074	4.67762e-10	1.6027e-08
pgp-3	-0.291625	4.54418	38.8015	4.69156e-10	1.60455e-08
F58E6.8	-3.69054	-1.71109	38.7987	4.69834e-10	1.60455e-08
Y37D8A.16	0.517289	3.10791	38.7728	4.76126e-10	1.6234e-08
clec-97	-0.344839	4.1292	38.7231	4.88401e-10	1.66255e-08
T20B3.1	0.51156	2.88061	38.6818	4.9885e-10	1.69536e-08
C34C12.4	0.332608	4.67322	38.6432	5.08812e-10	1.72642e-08
ugt-28	-0.330821	4.36769	38.6344	5.11092e-10	1.73136e-08
K11G12.5	-0.244608	5.31354	38.5518	5.33196e-10	1.80332e-08
F52A8.5	-0.224521	6.08611	38.5369	5.37295e-10	1.81426e-08
fbxa-120	-0.454361	3.26124	38.52	5.41942e-10	1.82701e-08
R04D3.2	-0.204835	6.05577	38.5089	5.45042e-10	1.83451e-08
bath-26	-0.989593	1.20211	38.4341	5.66355e-10	1.90319e-08
F25B5.3	-0.165757	7.46913	38.3189	6.00787e-10	2.01566e-08
pgp-9	-0.329061	5.23704	38.2744	6.14647e-10	2.05662e-08
W05H9.1	0.187634	6.26895	38.2734	6.14954e-10	2.05662e-08
clec-206	1.81022	-0.663676	38.2647	6.17713e-10	2.06255e-08
K04H4.2	-0.844881	1.19761	38.1318	6.61228e-10	2.20434e-08
msp-40	0.803974	2.1743	37.9711	7.17993e-10	2.38978e-08
spp-17	0.215423	8.0326	37.7534	8.02786e-10	2.66777e-08
Y54G9A.4	0.740283	1.79554	37.745	8.06238e-10	2.675e-08
B0252.1	-0.874609	1.19494	37.7262	8.14034e-10	2.6966e-08
cyn-5	0.173473	8.25441	37.6494	8.46742e-10	2.80053e-08
Y49E10.16	-0.293749	4.6527	37.5144	9.07406e-10	2.99644e-08
Y51A2D.13	0.328393	4.93737	37.5033	9.12562e-10	3.0069e-08
F30H5.3	-1.07396	1.07324	37.5015	9.13441e-10	3.0069e-08
pqn-73	-1.19873	0.650981	37.2897	1.01823e-09	3.34659e-08
F20A1.10	0.774316	2.15597	37.2852	1.02056e-09	3.34899e-08
mup-2	0.159265	7.1068	37.2494	1.03947e-09	3.40574e-08
T26C5.2	-1.56179	-0.499967	37.1546	1.09126e-09	3.56982e-08
F32H2.7	0.885645	1.24676	37.1491	1.09431e-09	3.57424e-08
gsp-3	0.825569	1.56959	37.0731	1.13783e-09	3.70615e-08
msp-152	0.806674	2.14735	37.0724	1.13823e-09	3.70615e-08
clec-123	1.04051	0.681929	37.0033	1.17928e-09	3.83385e-08
ucr-2.2	-0.217648	5.706	36.8416	1.28125e-09	4.1589e-08
K06G5.1	-0.185961	7.04072	36.7949	1.3123e-09	4.25311e-08
hpo-19	-0.167983	7.56979	36.716	1.36652e-09	4.42199e-08
F52F10.2	1.57553	-0.307193	36.5421	1.49407e-09	4.82729e-08
Y47D7A.15	-0.738496	2.22623	36.5206	1.5106e-09	4.8732e-08
Y51F10.7	0.194438	7.14672	36.4919	1.53301e-09	4.93791e-08
C39H7.1	0.722098	1.77159	36.4748	1.54649e-09	4.97367e-08
ifd-2	-0.400454	3.70393	36.3969	1.60957e-09	5.16861e-08
aco-1	-0.160777	7.64792	36.3873	1.61753e-09	5.18624e-08
F57F4.4	-0.237793	7.88371	36.3477	1.6507e-09	5.28451e-08
tag-229	0.334033	4.70617	36.32	1.67436e-09	5.35207e-08
acs-7	0.392851	4.11743	36.2866	1.70329e-09	5.43628e-08
lpr-5	-0.919947	1.38848	36.2186	1.76375e-09	5.62068e-08
dpy-14	-0.483181	4.6625	36.2121	1.76973e-09	5.63117e-08
F40F9.3	1.13749	0.425718	36.1728	1.80569e-09	5.73691e-08
F55A3.6	-0.785386	1.30689	36.1329	1.84309e-09	5.84687e-08
zip-11	0.450973	3.46562	36.0989	1.8755e-09	5.94067e-08
C06G3.5	0.244766	5.50147	36.0223	1.95073e-09	6.16968e-08
lon-3	-1.05609	0.791545	35.9953	1.97795e-09	6.24634e-08
clec-258	-1.80699	-0.809648	35.9854	1.988e-09	6.26864e-08
dct-1	-0.400139	4.02424	35.9432	2.03154e-09	6.39631e-08
tps-2	-0.264572	5.80146	35.896	2.08133e-09	6.54325e-08
dpf-6	-1.02232	1.10386	35.7949	2.19216e-09	6.88134e-08
dnj-27	0.271478	5.12457	35.7436	2.25069e-09	7.05451e-08
C25F9.11	1.33703	0.569865	35.6926	2.31035e-09	7.23071e-08
K10D11.2	-2.35752	-1.43551	35.6436	2.3692e-09	7.40384e-08
F44G4.2	-0.192024	7.05354	35.3048	2.81933e-09	8.79741e-08
K06A5.2	0.642518	2.47436	35.2252	2.93697e-09	9.14963e-08
C17H12.5	1.2932	-0.0816934	35.2226	2.94094e-09	9.14963e-08
F41F3.3	-0.543791	3.47885	35.1764	3.01155e-09	9.35545e-08
clec-5	-0.476921	2.8779	35.1321	3.08082e-09	9.55646e-08
Y34F4.4	0.796177	1.21702	35.0472	3.21814e-09	9.96767e-08
osm-11	0.263924	6.31731	34.9692	3.34964e-09	1.03597e-07
D2063.1	1.27148	-0.138034	34.8602	3.54247e-09	1.09399e-07
gba-4	-0.165563	6.53761	34.8241	3.60873e-09	1.11282e-07
F46H5.7	0.198551	6.17724	34.7835	3.68476e-09	1.13459e-07
Y76B12C.3	0.226045	5.38431	34.6561	3.93395e-09	1.20954e-07
F57B10.14	-0.278917	6.41976	34.6055	4.03773e-09	1.23964e-07
F44E7.2	-0.355677	3.99686	34.547	4.16087e-09	1.27558e-07
W03F11.1	0.182499	6.71133	34.5349	4.18687e-09	1.28167e-07
C06B8.2	0.650161	1.85604	34.4554	4.36124e-09	1.3331e-07
acdh-8	0.874003	0.862063	34.449	4.37558e-09	1.33554e-07
ger-1	0.353018	4.24408	34.3739	4.54785e-09	1.3861e-07
fat-7	-0.364724	4.32481	34.2733	4.78915e-09	1.45753e-07
R10H10.3	-0.2093	6.15398	34.2214	4.91858e-09	1.49475e-07
K08D12.7	2.63991	-1.72977	34.0247	5.44159e-09	1.6513e-07
fbp-1	-0.182209	7.0903	33.9075	5.77949e-09	1.7513e-07
gfi-3	-0.203417	5.84366	33.8902	5.83118e-09	1.76441e-07
msp-55	0.648378	2.15965	33.8067	6.08698e-09	1.83916e-07
C17H12.6	-0.942824	0.985554	33.764	6.22208e-09	1.87728e-07
C10C5.3	-0.328347	4.62501	33.7533	6.25635e-09	1.88491e-07
F17E9.5	0.730395	2.31996	33.6203	6.69916e-09	2.01542e-07
F35B12.3	0.900829	1.28748	33.4934	7.15076e-09	2.1482e-07
T27E7.1	0.639251	1.88162	33.4231	7.41378e-09	2.22403e-07
vit-2	-0.504014	13.7661	33.2142	8.25462e-09	2.47067e-07
gpx-8	-0.700746	1.71748	33.213	8.25951e-09	2.47067e-07
dpy-5	-0.632896	2.86467	33.0682	8.89822e-09	2.65564e-07
K08B12.1	-1.50967	-0.344866	33.0671	8.90323e-09	2.65564e-07
gpx-3	1.82433	-0.768593	33.0247	9.09964e-09	2.71037e-07
F35E12.10	0.208363	5.73268	33.002	9.20649e-09	2.73831e-07
C39B5.14	1.55917	-0.758788	32.8784	9.81079e-09	2.91392e-07
col-14	-0.524317	2.75835	32.8241	1.00887e-08	2.99222e-07
nlp-24	-0.390563	4.68188	32.8117	1.0153e-08	3.00704e-07
tag-196	0.251162	5.18399	32.7805	1.03176e-08	3.05147e-07
bus-8	-1.2324	0.122651	32.686	1.08315e-08	3.19895e-07
F12A10.7	1.99878	-0.981119	32.6797	1.08669e-08	3.20489e-07
msp-38	0.826863	1.42991	32.6245	1.11795e-08	3.29247e-07
F59B1.8	-0.352102	3.90999	32.5268	1.17562e-08	3.45743e-07
acs-14	0.205064	5.88743	32.522	1.17848e-08	3.46101e-07
tep-1	0.301818	5.76983	32.4434	1.22717e-08	3.59895e-07
pqn-32	-0.874477	0.882616	32.4179	1.24335e-08	3.6413e-07
C04F12.1	0.168232	6.58649	32.3478	1.28901e-08	3.76977e-07
mdt-28	0.153944	8.61591	32.3106	1.31397e-08	3.8374e-07
cyp-14A4	-2.06706	-1.13909	32.259	1.34931e-08	3.93516e-07
C08F8.6	0.961927	0.703575	32.2352	1.36594e-08	3.97812e-07
F49E12.10	1.57912	-0.131903	32.1743	1.40941e-08	4.09903e-07
W02D9.6	0.349156	4.19095	32.0894	1.47237e-08	4.27619e-07
Y54G2A.12	-0.28499	5.08821	32.0634	1.49219e-08	4.32399e-07
pqn-92	0.336554	3.87613	32.0625	1.49295e-08	4.32399e-07
pqn-44	0.197562	5.81137	31.9952	1.5455e-08	4.47001e-07
E02C12.6	0.969292	0.718047	31.9414	1.58892e-08	4.58927e-07
gln-3	-0.184493	6.56984	31.9345	1.59458e-08	4.59928e-07
F37C4.5	0.180836	7.05171	31.92	1.60654e-08	4.6274e-07
C42D4.3	0.703575	2.4351	31.9018	1.62166e-08	4.66454e-07
T05H10.3	-1.32588	0.106609	31.8553	1.66094e-08	4.77098e-07
glod-4	-0.209293	5.54444	31.7803	1.72634e-08	4.95208e-07
rbf-1	0.62812	1.95066	31.7447	1.75828e-08	5.03679e-07
grl-15	-1.60141	-0.436048	31.7295	1.7721e-08	5.06947e-07
prdx-3	-0.161323	7.50225	31.6816	1.81633e-08	5.18891e-07
F14H3.5	-0.360357	3.87628	31.6703	1.82694e-08	5.21149e-07
W02D7.4	-0.620868	1.90869	31.6679	1.8292e-08	5.21149e-07
best-1	1.34365	0.144877	31.6529	1.84341e-08	5.24484e-07
F43H9.4	0.348175	3.87551	31.646	1.84996e-08	5.25633e-07
F53A9.2	-0.943479	0.727004	31.6293	1.86596e-08	5.29462e-07
Y105E8B.5	-0.196775	5.98331	31.5746	1.9192e-08	5.43833e-07
ttr-8	0.53859	2.56256	31.5353	1.95852e-08	5.54228e-07
col-92	0.292637	4.95404	31.4581	2.03794e-08	5.75924e-07
col-138	-0.579546	2.79614	31.3781	2.12359e-08	5.99321e-07
ZK1025.3	-1.01156	0.406692	31.3487	2.15598e-08	6.07644e-07
clec-71	1.94194	-0.818818	31.3146	2.19427e-08	6.17607e-07
Y38E10A.17	0.632813	2.45079	31.2735	2.24123e-08	6.29979e-07
C18H2.1	-0.428126	3.12176	31.244	2.27544e-08	6.38739e-07
str-163	3.82608	-2.46675	31.2349	2.28622e-08	6.40905e-07
T16A9.5	0.660527	1.69661	31.2008	2.32665e-08	6.51369e-07
nit-1	0.594075	1.98025	31.1649	2.37017e-08	6.62668e-07
spe-11	0.778249	1.09172	31.0364	2.53237e-08	7.07074e-07
vit-6	-0.510268	13.8951	31.0275	2.54402e-08	7.09383e-07
erd-2	0.240462	5.42435	30.9954	2.58646e-08	7.20258e-07
F20D6.11	0.319664	4.12712	30.9633	2.62957e-08	7.31292e-07
ZK550.5	0.933327	1.13171	30.9218	2.68635e-08	7.46093e-07
F37A4.4	0.888677	0.667603	30.8607	2.77224e-08	7.68931e-07
D1054.3	-0.148256	6.79558	30.8486	2.78966e-08	7.7274e-07
nlp-30	0.796862	1.5259	30.8111	2.84408e-08	7.86774e-07
mltn-10	-1.33598	-0.43577	30.804	2.85453e-08	7.88626e-07
cyp-37B1	-0.883021	1.10893	30.7382	2.953e-08	8.14757e-07
Y53C12B.7	1.00119	0.763172	30.5925	3.1832e-08	8.77117e-07
T08B6.4	0.626125	1.7905	30.5096	3.3221e-08	9.14188e-07
F01D5.8	0.564965	2.13024	30.4832	3.36762e-08	9.255e-07
B0513.4	-0.174595	7.04114	30.3638	3.58151e-08	9.82993e-07
Y47H10A.5	-0.714658	1.61546	30.3545	3.59878e-08	9.86441e-07
ZK1010.5	0.881243	0.759494	30.1567	3.98513e-08	1.09092e-06
pyc-1	-0.14642	8.63758	30.0484	4.21407e-08	1.15069e-06
R10D12.1	-0.593635	1.92867	30.0482	4.21447e-08	1.15069e-06
F22B7.9	0.386728	3.84543	30.0388	4.23477e-08	1.15367e-06
nspd-3	0.890804	0.865283	30.0381	4.23638e-08	1.15367e-06
bcat-1	0.180289	6.49927	29.9731	4.38091e-08	1.19148e-06
klo-1	-0.420578	3.69779	29.8362	4.70123e-08	1.27694e-06
pck-2	-0.152939	9.18929	29.775	4.85218e-08	1.31624e-06
T20D4.10	0.989835	0.493345	29.7654	4.87627e-08	1.32107e-06
ugt-6	-0.530937	2.40766	29.5127	5.55512e-08	1.50304e-06
ccch-3	-0.205544	5.66765	29.4885	5.62507e-08	1.51964e-06
pcp-1	-0.212196	5.54313	29.4864	5.63097e-08	1.51964e-06
Y50D4B.3	-0.426849	3.48077	29.4669	5.6881e-08	1.53308e-06
F53B1.4	-1.06563	0.35768	29.4377	5.7742e-08	1.55429e-06
snf-5	0.741183	1.86199	29.3589	6.01399e-08	1.61676e-06
T19C9.8	0.864445	1.15821	29.3351	6.08841e-08	1.63262e-06
gcsh-1	-0.443259	3.16779	29.335	6.08856e-08	1.63262e-06
D1054.23	-0.806952	1.21742	29.3204	6.13457e-08	1.64286e-06
F21D9.2	1.13744	-0.183555	29.2014	6.52315e-08	1.74469e-06
nhr-137	-0.53677	2.69749	29.1812	6.59172e-08	1.76079e-06
spp-10	0.141997	7.29731	29.17	6.62964e-08	1.76866e-06
gad-3	0.266496	4.91452	29.1614	6.65916e-08	1.77428e-06
C50E10.1	1.15285	0.030255	29.1464	6.7112e-08	1.78588e-06
F21C10.9	-0.423244	3.17666	29.1013	6.86925e-08	1.82562e-06
msp-59	0.65067	2.32307	29.0438	7.076e-08	1.87818e-06
F29C6.1	-0.338713	3.81773	29.0377	7.09835e-08	1.88174e-06
C30G12.2	0.385736	3.61475	29.0031	7.22614e-08	1.91319e-06
tag-173	-0.151881	6.80658	28.9894	7.27746e-08	1.92435e-06
ugt-39	-0.638739	1.97325	28.8485	7.82666e-08	2.06697e-06
gpx-1	0.347537	3.79688	28.7844	8.09001e-08	2.13383e-06
T01B11.2	-0.219884	5.91363	28.7497	8.23625e-08	2.16967e-06
acs-17	-0.270446	4.57628	28.7351	8.2984e-08	2.1833e-06
dct-16	-0.201213	9.61148	28.7151	8.3849e-08	2.20078e-06
alg-3	0.703146	1.35038	28.7148	8.38583e-08	2.20078e-06
F54F7.6	-0.278103	4.43866	28.7067	8.42098e-08	2.20724e-06
C42D4.1	-0.174243	7.85508	28.6801	8.53765e-08	2.23503e-06
F15E6.4	-1.83407	-0.655736	28.6515	8.66481e-08	2.26549e-06
nspd-10	0.773642	1.33423	28.6458	8.69027e-08	2.26932e-06
pgp-14	1.21756	1.49352	28.616	8.82498e-08	2.30163e-06
gst-29	-0.865504	0.86703	28.609	8.85683e-08	2.30707e-06
cle-1	0.190513	5.96479	28.5914	8.93764e-08	2.32523e-06
T03F6.3	0.144906	6.87163	28.5298	9.2269e-08	2.39751e-06
tag-52	-0.217826	5.36332	28.5138	9.30334e-08	2.41438e-06
F32G8.3	2.112	-1.2036	28.5056	9.34257e-08	2.42156e-06
F58D2.2	0.844677	0.896819	28.4435	9.64746e-08	2.4975e-06
C25H3.14	-0.258492	4.48931	28.4213	9.75863e-08	2.52317e-06
Y47G6A.22	-0.235349	5.15412	28.4139	9.79575e-08	2.52964e-06
col-17	-0.674242	1.81626	28.3734	1.00028e-07	2.57993e-06
fipr-2	0.986574	1.03882	28.338	1.01874e-07	2.62431e-06
T19D12.4	0.210456	5.32656	28.3317	1.02208e-07	2.62969e-06
ZC581.9	0.809646	0.890413	28.2847	1.0472e-07	2.69101e-06
C37C3.10	-1.37632	-0.628254	28.2588	1.06128e-07	2.72388e-06
bath-13	-0.314069	4.01775	28.2225	1.08138e-07	2.77206e-06
C34F6.9	-0.209098	5.39784	28.1328	1.13273e-07	2.90014e-06
delm-2	1.12581	0.298867	28.1241	1.13782e-07	2.90962e-06
R11D1.1	-0.166384	6.13273	28.0952	1.15493e-07	2.94978e-06
ZK1193.3	-0.499278	2.4507	28.0382	1.18942e-07	3.03417e-06
aat-1	-0.536591	2.25837	27.9864	1.22173e-07	3.11281e-06
sams-1	-0.208384	6.73016	27.9725	1.23054e-07	3.13144e-06
tnt-4	1.00723	1.11578	27.8739	1.29485e-07	3.29111e-06
F46B6.12	-0.203537	5.47367	27.8344	1.32157e-07	3.35497e-06
B0285.6	1.05689	0.322344	27.8248	1.32811e-07	3.3675e-06
H20E11.2	-1.79505	-1.20427	27.7723	1.36466e-07	3.45598e-06
cec-4	0.198026	5.84212	27.7224	1.4003e-07	3.53973e-06
sec-22	0.301938	4.14106	27.7197	1.4023e-07	3.53973e-06
far-4	1.26162	0.442286	27.719	1.40279e-07	3.53973e-06
cdd-1	0.592879	2.00654	27.6734	1.43623e-07	3.61974e-06
pes-9	-0.132016	8.25454	27.6476	1.45555e-07	3.66404e-06
haly-1	0.252595	5.3325	27.6362	1.4641e-07	3.68115e-06
madf-4	-0.772321	1.02602	27.6241	1.4733e-07	3.69983e-06
F36D3.4	1.02236	0.686011	27.6098	1.48423e-07	3.72283e-06
fars-2	-0.159815	6.38916	27.5769	1.50973e-07	3.78226e-06
F41B4.3	0.424264	3.09301	27.5224	1.55287e-07	3.8857e-06
C08E8.4	0.453808	2.67365	27.5012	1.56993e-07	3.9237e-06
C44B7.11	-0.279566	4.35324	27.4827	1.58507e-07	3.95683e-06
fbxa-24	1.3506	0.28488	27.4291	1.6296e-07	4.06314e-06
C10C5.5	-0.412388	2.82281	27.357	1.69153e-07	4.21255e-06
grl-7	-1.12309	0.190478	27.3397	1.70671e-07	4.24532e-06
T10B5.8	0.889906	1.025	27.2808	1.7595e-07	4.37145e-06
clp-7	-0.154391	7.00471	27.1472	1.88533e-07	4.67853e-06
ZC412.3	-0.335911	3.89422	27.1049	1.92708e-07	4.77647e-06
C10C5.4	-0.267338	5.16887	27.1025	1.92953e-07	4.77689e-06
Y87G2A.2	0.387674	3.1113	27.0764	1.95568e-07	4.83592e-06
F17C11.11	-0.211471	5.8663	27.0519	1.9807e-07	4.89202e-06
F52H3.6	0.837167	1.00764	26.8844	2.15996e-07	5.3285e-06
Y106G6D.3	0.799693	1.03317	26.8305	2.22106e-07	5.4728e-06
F59E11.7	0.953113	0.915588	26.778	2.28222e-07	5.61689e-06
C17F3.1	0.671387	1.45355	26.7207	2.35095e-07	5.77925e-06
K10C2.12	-0.684878	2.18541	26.7122	2.36132e-07	5.79794e-06
ptr-4	-0.63491	1.87139	26.6738	2.40867e-07	5.9017e-06
nspd-4	0.97175	0.525927	26.6734	2.4092e-07	5.9017e-06
fbxa-30	1.31044	-0.720012	26.6608	2.42495e-07	5.93334e-06
R07E3.6	-1.02027	0.680459	26.6503	2.43813e-07	5.95864e-06
fat-2	0.183867	9.12914	26.6254	2.46981e-07	6.02904e-06
F14F9.3	2.31473	-1.72961	26.6038	2.4975e-07	6.08954e-06
ZK228.3	-0.402436	3.33807	26.5819	2.52594e-07	6.15173e-06
nlp-32	4.18245	-2.78871	26.5585	2.55678e-07	6.21962e-06
lpd-5	-0.140505	6.92095	26.5444	2.57554e-07	6.258e-06
C36H8.1	0.956963	0.246256	26.5375	2.58469e-07	6.27296e-06
C14A4.13	1.7004	-1.30026	26.4766	2.66749e-07	6.46644e-06
F21C10.11	0.570963	2.34133	26.4279	2.73558e-07	6.62383e-06
F21H7.2	0.975091	0.285025	26.3882	2.79243e-07	6.75369e-06
B0280.17	0.866117	0.842621	26.3841	2.79834e-07	6.76018e-06
Y69A2AR.19	0.817508	1.34321	26.3484	2.85049e-07	6.87824e-06
T04G9.7	-0.171221	6.71893	26.3332	2.87306e-07	6.92475e-06
clec-73	0.796687	1.25363	26.3256	2.88439e-07	6.94406e-06
apm-1	0.280965	4.50068	26.3093	2.90891e-07	6.99507e-06
F17A9.5	-0.540008	2.76061	26.262	2.98102e-07	7.16025e-06
D1054.18	-0.77918	1.19988	26.2595	2.98488e-07	7.16133e-06
ugt-53	-0.698751	1.3116	26.2287	3.03277e-07	7.2679e-06
ttr-59	0.454936	3.71652	26.1031	3.23657e-07	7.74746e-06
msp-57	0.71416	2.48732	26.0769	3.2808e-07	7.84437e-06
sec-24.2	0.142053	7.03798	26.0107	3.39534e-07	8.10898e-06
C44B7.10	-0.136262	8.31362	25.9913	3.42962e-07	8.17224e-06
cpt-6	0.317689	4.10172	25.9393	3.52324e-07	8.3858e-06
M01F1.3	-0.168833	6.21439	25.932	3.53653e-07	8.40788e-06
E04F6.8	0.283933	4.50146	25.9138	3.57003e-07	8.4779e-06
smz-1	0.644047	1.95054	25.9098	3.57746e-07	8.48594e-06
srh-237	-1.0173	0.49189	25.8827	3.62807e-07	8.59626e-06
col-175	-0.533516	2.25022	25.8723	3.64773e-07	8.6331e-06
Y73B3B.1	-1.86643	-0.861418	25.8322	3.72418e-07	8.8041e-06
T01H3.2	-0.152098	6.45152	25.801	3.7849e-07	8.93757e-06
gly-13	-0.183867	5.86483	25.7776	3.8311e-07	9.03649e-06
sptl-1	-0.168214	7.48963	25.7429	3.90066e-07	9.19023e-06
qua-1	-0.827275	1.51112	25.703	3.98207e-07	9.3715e-06
ZK1193.4	-0.56225	1.94126	25.6885	4.01214e-07	9.43169e-06
ZK813.7	-0.143845	7.92346	25.6774	4.03532e-07	9.47555e-06
vha-8	-0.153309	8.11303	25.6749	4.04055e-07	9.47722e-06
poml-3	-0.588869	1.9719	25.5482	4.3146e-07	1.01087e-05
Y25C1A.14	0.9648	0.289909	25.3899	4.68363e-07	1.09611e-05
Y73F4A.3	1.12773	-0.170511	25.3864	4.69207e-07	1.09686e-05
fbxa-182	0.571776	2.30406	25.3748	4.72039e-07	1.10225e-05
pme-5	0.147011	6.58874	25.3567	4.76499e-07	1.11143e-05
D1086.17	0.729249	1.09743	25.3277	4.83709e-07	1.12699e-05
grd-5	-0.321413	4.90068	25.3053	4.8937e-07	1.13891e-05
R09E12.9	1.13655	-0.144701	25.2969	4.91502e-07	1.14261e-05
pqn-31	0.707258	1.40414	25.2888	4.93567e-07	1.14614e-05
mmab-1	-0.199922	5.30641	25.2532	5.02752e-07	1.16617e-05
grl-16	-0.577781	2.569	25.2386	5.06586e-07	1.17377e-05
T19B4.3	-0.185965	5.70725	25.2145	5.12961e-07	1.18723e-05
itr-1	-0.156695	6.3358	25.189	5.19789e-07	1.2017e-05
F58H1.2	-1.82986	-1.1137	25.1405	5.33012e-07	1.23092e-05
K05F1.10	0.550909	2.02795	25.1115	5.41093e-07	1.24821e-05
ttr-18	0.245799	5.02482	25.0091	5.706e-07	1.31483e-05
gst-24	0.549186	2.10542	25.0057	5.716e-07	1.31568e-05
ssp-34	0.927482	1.00182	25.001	5.73018e-07	1.3175e-05
W09D6.4	1.28392	-0.278912	24.9851	5.77748e-07	1.32692e-05
Y39B6A.30	1.10373	0.00166133	24.9807	5.7906e-07	1.32848e-05
F32E10.5	-0.164355	6.01952	24.9314	5.94081e-07	1.36145e-05
nrf-5	0.265557	4.82043	24.906	6.01935e-07	1.37795e-05
F55A12.6	1.01205	0.493082	24.8763	6.1128e-07	1.39781e-05
Y37E11B.10	0.805719	0.930784	24.8707	6.13068e-07	1.40037e-05
F11E6.11	1.08406	-0.258017	24.8606	6.16284e-07	1.40619e-05
F42A10.7	0.420589	2.99122	24.8517	6.19156e-07	1.4112e-05
Y45F3A.1	0.802422	0.721157	24.8418	6.22319e-07	1.41687e-05
F07A5.2	0.566227	1.80355	24.8306	6.25943e-07	1.42358e-05
col-107	-0.413675	2.80865	24.7661	6.47255e-07	1.47045e-05
cysl-3	-0.206875	5.48632	24.7563	6.50548e-07	1.47634e-05
T02B5.3	-0.36278	3.79383	24.716	6.64317e-07	1.50595e-05
T26H5.14	1.3675	-0.850014	24.6869	6.74421e-07	1.52721e-05
bli-2	-0.860133	1.00901	24.6735	6.7913e-07	1.53621e-05
Y119C1B.12	6.00276	-2.82944	24.6465	6.88708e-07	1.5562e-05
ZK945.7	0.691449	1.21167	24.5859	7.10685e-07	1.60413e-05
acl-12	-0.339279	3.52376	24.574	7.15108e-07	1.61238e-05
C29G2.6	0.512644	2.46738	24.5406	7.27591e-07	1.63876e-05
ZC504.3	-0.168094	5.77434	24.5127	7.38209e-07	1.66089e-05
C16A3.5	-0.140942	7.54075	24.4706	7.5452e-07	1.69577e-05
D2023.4	-0.204277	5.21392	24.4541	7.61027e-07	1.70856e-05
msp-77	0.672851	1.59259	24.4471	7.63781e-07	1.71291e-05
F08F8.7	-0.178723	5.69147	24.4418	7.65899e-07	1.71583e-05
dhs-23	1.50657	-0.335963	24.4071	7.79791e-07	1.74508e-05
C04G2.8	0.654544	1.67675	24.3811	7.90386e-07	1.76691e-05
Y61A9LA.12	-0.7815	0.879475	24.3587	7.9963e-07	1.78567e-05
ZK1307.4	0.920402	0.649215	24.321	8.1546e-07	1.81908e-05
ercc-1	-0.184322	5.75906	24.3035	8.22891e-07	1.83371e-05
vem-1	0.205453	5.18102	24.2769	8.34348e-07	1.85727e-05
grsp-2	0.467136	3.82423	24.26	8.41676e-07	1.87159e-05
gln-2	0.839242	0.939519	24.2166	8.60867e-07	1.91224e-05
F08H9.2	0.723051	1.64542	24.1709	8.81533e-07	1.95607e-05
D2062.7	0.86063	0.588818	24.136	8.97653e-07	1.98973e-05
R11A8.1	-0.19957	5.54497	24.1162	9.0694e-07	2.0082e-05
C06B3.7	-0.771618	1.2643	24.0745	9.26805e-07	2.05002e-05
irg-3	0.562159	2.37123	24.0617	9.32985e-07	2.06151e-05
dpy-17	-0.498386	4.91921	24.0492	9.39037e-07	2.07073e-05
calu-1	0.136367	8.0694	24.049	9.39129e-07	2.07073e-05
alh-1	-0.130769	8.08955	24.0429	9.42132e-07	2.07517e-05
hsp-12.6	0.968543	0.842826	24.0403	9.43399e-07	2.07577e-05
rig-3	0.476152	3.09169	24.0365	9.45247e-07	2.07766e-05
nhr-53	-0.863657	1.29081	24.0256	9.50646e-07	2.08734e-05
T12G3.2	-0.175012	5.79711	24.0196	9.53577e-07	2.09159e-05
tyms-1	-0.149503	6.53674	24.0154	9.55706e-07	2.09406e-05
F55A3.8	-1.20979	-0.491631	23.9612	9.82978e-07	2.15157e-05
F30A10.2	-2.87826	-1.87151	23.9322	9.97873e-07	2.1819e-05
set-28	-1.30911	-0.673684	23.8865	1.02184e-06	2.23199e-05
nas-37	0.208321	5.27119	23.8663	1.03266e-06	2.25325e-05
C11E4.8	2.49181	-1.82938	23.8443	1.04448e-06	2.27669e-05
K05F1.9	0.904894	0.331804	23.8299	1.05235e-06	2.29145e-05
C25F9.14	0.503613	2.0563	23.8098	1.0634e-06	2.31311e-05
F55F3.2	-0.331916	3.64282	23.8064	1.0653e-06	2.31485e-05
nep-6	1.38065	-0.914082	23.7778	1.08122e-06	2.347e-05
B0563.9	2.16462	-1.54896	23.6806	1.13724e-06	2.46606e-05
F08B12.4	0.24273	5.2515	23.6198	1.17373e-06	2.54255e-05
bre-3	-0.140497	6.57145	23.6171	1.17537e-06	2.54348e-05
scrm-5	1.44599	-0.870833	23.5741	1.20193e-06	2.59827e-05
Y37H2A.14	0.345549	3.30079	23.5447	1.22044e-06	2.63556e-05
Y80D3A.9	-0.392442	3.26275	23.5381	1.22465e-06	2.64059e-05
col-89	0.891625	0.434237	23.5371	1.22528e-06	2.64059e-05
linc-29	-0.415045	3.53436	23.5274	1.23148e-06	2.65122e-05
abt-4	0.198733	5.29506	23.5059	1.24534e-06	2.67831e-05
col-159	-0.144469	6.88752	23.4794	1.26259e-06	2.71262e-05
cls-2	0.157131	6.69853	23.4684	1.26984e-06	2.72256e-05
Y73C8B.1	0.633844	1.31563	23.4666	1.27099e-06	2.72256e-05
ndx-9	-0.187863	5.81415	23.4665	1.27111e-06	2.72256e-05
F55G11.8	-0.392902	3.21858	23.4051	1.31228e-06	2.80787e-05
R11A8.2	-0.13229	7.00278	23.3617	1.34223e-06	2.86903e-05
bli-6	-0.600349	3.14464	23.3472	1.35243e-06	2.88789e-05
C40A11.8	-0.881344	0.758256	23.3435	1.355e-06	2.89009e-05
math-27	0.295201	3.84271	23.3418	1.35621e-06	2.89009e-05
ZC513.14	1.84285	-0.892607	23.3044	1.38285e-06	2.94386e-05
K11G9.3	-0.586718	1.67699	23.2701	1.40768e-06	2.99368e-05
C03G6.5	0.716302	1.10282	23.2643	1.41195e-06	2.99971e-05
kgb-1	0.261052	4.33152	23.261	1.41437e-06	3.00182e-05
nas-9	0.548245	1.91231	23.234	1.43436e-06	3.04115e-05
ZK265.3	0.694293	1.6512	23.2132	1.45002e-06	3.0691e-05
T25G12.6	-0.4035	2.88721	23.2126	1.45046e-06	3.0691e-05
tag-38	0.525575	2.0908	23.1983	1.46123e-06	3.08626e-05
vhp-1	-0.206811	5.26047	23.198	1.46152e-06	3.08626e-05
ugt-10	1.75157	-1.20364	23.1933	1.46508e-06	3.09067e-05
cyp-34A8	-0.392112	2.95607	23.1457	1.5018e-06	3.16495e-05
F58A6.5	1.51843	-1.25812	23.1408	1.50565e-06	3.16988e-05
col-63	-0.533371	2.79192	23.1358	1.50954e-06	3.17488e-05
F21C10.10	-0.235991	4.86934	23.0903	1.54565e-06	3.24757e-05
clec-48	-0.25822	4.39462	23.0874	1.54799e-06	3.24922e-05
prmt-6	-0.441903	2.49334	23.0546	1.57465e-06	3.30189e-05
H22K11.2	-0.279858	3.90179	23.0187	1.60436e-06	3.35854e-05
C13B9.2	-0.30248	4.09978	23.0181	1.60487e-06	3.35854e-05
F08A8.4	-0.248794	4.80921	22.999	1.62084e-06	3.38858e-05
bath-45	-0.676091	1.00626	22.9732	1.64274e-06	3.43093e-05
E01G4.6	-0.759358	2.90354	22.9679	1.64726e-06	3.43695e-05
C48D1.5	-0.448678	2.70942	22.912	1.6959e-06	3.53493e-05
bath-20	-0.626631	1.47049	22.8957	1.7103e-06	3.5614e-05
C50F4.8	-0.351851	3.28396	22.8066	1.79152e-06	3.72683e-05
C09B8.4	-0.780441	1.27195	22.7798	1.81665e-06	3.77535e-05
ufbp-1	-0.130875	6.60062	22.7548	1.84048e-06	3.8211e-05
C49C3.9	0.262215	4.34077	22.7359	1.85861e-06	3.85491e-05
hsp-12.3	0.806018	0.849115	22.7126	1.88128e-06	3.89809e-05
mlt-9	-0.976854	0.205615	22.6951	1.89851e-06	3.92904e-05
C50A2.3	-0.797359	0.895069	22.6936	1.89997e-06	3.92904e-05
ZK1010.2	-0.151171	5.96943	22.6894	1.90413e-06	3.93375e-05
egl-30	-0.199798	5.66945	22.683	1.9105e-06	3.94304e-05
F34D10.8	0.924047	0.455272	22.6725	1.92096e-06	3.96072e-05
Y54G2A.76	-2.76112	-1.95899	22.6493	1.94432e-06	4.00496e-05
nhr-3	-0.247167	4.31114	22.6446	1.94909e-06	4.01085e-05
Y119D3B.21	0.232445	7.61231	22.6336	1.96025e-06	4.02984e-05
Y32F6A.4	0.249809	4.83579	22.6074	1.98715e-06	4.08115e-05
cpt-5	0.321282	3.58578	22.5665	2.02991e-06	4.1636e-05
F44E5.5	0.998365	0.231805	22.5652	2.03127e-06	4.1636e-05
F44E5.4	0.998364	0.231805	22.5624	2.0343e-06	4.16574e-05
F56B3.6	0.957533	0.349875	22.5391	2.05907e-06	4.20918e-05
far-1	0.13895	8.45824	22.5373	2.06103e-06	4.20918e-05
scl-2	0.436506	3.3725	22.5368	2.06153e-06	4.20918e-05
ugt-30	-0.735988	0.929211	22.5154	2.08468e-06	4.25229e-05
C45E5.4	1.65383	-1.21702	22.5029	2.09829e-06	4.27591e-05
R09E10.13	0.932094	0.969529	22.4957	2.1061e-06	4.28765e-05
W02B12.12	0.743144	1.1449	22.4704	2.13406e-06	4.34036e-05
Y54G11A.4	0.590222	1.35709	22.3865	2.22938e-06	4.52984e-05
vha-6	-0.131549	8.34031	22.3652	2.25423e-06	4.57589e-05
M60.4	0.233167	4.92765	22.3208	2.30694e-06	4.67836e-05
inx-16	-0.273885	4.4546	22.3075	2.32301e-06	4.70639e-05
ifb-2	-0.145437	6.68368	22.2997	2.33248e-06	4.72102e-05
gei-13	-0.648431	1.76629	22.2888	2.34576e-06	4.74332e-05
sqt-3	-0.500265	4.63557	22.2578	2.38387e-06	4.80967e-05
sri-36	2.7407	-2.31478	22.2569	2.38506e-06	4.80967e-05
mif-1	-0.334512	3.65023	22.2565	2.38545e-06	4.80967e-05
R08F11.4	-0.889271	0.778335	22.2523	2.39073e-06	4.81568e-05
inx-15	-0.249598	4.41484	22.2269	2.42251e-06	4.87502e-05
K10G4.5	-1.04455	-0.0404223	22.2246	2.42549e-06	4.87633e-05
myo-1	0.797312	3.26932	22.1762	2.48739e-06	4.99598e-05
nhx-2	0.230417	5.3478	22.1355	2.54074e-06	5.09825e-05
B0416.5	-0.141333	7.13237	22.1062	2.57977e-06	5.17163e-05
C30F12.1	0.304813	4.02051	22.0722	2.62583e-06	5.25894e-05
K08D8.3	-0.446952	2.69487	22.0035	2.72147e-06	5.44165e-05
C49C8.5	0.234555	4.76638	22.003	2.72225e-06	5.44165e-05
C18B2.4	0.206442	5.64638	21.9562	2.78938e-06	5.57052e-05
F55H2.5	-0.210907	5.02157	21.9396	2.81366e-06	5.60952e-05
Y39H10A.1	1.7858	-1.6367	21.9392	2.81426e-06	5.60952e-05
fbxa-153	-0.397126	2.98225	21.9325	2.82413e-06	5.62385e-05
Y106G6G.4	0.641126	1.74888	21.9013	2.87044e-06	5.71064e-05
cct-7	0.142118	8.67767	21.8851	2.89477e-06	5.7536e-05
col-13	0.462688	2.20086	21.8681	2.92046e-06	5.79917e-05
ZK512.7	-0.306926	3.97653	21.8612	2.931e-06	5.81457e-05
abu-13	-1.04606	0.495318	21.8462	2.954e-06	5.85467e-05
pcp-3	0.189104	5.53254	21.8419	2.96071e-06	5.86243e-05
lec-2	0.177901	6.7369	21.8275	2.9829e-06	5.9008e-05
erl-1	-0.187137	5.52419	21.8254	2.98615e-06	5.90167e-05
C34F11.5	0.650105	1.07823	21.823	2.98995e-06	5.9036e-05
ZC21.3	0.794122	1.09678	21.8032	3.021e-06	5.95857e-05
F54F7.9	0.903481	0.265572	21.8016	3.02347e-06	5.95857e-05
W09C3.3	1.65288	-0.778576	21.7896	3.0424e-06	5.99024e-05
C02F5.13	-0.19864	4.99225	21.7659	3.08023e-06	6.05903e-05
C45B2.1	0.251955	6.11274	21.7541	3.09931e-06	6.09086e-05
F49F1.1	-0.551271	1.75966	21.7227	3.15036e-06	6.18538e-05
F21H7.5	0.696603	2.41672	21.7149	3.16328e-06	6.20494e-05
Y60A3A.7	-0.217676	5.38606	21.6966	3.19362e-06	6.2586e-05
T11F8.1	-0.233134	4.59716	21.6931	3.19942e-06	6.26411e-05
F49C12.11	-0.18495	7.1985	21.6908	3.20326e-06	6.26578e-05
K08C9.1	1.211	-0.691663	21.6288	3.30853e-06	6.46566e-05
col-98	-0.169758	8.04074	21.5915	3.37347e-06	6.58643e-05
F22H10.2	-0.331894	3.52986	21.5309	3.48179e-06	6.7916e-05
vglu-2	-0.344277	3.38172	21.522	3.49797e-06	6.81681e-05
B0218.7	0.86989	0.336192	21.4755	3.58377e-06	6.97754e-05
pdi-1	0.13533	8.93997	21.4414	3.64806e-06	7.09612e-05
C17F4.7	-0.182531	10.0372	21.4056	3.71678e-06	7.22309e-05
pqn-52	-0.135339	7.80225	21.3909	3.74554e-06	7.27224e-05
F32A11.3	0.583543	1.68759	21.3884	3.75027e-06	7.2747e-05
alh-12	-0.190767	5.82301	21.3745	3.77762e-06	7.32097e-05
F32A5.9	0.396359	2.61284	21.3475	3.83118e-06	7.41792e-05
C28D4.5	1.17714	-0.373379	21.3231	3.88024e-06	7.50598e-05
ZK180.6	-0.69335	1.9555	21.2904	3.94704e-06	7.62815e-05
gska-3	0.834501	0.251059	21.243	4.0458e-06	7.81182e-05
C01G10.15	2.61655	-2.20383	21.205	4.12694e-06	7.96117e-05
msp-51	0.557343	1.93376	21.1901	4.15909e-06	8.01581e-05
xpg-1	-0.141143	6.43908	21.1829	4.17479e-06	8.03867e-05
ZK938.3	-0.232714	4.7582	21.1743	4.1935e-06	8.0673e-05
F02H6.3	-0.177978	5.67966	21.1631	4.21804e-06	8.10048e-05
W09D12.1	0.319544	4.36977	21.1629	4.21848e-06	8.10048e-05
T08D10.3	0.776904	0.978249	21.1071	4.34315e-06	8.33224e-05
R07E3.4	-0.488444	2.77173	21.078	4.4097e-06	8.45219e-05
C10G11.9	1.52777	-0.672938	21.0621	4.44646e-06	8.51487e-05
cut-5	-1.76436	-1.58394	21.036	4.50739e-06	8.62368e-05
cbp-2	0.289167	3.58497	21.0227	4.53885e-06	8.67595e-05
usp-33	-0.143691	6.48418	20.9947	4.60545e-06	8.79524e-05
Y47G6A.5	-0.281804	4.01113	20.9903	4.61613e-06	8.8076e-05
H06I04.6	0.29417	3.76648	20.9809	4.63879e-06	8.84281e-05
E03H12.7	1.25172	-0.264918	20.9578	4.69501e-06	8.94183e-05
F49E10.2	-1.63762	-1.13912	20.955	4.70195e-06	8.94693e-05
ZK1055.7	0.236224	4.52405	20.9326	4.75718e-06	9.04382e-05
T21C9.6	-0.25813	4.6655	20.9282	4.76812e-06	9.05573e-05
T16G12.1	-0.172469	5.42555	20.9267	4.77208e-06	9.05573e-05
F54B11.11	0.837089	0.467887	20.9173	4.79554e-06	9.09201e-05
Y51H4A.8	0.735589	0.862367	20.9036	4.82998e-06	9.14904e-05
ndx-3	-0.30897	3.56614	20.8763	4.89931e-06	9.27199e-05
Y59E9AL.2	0.686806	1.01612	20.8353	5.00532e-06	9.46407e-05
Y59E9AL.3	0.686806	1.01612	20.829	5.02166e-06	9.48642e-05
F37C12.3	-0.146944	6.30984	20.8269	5.02707e-06	9.48809e-05
asg-2	-0.17758	6.11543	20.7943	5.11336e-06	9.64228e-05
col-120	-0.80167	1.05958	20.7916	5.12083e-06	9.64767e-05
M199.2	-0.298733	3.7478	20.769	5.18151e-06	9.75324e-05
lat-2	1.00134	0.0967685	20.7581	5.21107e-06	9.80008e-05
H42K12.3	-0.599418	1.39801	20.7422	5.25458e-06	9.87305e-05
Y69A2AL.2	0.312297	3.78904	20.7386	5.26445e-06	9.88275e-05
T20D3.6	-0.201751	4.93169	20.725	5.30202e-06	9.94437e-05
oac-50	1.96029	-1.3145	20.6892	5.40203e-06	0.000101229
C41G11.1	-0.236929	4.70901	20.6855	5.41232e-06	0.000101331
tag-297	-0.542632	2.01568	20.6646	5.47173e-06	0.000102352
nspb-10	-2.69605	-1.8296	20.624	5.58921e-06	0.000104456
F26H11.4	-0.33666	3.18913	20.6066	5.64017e-06	0.000105315
F17C11.12	-0.354238	3.21827	20.5583	5.78427e-06	0.00010791
E02H1.2	-0.160487	6.03182	20.5539	5.79755e-06	0.000108061
cyp-14A2	-0.775187	0.934994	20.5503	5.80855e-06	0.00010817
Y37E11AL.12	5.50237	-3.15136	20.5453	5.82357e-06	0.000108353
T24B8.2	-0.130627	6.57093	20.5391	5.84259e-06	0.000108611
blmp-1	-0.320305	3.33912	20.5305	5.86901e-06	0.000109006
F53F4.10	-0.119665	7.64084	20.5037	5.95152e-06	0.00011044
acn-1	-0.417856	2.78565	20.4908	5.99188e-06	0.000111091
T16G1.9	0.149759	6.21819	20.459	6.0923e-06	0.000112753
cutl-18	-0.822119	0.326084	20.4495	6.12244e-06	0.000113211
F25B5.6	-0.125464	6.88218	20.4241	6.2043e-06	0.000114624
Y43C5A.2	-0.184245	5.93667	20.4195	6.21937e-06	0.000114801
R09E10.2	1.11362	-0.321915	20.3712	6.37838e-06	0.000117633
vit-5	-0.240998	12.9025	20.3528	6.43972e-06	0.00011866
K01A6.4	1.94877	-1.87115	20.3438	6.4703e-06	0.000119118
ubc-23	0.564447	1.64357	20.3411	6.47924e-06	0.000119178
spp-13	-1.50076	-1.23127	20.3391	6.48603e-06	0.000119199
M57.2	0.125746	6.62152	20.318	6.55791e-06	0.000120414
smz-2	0.568468	1.51957	20.3012	6.61608e-06	0.000121376
rncs-1	0.356745	2.8948	20.2987	6.62467e-06	0.000121427
msp-142	0.598817	1.68791	20.2893	6.65723e-06	0.000121917
K04G2.4	0.933548	0.652815	20.2709	6.72161e-06	0.000122989
comt-2	-1.29245	-0.829894	20.2642	6.74511e-06	0.000123311
D2062.6	1.34763	-0.466517	20.2563	6.77302e-06	0.000123714
grd-3	-0.200972	5.32515	20.2515	6.79017e-06	0.000123849
ssp-35	0.690222	1.02464	20.2509	6.79221e-06	0.000123849
Y53C10A.5	-0.241314	4.15637	20.1646	7.10567e-06	0.000129452
otpl-7	2.18646	-2.17731	20.1485	7.16564e-06	0.000130372
lem-3	-0.118459	7.08704	20.1477	7.16865e-06	0.000130372
C29F9.3	0.315868	3.3161	20.1104	7.3099e-06	0.000132716
C34D4.2	1.38002	-0.881501	20.058	7.513e-06	0.000136163
vit-3	-0.200351	10.9188	20.0439	7.56855e-06	0.000137051
ZK354.2	0.801541	0.852134	19.9975	7.75435e-06	0.000140209
Y57G11C.42	-0.571213	1.28364	19.997	7.75633e-06	0.000140209
nhx-8	0.237968	4.14721	19.9824	7.81588e-06	0.000141164
ZK675.4	-5.56084	-3.05203	19.9579	7.91668e-06	0.000142861
col-162	-0.507223	2.17515	19.9481	7.95744e-06	0.000143473
F19H6.5	1.32804	-0.739239	19.8616	8.32548e-06	0.00014998
T05F1.5	0.887442	0.216552	19.8222	8.49915e-06	0.000152956
imp-2	0.110853	8.09387	19.8208	8.50526e-06	0.000152956
F58E6.5	0.723565	0.789842	19.8125	8.54243e-06	0.000153493
cpg-7	0.550867	1.78988	19.7503	8.82463e-06	0.000158428
Y106G6H.13	0.742316	0.721214	19.7235	8.94927e-06	0.000160391
C31H1.5	1.05702	0.0528802	19.7091	9.01717e-06	0.00016147
col-12	0.367259	2.79226	19.6945	9.08601e-06	0.000162564
T19A5.3	-0.767303	0.80529	19.682	9.1457e-06	0.000163492
Y73F4A.2	1.08572	1.07765	19.6695	9.20588e-06	0.000164428
Y71H2AM.13	-0.144422	6.27207	19.6265	9.4156e-06	0.00016803
fard-1	0.189215	5.87323	19.6233	9.43133e-06	0.000168168
dhrs-4	0.374387	3.19043	19.6027	9.53348e-06	0.000169845
F49H12.5	-0.292391	3.61496	19.5948	9.57312e-06	0.000170406
F40F9.5	-0.304964	3.51134	19.5901	9.59632e-06	0.000170675
R03E1.2	-0.142418	6.57369	19.5804	9.64557e-06	0.000171349
B0205.10	0.695878	1.03582	19.5777	9.65916e-06	0.000171349
dhs-28	0.16736	6.37663	19.5767	9.6642e-06	0.000171349
cyp-25A3	0.595839	1.47875	19.5761	9.66693e-06	0.000171349
W03F11.4	0.658923	1.33197	19.549	9.80536e-06	0.000173656
Y43F8B.2	0.216238	5.33546	19.5462	9.81955e-06	0.00017376
dhs-8	0.824269	0.67114	19.5008	1.00555e-05	0.000177708
acs-10	0.854344	0.674756	19.5001	1.00596e-05	0.000177708
F55G7.1	1.27547	-0.739258	19.4823	1.01538e-05	0.000179222
acdh-9	-0.145852	6.22492	19.4714	1.02119e-05	0.000180095
F31D4.5	-0.961447	0.702113	19.4638	1.02525e-05	0.000180659
C09B9.4	1.0068	-0.434839	19.4471	1.03424e-05	0.000182091
T23F11.2	1.41768	-0.788405	19.4153	1.05162e-05	0.000184884
nspe-6	1.6096	-1.10056	19.4148	1.05187e-05	0.000184884
C25H3.10	-0.51041	2.76222	19.4122	1.05334e-05	0.000184988
col-38	-0.395975	3.28437	19.4103	1.05434e-05	0.000185008
ZK20.4	-0.164647	5.51993	19.3908	1.06519e-05	0.000186756
oac-46	0.324041	3.31292	19.371	1.07631e-05	0.000188548
ZK1073.1	-0.224026	4.49296	19.3503	1.08802e-05	0.000190281
Y34B4A.6	-0.159201	6.65558	19.3485	1.08904e-05	0.0001903
T09A5.5	-0.151316	5.88882	19.3463	1.09032e-05	0.000190365
R102.4	-0.193447	5.04975	19.306	1.11354e-05	0.000194258
M04C9.2	3.98949	-2.91423	19.3006	1.11668e-05	0.000194645
C27D8.2	0.691246	0.899779	19.237	1.15454e-05	0.000201076
ugt-33	0.934477	0.42979	19.2335	1.15667e-05	0.000201279
glo-3	-0.507574	2.48164	19.1953	1.18003e-05	0.000205075
gas-1	-0.147944	7.90501	19.1946	1.18044e-05	0.000205075
C28C12.4	0.797053	0.241304	19.1763	1.19185e-05	0.000206887
R10H10.7	-0.137301	6.49452	19.1687	1.19658e-05	0.000207473
C44C10.11	0.479571	1.91836	19.1677	1.19721e-05	0.000207473
pho-7	-0.441667	2.13012	19.1563	1.20439e-05	0.000208407
C45E1.4	0.737126	0.990335	19.156	1.20458e-05	0.000208407
gcst-1	-0.143007	6.62444	19.1447	1.21173e-05	0.00020947
math-14	-0.559567	2.20517	19.1156	1.23033e-05	0.00021251
mmaa-1	-0.127837	6.56684	19.1097	1.23419e-05	0.000213002
aqp-8	0.309367	3.72782	19.1043	1.23763e-05	0.000213421
F01D4.8	0.997253	0.171413	19.097	1.24239e-05	0.000214065
ZC412.4	-0.419271	2.91502	19.0664	1.26245e-05	0.000217342
pah-1	0.20185	5.45601	19.0607	1.26628e-05	0.000217824
Y39A1A.14	-0.167174	5.78768	19.0328	1.28493e-05	0.000220849
C30F2.4	1.96824	-1.67316	19.0172	1.29548e-05	0.00022248
F32B6.4	1.04687	-0.0697629	18.9944	1.31104e-05	0.000224969
F26F12.5	0.861578	0.145016	18.9694	1.32829e-05	0.000227743
ZC155.4	-0.13386	6.90953	18.9662	1.33053e-05	0.00022794
ghi-1	0.764135	0.488969	18.9358	1.35194e-05	0.000231418
lipl-3	-2.10395	-1.95908	18.9048	1.37404e-05	0.00023501
W04B5.1	0.771721	0.545456	18.887	1.38692e-05	0.000236865
lys-7	-0.275422	5.2448	18.8867	1.38715e-05	0.000236865
Y102A11A.3	0.17083	5.50308	18.8804	1.39176e-05	0.000237459
hpo-26	1.30532	-1.03964	18.85	1.41408e-05	0.000241073
K01A2.10	0.54929	1.4577	18.8476	1.41588e-05	0.000241182
C14C6.2	-0.291334	4.00102	18.8458	1.41723e-05	0.000241217
F47B7.7	1.00028	-0.373384	18.8442	1.41843e-05	0.000241225
mai-2	-0.117717	6.7897	18.8392	1.4221e-05	0.000241654
C29F9.4	0.30944	3.40111	18.8187	1.43748e-05	0.000244068
ZK154.1	-1.03297	-0.191155	18.8078	1.44574e-05	0.000245274
F08A8.3	0.252063	4.25716	18.8046	1.44815e-05	0.000245483
F58B3.4	-0.115287	7.08533	18.7909	1.45862e-05	0.000246915
unc-23	0.206799	4.78021	18.7905	1.45895e-05	0.000246915
F25E5.8	-0.252951	3.96568	18.7766	1.4696e-05	0.000248516
cgr-1	-0.273007	3.98395	18.7494	1.49068e-05	0.000251878
C54C6.6	-0.19425	4.72581	18.7349	1.50208e-05	0.00025356
Y9D1A.1	-0.278808	4.22648	18.7337	1.50305e-05	0.00025356
ncx-6	-0.520044	2.02722	18.7305	1.50555e-05	0.000253777
F45G2.10	-0.186647	5.02129	18.7226	1.51182e-05	0.000254629
abf-6	1.12801	-0.0273892	18.6975	1.53183e-05	0.000257792
rol-1	-0.587958	2.65931	18.6919	1.53637e-05	0.000258349
Y39G10AR.32	0.235957	4.1326	18.679	1.54677e-05	0.00025989
sti-1	0.140048	7.79586	18.657	1.56468e-05	0.000262566
Y6G8.2	-0.395209	2.80385	18.6564	1.56521e-05	0.000262566
smp-1	-0.146728	5.83345	18.6472	1.57275e-05	0.000263621
Y75B12B.1	-0.107249	7.49424	18.6351	1.58281e-05	0.000265096
T02G5.7	-0.10644	7.57026	18.6266	1.58983e-05	0.000266023
nspe-5	1.34009	-0.524081	18.6254	1.59089e-05	0.000266023
Y57G7A.6	0.740732	1.09458	18.6046	1.60831e-05	0.000268723
vha-14	-0.122935	7.64269	18.6016	1.61085e-05	0.000268932
T22B11.4	0.564241	2.00745	18.591	1.6198e-05	0.000270066
pkg-2	-0.181102	5.82642	18.5905	1.62022e-05	0.000270066
C04G6.6	-0.37606	2.94204	18.5627	1.6441e-05	0.000273829
gly-14	-0.569061	1.63814	18.5522	1.65313e-05	0.000275115
swt-1	0.327318	3.28355	18.5221	1.67941e-05	0.000279267
arp-1	0.112837	7.06982	18.5184	1.68272e-05	0.000279595
srr-10	-1.95204	-1.82969	18.5149	1.68577e-05	0.00027988
Y39G10AR.15	1.30392	-0.925221	18.5078	1.69209e-05	0.000280707
C01G10.4	2.00599	-1.93635	18.4788	1.71801e-05	0.000284782
vha-10	-0.154581	7.40518	18.4742	1.72216e-05	0.000285244
C06B3.6	-0.186064	6.00851	18.3903	1.79967e-05	0.000297848
pqm-1	0.266486	4.84857	18.367	1.82185e-05	0.000301281
C34G6.3	0.957482	-0.336264	18.3587	1.82981e-05	0.000302359
mboa-3	0.198103	4.71311	18.3349	1.8528e-05	0.000305727
swt-6	-0.396652	3.07925	18.3346	1.85311e-05	0.000305727
K07E1.1	0.278218	3.8568	18.3249	1.86253e-05	0.000307039
sqt-2	-0.672346	1.82719	18.3207	1.8667e-05	0.000307484
ptr-21	-0.169997	5.79236	18.2985	1.88857e-05	0.000310844
F43D9.1	-0.470579	2.40819	18.296	1.89105e-05	0.000311008
lpr-6	-0.852237	0.798409	18.2916	1.89537e-05	0.000311474
gfi-1	-0.215919	7.08804	18.2898	1.89719e-05	0.000311528
sto-1	0.284823	3.95115	18.259	1.92817e-05	0.000316367
C46E10.1	1.23033	-0.0100389	18.253	1.93418e-05	0.000317106
F32A5.8	0.256961	3.71728	18.236	1.9516e-05	0.000319712
mak-1	-0.157271	6.97214	18.23	1.95766e-05	0.000320454
T06C10.3	1.25348	-0.788367	18.2267	1.96106e-05	0.000320761
H28G03.1	-0.194676	5.35464	18.2207	1.96728e-05	0.000321526
cab-1	0.19123	4.96012	18.2168	1.9713e-05	0.000321933
ptr-24	-0.18064	5.35757	18.1788	2.01107e-05	0.000328173
bed-3	-0.484831	1.70764	18.1611	2.02979e-05	0.000330969
F33G12.3	-0.14437	6.14431	18.1577	2.03343e-05	0.000331306
kat-1	-0.108475	7.57709	18.1492	2.04257e-05	0.000332536
egl-3	0.265791	4.11992	18.1282	2.06525e-05	0.000335967
spp-3	0.127741	7.14694	18.1261	2.06752e-05	0.000336077
C36C5.5	0.335814	3.35773	18.1147	2.07988e-05	0.000337718
T10B5.7	-0.207913	5.03702	18.1138	2.08084e-05	0.000337718
ugt-51	-0.498705	2.0055	18.0832	2.11464e-05	0.000342939
idh-2	-0.163847	5.45647	18.0195	2.18654e-05	0.000354324
ptr-19	-1.30263	-0.981901	17.9954	2.21438e-05	0.000358559
T23G11.11	-0.340875	2.87427	17.9922	2.21806e-05	0.000358878
nasp-1	-0.112412	7.97852	17.9834	2.22836e-05	0.000360266
D1086.2	1.07776	-0.285859	17.9774	2.2354e-05	0.000361125
unc-15	0.175253	7.78474	17.9631	2.25229e-05	0.000363575
col-40	1.51821	-1.41943	17.9591	2.25707e-05	0.000364065
col-60	-0.596069	1.72271	17.9565	2.26009e-05	0.000364272
Y41D4A.5	0.117108	7.19079	17.9113	2.31448e-05	0.000372753
C15H9.9	-0.143868	6.11623	17.8574	2.38091e-05	0.000383156
act-5	-0.170632	8.64479	17.8393	2.4037e-05	0.000386527
pcyt-1	0.158262	6.15862	17.8345	2.40973e-05	0.0003872
Y53F4B.19	0.730487	0.313134	17.8132	2.43686e-05	0.00039126
pho-1	0.165748	5.61958	17.8052	2.44709e-05	0.000392601
Y106G6A.4	0.743302	0.776522	17.8026	2.4505e-05	0.000392849
T23G11.12	-0.340479	2.87029	17.7839	2.47475e-05	0.000396432
T25G12.13	1.06106	-0.271708	17.7687	2.49458e-05	0.000399303
C38D9.13	-1.67102	-1.73018	17.7644	2.50021e-05	0.0003999
T02B11.4	0.675154	1.28229	17.712	2.57006e-05	0.000410759
Y37E3.11	-0.13317	6.44319	17.7032	2.58191e-05	0.000412339
dnj-20	0.123918	7.0421	17.6672	2.63126e-05	0.000419901
ugt-64	-0.209957	4.90555	17.6654	2.6338e-05	0.000419978
F53F10.8	-0.323667	3.56642	17.6639	2.63576e-05	0.000419978
tre-2	-0.152688	6.12774	17.6307	2.68225e-05	0.000427063
D1007.10	-0.22638	4.52704	17.6247	2.69069e-05	0.000428081
H05L14.1	0.722575	0.517301	17.5702	2.76896e-05	0.0004402
B0222.5	0.33481	3.48755	17.5649	2.77668e-05	0.000441093
fbxa-135	0.84504	0.0641287	17.5014	2.87093e-05	0.00045572
F27C8.5	0.911096	-0.0696018	17.4921	2.88508e-05	0.000457618
fbxa-188	0.738586	0.476241	17.4686	2.92099e-05	0.000462964
C08E8.3	1.21518	-0.663591	17.4636	2.9286e-05	0.00046382
inx-17	-0.302418	3.34585	17.4358	2.97181e-05	0.000470309
F42C5.3	0.968876	-0.328936	17.4178	3.00003e-05	0.000474417
his-37	0.190429	5.11872	17.3892	3.04549e-05	0.000481243
C25F6.7	-1.11411	-0.769203	17.3765	3.06588e-05	0.000484099
C56G2.15	0.311262	3.29251	17.3489	3.11077e-05	0.000490819
F33G12.2	-0.172159	5.30442	17.3456	3.11612e-05	0.000491138
lec-9	-0.128545	6.4086	17.3448	3.11748e-05	0.000491138
pbo-6	1.16308	-0.720165	17.3417	3.12257e-05	0.000491476
C46G7.1	-0.198538	4.81081	17.3407	3.12432e-05	0.000491476
C16D9.1	1.10625	-0.329173	17.3317	3.13914e-05	0.000493413
ZC204.12	-0.362241	2.92335	17.3303	3.14133e-05	0.000493413
B0393.5	-0.469113	1.95044	17.3225	3.15427e-05	0.000494737
spp-5	-0.1187	8.50548	17.3216	3.15578e-05	0.000494737
C17B7.10	1.26693	-0.808944	17.3207	3.15733e-05	0.000494737
F14F9.8	1.64006	-1.23049	17.3195	3.1592e-05	0.000494737
K08C9.2	0.824949	1.20405	17.3032	3.18648e-05	0.000498636
scrm-8	1.56814	-1.38877	17.2745	3.23497e-05	0.000505847
mel-46	0.131121	6.65004	17.2693	3.24389e-05	0.000506864
PDB1.1	0.277878	3.74539	17.2545	3.26915e-05	0.000510431
nlp-40	0.18325	6.15891	17.237	3.29947e-05	0.000514781
C56C10.10	-0.150793	5.68444	17.2313	3.30946e-05	0.000515956
Y54F10AM.8	-0.155553	5.9189	17.1688	3.42007e-05	0.000532805
snf-9	0.254927	3.72448	17.1652	3.42652e-05	0.000533413
F15G9.1	0.179152	5.46548	17.1584	3.43882e-05	0.00053477
T24A6.20	-0.321688	3.20762	17.1576	3.44034e-05	0.00053477
ssp-19	0.9572	-0.314585	17.1559	3.44334e-05	0.000534841
F37C4.6	-0.252454	3.98537	17.1413	3.46988e-05	0.000538564
F53F8.3	-0.146567	5.75057	17.1257	3.49852e-05	0.000542608
C42C1.11	-0.11305	6.85049	17.1092	3.52908e-05	0.000546942
leo-1	-0.109083	7.13941	17.1028	3.54106e-05	0.000548108
htas-1	1.13405	-0.151101	17.1024	3.54183e-05	0.000548108
cya-2	-1.35162	-0.829686	17.0913	3.56253e-05	0.000550905
T19D12.1	-0.238222	4.8418	17.0744	3.59435e-05	0.000555416
F23F12.3	-0.509821	1.6463	17.0585	3.6245e-05	0.000559662
pamn-1	0.265794	4.45838	17.0335	3.67256e-05	0.000566667
daf-22	0.170827	5.42668	17.0239	3.69123e-05	0.000569128
C41D11.6	-1.67742	-1.56664	17.0108	3.71679e-05	0.000572647
C53C9.2	0.602743	2.56941	17.0073	3.72354e-05	0.000573267
Y43F8C.9	0.990056	0.354673	16.9997	3.73864e-05	0.000575168
F52E10.4	0.746364	0.731592	16.9918	3.75421e-05	0.000577141
Y71H10B.1	0.137891	6.57986	16.9707	3.79619e-05	0.00058277
W01B11.6	-0.302321	3.4732	16.9706	3.79638e-05	0.00058277
ZC477.7	1.00004	-0.210465	16.963	3.81164e-05	0.000584684
H14N18.4	0.415692	2.47071	16.9477	3.84245e-05	0.000588979
ZC434.8	-0.116737	8.40641	16.9398	3.85835e-05	0.000590984
K02D10.1	-0.109146	6.94683	16.9159	3.90725e-05	0.000598038
dur-1	0.406664	2.55999	16.9066	3.92642e-05	0.000600533
ugt-4	-0.289558	3.92485	16.9048	3.93025e-05	0.000600572
spe-26	0.899979	0.201609	16.9037	3.9324e-05	0.000600572
Y56A3A.11	-0.201128	4.96911	16.9015	3.93714e-05	0.000600859
ZC116.3	-0.379444	2.5467	16.8715	3.99972e-05	0.000609964
C17H12.12	0.79515	0.848666	16.8474	4.05083e-05	0.00061731
cyp-13A12	-1.28644	-0.799308	16.836	4.07532e-05	0.000620591
T28H11.7	0.727557	0.480294	16.7974	4.15895e-05	0.000632867
W06D11.3	-0.206589	4.44574	16.739	4.28901e-05	0.000652184
Y38H8A.4	0.994455	-0.4429	16.696	4.38744e-05	0.000666669
C14C10.1	0.501174	1.604	16.6784	4.42826e-05	0.000672383
col-157	-0.661491	0.730476	16.6358	4.52885e-05	0.00068716
saeg-1	-0.177538	5.21279	16.6337	4.5338e-05	0.000687414
F19C7.1	-0.141649	6.91772	16.5931	4.63196e-05	0.000701788
H05C05.1	0.130306	7.01752	16.5825	4.65787e-05	0.000705205
F25B3.5	-0.436735	2.2152	16.5684	4.69257e-05	0.000709945
F25B4.8	-0.690481	1.5887	16.5406	4.76197e-05	0.000719419
C32E8.9	-0.256769	3.89491	16.5406	4.76204e-05	0.000719419
rme-1	0.108004	8.21993	16.5384	4.76741e-05	0.00071971
dhs-9	0.204475	4.55935	16.5296	4.78963e-05	0.000722545
F46F11.7	-0.28044	3.26159	16.5157	4.8248e-05	0.000727327
sss-2	0.558576	1.25613	16.5109	4.83707e-05	0.000728653
wdfy-3	0.13597	6.19744	16.4963	4.87461e-05	0.000733781
C44E4.5	-0.116847	6.51583	16.4896	4.89167e-05	0.000735821
lact-4	0.25222	3.92905	16.4758	4.92757e-05	0.000740689
hpo-6	-0.217558	4.45654	16.4531	4.98683e-05	0.000749061
M18.3	-0.147797	5.47508	16.4429	5.01384e-05	0.000752578
F31F7.1	0.173757	5.74956	16.4401	5.02107e-05	0.000753124
K09E3.5	-0.434948	2.21027	16.4213	5.07112e-05	0.000760089
B0024.4	-0.518537	2.09336	16.3867	5.16477e-05	0.000773572
Y45G5AM.3	0.477109	2.42507	16.3752	5.196e-05	0.000777693
fbxa-26	0.575346	1.49945	16.3659	5.22163e-05	0.000780973
cyn-9	-0.134841	5.99435	16.3389	5.29652e-05	0.000791609
vab-10	-0.164058	8.53858	16.3184	5.35408e-05	0.000799642
Y57G11C.6	1.03388	-0.636419	16.3132	5.36886e-05	0.000801278
F48E8.2	-0.117209	6.76757	16.2661	5.50387e-05	0.000820844
T27A3.6	-0.172363	5.25459	16.2599	5.52208e-05	0.000822975
F49F1.8	-1.05843	-0.427933	16.2515	5.54671e-05	0.000826058
F56C9.8	-0.360316	2.64251	16.2322	5.60347e-05	0.000833918
pod-2	-0.181269	8.95997	16.2218	5.63429e-05	0.000837751
T28D6.10	0.810351	0.12902	16.2208	5.63721e-05	0.000837751
mboa-6	0.104227	7.73236	16.1936	5.71871e-05	0.00084926
C17E4.10	-0.129591	6.37878	16.1726	5.78235e-05	0.000858105
F32B5.4	0.721344	1.30435	16.1699	5.79057e-05	0.000858717
C43G2.3	0.940463	-0.38857	16.1513	5.84779e-05	0.000866588
F48E3.4	-0.110013	7.50027	16.1223	5.93796e-05	0.000879329
cdk-7	-0.119108	6.5014	16.1018	6.0026e-05	0.000888275
W08A12.2	0.431592	2.23341	16.1002	6.00763e-05	0.000888391
K01D12.9	-1.81583	-2.02825	16.0965	6.01948e-05	0.000889517
F01G10.5	1.01657	-0.64571	16.0921	6.03347e-05	0.000890957
F32B5.6	-0.18276	4.74849	16.0865	6.05133e-05	0.000892966
clec-49	-0.213985	4.303	16.0721	6.09742e-05	0.000899134
ZC404.1	-1.33402	-1.28657	16.0652	6.11977e-05	0.000901795
F13A7.1	0.599761	0.845955	16.0578	6.14384e-05	0.000904706
srap-1	0.325928	4.23778	16.0361	6.21459e-05	0.000914482
mpz-3	1.01826	-0.645735	16.0262	6.24728e-05	0.000918648
psf-2	-0.128943	5.9731	16.0093	6.30306e-05	0.0009262
F41E6.12	0.436161	3.14086	16.0035	6.32248e-05	0.000928184
ttr-15	0.119421	8.49622	16.0023	6.32649e-05	0.000928184
C10H11.7	1.40921	-1.13853	16.0013	6.32984e-05	0.000928184
mafr-1	-0.142422	5.66947	15.9904	6.36632e-05	0.000932881
C44H9.4	0.368631	2.59286	15.977	6.41169e-05	0.000938874
tomm-7	-0.170615	5.36397	15.9721	6.42823e-05	0.000940639
ilys-5	0.127809	8.08769	15.9476	6.51203e-05	0.000952237
M28.9	0.675333	0.734972	15.9457	6.5186e-05	0.000952534
ska-1	-0.152368	5.57706	15.9428	6.52855e-05	0.000953323
K09H11.1	0.242271	4.01064	15.9394	6.54022e-05	0.000954363
nhr-117	-0.555949	1.33493	15.9302	6.57221e-05	0.000958363
F38H4.10	-0.18717	5.2008	15.9283	6.57886e-05	0.000958667
F10E9.11	-0.159615	5.41897	15.926	6.5867e-05	0.000959142
cpg-3	-0.144131	9.38506	15.9008	6.67498e-05	0.000971322
his-41	0.231557	4.38003	15.8666	6.79691e-05	0.00098838
ddo-1	-0.340267	2.79706	15.8424	6.8842e-05	0.000999842
F13B6.3	0.507913	2.10802	15.8421	6.88527e-05	0.000999842
R186.1	-0.759407	0.454332	15.832	6.92213e-05	0.0010045
pek-1	0.134813	6.17662	15.8293	6.93194e-05	0.00100523
F31E8.5	0.886237	0.0302352	15.8118	6.99658e-05	0.0010139
abu-14	-0.80568	0.260057	15.796	7.05509e-05	0.00102167
cth-2	0.11793	7.24027	15.757	7.20207e-05	0.00104224
taf-13	-0.140994	5.91795	15.7547	7.21093e-05	0.0010428
sod-1	-0.114065	7.18538	15.7419	7.25979e-05	0.00104914
Y49E10.18	0.209335	4.17943	15.7395	7.26904e-05	0.00104976
dpy-10	-0.355183	3.13202	15.7377	7.2759e-05	0.00105002
C46C2.2	-0.169918	5.50079	15.735	7.28626e-05	0.0010508
snf-10	1.3525	-1.31469	15.7331	7.29349e-05	0.00105111
kgb-2	0.535699	1.32705	15.7244	7.32737e-05	0.00105527
T05A7.6	0.592639	1.22959	15.7218	7.33722e-05	0.00105597
C01G10.1	1.46	-1.1512	15.6634	7.56754e-05	0.00108837
acd-1	0.537691	1.12385	15.6453	7.64026e-05	0.00109807
gst-18	-1.21398	-0.959023	15.6337	7.68707e-05	0.00110404
Y57A10A.10	0.211253	4.24928	15.6318	7.69494e-05	0.00110442
F36A2.14	0.782602	0.139575	15.6192	7.74629e-05	0.00111103
F42A9.6	-0.165245	5.379	15.6165	7.75767e-05	0.0011119
C02F5.5	0.900778	0.0858574	15.6126	7.7735e-05	0.0011134
F53B2.8	0.246927	4.64589	15.5995	7.82739e-05	0.00112036
Y53C10A.10	0.804233	0.0247943	15.5726	7.93952e-05	0.00113563
nhr-68	-0.247783	4.16104	15.5609	7.98893e-05	0.00114192
Y57A10B.7	1.59021	-1.69171	15.5519	8.02695e-05	0.00114657
vha-12	-0.120183	8.28007	15.5308	8.11727e-05	0.00115869
F27C1.18	-0.584829	0.997673	15.5219	8.15554e-05	0.00116336
hpo-8	-0.123903	6.95289	15.5089	8.21177e-05	0.00117058
F53A3.7	-0.29321	3.22426	15.4921	8.28525e-05	0.00118025
M70.3	0.701803	0.442555	15.4794	8.34109e-05	0.0011874
F23C8.5	-0.138127	7.31764	15.463	8.41371e-05	0.00119669
T09B4.4	0.57162	1.00469	15.4621	8.41773e-05	0.00119669
C41G7.8	0.772063	0.641552	15.4512	8.46644e-05	0.0012028
elo-5	-0.145688	7.28502	15.4495	8.47416e-05	0.00120308
ZK105.3	1.94172	-2.20375	15.4482	8.47989e-05	0.00120308
nduf-5	-0.117788	6.52981	15.4454	8.49217e-05	0.001204
ssp-31	0.878727	0.0859953	15.4374	8.52835e-05	0.00120832
F36D1.4	1.0494	-0.523934	15.4309	8.55794e-05	0.00121169
mdt-6	-0.11443	6.53559	15.3961	8.71698e-05	0.00123338
rhy-1	-0.285318	3.8738	15.3912	8.73944e-05	0.00123572
ZK662.2	-1.43377	-1.38929	15.3608	8.8812e-05	0.00125492
F59A6.4	0.803238	-0.100562	15.3444	8.95847e-05	0.00126498
T11B7.2	0.508829	1.40587	15.3403	8.97802e-05	0.00126689
M162.7	0.939348	-0.36616	15.3389	8.9848e-05	0.001267
Y22D7AL.15	0.284528	3.47378	15.3137	9.10559e-05	0.00128317
pck-3	0.871061	0.317822	15.297	9.18627e-05	0.00129367
nlp-27	0.246867	4.92248	15.2756	9.29077e-05	0.0013075
ZK1058.3	-0.20403	4.37223	15.2666	9.33539e-05	0.0013129
C45B2.8	1.5493	-0.818993	15.255	9.39284e-05	0.0013201
dhhc-5	1.7748	-1.98133	15.2454	9.44056e-05	0.00132592
F41C3.5	-0.106499	8.38005	15.2398	9.46882e-05	0.00132899
F08G2.5	-0.408027	2.06406	15.2344	9.4958e-05	0.00133189
gcy-5	1.78533	-2.07603	15.2272	9.53196e-05	0.00133598
ech-3	0.33286	2.95147	15.2261	9.53771e-05	0.00133598
Y62H9A.6	-0.131863	8.99729	15.2186	9.57575e-05	0.00134041
C35E7.9	0.757907	0.191408	15.2116	9.61127e-05	0.00134389
tyr-5	0.562008	1.2042	15.2112	9.61339e-05	0.00134389
Y37F4.5	1.21145	-1.17729	15.2	9.67045e-05	0.00135096
mlt-11	-0.2836	3.97484	15.1954	9.69408e-05	0.00135336
clk-1	-0.201903	4.79995	15.194	9.70125e-05	0.00135346
F55F8.2	-0.124333	6.99409	15.1856	9.74425e-05	0.00135856
rer-1	0.134352	6.17542	15.1831	9.75728e-05	0.00135947
egal-1	0.240172	4.18817	15.159	9.88241e-05	0.00137599
col-180	0.367294	2.49349	15.1515	9.92181e-05	0.00138056
C27A7.5	0.159877	5.35632	15.1458	9.95194e-05	0.00138335
K09H9.2	-0.129823	6.08776	15.1452	9.95503e-05	0.00138335
C17H12.3	0.730037	0.176027	15.1432	9.96556e-05	0.00138389
tsp-2	-0.573939	1.31433	15.1309	0.00010031	0.00139206
idhb-1	-0.136684	6.05765	15.1224	0.00010076	0.00139738
F44E2.7	-0.114927	6.84893	15.1138	0.000101223	0.00140287
Y16B4A.2	-0.108646	6.99477	15.0847	0.000102795	0.00142371
C10B5.1	-0.242691	3.92755	15.076	0.000103267	0.00142932
K06A9.1	-0.456932	2.51906	15.0716	0.000103509	0.00143171
Y38H8A.3	0.618252	0.649005	15.0692	0.000103639	0.00143256
F23H11.2	-0.133684	6.02605	15.0434	0.000105065	0.00145081
Y37B11A.2	-0.163813	4.88133	15.0429	0.000105097	0.00145081
got-2.1	-0.102995	7.06808	15.0379	0.000105375	0.0014537
ZK673.1	-0.517571	1.74946	15.0252	0.000106083	0.00146169
hsp-25	0.171086	5.50565	15.025	0.000106095	0.00146169
fbxa-67	0.352382	2.71165	15.0146	0.000106682	0.00146883
C09D4.3	0.903022	-0.474718	15.0051	0.000107219	0.00147525
R13A1.3	1.50388	-1.67325	15.0035	0.000107312	0.00147556
F32B4.2	1.33652	-0.981331	15.0004	0.000107491	0.00147705
mspn-1	-0.122664	6.62104	14.9866	0.000108275	0.00148649
nhr-19	0.31998	3.02096	14.9859	0.00010832	0.00148649
F47G4.4	-0.252776	3.66329	14.9781	0.000108767	0.00149166
F30F8.10	-0.124789	6.10805	14.9481	0.000110508	0.00151454
C15H9.11	0.571395	1.08605	14.9425	0.00011084	0.00151693
col-71	-0.43497	3.30346	14.9415	0.000110898	0.00151693
F52F12.5	0.816311	0.216584	14.9414	0.0001109	0.00151693
nhr-17	0.284056	4.3304	14.9341	0.000111335	0.00152189
cyp-13A4	-1.23355	-0.861074	14.9234	0.000111965	0.00152951
F25B5.5	-0.129257	5.83568	14.9	0.000113362	0.00154759
emo-1	-0.125671	7.52393	14.8895	0.000113997	0.0015549
lips-17	0.375414	2.26966	14.8887	0.000114046	0.0015549
C30E1.9	0.133329	6.08281	14.8854	0.000114243	0.00155656
C23G10.2	-0.124019	6.19978	14.8812	0.000114498	0.00155904
C09B9.2	0.760518	0.317907	14.8587	0.000115873	0.00157673
sqt-1	-0.475334	1.82154	14.8488	0.000116483	0.001584
Y67H2A.5	-0.138962	8.45344	14.829	0.000117712	0.00159968
CD4.3	-0.15414	5.15425	14.8213	0.000118194	0.00160519
C17B7.4	0.914273	-0.490944	14.7986	0.000119622	0.00162353
F54C9.9	-0.119036	7.39724	14.7955	0.000119821	0.00162518
lips-9	-1.65413	-1.82971	14.7936	0.000119941	0.00162575
C27D8.1	0.57872	0.826374	14.7795	0.00012084	0.00163688
pitp-1	0.263087	3.51469	14.7726	0.000121287	0.00164188
atf-2	-0.459339	1.6101	14.7672	0.000121635	0.00164553
Y71H2AM.15	-0.552886	1.1824	14.7616	0.000121997	0.00164936
F58F9.3	0.386988	2.5914	14.7535	0.00012252	0.00165536
F55H12.4	0.219883	5.34183	14.741	0.000123335	0.0016653
F58F12.3	1.22266	-1.30045	14.7284	0.00012416	0.00167536
vha-15	-0.11304	7.23768	14.724	0.000124449	0.00167819
unc-54	0.2482	9.19582	14.7188	0.000124797	0.00168179
ttr-10	0.430122	1.94577	14.7108	0.000125329	0.00168788
dhhc-3	-0.126788	6.07986	14.7028	0.000125862	0.00169397
C32E8.5	-0.118253	6.65031	14.6797	0.000127408	0.00171368
R09E10.5	-0.59377	1.9869	14.6737	0.00012782	0.00171811
F35E12.6	0.183099	4.61532	14.6657	0.00012836	0.00172427
atf-8	-1.16483	-0.420242	14.6248	0.000131178	0.001761
srz-99	-1.29638	-1.25867	14.621	0.000131439	0.00176337
H03E18.1	-0.494993	1.57938	14.6181	0.000131645	0.00176352
mua-3	0.140598	5.86414	14.6177	0.000131669	0.00176352
F12E12.11	-0.456997	1.91236	14.6173	0.000131703	0.00176352
M106.3	0.112022	6.77884	14.613	0.000132	0.00176638
kin-31	1.53075	-1.41935	14.6037	0.000132657	0.00177404
T20H4.5	-0.112648	7.18082	14.5851	0.000133967	0.0017904
nsf-1	0.108757	6.90058	14.584	0.000134051	0.0017904
dnj-28	0.139259	5.70341	14.5677	0.000135213	0.00180476
Y62E10A.6	-0.156516	5.31109	14.5617	0.000135644	0.00180936
dhhc-13	1.53714	-1.87113	14.5465	0.000136739	0.00182281
C15C7.5	-0.215739	4.55433	14.5394	0.00013726	0.0018286
C46A5.4	-0.81754	-0.0766453	14.5366	0.000137465	0.00183016
psr-1	-0.10695	6.60801	14.5181	0.00013882	0.00184703
T28A11.16	0.710175	0.446616	14.5121	0.000139261	0.00185172
nspd-9	0.783637	-0.14458	14.4923	0.000140736	0.00187015
lir-1	-0.113628	6.35158	14.4867	0.000141149	0.00187445
nrf-6	-0.129166	6.5337	14.4855	0.000141245	0.00187453
C42C1.13	-0.220753	4.35486	14.4822	0.000141488	0.00187657
C02F5.2	1.70116	-1.85012	14.4572	0.000143384	0.00190052
Y105E8A.27	1.04257	-0.768661	14.4547	0.000143572	0.00190181
nape-1	0.454449	1.8733	14.4533	0.00014368	0.00190203
Y56A3A.22	-0.120501	6.21519	14.4316	0.000145344	0.00192286
srr-2	-1.58865	-1.87148	14.4293	0.000145519	0.00192395
C09F12.2	1.78473	-2.07599	14.4277	0.000145647	0.00192442
catp-4	0.456448	1.98182	14.4191	0.000146311	0.00193199
fbxb-7	-0.278101	3.41389	14.4021	0.000147639	0.00194829
R02F11.1	-1.37389	-1.01677	14.3952	0.000148181	0.00195422
col-140	-0.1306	10.1183	14.3887	0.000148694	0.00195976
ZC328.3	-0.21747	4.33179	14.3807	0.000149325	0.00196683
pbo-1	0.185235	4.66307	14.3723	0.000149995	0.00197442
pgp-13	-0.604736	0.734229	14.3629	0.000150745	0.00198304
H06I04.5	1.51372	-1.80894	14.3609	0.000150903	0.00198388
Y116A8C.23	1.24626	-1.11314	14.3518	0.000151635	0.00199225
xbp-1	0.0991858	7.81482	14.3479	0.000151946	0.00199509
ilys-2	-2.07224	-2.2586	14.3465	0.000152065	0.0019954
pfk-1.2	0.875035	-0.365851	14.337	0.000152833	0.00200422
metr-1	-0.102437	8.20898	14.3177	0.000154409	0.00202362
cyp-34A2	-1.65513	-1.82979	14.3102	0.000155019	0.00203035
F56D2.2	-0.114735	6.13163	14.2988	0.000155962	0.00204048
F54C8.7	0.13966	5.87704	14.2985	0.000155987	0.00204048
F56A11.6	0.862923	-0.164166	14.2955	0.00015624	0.00204252
K10B3.1	-0.501466	1.19803	14.2888	0.000156796	0.00204851
F12F6.7	-0.100098	7.03926	14.2865	0.000156986	0.00204971
F56A8.5	-0.14872	5.21254	14.2797	0.000157552	0.00205583
R02D5.7	0.725028	0.308414	14.2785	0.000157653	0.00205586
F53F4.13	0.448406	2.64568	14.2635	0.000158919	0.00207109
acs-18	0.646578	0.421083	14.2442	0.000160556	0.00209112
K07A1.5	1.01067	-0.574813	14.2385	0.000161038	0.00209609
C54G4.9	-0.137265	5.70386	14.2255	0.000162162	0.00210942
F28F5.6	-0.372785	2.85309	14.2107	0.000163437	0.00212468
C10A4.10	0.509097	1.22683	14.2028	0.000164124	0.00213229
msp-65	0.782021	0.0692876	14.1983	0.000164522	0.00213613
fpn-1.2	-0.827604	0.0292196	14.197	0.00016463	0.00213622
F20G2.1	-1.02325	-0.861058	14.178	0.0001663	0.00215656
wrt-4	-0.691537	0.768117	14.1736	0.000166696	0.00216035
M04D5.3	0.253143	3.43073	14.1569	0.00016818	0.00217824
T23D8.3	-0.100444	7.40261	14.128	0.00017078	0.00221055
ZC374.2	-0.432987	1.83823	14.104	0.000172975	0.00223757
Y73F4A.1	-0.466799	1.81988	14.099	0.000173437	0.00224217
cyn-17	-1.65878	-1.49979	14.0938	0.000173913	0.00224694
Y71G12B.27	1.04506	-0.244265	14.092	0.000174084	0.00224776
T03F6.6	0.756669	-0.0636304	14.0821	0.000174997	0.00225817
lbp-8	-1.10605	-0.499968	14.0677	0.000176347	0.00227419
tag-244	-0.358782	2.64719	14.0103	0.000181812	0.00234322
T06G6.4	0.805113	-0.271906	14.0041	0.000182416	0.00234956
prk-1	-0.20706	4.35211	13.9994	0.000182867	0.00235392
M60.7	0.553759	1.53008	13.9934	0.000183451	0.00235931
C15H11.1	0.941243	-0.411549	13.9928	0.000183511	0.00235931
T20D4.11	0.482406	1.39031	13.986	0.000184175	0.00236572
F10A3.4	-0.400974	2.0543	13.9854	0.000184235	0.00236572
clec-60	1.20979	-0.788704	13.9783	0.000184936	0.00237328
fog-1	-0.168497	5.03285	13.9584	0.000186902	0.00239703
cct-8	0.103683	8.68755	13.9343	0.00018931	0.00242643
F54D1.1	1.03639	-0.442815	13.9179	0.00019097	0.00244621
pqn-13	-0.991621	-0.197717	13.915	0.000191271	0.00244857
T04H1.5	-0.152833	5.49135	13.9016	0.000192632	0.00246449
tnc-2	0.625838	1.19168	13.8998	0.000192815	0.00246533
F41E7.6	-0.789783	0.210633	13.8946	0.000193349	0.00247065
Y102A11A.9	0.769121	0.39461	13.8823	0.000194626	0.00248396
gst-39	0.246038	3.49574	13.8823	0.000194627	0.00248396
comt-4	-1.12528	-0.637225	13.8805	0.000194812	0.0024848
T22C1.8	0.67372	0.394654	13.8688	0.000196025	0.0024982
R12C12.9	-0.268884	3.59452	13.867	0.000196218	0.0024982
F56D1.2	0.108596	6.50752	13.8669	0.00019622	0.0024982
nspa-4	0.759258	0.139849	13.8381	0.00019925	0.00253489
nspa-5	0.759258	0.139849	13.8373	0.000199344	0.00253489
F37D6.2	-0.0997236	7.1316	13.8343	0.000199662	0.00253597
gst-26	-0.191684	4.47475	13.8342	0.00019967	0.00253597
pfn-2	0.147041	5.32084	13.8327	0.000199827	0.00253642
nhr-7	0.551337	0.924212	13.8268	0.000200459	0.00254083
ifp-1	-0.375241	2.85808	13.8262	0.000200518	0.00254083
Y39G8B.7	-4.86911	-3.43533	13.826	0.000200538	0.00254083
fat-5	-0.289701	4.04956	13.8176	0.000201441	0.00255019
ZK121.2	0.271556	3.46957	13.8169	0.00020152	0.00255019
T12G3.6	-0.110264	6.90717	13.8152	0.000201698	0.00255091
F36A4.4	0.975105	-0.45851	13.8078	0.000202495	0.00255945
dbr-1	-0.119404	6.13923	13.7972	0.000203634	0.00257229
cdd-2	-0.182888	5.23413	13.7932	0.000204071	0.00257626
lpin-1	-0.0899326	7.74226	13.7904	0.000204373	0.00257852
C17G10.6	1.66554	-2.0517	13.7728	0.000206302	0.0026013
R12E2.2	0.10106	7.93756	13.7523	0.000208562	0.00262821
C55B7.3	-0.773529	0.0294564	13.7356	0.000210423	0.00265007
Y75B8A.28	-0.204255	4.08651	13.7279	0.000211295	0.00265945
C55C3.4	1.17257	-1.2861	13.7242	0.000211713	0.00266311
T25D10.1	0.421555	2.05305	13.7144	0.000212811	0.00267532
mrp-1	-0.148837	5.3213	13.7114	0.000213153	0.00267792
K09F6.3	0.622949	1.26371	13.7104	0.000213273	0.00267792
F58B4.2	4.84547	-3.4993	13.7045	0.000213941	0.0026847
gba-1	0.166703	4.86946	13.7031	0.000214103	0.00268512
C08F11.10	0.837918	-0.216979	13.6802	0.000216722	0.00271634
H23N18.6	-1.64585	-2.02824	13.6641	0.00021859	0.00273754
R105.1	0.604759	0.803112	13.6634	0.000218674	0.00273754
ZK616.8	1.47542	-1.69171	13.6454	0.000220785	0.00276155
tra-1	0.163171	5.30893	13.6448	0.000220856	0.00276155
F59C6.16	-0.377494	2.85326	13.6376	0.000221704	0.00277031
wrt-6	-0.827402	0.316536	13.6366	0.000221821	0.00277031
srh-166	-3.57458	-3.05197	13.6268	0.000222979	0.00278312
slc-17.3	-0.616762	1.21077	13.6232	0.000223403	0.00278676
col-149	0.357087	3.33526	13.6203	0.000223754	0.00278948
smd-1	0.128726	6.72997	13.6184	0.000223974	0.00279055
F26F4.2	0.689926	0.165639	13.6162	0.000224244	0.00279226
col-176	0.449495	1.54953	13.6046	0.000225635	0.00280792
T12B5.15	-0.185948	4.69186	13.5791	0.000228723	0.00284466
Y48A6B.3	0.107106	6.58423	13.5431	0.000233145	0.00289793
pes-4	0.253349	3.49555	13.5371	0.000233887	0.0029046
R07E3.1	-0.185105	5.44918	13.5366	0.000233958	0.0029046
F15B9.8	-0.564105	0.938362	13.5232	0.000235631	0.00292363
sid-1	-0.114797	6.52394	13.5208	0.000235938	0.00292572
B0280.11	1.30347	-1.07606	13.5193	0.000236121	0.00292625
nrd-1	0.117712	7.00524	13.4915	0.000239648	0.00296821
ZK84.2	0.923163	-0.293259	13.4834	0.000240689	0.00297935
F26F4.12	-0.148355	5.54862	13.4778	0.000241409	0.00298649
adsl-1	-0.10412	6.90426	13.4589	0.000243846	0.00301486
T22B7.7	0.316771	2.93681	13.4575	0.000244025	0.0030153
EGAP1.1	1.47747	-1.69174	13.4276	0.000247943	0.0030619
K04H4.5	0.595777	0.819928	13.4194	0.000249037	0.00307361
dhs-7	-0.342783	2.95344	13.404	0.000251085	0.00309706
Y5F2A.4	-0.121441	5.97738	13.3981	0.000251876	0.00310499
eaf-1	-0.111303	6.68365	13.39	0.000252967	0.0031166
ifd-1	-0.360052	3.35106	13.3877	0.000253275	0.00311719
C30G7.3	0.677898	0.560965	13.3875	0.000253311	0.00311719
C04C11.23	0.363377	2.13495	13.3833	0.000253874	0.00312228
T04C4.1	0.134509	6.41475	13.3797	0.000254356	0.00312637
cpr-3	0.237384	3.98906	13.3752	0.000254977	0.00313216
T16G1.6	-0.271666	3.63919	13.3661	0.000256215	0.00314553
F36H12.5	0.968885	-0.351315	13.3596	0.000257097	0.00315451
C16C2.4	-0.104497	7.04351	13.351	0.000258283	0.00316604
ZK596.2	0.939527	-0.592116	13.3506	0.000258338	0.00316604
gbh-1	0.219873	4.07189	13.3489	0.00025858	0.00316715
tir-1	0.182245	4.5585	13.333	0.000260774	0.00319216
sod-4	0.299631	3.03984	13.3193	0.000262693	0.00321378
fbxa-224	2.77323	-2.78868	13.3163	0.00026311	0.003217
W01B6.2	0.754629	0.442387	13.3085	0.000264211	0.00322857
acs-19	-0.106678	8.88679	13.2985	0.000265622	0.00324394
D1007.4	-0.261345	4.15967	13.2927	0.000266435	0.00325197
cima-1	0.531214	1.30853	13.29	0.000266824	0.00325482
gst-12	0.513642	1.11579	13.2882	0.000267079	0.00325604
spp-23	-0.253239	3.98967	13.2812	0.000268075	0.00326613
ZK632.11	-0.118344	6.25523	13.2802	0.000268218	0.00326613
hpo-3	-0.0969531	7.46206	13.2642	0.000270526	0.00329231
Y37D8A.21	-0.141234	5.59001	13.2586	0.000271326	0.00330014
clec-88	-0.0949487	8.50322	13.2323	0.000275169	0.00334493
Y37A1B.5	-0.198241	4.62915	13.2273	0.000275902	0.00335191
Y57G11C.23	0.897395	-0.691718	13.223	0.000276538	0.00335768
col-178	-0.122468	8.96643	13.2168	0.000277455	0.00336688
F55H12.2	-0.237154	3.52159	13.198	0.000280255	0.00339888
wago-10	1.16043	-1.05183	13.1955	0.000280623	0.00340138
clec-7	-0.389824	2.05709	13.1933	0.000280947	0.00340333
F41C3.7	1.06056	-1.11312	13.1915	0.000281223	0.00340472
F54D5.7	-0.101087	6.64058	13.1809	0.000282814	0.003422
C05D2.8	-0.141203	5.65635	13.1769	0.000283424	0.00342741
F55B11.6	-0.910252	-0.475359	13.1661	0.00028506	0.0034452
F55E10.6	-0.31819	2.84361	13.1615	0.000285764	0.00345172
clh-6	-0.117172	6.15167	13.1387	0.000289264	0.00349198
Y49E10.10	0.874224	-0.210333	13.1114	0.000293503	0.00354112
F58E2.3	-0.860988	0.495581	13.1018	0.000295015	0.00355731
K08D12.6	-0.21869	6.26019	13.094	0.000296241	0.00356829
F36A4.2	1.43223	-1.53232	13.0939	0.000296265	0.00356829
C06A5.12	-0.429178	1.65346	13.0876	0.000297257	0.00357818
dod-18	-0.175528	4.61411	13.0814	0.000298246	0.00358802
cyp-13A8	-1.46933	-1.2041	13.0676	0.000300447	0.00361243
ech-7	-0.143505	6.2411	13.057	0.000302146	0.00363077
ZK669.4	-0.109911	7.07338	13.0471	0.000303748	0.00364793
T09F5.10	1.462	-1.63675	13.0332	0.000306023	0.00367315
F26D11.12	0.58092	1.09469	13.028	0.000306874	0.00368126
F47B3.7	0.99782	-0.710788	13.0265	0.000307121	0.00368211
F37C12.1	-0.113292	6.22009	12.9952	0.000312295	0.00374201
cut-6	-1.40889	-1.40455	12.9682	0.000316818	0.00379352
F59D12.1	-0.569926	0.886467	12.9674	0.000316956	0.00379352
Y11D7A.3	-0.327914	3.04213	12.9436	0.000321018	0.00383981
ttm-1	-0.213721	4.41993	12.9426	0.00032119	0.00383981
K03B4.6	5.07332	-3.37383	12.9386	0.000321876	0.00384582
him-18	-0.104418	6.68659	12.9355	0.00032241	0.00385001
asm-1	0.307371	2.6446	12.9124	0.000326407	0.00389553
col-142	0.114581	7.93703	12.8977	0.000328988	0.0039241
gst-17	-1.34779	-1.38922	12.8938	0.000329677	0.00393007
H06I04.1	-0.142145	5.15436	12.8924	0.000329918	0.00393071
T22C8.3	-0.351419	2.25362	12.8878	0.000330736	0.00393822
F52C9.1	-0.145996	5.63173	12.8858	0.000331086	0.00394015
T20D4.12	0.894602	-0.258066	12.8786	0.000332364	0.00395312
arrd-3	-0.928547	-0.25904	12.8754	0.00033293	0.0039576
Y47D7A.13	-0.474249	2.24518	12.8725	0.000333451	0.00396155
spd-3	-0.176979	4.82316	12.8695	0.000333974	0.00396552
F49H6.13	-1.79146	-1.93648	12.8324	0.00034066	0.00404068
arp-6	-0.135889	6.34059	12.8323	0.00034069	0.00404068
col-129	-0.103824	8.12586	12.8082	0.000345103	0.00409071
F41G3.10	0.454733	2.50341	12.8022	0.000346207	0.00410147
tba-9	-0.533802	1.03201	12.8007	0.000346484	0.00410244
ncl-1	0.121135	6.174	12.7954	0.000347477	0.00411137
hum-6	-0.24042	3.48125	12.7946	0.00034763	0.00411137
K09C4.1	-0.544991	0.895672	12.7901	0.00034845	0.00411874
gbf-1	0.129475	7.6781	12.7852	0.00034937	0.00412729
rps-22	0.127351	9.24228	12.7816	0.000350037	0.00413285
lgx-1	-0.54573	0.997747	12.7748	0.000351321	0.00414567
C37H5.3	-0.199938	4.46443	12.7712	0.000351998	0.00415132
F56D6.12	1.50126	-1.89263	12.762	0.00035373	0.00416928
T27A1.5	-0.313337	2.4655	12.761	0.000353919	0.00416928
flp-14	0.566454	1.49048	12.7446	0.000357032	0.00420162
C05B5.2	0.605426	1.01291	12.7445	0.000357064	0.00420162
K07A3.3	0.974292	-0.778609	12.7373	0.000358432	0.00421535
K03A11.1	0.335777	2.31808	12.7237	0.000361042	0.00424182
C25H3.3	-0.199536	4.62497	12.7235	0.000361088	0.00424182
D1086.3	-0.288079	3.72977	12.7223	0.000361321	0.00424218
ZK353.9	-0.163369	5.46116	12.7024	0.000365183	0.00428512
C27D6.12	0.608642	0.685477	12.6953	0.000366572	0.00429869
rps-29	0.0959159	8.82428	12.6944	0.000366749	0.00429869
C03F11.2	1.39678	-1.6733	12.6883	0.000367958	0.00430865
mab-31	0.222952	4.30806	12.6875	0.000368111	0.00430865
C15C8.4	-0.112133	6.09555	12.6865	0.000368314	0.00430865
ifta-1	0.451975	1.58122	12.6859	0.000368421	0.00430865
C34F11.2	0.814588	-0.321843	12.6843	0.000368743	0.00431002
F38A5.6	1.45498	-1.63669	12.682	0.000369201	0.00431297
coq-2	-0.163551	5.10826	12.6632	0.000372924	0.00435404
F08D12.1	0.121288	7.06981	12.6617	0.00037322	0.00435507
hsp-43	0.107192	6.72143	12.6566	0.000374233	0.00436445
C49A1.10	0.32337	3.13028	12.6466	0.000376258	0.00438563
T04F8.7	0.3662	2.12847	12.6443	0.000376707	0.00438843
K08E4.2	-0.206181	4.18761	12.6326	0.000379082	0.00441311
Y45F10D.2	4.83597	-3.49934	12.6318	0.000379247	0.00441311
C50F4.10	0.933388	-0.645525	12.5822	0.000389445	0.00452927
T23G11.1	0.506221	1.65097	12.5757	0.000390789	0.00454237
M01H9.2	-1.31551	-1.46712	12.5723	0.000391501	0.00454814
W03H9.2	-0.45254	1.37164	12.5658	0.000392871	0.00456006
dnc-5	-0.166394	4.8841	12.5654	0.000392962	0.00456006
Y49G5B.1	-0.139256	5.28727	12.5561	0.000394913	0.00458016
R12E2.7	-0.577849	0.572024	12.5524	0.000395688	0.00458661
cccp-1	0.280198	3.14041	12.541	0.00039812	0.00461225
C27B7.6	1.15945	-0.788364	12.5366	0.000399058	0.00461978
F14D2.14	0.282704	2.91582	12.5359	0.000399211	0.00461978
ZK1067.2	0.0937321	7.68271	12.5329	0.000399848	0.00462461
F26D2.10	0.970175	-0.549113	12.528	0.000400898	0.00463419
Y82E9BR.4	0.643508	0.541714	12.5265	0.000401228	0.00463545
Y77E11A.12	0.476462	1.2777	12.5198	0.000402669	0.00464954
Y66D12A.10	-0.12773	5.6074	12.5147	0.000403773	0.00465972
W03D2.13	-0.540231	1.40697	12.5073	0.000405369	0.00467557
grh-1	-0.599084	0.863918	12.5045	0.000405984	0.00468008
hda-2	-0.114104	6.03439	12.4824	0.000410815	0.00473317
nduf-6	-0.115809	6.64695	12.4709	0.000413352	0.00475979
fbxa-98	0.491547	1.74291	12.4628	0.000415131	0.00477766
paf-1	1.70452	-2.2307	12.4587	0.000416048	0.00478558
dct-8	2.5361	-2.4352	12.456	0.000416641	0.00478977
nep-25	3.59156	-3.15133	12.4433	0.000419497	0.00481891
mrps-5	-0.0922498	7.04595	12.4427	0.000419635	0.00481891
F33D11.8	1.07433	-0.87107	12.4322	0.000422003	0.00484345
col-97	-0.452279	2.48563	12.4179	0.000425235	0.00487493
rpl-43	0.167893	8.87451	12.4175	0.000425334	0.00487493
M02G9.4	1.56653	-1.93628	12.416	0.000425673	0.00487493
F35C11.6	0.572719	0.987202	12.416	0.000425676	0.00487493
moa-1	0.731301	0.165626	12.4104	0.000426955	0.00488691
H25P06.5	-1.03198	-0.925693	12.405	0.000428194	0.00489841
linc-7	0.179124	5.42183	12.4001	0.000429304	0.00490615
eva-1	-0.56647	0.841749	12.4	0.000429338	0.00490615
R148.7	0.856554	-0.039759	12.3962	0.000430211	0.00491345
C27D6.11	0.849359	-0.442763	12.3928	0.000431003	0.00491982
ZK550.6	-0.167829	4.81075	12.3839	0.000433056	0.00493805
R05G9R.1	-1.0342	-0.759461	12.3838	0.000433072	0.00493805
Y110A2AM.1	0.207141	4.25863	12.3697	0.000436353	0.00497277
Y106G6H.1	0.223218	3.81947	12.3655	0.000437329	0.00498118
F37A4.5	0.79205	0.21615	12.3582	0.000439065	0.00499658
F57F4.1	0.803375	-0.183824	12.3578	0.000439157	0.00499658
C33D9.3	0.451795	2.2601	12.3544	0.000439954	0.00500293
ttr-49	-0.257493	3.25158	12.3513	0.000440668	0.00500833
E01G6.3	-0.488877	1.34876	12.3419	0.000442901	0.00503099
C01G10.6	2.63125	-2.87121	12.3362	0.000444264	0.00504373
C34D4.3	0.620328	0.557537	12.3172	0.000448807	0.00509255
asah-1	-0.142345	5.4494	12.2991	0.000453175	0.00513934
rde-11	-0.140687	5.53997	12.2925	0.000454794	0.00515491
T16A1.2	1.44096	-1.7107	12.2883	0.000455816	0.0051637
vha-11	-0.0996891	7.56876	12.2823	0.000457286	0.00517755
F25F2.1	0.660779	0.260676	12.2767	0.000458647	0.00519016
R144.6	-0.159774	5.14805	12.2657	0.000461371	0.00521817
Y4C6B.5	-0.209366	3.85898	12.2566	0.000463606	0.00524063
T28A11.3	1.39276	-1.15128	12.242	0.000467254	0.00527901
col-65	-0.626546	0.528357	12.2376	0.000468368	0.00528875
F10G8.1	1.18195	-1.46677	12.2348	0.000469054	0.00529034
F48A11.4	0.129926	5.96327	12.2345	0.000469139	0.00529034
sur-7	-0.160061	4.91579	12.234	0.000469265	0.00529034
B0511.7	-0.120745	5.83631	12.215	0.000474059	0.0053415
ZC434.4	-0.103777	6.48587	12.1986	0.000478243	0.00538576
har-2	-0.106629	6.84107	12.1955	0.000479055	0.005392
F28D1.2	0.269908	3.54027	12.1869	0.000481273	0.00541406
R12E2.13	0.118291	6.09584	12.1803	0.000482962	0.00542734
pkc-1	-0.0905483	7.08232	12.1803	0.000482971	0.00542734
ostb-1	0.0973649	7.84539	12.1728	0.000484912	0.00544623
pnk-1	-0.105504	6.51165	12.1566	0.000489138	0.00549075
glna-2	-0.267055	3.09291	12.1484	0.000491309	0.00551218
cat-4	-0.206625	4.11593	12.1264	0.000497142	0.00557463
F36A2.11	1.26205	-1.41945	12.0956	0.000505404	0.00566425
twk-28	-0.71402	-0.0886543	12.0683	0.00051287	0.00574485
F56D6.8	2.96346	-3.00454	12.0556	0.00051638	0.00578109
lec-11	-0.22466	3.58234	12.0523	0.00051728	0.00578807
wrk-1	0.152677	4.96299	12.0442	0.000519534	0.00581019
sgt-1	0.105983	7.83493	12.0406	0.000520548	0.00581703
C07D10.5	0.208208	4.12439	12.04	0.0005207	0.00581703
B0205.14	-1.45682	-1.71098	12.0358	0.000521872	0.00582701
myo-2	0.581103	3.11932	12.0314	0.000523126	0.00583791
Y51H4A.7	0.275169	3.85208	12.0266	0.000524458	0.00584966
sir-2.2	-0.242762	3.36815	12.0049	0.000530596	0.00591498
ptr-8	0.248552	3.96264	11.9813	0.00053738	0.00598742
C45G9.6	0.488415	2.63418	11.9737	0.000539554	0.00600845
prx-10	-0.119385	5.8257	11.9676	0.000541326	0.00602498
acs-5	-0.119922	6.11873	11.9606	0.000543362	0.00604443
oac-31	-0.756782	-0.244845	11.9564	0.000544606	0.00605506
B0379.7	0.569192	1.06401	11.9534	0.00054547	0.00606015
trpl-2	0.49834	1.71109	11.9528	0.000545642	0.00606015
R08E3.2	-0.20185	4.31124	11.9464	0.000547532	0.00607792
mrps-24	-0.148985	5.5072	11.9244	0.00055404	0.00614691
cky-1	-1.94188	-2.49948	11.9224	0.00055463	0.00615021
hpo-15	0.200386	4.93759	11.8992	0.000561577	0.00622394
H38K22.6	1.90108	-2.23062	11.8973	0.000562152	0.00622703
nuo-4	-0.0885802	8.0401	11.8808	0.000567146	0.00627903
T01G1.2	0.514374	0.852103	11.8691	0.00057073	0.00631538
crtc-1	-0.246949	3.6682	11.867	0.000571375	0.00631918
acd-2	-0.422304	2.02849	11.8588	0.000573904	0.0063438
R53.4	-0.11874	8.77157	11.8574	0.000574325	0.00634511
F27E5.3	1.34727	-1.76887	11.8563	0.000574658	0.00634545
C04A11.5	1.85936	-1.93621	11.8511	0.000576278	0.00635999
F25H2.6	-0.0992473	6.75903	11.8489	0.000576949	0.00636404
eif-3.J	0.126409	6.16545	11.8459	0.000577897	0.00636661
zip-5	-0.328052	2.56371	11.8453	0.000578076	0.00636661
his-70	1.54458	-1.78856	11.8452	0.000578093	0.00636661
sec-24.1	0.101236	8.27119	11.8371	0.000580636	0.00639126
Y75B8A.32	0.607935	0.671209	11.8277	0.000583561	0.00642009
C35E7.10	0.702594	0.201362	11.8205	0.000585831	0.00644168
T07G12.3	-1.55304	-1.89296	11.811	0.000588833	0.0064713
nlp-14	0.535182	1.25815	11.8044	0.000590894	0.00649055
F59F5.7	-0.706675	0.169841	11.8003	0.000592209	0.00650159
tgt-1	-0.110414	5.96632	11.7958	0.000593632	0.0065138
C27D8.4	-0.130764	5.52046	11.7941	0.000594173	0.00651632
spe-12	0.985036	-1.05176	11.783	0.000597726	0.00655137
F36D3.16	1.26316	-1.23073	11.7822	0.000597993	0.00655137
Y113G7C.1	0.515636	1.35187	11.7761	0.000599954	0.00656941
set-23	-0.19418	4.41632	11.7731	0.000600924	0.00657661
acbp-6	-0.30422	2.79534	11.7702	0.00060188	0.00658363
F26G1.9	-4.59161	-3.56656	11.7642	0.000603794	0.00660113
T06A10.107	1.51219	-2.0518	11.7588	0.000605568	0.00661706
atf-5	-0.15229	4.93695	11.7485	0.000608915	0.00665018
F20D6.6	0.731348	-0.0944876	11.7448	0.000610149	0.00666018
let-607	0.0946632	7.37642	11.7428	0.000610795	0.00666377
W07E6.3	0.999406	-0.881915	11.741	0.000611368	0.00666655
fln-2	0.194866	5.27575	11.7126	0.000620775	0.00676561
Y50D4B.4	-0.269176	3.64415	11.7112	0.000621237	0.00676713
msp-56	0.617547	0.425432	11.7045	0.000623494	0.00678818
Y48B6A.17	-0.463198	1.43676	11.6981	0.000625627	0.00680787
Y54G11A.9	-0.191386	4.46053	11.6959	0.00062638	0.00681253
C46C2.3	-0.771698	-0.0888566	11.6917	0.000627783	0.00682425
C41G7.6	0.665894	0.472413	11.6876	0.000629168	0.00683576
nhr-40	-0.221362	3.54149	11.6845	0.000630217	0.00684362
F25H5.5	-0.101163	7.03814	11.6797	0.000631857	0.00685787
fmo-1	0.208527	4.03136	11.6739	0.000633845	0.00687589
pqn-80	0.136989	5.32359	11.6588	0.000639008	0.00692669
C36C5.14	0.778827	-0.217165	11.6582	0.000639189	0.00692669
him-3	-0.0937499	6.71252	11.6389	0.00064586	0.00699537
nkb-3	0.129358	5.57385	11.6245	0.00065087	0.007046
C17G10.1	-0.0920529	6.82799	11.6205	0.000652294	0.00705777
T28H10.2	0.371839	2.43237	11.619	0.000652799	0.00705959
Y17G7B.21	-0.139324	6.05345	11.6177	0.000653256	0.00706088
fmi-1	-0.368566	2.43544	11.6163	0.000653746	0.00706255
set-33	-1.59663	-1.76918	11.6093	0.000656212	0.00708553
skr-5	0.547453	1.03042	11.6021	0.000658767	0.00710947
arx-3	0.123592	6.30736	11.5665	0.000671499	0.00724314
B0238.12	0.971329	-0.808944	11.5536	0.0006762	0.0072897
C35A5.6	-0.329348	2.30038	11.5527	0.000676511	0.0072897
W08G11.1	-1.44962	-1.87151	11.5489	0.00067789	0.00730081
B0025.8	1.12661	-1.45086	11.5438	0.000679751	0.0073171
D1086.11	0.111994	7.26104	11.5425	0.000680225	0.00731843
C41C4.18	0.201262	3.82285	11.5395	0.000681344	0.00732672
arrd-7	0.278265	2.98483	11.5377	0.000682008	0.0073301
Y46G5A.29	-0.550405	0.673811	11.5259	0.000686345	0.00737293
lpd-8	-0.124623	6.26554	11.524	0.000687025	0.00737646
Y43F8C.5	0.860834	-0.237665	11.5206	0.000688308	0.00738646
col-147	0.17556	4.50556	11.5136	0.000690874	0.0074102
Y37D8A.5	0.798507	-0.237451	11.5124	0.000691343	0.00741144
dnj-10	-0.103049	6.3743	11.504	0.000694471	0.00744117
phat-4	0.596087	0.812995	11.5024	0.000695082	0.00744391
R08D7.4	-0.114948	5.92644	11.4976	0.000696874	0.00745929
C49A9.2	-0.221959	3.92452	11.4865	0.000701037	0.00749787
M05D6.2	-0.0915476	7.2387	11.4861	0.000701193	0.00749787
bath-21	-0.280914	2.86727	11.4837	0.000702107	0.00750056
B0273.1	0.843925	0.176274	11.4835	0.00070216	0.00750056
pch-2	-0.131644	6.40141	11.4676	0.000708185	0.00756107
F39F10.2	1.83234	-2.15135	11.4665	0.000708633	0.007562
T23G5.2	-0.0896178	7.36344	11.4643	0.00070945	0.00756687
T06E6.1	-0.113229	6.15543	11.4566	0.000712419	0.00759467
elo-2	-0.111026	7.09505	11.4336	0.000721269	0.00768511
cbn-1	-0.882848	-0.566805	11.4126	0.000729473	0.00776704
fat-4	-0.0898164	7.73822	11.412	0.0007297	0.00776704
C26F1.3	-0.113969	5.90572	11.4025	0.000733464	0.00780314
ndx-6	-0.194506	4.15115	11.3686	0.00074695	0.0079426
folt-1	-0.394316	1.73741	11.3587	0.000750955	0.00798114
ZC247.1	0.27124	2.84867	11.3368	0.000759878	0.00807188
sst-20	0.932079	-0.749079	11.3283	0.000763353	0.00810469
twk-31	-0.45344	1.3981	11.3254	0.000764545	0.00811323
Y52B11A.8	-0.149575	6.02497	11.3072	0.000772092	0.00818917
twk-21	2.89899	-3.05176	11.3021	0.000774201	0.00820739
pdha-1	-0.0962227	8.64234	11.3011	0.000774621	0.00820769
Y105C5B.19	-0.193473	4.20828	11.2947	0.000777304	0.00823196
F01D5.5	-0.452357	1.59154	11.2904	0.000779096	0.00824678
aqp-11	0.150032	4.89393	11.2859	0.000780995	0.00826271
Y82E9BR.23	0.722277	-0.230592	11.2713	0.000787143	0.00832005
C44B12.6	-0.587795	0.450222	11.2712	0.000787209	0.00832005
inos-1	0.102571	7.02739	11.2593	0.000792237	0.00836537
E01A2.1	-0.101613	6.12753	11.2592	0.000792294	0.00836537
K01H12.4	0.648694	0.434156	11.2535	0.000794711	0.00838447
T28A11.19	0.653614	0.766264	11.2531	0.000794904	0.00838447
disl-2	0.113262	6.43356	11.2495	0.000796465	0.00839672
C53B7.3	0.183498	4.50561	11.2468	0.000797612	0.00840458
agt-1	-0.152603	4.83586	11.238	0.000801416	0.00844042
T12B5.14	-0.534797	0.625748	11.2304	0.000804695	0.00847071
W04E12.9	-2.41558	-2.8714	11.2241	0.000807436	0.00849529
F08D12.7	0.396307	1.63209	11.2077	0.000814596	0.00856633
flp-33	1.05341	-1.27208	11.2026	0.000816835	0.00858557
B0403.5	0.467334	1.28727	11.1848	0.000824713	0.00866403
tag-260	-0.226196	3.45615	11.1817	0.000826093	0.00867418
sbt-1	0.235074	3.55683	11.1807	0.000826532	0.00867444
Y34B4A.5	-0.402353	2.1081	11.175	0.000829077	0.00869681
R03G8.4	0.630037	0.476237	11.1625	0.000834678	0.00875118
C51E3.6	0.332697	2.35569	11.1544	0.000838323	0.00878157
hil-4	0.141556	8.15151	11.1542	0.000838414	0.00878157
gst-28	-0.245508	3.45831	11.1511	0.000839823	0.0087865
fipr-1	0.628245	0.412222	11.1506	0.000840053	0.0087865
F33D4.4	-0.103977	6.36435	11.1504	0.000840142	0.0087865
F10E7.6	-0.136555	5.3219	11.1459	0.000842187	0.00880349
col-172	-0.761988	-0.322538	11.1357	0.000846801	0.00884731
[truncated: 18,211 more rows]

## Sheet: Input List for GSEA Analysis
FEATURE_NAME	Ctrl-VS-CtOE.logFC	Ctrl-VS-CtOE.logCPM	Ctrl-VS-CtOE.LR	Ctrl-VS-CtOE.PValue	Ctrl-VS-CtOE.FDR		AbS Log2FC>1, FDR<0.1
acdh-1	-3.80198	7.18391	9790.64	0	0
asp-10	-1.68232	9.23319	2639.05	0	0
asp-13	-1.22014	6.35778	1510.86	0	0
cdr-4	1.33584	6.70702	1905.02	0	0
cpr-4	-1.39505	7.35424	2444.3	0	0
cyp-35A3	1.6456	6.26413	1958.07	0	0
folt-2	-1.5337	6.99272	2957.61	0	0
srp-7	1.19302	8.61412	1790.44	0	0
Y38F1A.6	-1.28402	6.90748	1895.11	0	0
Y41C4A.11	2.16977	8.40475	5754.53	0	0
gst-5	1.5749	5.63298	1383.57	7.80334e-303	1.48753e-299
asp-14	1.76338	5.19482	1279.12	3.90165e-280	6.8178e-277
arf-1.1	1.82588	5.00359	1208.1	1.05842e-264	1.70723e-261
C23H5.8	-1.24858	5.87716	1157.84	8.89307e-254	1.33199e-250
M60.2	1.30109	6.01864	1109.1	3.47894e-243	4.86332e-240
gsto-1	-1.94469	4.4727	1009.03	1.95198e-221	2.55819e-218
R193.2	-1.06627	7.52282	948.634	2.62799e-208	3.24155e-205
cth-1	-2.36481	4.23374	917.503	1.53763e-201	1.79125e-198
dod-24	1.49395	4.89985	839.508	1.38851e-184	1.5324e-181
F44G3.2	-4.42241	2.26994	750.304	3.44625e-165	3.61322e-162
Y54G11A.7	-1.0911	5.32431	737.984	1.6448e-162	1.64237e-159
cyp-35A4	1.82788	3.92098	723.818	1.97933e-159	1.88657e-156
pmp-5	-1.14684	5.11324	719.539	1.68649e-158	1.53756e-155
hrg-2	-2.19708	3.01417	679.741	7.60819e-150	6.64734e-147
dhs-25	-1.04648	5.41268	665.66	8.77668e-147	7.36153e-144
nlp-34	2.35288	3.69853	665.036	1.19976e-146	9.67606e-144
nep-22	-1.08381	5.61833	662.067	5.30656e-146	4.12123e-143
mtl-2	-1.368	5.28288	588.389	5.61384e-130	3.92389e-127
F36A2.3	-1.08056	5.46057	549.377	1.71971e-121	1.06061e-118
F48C1.11	3.74506	1.52451	542.355	5.79574e-120	3.47231e-117
ZK970.7	2.42436	4.45356	522.029	1.53183e-115	8.68132e-113
C18H9.6	1.09044	4.96776	494.843	1.25874e-109	6.59862e-107
asp-12	2.50783	3.40429	475.625	1.9135e-105	9.78641e-103
cnc-6	4.01212	1.29009	472.549	8.93662e-105	4.46172e-102
K10B2.2	-1.07479	5.10668	455.497	4.58964e-101	2.18728e-98
nep-8	-2.8329	1.94591	439.478	1.40643e-97	6.27477e-95
clec-67	-1.47377	3.92089	434.268	1.9141e-96	8.36182e-94
sdz-35	2.76509	1.77993	408.61	7.35683e-91	3.02481e-88
hrg-3	-2.22197	2.8102	401.69	2.36101e-89	9.34112e-87
hsp-17	1.0262	5.06696	397.722	1.72533e-88	6.5779e-86
F32D8.12	-1.02244	5.13474	395.755	4.62315e-88	1.70075e-85
ora-1	3.4995	2.02247	382.512	3.53271e-85	1.25555e-82
F35E12.5	1.62757	2.99548	372.491	5.36767e-83	1.84516e-80
hsp-16.2	1.73373	2.77654	364.488	2.96692e-81	9.57128e-79
W07B8.1	-1.19843	4.14953	353.183	8.59096e-79	2.72945e-76
lips-11	2.27168	2.13091	348.007	1.15112e-77	3.54969e-75
comt-3	1.06878	4.21678	343.809	9.44589e-77	2.87059e-74
R08E5.3	-1.78156	2.46259	341.9	2.46072e-76	7.26743e-74
H25K10.1	-3.3372	1.206	333.09	2.04115e-74	5.94455e-72
daao-1	-1.47309	3.33203	330.912	6.08416e-74	1.74765e-71
cyp-13A5	-1.55786	2.82098	314.047	2.86879e-70	7.91522e-68
hsp-16.41	1.81764	2.95339	306.156	1.50188e-68	3.98644e-66
F58G6.9	-1.17606	3.98336	305.501	2.08628e-68	5.46841e-66
acdh-2	-2.05171	2.17405	302.952	7.49182e-68	1.93946e-65
cyp-35A5	1.29699	3.55096	302.091	1.15405e-67	2.95112e-65
C18D11.6	2.93168	1.99073	301.583	1.48873e-67	3.76111e-65
F23D12.11	-1.08929	4.03941	279.991	7.54378e-63	1.83937e-60
fip-1	3.62913	0.55469	264.177	2.10916e-59	4.8601e-57
eyg-1	-2.3819	1.41138	253.183	5.25455e-57	1.1359e-54
T05E12.3	-1.37151	2.80218	247.701	8.23308e-56	1.74383e-53
ptr-22	2.29673	2.17622	238.243	9.50302e-54	1.93465e-51
pho-6	2.39613	1.92902	234.213	7.1871e-53	1.4353e-50
far-3	1.21736	4.47666	228.651	1.17365e-51	2.27873e-49
gst-38	1.60818	2.95898	227.074	2.59097e-51	4.9391e-49
C07G1.7	-3.87071	0.199658	221.479	4.30252e-50	7.98403e-48
nas-10	3.63218	0.452275	208.249	3.30966e-47	5.88139e-45
cnc-4	1.28113	3.32256	205.464	1.3413e-46	2.3635e-44
fip-5	1.66354	2.18053	200.938	1.30349e-45	2.24039e-43
F18E3.12	-1.50058	2.10865	196.9	9.91581e-45	1.6502e-42
F13D11.4	1.25638	2.82323	194.768	2.89512e-44	4.74279e-42
W02G9.4	-1.29641	3.00168	179.163	7.38057e-41	1.12966e-38
hsp-70	1.59775	2.79567	176.676	2.57719e-40	3.91602e-38
gpdh-1	-1.40073	2.9259	175.887	3.8327e-40	5.74057e-38
Y43C5A.3	1.05117	3.38887	171.597	3.31371e-39	4.85911e-37
W03D8.8	-1.24984	2.73875	169.093	1.16747e-38	1.67676e-36
C40H1.8	-1.44374	2.00009	167.649	2.41382e-38	3.44322e-36
clec-47	-4.80754	-0.245742	165.8	6.11606e-38	8.60722e-36
F48C1.9	2.27294	1.57532	160.985	6.89389e-37	9.44823e-35
clec-10	-1.08957	2.77092	154.158	2.13858e-35	2.80274e-33
F22E5.6	2.38114	0.569922	153.787	2.57821e-35	3.35792e-33
F55G11.4	-1.06536	3.17046	147.108	7.4335e-34	9.27816e-32
acs-2	-1.56218	1.88589	138.3	6.266e-32	7.55125e-30
asp-8	-1.28322	2.29803	137.885	7.72273e-32	9.25359e-30
F57H12.6	2.1589	1.74273	137.682	8.55209e-32	1.01891e-29
lips-14	-1.44475	1.96622	136.072	1.92447e-31	2.2799e-29
C34F11.8	1.03566	2.6296	132.931	9.35987e-31	1.09037e-28
B0205.13	-1.66417	1.96751	132.629	1.0899e-30	1.26266e-28
T26H5.9	1.30152	2.15371	132.018	1.4825e-30	1.69872e-28
cpt-4	1.31249	1.88413	130.653	2.94944e-30	3.36124e-28
W09G12.7	-1.0732	3.07976	128.657	8.06087e-30	9.08755e-28
T10C6.15	1.42187	2.07862	124.381	6.95107e-29	7.51325e-27
lipl-4	1.99326	0.608477	117.565	2.15875e-27	2.26334e-25
Y65B4BR.1	2.15637	0.390931	112.861	2.31427e-26	2.36722e-24
acs-3	1.0213	2.27451	108.004	2.68197e-25	2.62796e-23
wrt-1	-2.3958	0.302233	107.093	4.24679e-25	4.12273e-23
Y46G5A.20	1.4896	1.21005	106.373	6.1086e-25	5.87575e-23
T24B8.5	-1.05962	2.91792	103.557	2.53015e-24	2.36851e-22
R02C2.7	2.34125	0.0534638	101.864	5.94542e-24	5.49205e-22
F45E4.5	1.12713	2.49863	100.995	9.22229e-24	8.37152e-22
cut-3	-3.63696	-0.62881	95.7965	1.27318e-22	1.08969e-20
F56C3.9	1.23708	1.55265	93.1247	4.91005e-22	4.10194e-20
col-165	-4.6894	-0.851078	90.8846	1.52302e-21	1.2524e-19
F47E1.2	1.15707	2.04598	90.7445	1.63474e-21	1.33902e-19
bath-25	-2.00658	0.24972	89.562	2.97181e-21	2.41534e-19
cutl-10	-1.22468	1.91292	87.5681	8.14267e-21	6.46756e-19
mpst-2	3.39072	-0.902772	86.6826	1.27412e-20	1.00819e-18
C35A5.3	-1.08637	2.13439	85.2392	2.64374e-20	2.06853e-18
ttr-7	1.00231	2.26822	84.104	4.69422e-20	3.57939e-18
cyp-13A7	-2.12017	0.117115	82.8993	8.63399e-20	6.51245e-18
R05H10.1	1.47949	0.83346	82.4856	1.06441e-19	7.9999e-18
fip-6	1.76134	1.70138	82.4144	1.10347e-19	8.26383e-18
C23H4.2	-1.29197	1.50889	82.0831	1.30484e-19	9.73706e-18
ins-20	2.48195	-0.565871	79.6126	4.555e-19	3.28226e-17
F53B7.7	1.98625	0.166088	78.6883	7.27248e-19	5.13457e-17
Y39A3B.7	2.51946	0.0974245	78.4677	8.13153e-19	5.72181e-17
nas-33	1.63421	1.13813	76.1892	2.57743e-18	1.77784e-16
cyp-32A1	1.18008	1.76921	72.9174	1.35192e-17	8.80383e-16
cut-2	-1.10659	1.5998	71.9078	2.25493e-17	1.44157e-15
T23B3.5	1.00195	1.67573	70.1344	5.53992e-17	3.47804e-15
wrt-2	-2.0201	0.0346515	69.9178	6.18281e-17	3.85855e-15
F16B4.7	2.28174	-0.618296	69.2188	8.81225e-17	5.41889e-15
Y19D10B.4	7.23021	-1.91417	67.6425	1.95999e-16	1.18101e-14
glf-1	-1.66401	0.757271	67.3732	2.24687e-16	1.34999e-14
nlp-25	1.20137	1.52438	65.9187	4.6991e-16	2.78349e-14
C45B2.3	2.56603	-1.00403	65.7246	5.18544e-16	3.06292e-14
grl-21	1.30905	1.29068	65.5902	5.55136e-16	3.26068e-14
ugt-43	-1.07086	1.36183	65.0771	7.20253e-16	4.20696e-14
sdz-6	1.89251	0.327324	64.7527	8.49116e-16	4.91854e-14
col-183	2.92729	-1.16396	63.8181	1.36452e-15	7.88228e-14
tre-5	1.26518	1.48392	61.679	4.04266e-15	2.24673e-13
col-74	-4.08166	-1.12634	59.0952	1.50227e-14	7.93476e-13
cyp-14A1	-2.21288	-0.499915	58.8277	1.72098e-14	8.9325e-13
F12A10.9	2.8237	-0.969419	56.3675	6.01172e-14	2.99429e-12
C14A4.9	-4.27293	-1.54985	55.1877	1.0955e-13	5.34223e-12
M162.5	1.25244	1.2813	54.3265	1.69795e-13	8.18492e-12
T05C1.1	1.42555	0.280591	54.3106	1.71179e-13	8.23271e-12
Y23H5A.8	-1.10685	0.910656	53.9515	2.05501e-13	9.81583e-12
Y46H3A.5	1.8953	-0.523514	53.9213	2.08682e-13	9.9451e-12
bli-1	-1.29829	0.559981	53.8075	2.21127e-13	1.04669e-11
F55G11.2	1.03322	1.53218	53.7095	2.32434e-13	1.09641e-11
F33D4.6	-1.32624	0.901073	53.7075	2.32679e-13	1.09641e-11
str-7	-4.17612	-1.63715	53.2394	2.95276e-13	1.37899e-11
cnc-1	3.89678	-1.71042	52.8244	3.64733e-13	1.69206e-11
T03G6.1	-1.28939	0.610241	52.3187	4.71861e-13	2.16509e-11
F40H7.12	2.01123	-0.43468	51.3213	7.8419e-13	3.52869e-11
tts-2	-1.01432	1.50942	51.1597	8.51507e-13	3.8234e-11
C35A5.11	-2.08895	-0.550025	50.2142	1.37845e-12	6.09804e-11
oac-32	-2.16854	-0.692628	49.8125	1.69161e-12	7.43429e-11
C17H1.7	1.01863	1.11653	49.7728	1.72623e-12	7.55686e-11
clec-180	-1.29379	0.613724	49.7588	1.73858e-12	7.59508e-11
M03B6.3	-1.84016	-0.0112237	49.4989	1.98479e-12	8.63468e-11
K04A8.20	2.67975	-0.992439	49.3598	2.13071e-12	9.23117e-11
F46C5.1	1.84597	-0.144357	48.5717	3.1843e-12	1.35715e-10
T07G12.5	1.76689	0.0477593	48.313	3.63334e-12	1.53604e-10
lmd-4	2.07038	-0.358132	48.3089	3.641e-12	1.53618e-10
C35C5.8	1.12685	0.912763	47.4743	5.57284e-12	2.31859e-10
ins-4	1.69726	-0.396145	47.1879	6.44973e-12	2.65185e-10
F22F4.1	-2.2559	-0.428215	47.0137	7.04935e-12	2.88707e-10
C23H3.9	-1.08014	0.891793	46.1537	1.0933e-11	4.3751e-10
B0261.6	1.1515	0.689255	45.9136	1.23587e-11	4.9362e-10
Y51H4A.5	-1.53791	0.174807	45.581	1.46452e-11	5.79427e-10
cnc-11	1.83798	-0.565924	45.2616	1.724e-11	6.76977e-10
srr-6	-1.89137	-0.48369	45.0893	1.88247e-11	7.35075e-10
T20F5.4	-1.49945	0.0404614	44.9818	1.9887e-11	7.75112e-10
ZC239.14	1.27283	0.408026	44.2282	2.92233e-11	1.13269e-09
cyp-35A1	2.06624	-0.828963	43.9913	3.29834e-11	1.26672e-09
lpr-4	-1.17753	1.19225	43.3049	4.68417e-11	1.76342e-09
F09F9.2	-2.15705	-1.07651	43.0658	5.29299e-11	1.98549e-09
C02E7.6	-1.23088	0.528258	42.4023	7.43016e-11	2.75341e-09
dos-1	1.34014	0.134786	41.9481	9.37301e-11	3.41813e-09
clec-264	1.01077	0.793634	41.6071	1.11589e-10	4.02046e-09
D1014.5	-1.71617	-0.53299	41.1008	1.4458e-10	5.16474e-09
F22G12.1	1.43171	-0.183526	40.0688	2.45173e-10	8.69887e-09
D1054.9	-2.35283	-1.24491	39.6481	3.04104e-10	1.07172e-08
F15D4.6	-1.27623	0.190225	39.2593	3.7109e-10	1.29259e-08
clec-121	1.15504	0.541964	38.8811	4.50416e-10	1.54832e-08
F58E6.8	-3.69054	-1.71109	38.7987	4.69834e-10	1.60455e-08
clec-206	1.81022	-0.663676	38.2647	6.17713e-10	2.06255e-08
F30H5.3	-1.07396	1.07324	37.5015	9.13441e-10	3.0069e-08
pqn-73	-1.19873	0.650981	37.2897	1.01823e-09	3.34659e-08
T26C5.2	-1.56179	-0.499967	37.1546	1.09126e-09	3.56982e-08
clec-123	1.04051	0.681929	37.0033	1.17928e-09	3.83385e-08
F52F10.2	1.57553	-0.307193	36.5421	1.49407e-09	4.82729e-08
F40F9.3	1.13749	0.425718	36.1728	1.80569e-09	5.73691e-08
lon-3	-1.05609	0.791545	35.9953	1.97795e-09	6.24634e-08
clec-258	-1.80699	-0.809648	35.9854	1.988e-09	6.26864e-08
dpf-6	-1.02232	1.10386	35.7949	2.19216e-09	6.88134e-08
C25F9.11	1.33703	0.569865	35.6926	2.31035e-09	7.23071e-08
K10D11.2	-2.35752	-1.43551	35.6436	2.3692e-09	7.40384e-08
C17H12.5	1.2932	-0.0816934	35.2226	2.94094e-09	9.14963e-08
D2063.1	1.27148	-0.138034	34.8602	3.54247e-09	1.09399e-07
K08D12.7	2.63991	-1.72977	34.0247	5.44159e-09	1.6513e-07
K08B12.1	-1.50967	-0.344866	33.0671	8.90323e-09	2.65564e-07
gpx-3	1.82433	-0.768593	33.0247	9.09964e-09	2.71037e-07
C39B5.14	1.55917	-0.758788	32.8784	9.81079e-09	2.91392e-07
bus-8	-1.2324	0.122651	32.686	1.08315e-08	3.19895e-07
F12A10.7	1.99878	-0.981119	32.6797	1.08669e-08	3.20489e-07
cyp-14A4	-2.06706	-1.13909	32.259	1.34931e-08	3.93516e-07
F49E12.10	1.57912	-0.131903	32.1743	1.40941e-08	4.09903e-07
T05H10.3	-1.32588	0.106609	31.8553	1.66094e-08	4.77098e-07
grl-15	-1.60141	-0.436048	31.7295	1.7721e-08	5.06947e-07
best-1	1.34365	0.144877	31.6529	1.84341e-08	5.24484e-07
ZK1025.3	-1.01156	0.406692	31.3487	2.15598e-08	6.07644e-07
clec-71	1.94194	-0.818818	31.3146	2.19427e-08	6.17607e-07
str-163	3.82608	-2.46675	31.2349	2.28622e-08	6.40905e-07
mltn-10	-1.33598	-0.43577	30.804	2.85453e-08	7.88626e-07
Y53C12B.7	1.00119	0.763172	30.5925	3.1832e-08	8.77117e-07
F53B1.4	-1.06563	0.35768	29.4377	5.7742e-08	1.55429e-06
F21D9.2	1.13744	-0.183555	29.2014	6.52315e-08	1.74469e-06
C50E10.1	1.15285	0.030255	29.1464	6.7112e-08	1.78588e-06
F15E6.4	-1.83407	-0.655736	28.6515	8.66481e-08	2.26549e-06
pgp-14	1.21756	1.49352	28.616	8.82498e-08	2.30163e-06
F32G8.3	2.112	-1.2036	28.5056	9.34257e-08	2.42156e-06
C37C3.10	-1.37632	-0.628254	28.2588	1.06128e-07	2.72388e-06
delm-2	1.12581	0.298867	28.1241	1.13782e-07	2.90962e-06
tnt-4	1.00723	1.11578	27.8739	1.29485e-07	3.29111e-06
B0285.6	1.05689	0.322344	27.8248	1.32811e-07	3.3675e-06
H20E11.2	-1.79505	-1.20427	27.7723	1.36466e-07	3.45598e-06
far-4	1.26162	0.442286	27.719	1.40279e-07	3.53973e-06
F36D3.4	1.02236	0.686011	27.6098	1.48423e-07	3.72283e-06
fbxa-24	1.3506	0.28488	27.4291	1.6296e-07	4.06314e-06
grl-7	-1.12309	0.190478	27.3397	1.70671e-07	4.24532e-06
fbxa-30	1.31044	-0.720012	26.6608	2.42495e-07	5.93334e-06
R07E3.6	-1.02027	0.680459	26.6503	2.43813e-07	5.95864e-06
F14F9.3	2.31473	-1.72961	26.6038	2.4975e-07	6.08954e-06
nlp-32	4.18245	-2.78871	26.5585	2.55678e-07	6.21962e-06
C14A4.13	1.7004	-1.30026	26.4766	2.66749e-07	6.46644e-06
srh-237	-1.0173	0.49189	25.8827	3.62807e-07	8.59626e-06
Y73B3B.1	-1.86643	-0.861418	25.8322	3.72418e-07	8.8041e-06
Y73F4A.3	1.12773	-0.170511	25.3864	4.69207e-07	1.09686e-05
R09E12.9	1.13655	-0.144701	25.2969	4.91502e-07	1.14261e-05
F58H1.2	-1.82986	-1.1137	25.1405	5.33012e-07	1.23092e-05
W09D6.4	1.28392	-0.278912	24.9851	5.77748e-07	1.32692e-05
Y39B6A.30	1.10373	0.00166133	24.9807	5.7906e-07	1.32848e-05
F55A12.6	1.01205	0.493082	24.8763	6.1128e-07	1.39781e-05
F11E6.11	1.08406	-0.258017	24.8606	6.16284e-07	1.40619e-05
T26H5.14	1.3675	-0.850014	24.6869	6.74421e-07	1.52721e-05
Y119C1B.12	6.00276	-2.82944	24.6465	6.88708e-07	1.5562e-05
dhs-23	1.50657	-0.335963	24.4071	7.79791e-07	1.74508e-05
F55A3.8	-1.20979	-0.491631	23.9612	9.82978e-07	2.15157e-05
F30A10.2	-2.87826	-1.87151	23.9322	9.97873e-07	2.1819e-05
set-28	-1.30911	-0.673684	23.8865	1.02184e-06	2.23199e-05
C11E4.8	2.49181	-1.82938	23.8443	1.04448e-06	2.27669e-05
nep-6	1.38065	-0.914082	23.7778	1.08122e-06	2.347e-05
B0563.9	2.16462	-1.54896	23.6806	1.13724e-06	2.46606e-05
scrm-5	1.44599	-0.870833	23.5741	1.20193e-06	2.59827e-05
ZC513.14	1.84285	-0.892607	23.3044	1.38285e-06	2.94386e-05
ugt-10	1.75157	-1.20364	23.1933	1.46508e-06	3.09067e-05
F58A6.5	1.51843	-1.25812	23.1408	1.50565e-06	3.16988e-05
Y54G2A.76	-2.76112	-1.95899	22.6493	1.94432e-06	4.00496e-05
C45E5.4	1.65383	-1.21702	22.5029	2.09829e-06	4.27591e-05
sri-36	2.7407	-2.31478	22.2569	2.38506e-06	4.80967e-05
K10G4.5	-1.04455	-0.0404223	22.2246	2.42549e-06	4.87633e-05
Y39H10A.1	1.7858	-1.6367	21.9392	2.81426e-06	5.60952e-05
abu-13	-1.04606	0.495318	21.8462	2.954e-06	5.85467e-05
W09C3.3	1.65288	-0.778576	21.7896	3.0424e-06	5.99024e-05
K08C9.1	1.211	-0.691663	21.6288	3.30853e-06	6.46566e-05
C28D4.5	1.17714	-0.373379	21.3231	3.88024e-06	7.50598e-05
C01G10.15	2.61655	-2.20383	21.205	4.12694e-06	7.96117e-05
C10G11.9	1.52777	-0.672938	21.0621	4.44646e-06	8.51487e-05
cut-5	-1.76436	-1.58394	21.036	4.50739e-06	8.62368e-05
E03H12.7	1.25172	-0.264918	20.9578	4.69501e-06	8.94183e-05
F49E10.2	-1.63762	-1.13912	20.955	4.70195e-06	8.94693e-05
lat-2	1.00134	0.0967685	20.7581	5.21107e-06	9.80008e-05
oac-50	1.96029	-1.3145	20.6892	5.40203e-06	0.000101229
nspb-10	-2.69605	-1.8296	20.624	5.58921e-06	0.000104456
Y37E11AL.12	5.50237	-3.15136	20.5453	5.82357e-06	0.000108353
R09E10.2	1.11362	-0.321915	20.3712	6.37838e-06	0.000117633
K01A6.4	1.94877	-1.87115	20.3438	6.4703e-06	0.000119118
spp-13	-1.50076	-1.23127	20.3391	6.48603e-06	0.000119199
comt-2	-1.29245	-0.829894	20.2642	6.74511e-06	0.000123311
D2062.6	1.34763	-0.466517	20.2563	6.77302e-06	0.000123714
otpl-7	2.18646	-2.17731	20.1485	7.16564e-06	0.000130372
C34D4.2	1.38002	-0.881501	20.058	7.513e-06	0.000136163
ZK675.4	-5.56084	-3.05203	19.9579	7.91668e-06	0.000142861
F19H6.5	1.32804	-0.739239	19.8616	8.32548e-06	0.00014998
C31H1.5	1.05702	0.0528802	19.7091	9.01717e-06	0.00016147
Y73F4A.2	1.08572	1.07765	19.6695	9.20588e-06	0.000164428
F55G7.1	1.27547	-0.739258	19.4823	1.01538e-05	0.000179222
C09B9.4	1.0068	-0.434839	19.4471	1.03424e-05	0.000182091
T23F11.2	1.41768	-0.788405	19.4153	1.05162e-05	0.000184884
nspe-6	1.6096	-1.10056	19.4148	1.05187e-05	0.000184884
M04C9.2	3.98949	-2.91423	19.3006	1.11668e-05	0.000194645
C30F2.4	1.96824	-1.67316	19.0172	1.29548e-05	0.00022248
F32B6.4	1.04687	-0.0697629	18.9944	1.31104e-05	0.000224969
lipl-3	-2.10395	-1.95908	18.9048	1.37404e-05	0.00023501
hpo-26	1.30532	-1.03964	18.85	1.41408e-05	0.000241073
F47B7.7	1.00028	-0.373384	18.8442	1.41843e-05	0.000241225
ZK154.1	-1.03297	-0.191155	18.8078	1.44574e-05	0.000245274
abf-6	1.12801	-0.0273892	18.6975	1.53183e-05	0.000257792
nspe-5	1.34009	-0.524081	18.6254	1.59089e-05	0.000266023
srr-10	-1.95204	-1.82969	18.5149	1.68577e-05	0.00027988
Y39G10AR.15	1.30392	-0.925221	18.5078	1.69209e-05	0.000280707
C01G10.4	2.00599	-1.93635	18.4788	1.71801e-05	0.000284782
C46E10.1	1.23033	-0.0100389	18.253	1.93418e-05	0.000317106
T06C10.3	1.25348	-0.788367	18.2267	1.96106e-05	0.000320761
ptr-19	-1.30263	-0.981901	17.9954	2.21438e-05	0.000358559
D1086.2	1.07776	-0.285859	17.9774	2.2354e-05	0.000361125
col-40	1.51821	-1.41943	17.9591	2.25707e-05	0.000364065
T25G12.13	1.06106	-0.271708	17.7687	2.49458e-05	0.000399303
C38D9.13	-1.67102	-1.73018	17.7644	2.50021e-05	0.0003999
C08E8.3	1.21518	-0.663591	17.4636	2.9286e-05	0.00046382
C25F6.7	-1.11411	-0.769203	17.3765	3.06588e-05	0.000484099
pbo-6	1.16308	-0.720165	17.3417	3.12257e-05	0.000491476
C16D9.1	1.10625	-0.329173	17.3317	3.13914e-05	0.000493413
C17B7.10	1.26693	-0.808944	17.3207	3.15733e-05	0.000494737
F14F9.8	1.64006	-1.23049	17.3195	3.1592e-05	0.000494737
scrm-8	1.56814	-1.38877	17.2745	3.23497e-05	0.000505847
htas-1	1.13405	-0.151101	17.1024	3.54183e-05	0.000548108
cya-2	-1.35162	-0.829686	17.0913	3.56253e-05	0.000550905
C41D11.6	-1.67742	-1.56664	17.0108	3.71679e-05	0.000572647
ZC477.7	1.00004	-0.210465	16.963	3.81164e-05	0.000584684
cyp-13A12	-1.28644	-0.799308	16.836	4.07532e-05	0.000620591
Y57G11C.6	1.03388	-0.636419	16.3132	5.36886e-05	0.000801278
F49F1.8	-1.05843	-0.427933	16.2515	5.54671e-05	0.000826058
K01D12.9	-1.81583	-2.02825	16.0965	6.01948e-05	0.000889517
F01G10.5	1.01657	-0.64571	16.0921	6.03347e-05	0.000890957
ZC404.1	-1.33402	-1.28657	16.0652	6.11977e-05	0.000901795
mpz-3	1.01826	-0.645735	16.0262	6.24728e-05	0.000918648
C10H11.7	1.40921	-1.13853	16.0013	6.32984e-05	0.000928184
snf-10	1.3525	-1.31469	15.7331	7.29349e-05	0.00105111
C01G10.1	1.46	-1.1512	15.6634	7.56754e-05	0.00108837
gst-18	-1.21398	-0.959023	15.6337	7.68707e-05	0.00110404
Y57A10B.7	1.59021	-1.69171	15.5519	8.02695e-05	0.00114657
ZK105.3	1.94172	-2.20375	15.4482	8.47989e-05	0.00120308
F36D1.4	1.0494	-0.523934	15.4309	8.55794e-05	0.00121169
ZK662.2	-1.43377	-1.38929	15.3608	8.8812e-05	0.00125492
C45B2.8	1.5493	-0.818993	15.255	9.39284e-05	0.0013201
dhhc-5	1.7748	-1.98133	15.2454	9.44056e-05	0.00132592
gcy-5	1.78533	-2.07603	15.2272	9.53196e-05	0.00133598
Y37F4.5	1.21145	-1.17729	15.2	9.67045e-05	0.00135096
R13A1.3	1.50388	-1.67325	15.0035	0.000107312	0.00147556
F32B4.2	1.33652	-0.981331	15.0004	0.000107491	0.00147705
cyp-13A4	-1.23355	-0.861074	14.9234	0.000111965	0.00152951
lips-9	-1.65413	-1.82971	14.7936	0.000119941	0.00162575
F58F12.3	1.22266	-1.30045	14.7284	0.00012416	0.00167536
atf-8	-1.16483	-0.420242	14.6248	0.000131178	0.001761
srz-99	-1.29638	-1.25867	14.621	0.000131439	0.00176337
kin-31	1.53075	-1.41935	14.6037	0.000132657	0.00177404
dhhc-13	1.53714	-1.87113	14.5465	0.000136739	0.00182281
C02F5.2	1.70116	-1.85012	14.4572	0.000143384	0.00190052
Y105E8A.27	1.04257	-0.768661	14.4547	0.000143572	0.00190181
srr-2	-1.58865	-1.87148	14.4293	0.000145519	0.00192395
C09F12.2	1.78473	-2.07599	14.4277	0.000145647	0.00192442
R02F11.1	-1.37389	-1.01677	14.3952	0.000148181	0.00195422
H06I04.5	1.51372	-1.80894	14.3609	0.000150903	0.00198388
Y116A8C.23	1.24626	-1.11314	14.3518	0.000151635	0.00199225
ilys-2	-2.07224	-2.2586	14.3465	0.000152065	0.0019954
cyp-34A2	-1.65513	-1.82979	14.3102	0.000155019	0.00203035
K07A1.5	1.01067	-0.574813	14.2385	0.000161038	0.00209609
F20G2.1	-1.02325	-0.861058	14.178	0.0001663	0.00215656
cyn-17	-1.65878	-1.49979	14.0938	0.000173913	0.00224694
Y71G12B.27	1.04506	-0.244265	14.092	0.000174084	0.00224776
lbp-8	-1.10605	-0.499968	14.0677	0.000176347	0.00227419
clec-60	1.20979	-0.788704	13.9783	0.000184936	0.00237328
F54D1.1	1.03639	-0.442815	13.9179	0.00019097	0.00244621
comt-4	-1.12528	-0.637225	13.8805	0.000194812	0.0024848
Y39G8B.7	-4.86911	-3.43533	13.826	0.000200538	0.00254083
C17G10.6	1.66554	-2.0517	13.7728	0.000206302	0.0026013
C55C3.4	1.17257	-1.2861	13.7242	0.000211713	0.00266311
F58B4.2	4.84547	-3.4993	13.7045	0.000213941	0.0026847
H23N18.6	-1.64585	-2.02824	13.6641	0.00021859	0.00273754
ZK616.8	1.47542	-1.69171	13.6454	0.000220785	0.00276155
srh-166	-3.57458	-3.05197	13.6268	0.000222979	0.00278312
B0280.11	1.30347	-1.07606	13.5193	0.000236121	0.00292625
EGAP1.1	1.47747	-1.69174	13.4276	0.000247943	0.0030619
fbxa-224	2.77323	-2.78868	13.3163	0.00026311	0.003217
wago-10	1.16043	-1.05183	13.1955	0.000280623	0.00340138
F41C3.7	1.06056	-1.11312	13.1915	0.000281223	0.00340472
F36A4.2	1.43223	-1.53232	13.0939	0.000296265	0.00356829
cyp-13A8	-1.46933	-1.2041	13.0676	0.000300447	0.00361243
T09F5.10	1.462	-1.63675	13.0332	0.000306023	0.00367315
cut-6	-1.40889	-1.40455	12.9682	0.000316818	0.00379352
K03B4.6	5.07332	-3.37383	12.9386	0.000321876	0.00384582
gst-17	-1.34779	-1.38922	12.8938	0.000329677	0.00393007
F49H6.13	-1.79146	-1.93648	12.8324	0.00034066	0.00404068
F56D6.12	1.50126	-1.89263	12.762	0.00035373	0.00416928
C03F11.2	1.39678	-1.6733	12.6883	0.000367958	0.00430865
F38A5.6	1.45498	-1.63669	12.682	0.000369201	0.00431297
Y45F10D.2	4.83597	-3.49934	12.6318	0.000379247	0.00441311
M01H9.2	-1.31551	-1.46712	12.5723	0.000391501	0.00454814
C27B7.6	1.15945	-0.788364	12.5366	0.000399058	0.00461978
paf-1	1.70452	-2.2307	12.4587	0.000416048	0.00478558
dct-8	2.5361	-2.4352	12.456	0.000416641	0.00478977
nep-25	3.59156	-3.15133	12.4433	0.000419497	0.00481891
F33D11.8	1.07433	-0.87107	12.4322	0.000422003	0.00484345
M02G9.4	1.56653	-1.93628	12.416	0.000425673	0.00487493
H25P06.5	-1.03198	-0.925693	12.405	0.000428194	0.00489841
R05G9R.1	-1.0342	-0.759461	12.3838	0.000433072	0.00493805
C01G10.6	2.63125	-2.87121	12.3362	0.000444264	0.00504373
T16A1.2	1.44096	-1.7107	12.2883	0.000455816	0.0051637
T28A11.3	1.39276	-1.15128	12.242	0.000467254	0.00527901
F10G8.1	1.18195	-1.46677	12.2348	0.000469054	0.00529034
F36A2.11	1.26205	-1.41945	12.0956	0.000505404	0.00566425
F56D6.8	2.96346	-3.00454	12.0556	0.00051638	0.00578109
B0205.14	-1.45682	-1.71098	12.0358	0.000521872	0.00582701
cky-1	-1.94188	-2.49948	11.9224	0.00055463	0.00615021
H38K22.6	1.90108	-2.23062	11.8973	0.000562152	0.00622703
F27E5.3	1.34727	-1.76887	11.8563	0.000574658	0.00634545
C04A11.5	1.85936	-1.93621	11.8511	0.000576278	0.00635999
his-70	1.54458	-1.78856	11.8452	0.000578093	0.00636661
T07G12.3	-1.55304	-1.89296	11.811	0.000588833	0.0064713
F36D3.16	1.26316	-1.23073	11.7822	0.000597993	0.00655137
F26G1.9	-4.59161	-3.56656	11.7642	0.000603794	0.00660113
T06A10.107	1.51219	-2.0518	11.7588	0.000605568	0.00661706
set-33	-1.59663	-1.76918	11.6093	0.000656212	0.00708553
W08G11.1	-1.44962	-1.87151	11.5489	0.00067789	0.00730081
B0025.8	1.12661	-1.45086	11.5438	0.000679751	0.0073171
F39F10.2	1.83234	-2.15135	11.4665	0.000708633	0.007562
twk-21	2.89899	-3.05176	11.3021	0.000774201	0.00820739
W04E12.9	-2.41558	-2.8714	11.2241	0.000807436	0.00849529
flp-33	1.05341	-1.27208	11.2026	0.000816835	0.00858557
F57G4.1	-4.74316	-3.49942	11.1253	0.000851595	0.00888855
K02D3.2	-1.01525	-0.829954	11.1033	0.000861729	0.00896754
ZK262.3	1.96949	-2.31486	11.0953	0.000865451	0.00899289
C47E8.1	1.69228	-2.02796	11.0837	0.000870891	0.00904045
msp-113	1.12118	-0.969945	11.0354	0.000893872	0.00923785
F40G12.5	2.69809	-3.1514	11.0166	0.000902999	0.00931381
fis-1	1.21093	-1.45083	11.0106	0.000905938	0.00933036
Y81G3A.1	1.33313	-1.71081	10.9778	0.000922092	0.00944109
C54D10.4	1.41381	-1.43511	10.9677	0.000927158	0.00948833
C56C10.4	-1.45046	-1.95892	10.949	0.000936526	0.00956017
H23N18.4	2.03778	-2.56645	10.8928	0.000965394	0.00979833
R02F11.2	1.53592	-1.87109	10.8775	0.000973413	0.00986289
math-43	-1.60227	-1.6923	10.8347	0.000996146	0.0100521
F29D10.1	1.65385	-2.37375	10.7932	0.00101873	0.0102645
Y18D10A.21	1.21641	-1.54926	10.7694	0.0010319	0.010368
gpa-13	-1.41442	-1.89291	10.7333	0.00105222	0.0105267
Y47G6A.26	1.02882	-0.992939	10.7086	0.00106636	0.010653
Y22D7AL.16	2.09537	-2.71078	10.7026	0.00106987	0.0106727
C33F10.8	1.25595	-1.63667	10.7002	0.00107126	0.0106816
C29A12.6	-1.3952	-1.74952	10.6951	0.00107419	0.0107006
xbx-4	-1.19552	-1.32968	10.6468	0.00110262	0.0109422
Y67A10A.3	1.05584	-0.881816	10.6358	0.00110919	0.010997
Y40B10B.1	3.25816	-3.3149	10.5697	0.00114955	0.0113329
arrd-8	-1.26852	-1.17743	10.5547	0.00115892	0.0114038
twk-11	-1.04828	-1.10096	10.5145	0.00118442	0.0116181
R12C12.10	-1.83345	-2.40434	10.4797	0.0012069	0.0118205
C18C4.7	1.26249	-1.286	10.4673	0.00121505	0.0118836
oac-56	-4.42925	-3.63693	10.4596	0.00122015	0.0119279
F14F7.5	1.35182	-1.76872	10.3833	0.0012716	0.0123274
C18E9.8	1.05545	-1.19049	10.3747	0.00127756	0.0123738
F42G4.6	1.29167	-1.67336	10.3588	0.00128859	0.0124576
Y44A6D.5	1.06142	-0.419645	10.357	0.00128983	0.0124638
T23F1.5	-1.17039	-0.947732	10.3295	0.00130921	0.012622
dct-9	1.04821	-1.4041	10.3033	0.00132791	0.0127788
clec-3	1.15918	-1.5835	10.2886	0.00133853	0.0128573
Y69E1A.8	1.51385	-1.67319	10.2862	0.0013403	0.0128642
fipr-26	1.05888	-1.23077	10.2144	0.00139347	0.0132938
F46A8.13	1.62237	-2.17728	10.1691	0.00142815	0.0135999
Y53G8AM.5	1.82929	-2.53242	10.0284	0.00154148	0.0144695
srxa-10	4.52851	-3.63684	9.99874	0.00156647	0.0146705
ugt-37	1.15428	-1.16416	9.99124	0.00157286	0.0147238
Y82E9BL.3	1.85196	-2.67331	9.9618	0.00159822	0.0149279
ZC449.1	-1.58781	-2.28655	9.93261	0.00162376	0.0151395
F57A8.6	1.48891	-1.98128	9.90402	0.00164918	0.0153492
scl-25	1.85153	-2.67333	9.83129	0.00171568	0.0158905
B0393.4	1.21596	-1.60113	9.79912	0.00174595	0.0161139
clec-17	-1.83302	-2.02819	9.72873	0.0018141	0.0166695
F42A9.9	2.02852	-2.74921	9.61607	0.00192882	0.0175164
ceh-24	-1.93589	-2.34425	9.60326	0.00194232	0.0176161
fipr-4	2.18034	-2.67323	9.58303	0.00196384	0.0177882
R05A10.3	1.01054	-0.5154	9.41271	0.00215486	0.0192114
T02E1.7	1.14711	-1.34408	9.37249	0.00220266	0.0195876
T10G3.8	-1.28363	-1.89289	9.3664	0.00221	0.0196445
spp-21	4.34625	-3.71085	9.36193	0.00221539	0.0196841
lgc-6	4.34624	-3.71085	9.36096	0.00221656	0.0196861
ZC84.6	-1.06922	-1.0887	9.33971	0.00224241	0.0198401
btb-2	1.19879	-1.72994	9.26443	0.00233647	0.0205251
mir-238	-4.24608	-3.71093	9.15372	0.00248213	0.0216235
C27C7.5	4.50917	-3.63688	9.10241	0.00255273	0.0220917
C30H6.5	-1.20241	-1.41997	9.05905	0.00261397	0.0225566
Y41C4A.7	1.6015	-2.40406	9.05645	0.00261769	0.0225701
ZK1307.2	1.02099	-0.903279	8.99743	0.00270359	0.0231867
C25A8.2	1.06699	-1.58361	8.93211	0.00280201	0.0238455
F21H12.7	1.17158	-1.87122	8.87199	0.0028958	0.0245341
F46F3.3	-1.76867	-2.60138	8.85575	0.00292167	0.0247134
T05F1.7	1.50764	-2.34401	8.84682	0.002936	0.0248046
dlc-4	-2.17533	-3.0047	8.75306	0.00309083	0.025904
pph-2	1.76666	-2.31474	8.7444	0.00310555	0.0259778
F42C5.5	1.00224	-0.557516	8.74422	0.00310584	0.0259778
C02B4.8	1.10572	-1.46662	8.73835	0.00311586	0.0260153
ZK353.4	1.4159	-2.02788	8.70007	0.00318197	0.0265089
C50F7.3	1.13201	-1.65486	8.69459	0.00319156	0.0265571
ZK39.10	1.47401	-2.25824	8.68189	0.00321388	0.0266868
linc-38	-2.60139	-3.10088	8.64106	0.00328671	0.0271749
H04J21.1	1.1253	-1.54931	8.63494	0.00329775	0.0272032
F08H9.15	2.00891	-2.95872	8.61562	0.00333293	0.0274071
R08A2.2	1.13467	-1.49923	8.59484	0.00337116	0.0276627
C54D10.8	2.17684	-2.46687	8.5642	0.00342837	0.0280649
VY10G11R.1	2.19379	-3.10076	8.55035	0.00345457	0.0281753
B0496.1	1.54479	-2.43511	8.54521	0.00346432	0.0282329
ZK930.4	1.04363	-1.45098	8.52667	0.00349979	0.0284667
F13E6.10	4.13876	-3.78886	8.49251	0.00356611	0.028894
Y47D9A.5	2.0086	-2.95871	8.48079	0.00358917	0.0290696
F01D5.6	-1.17032	-0.601735	8.4787	0.00359329	0.0290917
anr-16	1.69842	-2.46689	8.46991	0.00361069	0.0292101
F28B4.6	-4.23972	-3.71095	8.41234	0.00372682	0.0300106
Y71H2AM.25	1.10328	-1.56631	8.41066	0.00373028	0.03002
F46H6.5	-1.13867	-1.63704	8.41038	0.00373085	0.03002
spe-17	1.64227	-2.63676	8.3951	0.00376233	0.0302501
C01G12.7	1.42863	-2.28621	8.38941	0.00377413	0.0303012
peel-1	1.58979	-2.53242	8.38925	0.00377447	0.0303012
F58F12.2	1.33481	-1.85	8.35332	0.00384983	0.0307876
R05A10.4	1.27453	-1.80884	8.33998	0.00387821	0.0309445
R04B5.11	4.33486	-3.71087	8.33773	0.003883	0.0309592
T28A11.20	1.22712	-2.05181	8.32509	0.00391013	0.0311636
K08E3.13	-4.24693	-3.71092	8.31834	0.00392467	0.031251
T05F1.15	4.34367	-3.71085	8.3163	0.00392909	0.0312672
ZK892.3	1.39951	-1.60106	8.29839	0.00396803	0.0315293
F53F4.18	1.02156	-1.41934	8.26391	0.00404409	0.0320486
fbxb-47	1.21479	-1.9142	8.24237	0.00409236	0.0323821
ZK1053.6	1.48611	-2.46686	8.22678	0.00412768	0.0326247
mps-3	1.16221	-1.53223	8.1826	0.00422942	0.0332534
math-30	4.58298	-3.63675	8.15805	0.00428704	0.0336056
kin-24	1.01654	-1.46689	8.11142	0.00439873	0.0342633
F54E4.2	-1.96762	-2.87143	8.10486	0.00441467	0.034362
F31E3.12	-1.49469	-2.23095	8.09773	0.00443207	0.0344718
gcp-2.2	-2.39247	-3.204	8.04998	0.00455041	0.0352163
T21E3.2	1.59146	-2.53241	8.04549	0.00456172	0.0352639
C06C6.6	2.19472	-3.10075	7.99825	0.00468225	0.0360055
ZC250.5	1.4497	-1.85009	7.98424	0.00471864	0.0362304
cutl-8	-1.33676	-2.02829	7.94044	0.00483422	0.0369419
fbxa-194	-1.20385	-1.60139	7.91387	0.00490571	0.0373793
C17B7.2	1.04955	-1.2309	7.90875	0.00491961	0.0374379
ggr-2	-1.6495	-2.37406	7.89785	0.00494935	0.0375889
ins-26	1.21618	-1.85006	7.87683	0.00500722	0.0379508
Y39B6A.25	1.90489	-2.34403	7.85692	0.00506266	0.0382831
F46G11.6	-1.15053	-1.69228	7.85066	0.00508022	0.0383743
F10A3.1	-4.03639	-3.78892	7.84824	0.00508703	0.0383981
lact-6	-1.4151	-2.07625	7.84383	0.00509943	0.0384553
C15H9.2	-2.82182	-3.43529	7.84123	0.00510677	0.038464
F55A4.3	-2.82182	-3.43529	7.84123	0.00510677	0.038464
ugt-34	1.5725	-2.2038	7.82629	0.00514917	0.0387
Y87G2A.16	-1.11297	-1.65521	7.76458	0.00532806	0.039802
F54H5.2	1.48673	-2.46689	7.75373	0.00536019	0.0399707
R08F11.7	1.36289	-1.89257	7.74799	0.00537724	0.0400695
C04F12.12	1.09262	-1.56638	7.71704	0.00547019	0.0406321
C08B6.4	-1.2298	-2.00482	7.70321	0.00551226	0.0408377
K01D12.1	-1.70898	-2.63695	7.70283	0.00551344	0.0408377
K01A6.8	1.56851	-2.20383	7.68262	0.00557552	0.0412392
F22D3.4	1.21469	-1.91415	7.681	0.00558052	0.0412616
D1081.5	1.14047	-1.30066	7.67414	0.00560177	0.0414041
F49C12.2	-2.03951	-2.82959	7.66252	0.00563797	0.0415837
Y37A1B.7	-1.06496	-1.56676	7.64134	0.00570454	0.0420156
glb-12	-1.74407	-2.78893	7.62747	0.00574857	0.0422509
fbxa-196	1.29131	-1.80886	7.60021	0.00583616	0.0427747
C26B9.2	-4.03437	-3.78893	7.59638	0.00584856	0.0428506
Y116F11B.11	-4.03436	-3.78893	7.5949	0.00585335	0.0428707
ZK863.1	-4.03434	-3.78893	7.59311	0.00585917	0.0428984
C09B9.7	1.06145	-1.74922	7.5853	0.00588461	0.0430246
srw-86	1.1662	-1.53216	7.57193	0.00592843	0.0433147
K10C2.2	1.7051	-2.60113	7.54306	0.00602416	0.0437786
Y41E3.461	-4.03618	-3.78892	7.54122	0.00603032	0.0437786
ZK993.5	-4.03618	-3.78892	7.54022	0.00603368	0.0437786
F49D11.14	2.36	-3.31488	7.53551	0.00604947	0.0438477
str-31	1.59889	-2.40401	7.52636	0.00608026	0.0439948
F33D11.2	1.09919	-1.72982	7.50971	0.00613671	0.0442963
lge-1	1.47282	-2.25821	7.50531	0.00615174	0.0443895
Y71H2AR.2	2.57401	-3.2039	7.49848	0.0061751	0.0445274
jmjd-1.1	1.00552	-1.6189	7.4755	0.00625442	0.0449602
irld-18	1.1728	-1.93637	7.47298	0.00626319	0.0449616
C25D7.1	1.00148	-1.3006	7.46601	0.00628748	0.0451205
F01F1.14	1.03625	-1.54932	7.45677	0.00631983	0.0453216
F58D5.6	1.57337	-2.67334	7.43947	0.00638086	0.0456067
F56H1.3	1.42592	-2.49923	7.41846	0.00645579	0.0460761
F47E1.17	1.09549	-1.78879	7.40608	0.00650037	0.0462683
T08H10.3	1.42086	-2.28632	7.39143	0.00655354	0.0465519
R07B1.8	1.1316	-1.65489	7.38264	0.00658566	0.0467167
ZK418.2	1.00504	-1.2584	7.36717	0.00664253	0.0469772
F55G7.4	1.43594	-2.28627	7.34138	0.00673849	0.0475116
srt-48	-4.2363	-3.71094	7.3271	0.00679227	0.0477793
Y61A9LA.7	-1.29326	-2.05203	7.32706	0.00679242	0.0477793
T06E4.5	2.35829	-3.3149	7.30491	0.00687663	0.04821
Y1A5A.1	1.16991	-1.93632	7.28751	0.00694358	0.0485981
Y47H9C.1	-1.25104	-2.07627	7.26756	0.00702113	0.0490426
ZK945.8	3.89346	-3.87132	7.25944	0.00705292	0.0492155
Y73F8A.22	-1.14489	-1.82977	7.2465	0.00710393	0.0494563
fipr-23	1.87767	-2.82947	7.24309	0.00711743	0.0495338
F22F1.3	1.42679	-2.28633	7.24163	0.00712323	0.0495577
F27D9.12	1.18813	-2.15132	7.2076	0.00725956	0.0501402
F45D3.11	3.89539	-3.8713	7.14682	0.00750969	0.0515284
M28.2	3.8954	-3.8713	7.14622	0.00751221	0.0515288
F16B12.1	-1.49251	-2.46709	7.11995	0.00762308	0.0521528
H39E23.3	1.22996	-1.76893	7.0993	0.0077114	0.052654
F33E11.7	-1.74335	-2.78891	7.09422	0.0077333	0.0527692
Y51H4A.22	2.47772	-3.25833	7.045	0.0079487	0.0539057
C18G1.6	-1.66663	-2.37398	7.0424	0.00796022	0.0539532
col-151	2.47793	-3.25833	7.04168	0.00796344	0.0539532
F11A6.15	-1.26036	-2.25847	7.03397	0.00799777	0.0541334
nep-16	-1.22559	-2.00474	7.03259	0.00800394	0.0541577
K11E4.1	1.21935	-1.85011	7.02956	0.00801752	0.0542145
ZK262.19	4.14892	-3.78883	7.0247	0.00803931	0.0543269
srw-69	4.14892	-3.78883	7.02379	0.00804337	0.0543368
ZC395.4	1.05706	-1.87118	7.01308	0.00809162	0.0546276
grd-15	1.42483	-2.49929	6.99767	0.00816157	0.0549582
K06A1.2	1.39904	-2.40419	6.99515	0.00817308	0.0550004
str-146	2.00669	-2.9587	6.99011	0.00819612	0.0551024
M153.5	-2.9589	-3.3739	6.9552	0.00835761	0.0559549
C44C1.6	1.06802	-1.58369	6.94681	0.00839688	0.0561103
Y43F8C.11	1.27296	-2.10075	6.94344	0.00841274	0.0561626
linc-72	-1.27575	-2.15148	6.88714	0.00868178	0.0573923
F56B6.6	-1.98734	-3.10085	6.86935	0.00876867	0.0578208
C52B11.4	-2.39441	-3.20402	6.84007	0.00891355	0.0586655
F39H12.2	-1.26001	-2.25851	6.83776	0.00892506	0.0587228
W10G6.5	3.88935	-3.87133	6.82815	0.00897323	0.0589657
C25F9.12	1.19905	-1.61895	6.80796	0.00907522	0.059524
clec-127	3.89193	-3.87132	6.80258	0.00910261	0.0596477
R05D8.9	-2.38801	-3.20403	6.78714	0.00918167	0.0601094
W07G4.1	-4.38658	-3.63699	6.77939	0.00922162	0.0602329
F28A10.3	3.90573	-3.87128	6.73531	0.00945226	0.0614206
C25H3.16	2.70017	-3.56644	6.72537	0.00950513	0.0617259
C34F11.1	1.69472	-2.60121	6.70148	0.00963328	0.0624228
F47B8.5	-1.61831	-2.53268	6.69756	0.0096545	0.0625023
fbxa-71	1.01788	-1.89263	6.68993	0.0096959	0.0627078
R07B1.6	1.87424	-2.82944	6.68653	0.00971444	0.0627741
ZK813.6	-1.79849	-2.95885	6.66489	0.00983309	0.0633846
K02A6.2	2.09533	-3.15133	6.65208	0.00990404	0.0637048
linc-169	1.36972	-2.3149	6.58035	0.0103111	0.0657182
F53A9.3	-4.02663	-3.78894	6.57856	0.0103214	0.0657441
R08B4.5	1.32473	-1.85007	6.56954	0.0103738	0.0659979
nstp-8	2.35784	-3.31491	6.56798	0.010383	0.066036
C49A1.1	-4.03182	-3.78893	6.56451	0.0104032	0.0661045
H12D21.5	1.25215	-2.28631	6.56313	0.0104113	0.066136
spp-7	-2.33016	-2.91453	6.55698	0.0104474	0.0662446
Y46E12BR.1	1.02949	-1.71083	6.53776	0.0105608	0.0668224
try-9	-1.81019	-2.74936	6.52684	0.0106258	0.0671731
C18A11.4	1.13961	-2.17735	6.52118	0.0106597	0.0673669
Y55D5A.2	-2.07242	-3.05201	6.48777	0.0108619	0.0683155
Y73F8A.15	1.06017	-1.87115	6.48041	0.010907	0.0685319
C38C10.3	1.03215	-1.49939	6.44405	0.0111325	0.069457
anr-51	-3.79191	-3.87136	6.43783	0.0111715	0.0696082
srx-1	-3.79191	-3.87136	6.43748	0.0111737	0.0696082
F49H12.7	1.00802	-1.56638	6.42944	0.0112244	0.0698409
T02H6.7	1.05049	-2.00455	6.41826	0.0112953	0.0701364
lgc-54	-1.10628	-2.07625	6.3883	0.0114875	0.0711261
F26D11.2	1.1849	-2.1514	6.36157	0.0116618	0.0718382
C25E10.7	1.2757	-1.89247	6.35189	0.0117256	0.072125
ZK783.6	1.31972	-2.34397	6.34956	0.0117411	0.0721566
Y41C4A.18	1.17786	-2.07606	6.34661	0.0117606	0.0722341
srx-4	-4.05978	-3.78888	6.30696	0.0120265	0.0735444
F10F2.15	3.87755	-3.87134	6.29778	0.0120889	0.0737969
Y50E8A.10	1.36137	-2.53246	6.29466	0.0121102	0.0738625
fbxa-73	2.09266	-3.15137	6.28829	0.0121539	0.074064
ptr-17	1.0912	-2.05181	6.25832	0.0123612	0.0751744
F56A11.7	3.91696	-3.87127	6.21555	0.0126633	0.076497
T28D9.12	3.91698	-3.87127	6.21463	0.0126698	0.076497
F42A9.17	1.7263	-2.74917	6.17125	0.0129842	0.0780805
K01A2.4	2.22957	-3.37377	6.16361	0.0130405	0.0783289
dhs-15	-2.1597	-3.31501	6.16081	0.0130611	0.0783802
F29G9.1	-1.28261	-2.15168	6.16042	0.013064	0.0783802
F14H3.15	-3.7857	-3.87139	6.15471	0.0131063	0.0785891
Y14H12A.4	2.22937	-3.37377	6.15411	0.0131107	0.078593
ZK418.3	-3.78568	-3.87139	6.15277	0.0131206	0.0786301
F14F9.6	1.63321	-2.78879	6.11708	0.0133882	0.0799687
W06H8.17	-3.79605	-3.87136	6.07219	0.0137327	0.0814018
sru-45	-3.79605	-3.87136	6.07147	0.0137383	0.0814018
W06H8.12	-3.79605	-3.87136	6.07145	0.0137384	0.0814018
Y59H11AM.4	1.17666	-2.00439	6.0684	0.0137622	0.0814964
C43E11.5	1.02483	-1.06409	6.06692	0.0137737	0.0815187
oac-52	1.30526	-2.0761	6.04107	0.0139768	0.0824185
ZK546.19	-1.30535	-2.05195	6.02635	0.0140939	0.0830154
F25H2.16	-1.05228	-2.02822	6.001	0.0142977	0.0838862
Y47D3B.3	-2.81942	-3.43527	5.97335	0.0145237	0.0849978
ZC196.2	-1.16623	-2.12602	5.96699	0.0145761	0.0852533
nhr-239	-1.88345	-3.15151	5.96488	0.0145936	0.0852641
ttx-3	1.38054	-2.31475	5.94871	0.014728	0.0857628
cyp-13A11	-2.38558	-3.20399	5.91992	0.0149707	0.0869103
B0507.4	-3.0573	-3.31508	5.91011	0.0150542	0.0872746
col-177	1.08969	-2.20379	5.86048	0.0154845	0.0890552
ZK1098.9	1.30268	-2.25836	5.84568	0.0156153	0.0896109
W03B1.9	2.36221	-3.31489	5.84004	0.0156654	0.0897755
T19C4.24	-1.4976	-2.74944	5.83507	0.0157098	0.0899689
T05A10.6	1.23542	-2.20391	5.82995	0.0157556	0.0901345
dos-3	2.02584	-2.95861	5.82966	0.0157582	0.0901345
F37A8.1	1.05098	-1.8712	5.82527	0.0157976	0.0902859
K03H9.3	1.01246	-1.95878	5.80543	0.0159768	0.0910726
ZK816.4	-4.06737	-3.78887	5.7926	0.0160938	0.0915548
sra-13	-4.0567	-3.78889	5.78808	0.0161352	0.0916908
Y108F1.5	-2.67088	-3.49946	5.75879	0.0164064	0.0928595
W08F4.12	-1.1588	-2.315	5.74626	0.0165238	0.0933884
F20D6.1	3.86394	-3.87135	5.74216	0.0165624	0.0935159
F44G3.10	-1.13096	-1.71098	5.71435	0.0168268	0.0946859
bah-1	-1.02154	-1.76898	5.71098	0.0168591	0.0947483
K07D4.6	-1.43958	-2.37397	5.69179	0.0170445	0.0954864
C04C3.14	-1.82949	-2.74944	5.68426	0.0171178	0.0957895
F09C6.12	1.97522	-3.2039	5.68305	0.0171296	0.0958097
F16C3.4	1.50271	-2.71075	5.66504	0.0173063	0.0965148
Y53F4B.24	1.13517	-2.02798	5.64854	0.0174699	0.097143
Y47H9A.4	-3.77861	-3.8714	5.6451	0.0175042	0.0972307
F55G1.20	-3.7786	-3.8714	5.64451	0.0175101	0.0972375
W08E12.6	-1.15867	-2.05198	5.60113	0.0179489	0.0989667
Y116F11B.7	1.78097	-2.71091	5.5984	0.0179769	0.0990689
C32D5.4	1.06671	-1.48315	5.5922	0.0180406	0.0993417
K01A6.5	-3.80883	-3.87134	5.59143	0.0180486	0.0993596
T21D11.1	-1.70547	-3.00464	5.59075	0.0180556	0.0993602
C54E10.11	2.6921	-3.56649	5.58953	0.0180681	0.0993828
F56D6.14	1.81962	-2.87117	5.58587	0.018106	0.099523

## Sheet: WB Pathway analysis
Term	Expected	Observed	Enrichment Fold Change	P value	Q value
biological process involved in interspecies interaction between organisms GO:0044419	8.1	37	4.6	5.8e-15	1.8e-12
immune system process GO:0002376	6	25	4.2	5.9e-10	3.6e-08
response to biotic stimulus GO:0009607	8.1	37	4.6	5.8e-15	1.8e-12
defense response GO:0006952	8.1	37	4.6	6.2e-15	1.8e-12
defense response to Gram-positive bacterium GO:0050830	1.4	6	4.3	0.00053	0.0097
response to topologically incorrect protein GO:0035966	3.9	12	3	0.00019	0.004
IRE1-mediated unfolded protein response GO:0036498	2.3	10	4.4	2e-05	0.00062
response to xenobiotic stimulus GO:0009410	1.1	5	4.4	0.00099	0.014
lipid catabolic process GO:0016042	3	9	3	0.00083	0.013
organic acid metabolic process GO:0006082	8.7	18	2.1	0.0015	0.021

## Sheet: WormCat GSEA 
	Wormbase.ID	Sequence.ID	Category.1	Category.2	Category.3	Automated.Description	FEATURE_NAME	CTF_VS-Ctrl.logFC	Ctrl-VS-CtOE.logCPM	Ctrl-VS-CtOE.LR	Ctrl-VS-CtOE.PValue	Ctrl-VS-CtOE.FDR			Pseudogene, Non-coding RNA were removed in Figure 4 presentation
18	WBGene00000864	F59H6.7	Cell cycle	Cell cycle: cyclin	Cell cycle: cyclin	cya-2 is an ortholog of human CCNA1 (cyclin A1), CCNA2 (cyclin A2), and CNTD2\; human CCNA2 exhibits protein domain specific binding activity and protein kinase binding activity.	cya-2	1.35162	-0.829686	17.0913	3.56253e-05	0.000550905
563	WBGene00022162	Y71G12B.27	Cell cycle	Cell cycle: unassigned	Cell cycle: unassigned	Y71G12B.27 is an ortholog of human CKS2\; is predicted to have cyclin-dependent protein serine\/threonine kinase regulator activity and kinase activity.	Y71G12B.27	-1.04506	-0.244265	14.092	0.000174084	0.00224776
626	WBGene00045306	ZC250.5	Chaperone	Chaperone: cyclophilin	Chaperone: cyclophilin	ZC250.5 is predicted to have peptidyl-prolyl cis-trans isomerase activity.	ZC250.5	-1.4497	-1.85009	7.98424	0.00471864	0.0362304
19	WBGene00000893	ZC250.1	Chaperone	Chaperone: cyclophilin	Chaperone: cyclophilin	cyn-17 is predicted to have peptidyl-prolyl cis-trans isomerase activity.	cyn-17	1.65878	-1.49979	14.0938	0.000173913	0.00224694
184	WBGene00009710	F44G3.10	Cytoskeleton	Cytoskeleton: claudin	Cytoskeleton: claudin	F44G3.10 is involved in innate immune response.	F44G3.10	1.13096	-1.71098	5.71435	0.0168268	0.0946859
149	WBGene00008631	F10A3.1	Cytoskeleton	Cytoskeleton: claudin	Cytoskeleton: claudin	F10A3.1 is enriched in the AVA, the body wall muscle cell, and the intestine based on tiling array and microarray studies\; is affected by several genes including hsf-1, eat-2, and lin-35 based on microarray, RNA-seq, and tiling array studies\; is affected by five chemicals including D-glucose, Atrazine, and Humic Substances based on RNA-seq and microarray studies\; is predicted to encode a prote…	F10A3.1	4.03639	-3.78892	7.84824	0.00508703	0.0383981
434	WBGene00018202	F39F10.2	Cytoskeleton	Cytoskeleton: microtubule	Cytoskeleton: microtubule: tau tubulin kinase	F39F10.2 is an ortholog of human CTD-2116N17.1, TTBK1 (tau tubulin kinase 1), and TTBK2\; is predicted to have ATP binding activity and protein serine\/threonine kinase activity.	F39F10.2	-1.83234	-2.15135	11.4665	0.000708633	0.007562
116	WBGene00007563	C14A4.13	Cytoskeleton	Cytoskeleton: microtubule	Cytoskeleton: microtubule: tau tubulin kinase	C14A4.13 is an ortholog of human CTD-2116N17.1, TTBK1 (tau tubulin kinase 1), and TTBK2\; is predicted to have ATP binding activity and protein kinase activity.	C14A4.13	-1.7004	-1.30026	26.4766	2.66749e-07	6.46644e-06
455	WBGene00018839	F54H5.2	Cytoskeleton	Cytoskeleton: microtubule	Cytoskeleton: microtubule: tau tubulin kinase	F54H5.2 is an ortholog of human TTBK1 (tau tubulin kinase 1) and TTBK2\; is predicted to have ATP binding activity and protein kinase activity\; human orthologs of this gene are implicated in spinocerebellar ataxia type 11.	F54H5.2	-1.48673	-2.46689	7.75373	0.00536019	0.0399707
346	WBGene00015629	C09B9.4	Cytoskeleton	Cytoskeleton: microtubule	Cytoskeleton: microtubule: tau tubulin kinase	C09B9.4 is an ortholog of human CTD-2116N17.1, TTBK1 (tau tubulin kinase 1), and TTBK2\; is predicted to have ATP binding activity and protein kinase activity.	C09B9.4	-1.0068	-0.434839	19.4471	1.03424e-05	0.000182091
271	WBGene00012425	Y10G11A.3	Cytoskeleton	Cytoskeleton: motor protein	Cytoskeleton: motor protein: dynein	dlc-4 is an ortholog of human DYNLL2 (dynein light chain LC8-type 2)\; is predicted to have motor activity.	dlc-4	2.17533	-3.0047	8.75306	0.00309083	0.025904
270	WBGene00012379	Y1A5A.1	Cytoskeleton	Cytoskeleton: paxillin	Cytoskeleton: paxillin	Y1A5A.1 is an ortholog of human PXN (paxillin), LPXN (leupaxin), and LMO4 (LIM domain only 4)\; is predicted to have metal ion binding activity.	Y1A5A.1	-1.16991	-1.93632	7.28751	0.00694358	0.0485981
91	WBGene00006589	T08B1.2	Cytoskeleton	Cytoskeleton: unassigned	Cytoskeleton: unassigned	tnt-4 is an ortholog of human TNNT1, TNNT2 (troponin T2, cardiac type), and TNNT3 (troponin T3, fast skeletal type)\; is involved in several processes, including muscle contraction, nematode larval development, and pharyngeal gland morphogenesis.	tnt-4	-1.00723	1.11578	27.8739	1.29485e-07	3.29111e-06
367	WBGene00016106	C25F6.7	Cytoskeleton	Cytoskeleton: unassigned	Cytoskeleton: unassigned	C25F6.7 is an ortholog of human ITM2A (integral membrane protein 2A), ITM2B (integral membrane protein 2B), and ITM2C (integral membrane protein 2C)\; human orthologs of this gene are implicated in ITM2B-related cerebral amyloid angiopathy 1 and ITM2B-related cerebral amyloid angiopathy 2\; human ITM2C exhibits amyloid-beta binding activity.	C25F6.7	1.11411	-0.769203	17.3765	3.06588e-05	0.000484099
242	WBGene00011219	R10E11.7	Development	Development: general	Development: general	srxa-10 is enriched in the nervous system and the retrovesicular ganglion based on microarray studies\; is affected by several genes including sir-2.1, pgl-1, and glh-1 based on tiling array, RNA-seq, and microarray studies\; is affected by multi-walled carbon nanotube and adsorbable organic bromine compound based on RNA-seq and microarray studies\; is predicted to encode a protein with the follo…	srxa-10	-4.52851	-3.63684	9.99874	0.00156647	0.0146705
136	WBGene00008068	C43D7.5	Development	Development: somatic	Development: somatic	sdz-6 is involved in gastrulation.	sdz-6	-1.89251	0.327324	64.7527	8.49116e-16	4.91854e-14
305	WBGene00013452	Y67A10A.3	Development	Development: somatic	Development: somatic	Y67A10A.3 is enriched in the male based on RNA-seq studies\; is affected by several genes including eat-2, pgl-1, and aak-2 based on microarray, RNA-seq, and tiling array studies\; is affected by nine chemicals including hydrogen sulfide, methylmercuric chloride, and Tunicamycin based on microarray and RNA-seq studies\; is predicted to encode a protein with the following domains: Domain of unknow…	Y67A10A.3	-1.05584	-0.881816	10.6358	0.00110919	0.010997
95	WBGene00006947	ZK1290.12	Development	Development: somatic	Development: somatic	wrt-1 is predicted to have peptidase activity\; is expressed in the hyp10, the hyp6, the hyp7 syncytium, the hyp8, and the hyp9.	wrt-1	2.3958	0.302233	107.093	4.24679e-25	4.12273e-23
400	WBGene00017233	F07G11.9	Extracellular material	Extracellular material: chitinase	Extracellular material: chitinase	lmd-4 is predicted to have chitin binding activity and hydrolase activity, acting on glycosyl bonds.	lmd-4	-2.07038	-0.358132	48.3089	3.641e-12	1.53618e-10
109	WBGene00007425	C08B6.4	Extracellular material	Extracellular material: chitinase	Extracellular material: chitinase	C08B6.4 is predicted to have chitinase activity\; is expressed in amphid neurons and the hypodermis.	C08B6.4	1.2298	-2.00482	7.70321	0.00551226	0.0408377
312	WBGene00013602	Y87G2A.16	Extracellular material	Extracellular material: chondroitin sulfotransferase	Extracellular material: chondroitin sulfotransferase	Y87G2A.16 is predicted to have chondroitin 4-sulfotransferase activity.	Y87G2A.16	1.11297	-1.65521	7.76458	0.00532806	0.039802
15	WBGene00000756	F02D10.1	Extracellular material	Extracellular material: collagen	Extracellular material: collagen	col-183 is predicted to be a structural constituent of cuticle.	col-183	-2.92729	-1.16396	63.8181	1.36452e-15	7.88228e-14
12	WBGene00000724	AC3.6	Extracellular material	Extracellular material: collagen	Extracellular material: collagen	col-151 is an ortholog of human SFTPD (surfactant protein D)\; is predicted to be a structural constituent of cuticle.	col-151	-2.47793	-3.25833	7.04168	0.00796344	0.0539532
10	WBGene00000617	T13B5.4	Extracellular material	Extracellular material: collagen	Extracellular material: collagen	col-40 is an ortholog of human MARCO (macrophage receptor with collagenous structure)\; is predicted to be a structural constituent of cuticle.	col-40	-1.51821	-1.41943	17.9591	2.25707e-05	0.000364065
14	WBGene00000750	F59F3.2	Extracellular material	Extracellular material: collagen	Extracellular material: collagen	col-177 is affected by several genes including daf-16, skn-1, and daf-12 based on RNA-seq and microarray studies\; is affected by four chemicals including D-glucose, Zidovudine, and Sodium Chloride based on RNA-seq and microarray studies\; is predicted to encode a protein with the following domain: Collagen triple helix repeat.	col-177	-1.08969	-2.20379	5.86048	0.0154845	0.0890552
51	WBGene00003057	ZK836.1	Extracellular material	Extracellular material: collagen	Extracellular material: collagen	lon-3 is an ortholog of human COLQ\; is predicted to be a structural constituent of collagen and cuticulin-based cuticle\; is involved in body morphogenesis and negative regulation of growth\; localizes to the annuli extracellular matrix\; is expressed in several tissues, including the H1L.a, the H1L.ap, the H1L.app, the epithelial system, and the hyp7 precursor cell.	lon-3	1.05609	0.791545	35.9953	1.97795e-09	6.24634e-08
3	WBGene00000251	C09G5.6	Extracellular material	Extracellular material: collagen	Extracellular material: collagen	bli-1 is an ortholog of human COL24A1 (collagen type XXIV alpha 1 chain) and SFTPD (surfactant protein D)\; is predicted to be a structural constituent of collagen and cuticulin-based cuticle\; is involved in cuticle development involved in collagen and cuticulin-based cuticle molting cycle\; localizes to the medial layer of collagen and cuticulin-based cuticle extracellular matrix\; is expressed…	bli-1	1.29829	0.559981	53.8075	2.21127e-13	1.04669e-11
11	WBGene00000650	ZK1248.2	Extracellular material	Extracellular material: collagen	Extracellular material: collagen	col-74 is an ortholog of human COLQ\; is predicted to be a structural constituent of cuticle.	col-74	4.08166	-1.12634	59.0952	1.50227e-14	7.93476e-13
13	WBGene00000738	F14H12.1	Extracellular material	Extracellular material: collagen	Extracellular material: collagen	col-165 is an ortholog of human COL5A1 (collagen type V alpha 1 chain), MARCO, and COL11A1 (collagen type XI alpha 1 chain)\; is predicted to be a structural constituent of cuticle.	col-165	4.6894	-0.851078	90.8846	1.52302e-21	1.2524e-19
195	WBGene00009983	F53F1.5	Extracellular material	Extracellular material: cuticlin	Extracellular material: cuticlin	cut-2 is predicted to be a structural constituent of cuticle.	cut-2	1.10659	1.5998	71.9078	2.25493e-17	1.44157e-15
299	WBGene00013180	Y53H1B.1	Extracellular material	Extracellular material: cuticlin	Extracellular material: cuticlin	cutl-10 is expressed in the posterior gonad arm\; is predicted to encode a protein with the following domain: Zona pellucida domain.	cutl-10	1.22468	1.91292	87.5681	8.14267e-21	6.46756e-19
320	WBGene00013960	ZK265.8	Extracellular material	Extracellular material: cuticlin	Extracellular material: cuticlin	cutl-8 is enriched in the PLM based on RNA-seq studies\; is affected by several genes including daf-16, daf-12, and lin-4 based on microarray and RNA-seq studies\; is affected by nine chemicals including multi-walled carbon nanotube, stavudine, and Zidovudine based on RNA-seq and microarray studies\; is predicted to encode a protein with the following domain: Zona pellucida domain.	cutl-8	1.33676	-2.02829	7.94044	0.00483422	0.0369419
17	WBGene00000853	M142.2	Extracellular material	Extracellular material: cuticlin	Extracellular material: cuticlin	cut-6 localizes to the alae of collagen and cuticulin-based cuticle extracellular matrix\; is expressed in the hypodermis.	cut-6	1.40889	-1.40455	12.9682	0.000316818	0.00379352
237	WBGene00011104	R07E3.3	Extracellular material	Extracellular material: cuticlin	Extracellular material: cuticlin	cut-5 is expressed in the seam cell\; is predicted to encode a protein with the following domain: Zona pellucida domain.	cut-5	1.76436	-1.58394	21.036	4.50739e-06	8.62368e-05
160	WBGene00009041	F22B5.3	Extracellular material	Extracellular material: cuticlin	Extracellular material: cuticlin	cut-3 is enriched in the DA neuron, the VA neuron, the germline precursor cell, the hypodermis, and the male based on tiling array, RNA-seq, and microarray studies\; is affected by several genes including daf-16, daf-2, and age-1 based on microarray and RNA-seq studies\; is affected by fifteen chemicals including 1-methylnicotinamide, methylmercuric chloride, and Rotenone based on RNA-seq and mic…	cut-3	3.63696	-0.62881	95.7965	1.27318e-22	1.08969e-20
124	WBGene00007768	C27C7.5	Extracellular material	Extracellular material: galectin	Extracellular material: galectin	C27C7.5 is an ortholog of human LGALS2 (galectin 2), LGALS1, and LGALS14 (galectin 14)\; is predicted to have carbohydrate binding activity.	C27C7.5	-4.50917	-3.63688	9.10241	0.00255273	0.0220917
613	WBGene00044623	T23F2.1	Extracellular material	Extracellular material: PGI	Extracellular material: PGI	bus-8 is an ortholog of human ALG2 (ALG2, alpha-1,3\/1,6-mannosyltransferase)\; is predicted to have transferase activity\; is expressed in the seam cell.	bus-8	1.2324	0.122651	32.686	1.08315e-08	3.19895e-07
139	WBGene00008256	C52A11.2	Globin	Globin	Globin	glb-12 is predicted to have several functions, including heme binding activity, metal ion binding activity, and oxygen binding activity\; is expressed in several tissues, including the nervous system and the reproductive system.	glb-12	1.74407	-2.78893	7.62747	0.00574857	0.0422509
450	WBGene00018696	F52E1.8	Lysosome	Lysosome: acid phosphatase	Lysosome: acid phosphatase	pho-6 is an ortholog of human ACP2 (acid phosphatase 2, lysosomal), ACP4 (acid phosphatase 4), and ACPP (acid phosphatase, prostate)\; human ACPP exhibits phosphatase activity and protein homodimerization activity.	pho-6	-2.39613	1.92902	234.213	7.1871e-53	1.4353e-50
211	WBGene00010411	H25K10.1	Lysosome	Lysosome: acid phosphatase	Lysosome: acid phosphatase	H25K10.1 is an ortholog of human ACP7\; is predicted to have acid phosphatase activity and metal ion binding activity.	H25K10.1	3.3372	1.206	333.09	2.04115e-74	5.94455e-72
53	WBGene00003468	ZK354.4	Major sperm protein	Major sperm protein	Major sperm protein	msp-113 is expressed in the reproductive system\; is predicted to encode a protein with the following domains: Major sperm protein (MSP) domain, PapD-like superfamily, and Immunoglobulin-like fold.	msp-113	-1.12118	-0.969945	11.0354	0.000893872	0.00923785
161	WBGene00009048	F22B8.6	Metabolism	Metabolism: 1CC	Metabolism: 1CC: transsulfuration	cth-1 is an ortholog of human CTH\; is predicted to have lyase activity and pyridoxal phosphate binding activity\; human orthologs of this gene are implicated in cystathioninuria.	cth-1	2.36481	4.23374	917.503	1.53763e-201	1.79125e-198
562	WBGene00022076	Y69A2AR.5	Metabolism	Metabolism: amino acid	Metabolism: amino acid: breakdown	daao-1 is an ortholog of human dao\; exhibits D-amino-acid oxidase activity\; is involved in oxidation-reduction process\; is expressed in the intestinal cell\; human orthologs of this gene are implicated in schizophrenia.	daao-1	1.47309	3.33203	330.912	6.08416e-74	1.74765e-71
288	WBGene00012855	Y44A6D.5	Metabolism	Metabolism: amino acid	Metabolism: amino acid: synthesis	Y44A6D.5 is an ortholog of human BCAT1 and BCAT2 (branched chain amino acid transaminase 2)\; is predicted to have L-isoleucine transaminase activity, L-leucine transaminase activity, and L-valine transaminase activity.	Y44A6D.5	-1.06142	-0.419645	10.357	0.00128983	0.0124638
222	WBGene00010716	K08E3.5	Metabolism	Metabolism: carbohydrate	Metabolism: carbohydrate	K08E3.5 is an ortholog of human UGP2\; is predicted to have UTP:glucose-1-phosphate uridylyltransferase activity\; localizes to the endoplasmic reticulum, sarcomere, and striated muscle dense body\; is expressed in the body wall musculature, the hypodermis, and the intestine.	lge-1	-1.47282	-2.25821	7.50531	0.00615174	0.0443895
92	WBGene00006611	C23H3.7	Metabolism	Metabolism: carbohydrate	Metabolism: carbohydrate	tre-5 is an ortholog of human TREH (trehalase)\; is predicted to have alpha,alpha-trehalase activity\; is expressed in the head and the hypodermis.	tre-5	-1.26518	1.48392	61.679	4.04266e-15	2.24673e-13
470	WBGene00019154	H04M03.4	Metabolism	Metabolism: carbohydrate	Metabolism: carbohydrate	glf-1 is an ortholog of human Ppox\; exhibits UDP-galactopyranose mutase activity\; is involved in cellular polysaccharide biosynthetic process\; localizes to the cytoplasm\; is expressed in the hypodermis, the muscle cell, and the nervous system.	glf-1	1.66401	0.757271	67.3732	2.24687e-16	1.34999e-14
183	WBGene00009706	F44G3.2	Metabolism	Metabolism: creatine kinase	Metabolism: creatine kinase	argk-1 is an ortholog of human CKMT1B, CKB, and CKM\; is predicted to have ATP binding activity and kinase activity\; is expressed in the IL socket cell and the OL socket cell.	F44G3.2	4.42241	2.26994	750.304	3.44625e-165	3.61322e-162
112	WBGene00007517	C11E4.2	Metabolism	Metabolism: glutathione	Metabolism: glutathione	gpx-3 is an ortholog of human GPX3 (glutathione peroxidase 3) and GPX6 (glutathione peroxidase 6)\; is predicted to have glutathione peroxidase activity.	gpx-3	-1.82433	-0.768593	33.0247	9.09964e-09	2.71037e-07
171	WBGene00009334	F32D8.12	Metabolism	Metabolism: glycolysis	Metabolism: glycolysis	F32D8.12 is an ortholog of human LDHD\; is predicted to have flavin adenine dinucleotide binding activity and oxidoreductase activity.	F32D8.12	1.02244	5.13474	395.755	4.62315e-88	1.70075e-85
174	WBGene00009453	F36A2.3	Metabolism	Metabolism: glycolysis	Metabolism: glycolysis	F36A2.3 is predicted to have oxidoreductase activity.	F36A2.3	1.08056	5.46057	549.377	1.71971e-121	1.06061e-118
45	WBGene00002103	ZK84.7	Metabolism	Metabolism: insulin	Metabolism: insulin	ins-20 is predicted to have hormone activity\; is expressed in head neurons and sensory neurons.	ins-20	-2.48195	-0.565871	79.6126	4.555e-19	3.28226e-17
44	WBGene00002087	ZK75.1	Metabolism	Metabolism: insulin	Metabolism: insulin	ins-4 is predicted to have hormone activity\; is involved in dauer larval development, negative regulation of dauer entry, and regulation of synaptic growth at neuromuscular junction\; is expressed in several tissues, including the alimentary system, the coelomocyte, the head, the nervous system, and the reproductive system.	ins-4	-1.69726	-0.396145	47.1879	6.44973e-12	2.65185e-10
46	WBGene00002109	ZC334.1	Metabolism	Metabolism: insulin	Metabolism: insulin	ins-26 is predicted to have hormone activity\; is expressed in several tissues, including the alimentary system, the coelomocyte, the head, the nervous system, and the tail.	ins-26	-1.21618	-1.85006	7.87683	0.00500722	0.0379508
492	WBGene00019644	K11D12.4	Metabolism	Metabolism: lipid	Metabolism: lipid: beta oxidation	cpt-4 is an ortholog of human CPT1A, CPT1B, and CPT1C\; is predicted to have transferase activity, transferring acyl groups.	cpt-4	-1.31249	1.88413	130.653	2.94944e-30	3.36124e-28
535	WBGene00020989	W03D8.8	Metabolism	Metabolism: lipid	Metabolism: lipid: beta oxidation	W03D8.8 is an ortholog of human ACOT1 (acyl-CoA thioesterase 1), ACOT4 (acyl-CoA thioesterase 4), and BAAT\; is predicted to have thiolester hydrolase activity.	W03D8.8	1.24984	2.73875	169.093	1.16747e-38	1.67676e-36
354	WBGene00015894	C17C3.12	Metabolism	Metabolism: lipid	Metabolism: lipid: beta oxidation	acdh-2 is an ortholog of human ACADSB (acyl-CoA dehydrogenase short\/branched chain)\; is predicted to have flavin adenine dinucleotide binding activity and oxidoreductase activity, acting on the CH-CH group of donors\; is expressed in the body wall musculature and the intestine.	acdh-2	2.05171	2.17405	302.952	7.49182e-68	1.93946e-65
391	WBGene00016943	C55B7.4	Metabolism	Metabolism: lipid	Metabolism: lipid: beta oxidation	acdh-1 is an ortholog of human ACADSB (acyl-CoA dehydrogenase short\/branched chain)\; is predicted to have flavin adenine dinucleotide binding activity and oxidoreductase activity, acting on the CH-CH group of donors\; is involved in defense response to Gram-negative bacterium and innate immune response\; is expressed in the E lineage cell.	acdh-1	3.80198	7.18391	9790.64	0	0
25	WBGene00001388	F15B9.2	Metabolism	Metabolism: lipid	Metabolism: lipid: binding	far-4 is predicted to have lipid binding activity.	far-4	-1.26162	0.442286	27.719	1.40279e-07	3.53973e-06
24	WBGene00001387	F15B9.1	Metabolism	Metabolism: lipid	Metabolism: lipid: binding	far-3 is predicted to have lipid binding activity\; is expressed in the hypodermis, the intestine, the male, and the vulva.	far-3	-1.21736	4.47666	228.651	1.17365e-51	2.27873e-49
218	WBGene00010505	K02D3.2	Metabolism	Metabolism: lipid	Metabolism: lipid: binding	K02D3.2 is an ortholog of human STARD4 (StAR related lipid transfer domain containing 4), STARD5 (StAR related lipid transfer domain containing 5), and STARD6 (StAR related lipid transfer domain containing 6)\; is predicted to have lipid binding activity.	K02D3.2	1.01525	-0.829954	11.1033	0.000861729	0.00896754
50	WBGene00002260	T22G5.6	Metabolism	Metabolism: lipid	Metabolism: lipid: binding	lbp-8 is an ortholog of human FABP3 (fatty acid binding protein 3), FABP4 (fatty acid binding protein 4), and FABP7 (fatty acid binding protein 7)\; is predicted to have lipid binding activity.	lbp-8	1.10605	-0.499968	14.0677	0.000176347	0.00227419
190	WBGene00009903	F49E12.10	Metabolism	Metabolism: lipid	Metabolism: lipid: fatty acid	F49E12.10 is an ortholog of human FAXDC2 (fatty acid hydroxylase domain containing 2)\; is predicted to have iron ion binding activity and oxidoreductase activity.	F49E12.10	-1.57912	-0.131903	32.1743	1.40941e-08	4.09903e-07
512	WBGene00020343	T08B1.6	Metabolism	Metabolism: lipid	Metabolism: lipid: fatty acid	acs-3 is an ortholog of human ACSL5 (acyl-CoA synthetase long chain 5)\; is predicted to have catalytic activity\; is expressed in several tissues, including the excretory cell, the head, the intestine, the seam cell, and the tail.	acs-3	-1.0213	2.27451	108.004	2.68197e-25	2.62796e-23
164	WBGene00009221	F28F8.2	Metabolism	Metabolism: lipid	Metabolism: lipid: fatty acid	acs-2 is an ortholog of human ACSF2 (acyl-CoA synthetase 2)\; is predicted to have catalytic activity\; is involved in fatty acid metabolic process\; localizes to the mitochondrion\; is expressed in the alimentary system, the digestive tract, the hypodermis, the muscular system, and the nervous system.	acs-2	1.56218	1.88589	138.3	6.266e-32	7.55125e-30
514	WBGene00020472	T13B5.5	Metabolism	Metabolism: lipid	Metabolism: lipid: lipase	lips-11 is predicted to have hydrolase activity.	lips-11	-2.27168	2.13091	348.007	1.15112e-77	3.54969e-75
481	WBGene00019376	K04A8.5	Metabolism	Metabolism: lipid	Metabolism: lipid: lipase	lipl-4 is an ortholog of human LIPJ (lipase J), LIPK (lipase K), and LIPF (lipase F, gastric type)\; exhibits triglyceride lipase activity\; is involved in determination of adult lifespan, positive regulation of macroautophagy, and triglyceride catabolic process\; localizes to the cytoplasm\; is expressed in the intestine and the seam cell\; human orthologs of this gene are implicated in autosoma…	lipl-4	-1.99326	0.608477	117.565	2.15875e-27	2.26334e-25
207	WBGene00010267	F58G1.5	Metabolism	Metabolism: lipid	Metabolism: lipid: lipase	lips-9 is predicted to have hydrolase activity.	lips-9	1.65413	-1.82971	14.7936	0.000119941	0.00162575
502	WBGene00020016	R11G11.14	Metabolism	Metabolism: lipid	Metabolism: lipid: lipase	lipl-3 is an ortholog of human LIPJ (lipase J), LIPK (lipase K), and LIPF (lipase F, gastric type)\; is predicted to have hydrolase activity, acting on ester bonds\; localizes to the lysosome\; human orthologs of this gene are implicated in autosomal recessive congenital ichthyosis 8 and lysosomal and lipase deficiency.	lipl-3	2.10395	-1.95908	18.9048	1.37404e-05	0.00023501
529	WBGene00020864	T27E4.6	Metabolism	Metabolism: lipid	Metabolism: lipid: o-acyl transferase	oac-50 is predicted to have transferase activity, transferring acyl groups.	oac-50	-1.96029	-1.3145	20.6892	5.40203e-06	0.000101229
533	WBGene00020977	W03B1.8	Metabolism	Metabolism: lipid	Metabolism: lipid: o-acyl transferase	oac-52 is predicted to have transferase activity, transferring acyl groups other than amino-acyl groups.	oac-52	-1.30526	-2.0761	6.04107	0.0139768	0.0824185
452	WBGene00018708	F52F10.4	Metabolism	Metabolism: lipid	Metabolism: lipid: o-acyl transferase	oac-32 is predicted to have transferase activity, transferring acyl groups other than amino-acyl groups.	oac-32	2.16854	-0.692628	49.8125	1.69161e-12	7.43429e-11
304	WBGene00013450	Y67A10A.1	Metabolism	Metabolism: lipid	Metabolism: lipid: o-acyl transferase	oac-56 is predicted to have transferase activity, transferring acyl groups other than amino-acyl groups.	oac-56	4.42925	-3.63693	10.4596	0.00122015	0.0119279
486	WBGene00019530	K08D10.7	Metabolism	Metabolism: lipid	Metabolism: lipid: phospholipid	scrm-8 is an ortholog of human PLSCR5 (phospholipid scramblase 5), PLSCR4 (phospholipid scramblase 4), and PLSCR1 (phospholipid scramblase 1)\; human PLSCR1 exhibits several functions, including SH3 domain binding activity, calcium ion binding activity, and signaling receptor binding activity.	scrm-8	-1.56814	-1.38877	17.2745	3.23497e-05	0.000505847
487	WBGene00019531	K08D10.8	Metabolism	Metabolism: lipid	Metabolism: lipid: phospholipid	scrm-5 is an ortholog of human PLSCR5 (phospholipid scramblase 5), PLSCR4 (phospholipid scramblase 4), and PLSCR1 (phospholipid scramblase 1)\; human PLSCR1 exhibits several functions, including SH3 domain binding activity, calcium ion binding activity, and signaling receptor binding activity.	scrm-5	-1.44599	-0.870833	23.5741	1.20193e-06	2.59827e-05
188	WBGene00009824	F47G4.3	Metabolism	Metabolism: lipid	Metabolism: lipid: phospholipid	gpdh-1 is an ortholog of human GPD1 and GPD1L\; is predicted to have glycerol-3-phosphate dehydrogenase (quinone) activity\; is expressed in the hypodermis and the intestine\; human orthologs of this gene are implicated in Brugada syndrome 2.	gpdh-1	1.40073	2.9259	175.887	3.8327e-40	5.74057e-38
405	WBGene00017429	F13D11.4	Metabolism	Metabolism: lipid	Metabolism: lipid: sterol	F13D11.4 is predicted to have 3-beta-hydroxy-delta5-steroid dehydrogenase activity.	F13D11.4	-1.25638	2.82323	194.768	2.89512e-44	4.74279e-42
22	WBGene00000988	F09E10.3	Metabolism	Metabolism: lipid	Metabolism: lipid: sterol	dhs-25 is an ortholog of human HSD17B8 (hydroxysteroid 17-beta dehydrogenase 8)\; human HSD17B8 exhibits NADH binding activity and oxidoreductase activity.	dhs-25	1.04648	5.41268	665.66	8.77668e-147	7.36153e-144
498	WBGene00019886	R05D8.9	Metabolism	Metabolism: lipid	Metabolism: lipid: sterol	R05D8.9 is an ortholog of human HSD17B14\; is predicted to encode a protein with the following domains: Short-chain dehydrogenase\/reductase SDR and NAD(P)-binding domain superfamily.	R05D8.9	2.38801	-3.20403	6.78714	0.00918167	0.0601094
26	WBGene00001424	F41G3.4	Metabolism	Metabolism: mitochondria	Metabolism: mitochondria: morphology	fis-1 is an ortholog of human FIS1 (fission, mitochondrial 1)\; localizes to the mitochondrial outer membrane.	fis-1	-1.21093	-1.45083	11.0106	0.000905938	0.00933036
169	WBGene00009313	F32B4.2	Metabolism	Metabolism: mitochondria	Metabolism: mitochondria: translocase	F32B4.2 is an ortholog of human TOMM20 (translocase of outer mitochondrial membrane 20) and TOMM20L\; human TOMM20 exhibits P-P-bond-hydrolysis-driven protein transmembrane transporter activity and unfolded protein binding activity.	F32B4.2	-1.33652	-0.981331	15.0004	0.000107491	0.00147705
278	WBGene00012608	Y38F1A.6	Metabolism	Metabolism: mitochondria	Metabolism: mitochondria: unassigned	hphd-1 is an ortholog of human ADHFE1 (alcohol dehydrogenase, iron containing 1)\; is predicted to have hydroxyacid-oxoacid transhydrogenase activity\; is expressed in several tissues, including the alimentary system, the hypodermis, the muscular system, and the reproductive system.	Y38F1A.6	1.28402	6.90748	1895.11	0	0
21	WBGene00000986	R08H2.1	Metabolism	Metabolism: short chain dehydrogenase	Metabolism: short chain dehydrogenase	dhs-23 is an ortholog of human HSD17B14\; is expressed in the head, the hypodermis, and the intestine\; is predicted to encode a protein with the following domains: Short-chain dehydrogenase\/reductase SDR and NAD(P)-binding domain superfamily.	dhs-23	-1.50657	-0.335963	24.4071	7.79791e-07	1.74508e-05
396	WBGene00017060	D2063.1	Metabolism	Metabolism: short chain dehydrogenase	Metabolism: short chain dehydrogenase	D2063.1 is predicted to have metal ion binding activity and oxidoreductase activity\; localizes to the striated muscle dense body.	D2063.1	-1.27148	-0.138034	34.8602	3.54247e-09	1.09399e-07
158	WBGene00008985	F20G2.1	Metabolism	Metabolism: short chain dehydrogenase	Metabolism: short chain dehydrogenase	F20G2.1 is enriched in the intestine based on RNA-seq studies\; is affected by several genes including daf-16, glp-1, and age-1 based on microarray, tiling array, and RNA-seq studies\; is affected by fourteen chemicals including Heme, tryptophan, and Rotenone based on microarray and RNA-seq studies\; is predicted to encode a protein with the following domains: Short-chain dehydrogenase\/reductase…	F20G2.1	1.02325	-0.861058	14.178	0.0001663	0.00215656
20	WBGene00000978	R05D8.10	Metabolism	Metabolism: short chain dehydrogenase	Metabolism: short chain dehydrogenase	dhs-15 is an ortholog of human HSD17B14\; is predicted to encode a protein with the following domains: Short-chain dehydrogenase\/reductase SDR and NAD(P)-binding domain superfamily.	dhs-15	2.1597	-3.31501	6.16081	0.0130611	0.0783802
209	WBGene00010380	H12D21.4	Metabolism	Metabolism: unassigned	Metabolism: unassigned	mpst-2 is an ortholog of human MPST and tst\; is predicted to have transferase activity.	mpst-2	-3.39072	-0.902772	86.6826	1.27412e-20	1.00819e-18
60	WBGene00003906	W03G9.6	Metabolism	Metabolism: unassigned	Metabolism: unassigned	paf-1 is an ortholog of human PAFAH2 and PLA2G7 (phospholipase A2 group VII)\; exhibits 1-alkyl-2-acetylglycerophosphocholine esterase activity\; is involved in lipid catabolic process.	paf-1	-1.70452	-2.2307	12.4587	0.000416048	0.00478558
447	WBGene00018640	F49E10.2	Metabolism	Metabolism: unassigned	Metabolism: unassigned	F49E10.2 is an ortholog of human BCO1, BCO2, and RPE65\; is predicted to have metal ion binding activity and oxidoreductase activity, acting on single donors with incorporation of molecular oxygen, incorporation of two atoms of oxygen.	F49E10.2	1.63762	-1.13912	20.955	4.70195e-06	8.94693e-05
196	WBGene00010046	F54D1.1	mRNA functions	mRNA functions: binding	mRNA functions: binding: KH	F54D1.1 is an ortholog of human QKI\; is predicted to have RNA binding activity.	F54D1.1	-1.03639	-0.442815	13.9179	0.00019097	0.00244621
570	WBGene00022433	Y108F1.5	mRNA functions	mRNA functions: processing	mRNA functions: processing: helicase	Y108F1.5 is an ortholog of human DHX35 (DEAH-box helicase 35)\; is predicted to have helicase activity.	Y108F1.5	2.67088	-3.49946	5.75879	0.0164064	0.0928595
494	WBGene00019779	M60.2	mRNA functions	mRNA functions: processing	mRNA functions: processing: nuclease	endu-2 is an ortholog of human ENDOU (endonuclease, poly(U) specific)\; is predicted to have endoribonuclease activity\; is involved in defense response to Gram-negative bacterium and innate immune response.	M60.2	-1.30109	6.01864	1109.1	3.47894e-243	4.86332e-240
134	WBGene00008001	NA	NA	NA	NA	NA	C38C10.3	-1.03215	-1.49939	6.44405	0.0111325	0.069457
612	WBGene00044621	NA	NA	NA	NA	NA	F53B1.4	1.06563	0.35768	29.4377	5.7742e-08	1.55429e-06
58	WBGene00003770	F30H5.2	Neuronal function	Neuronal function: synaptic function	Neuronal function: synaptic function: neuropeptide	nlp-32 is expressed in the head and the intestine.	nlp-32	-4.18245	-2.78871	26.5585	2.55678e-07	6.21962e-06
335	WBGene00015046	B0213.17	Neuronal function	Neuronal function: synaptic function	Neuronal function: synaptic function: neuropeptide	nlp-34 is enriched in several tissues, including the alimentary system, the germline precursor cell, the hypodermis, and the nervous system based on tiling array and RNA-seq studies\; is affected by several genes including daf-16, daf-2, and eat-2 based on microarray, tiling array, and RNA-seq studies\; is affected by eleven chemicals including methylmercury hydroxide, methylmercuric chloride, an…	nlp-34	-2.35288	3.69853	665.036	1.19976e-146	9.67606e-144
240	WBGene00011141	R08B4.5	Neuronal function	Neuronal function: synaptic function	Neuronal function: synaptic function: neuropeptide	nlp-66 is enriched in the nervous system and the ventral nerve cord based on tiling array studies\; is affected by several genes including daf-16, daf-2, and npr-1 based on tiling array and RNA-seq studies\; is affected by D-glucose based on RNA-seq studies.	R08B4.5	-1.32473	-1.85007	6.56954	0.0103738	0.0659979
57	WBGene00003763	Y43F8C.1	Neuronal function	Neuronal function: synaptic function	Neuronal function: synaptic function: neuropeptide	nlp-25 is expressed in the embryonic cell.	nlp-25	-1.20137	1.52438	65.9187	4.6991e-16	2.78349e-14
430	WBGene00018005	F33D11.8	Neuronal function	Neuronal function: synaptic function	Neuronal function: synaptic function: neuropeptide	nlp-62 is involved in defense response to Gram-negative bacterium.	F33D11.8	-1.07433	-0.87107	12.4322	0.000422003	0.00484345
249	WBGene00011586	T07D10.6	Neuronal function	Neuronal function: synaptic function	Neuronal function: synaptic function: neuropeptide	flp-33 is enriched in the nervous system based on tiling array, RNA-seq, and microarray studies\; is affected by several genes including daf-16, daf-2, and hsf-1 based on RNA-seq, microarray, and tiling array studies\; is affected by 1-methylnicotinamide, Rotenone, and D-glucose based on RNA-seq studies.	flp-33	-1.05341	-1.27208	11.2026	0.000816835	0.00858557
673	WBGene00219587	F29G6.5	Non-coding RNA	Non-coding RNA: asRNA	Non-coding RNA: asRNA	anr-16 is affected by daf-2 and sod-2 based on RNA-seq studies.	anr-16	-1.69842	-2.46689	8.46991	0.00361069	0.0292101
676	WBGene00219697	F43E2.13	Non-coding RNA	Non-coding RNA: linc	Non-coding RNA: linc	linc-169 is affected by fog-3 based on microarray studies.	linc-169	-1.36972	-2.3149	6.58035	0.0103111	0.0657182
674	WBGene00219590	F46C5.14	Non-coding RNA	Non-coding RNA: linc	Non-coding RNA: linc	linc-72 is affected by several genes including hsf-1, cep-1, and prg-1 based on RNA-seq studies\; is affected by D-glucopyranose, Alovudine, and stavudine based on RNA-seq studies.	linc-72	1.27575	-2.15148	6.88714	0.00868178	0.0573923
670	WBGene00219415	Y22F5A.12	Non-coding RNA	Non-coding RNA: linc	Non-coding RNA: linc	linc-38 is affected by cep-1 and npr-1 based on RNA-seq studies.	linc-38	2.60139	-3.10088	8.64106	0.00328671	0.0271749
52	WBGene00003331	K01F9.5	Non-coding RNA	Non-coding RNA: miRNA	Non-coding RNA: miRNA	mir-238 is expressed in the hypodermis and the intestine\; is used to study Parkinson's disease.	mir-238	4.24608	-3.71093	9.15372	0.00248213	0.0216235
655	WBGene00199935	F13E6.10	Non-coding RNA	Non-coding RNA: ncRNA	Non-coding RNA: ncRNA	F13E6.10 is affected by hpl-2 based on RNA-seq studies.	F13E6.10	-4.13876	-3.78886	8.49251	0.00356611	0.028894
656	WBGene00200167	F45D3.11	Non-coding RNA	Non-coding RNA: ncRNA	Non-coding RNA: ncRNA	F45D3.11 is affected by sodium arsenite based on RNA-seq studies.	F45D3.11	-3.89539	-3.8713	7.14682	0.00750969	0.0515284
642	WBGene00194842	W10G6.5	Non-coding RNA	Non-coding RNA: ncRNA	Non-coding RNA: ncRNA	W10G6.5 is affected by rpn-10 and hpl-2 based on RNA-seq studies.	W10G6.5	-3.88935	-3.87133	6.82815	0.00897323	0.0589657
657	WBGene00200939	F10F2.15	Non-coding RNA	Non-coding RNA: ncRNA	Non-coding RNA: ncRNA	N.A.	F10F2.15	-3.87755	-3.87134	6.29778	0.0120889	0.0737969
682	WBGene00220133	Y14H12A.4	Non-coding RNA	Non-coding RNA: ncRNA	Non-coding RNA: ncRNA	Y14H12A.4 is affected by prg-1 based on RNA-seq studies\; is affected by Zidovudine based on RNA-seq studies.	Y14H12A.4	-2.22937	-3.37377	6.15411	0.0131107	0.078593
684	WBGene00235106	F08H9.15	Non-coding RNA	Non-coding RNA: ncRNA	Non-coding RNA: ncRNA	F08H9.15 is affected by several genes including dpy-10, aak-2, and isp-1 based on microarray and RNA-seq studies\; is affected by four chemicals including Humic Substances, paraquat, and Colistin based on microarray studies.	F08H9.15	-2.00891	-2.95872	8.61562	0.00333293	0.0274071
679	WBGene00219950	F46A8.13	Non-coding RNA	Non-coding RNA: ncRNA	Non-coding RNA: ncRNA	F46A8.13 is enriched in the nervous system based on microarray studies\; is affected by several genes including hsf-1, sir-2.1, and cep-1 based on RNA-seq and microarray studies\; is affected by eight chemicals including bisphenol S, Progesterone, and Cry5B based on RNA-seq and microarray studies.	F46A8.13	-1.62237	-2.17728	10.1691	0.00142815	0.0135999
677	WBGene00219779	B0025.8	Non-coding RNA	Non-coding RNA: ncRNA	Non-coding RNA: ncRNA	B0025.8 is affected by dpy-21 based on RNA-seq studies.	B0025.8	-1.12661	-1.45086	11.5438	0.000679751	0.0073171
651	WBGene00197828	C02B4.8	Non-coding RNA	Non-coding RNA: ncRNA	Non-coding RNA: ncRNA	C02B4.8 is affected by Ethanol and multi-walled carbon nanotube based on RNA-seq studies.	C02B4.8	-1.10572	-1.46662	8.73835	0.00311586	0.0260153
93	WBGene00006651	R05H5.8	Non-coding RNA	Non-coding RNA: ncRNA	Non-coding RNA: ncRNA	tts-2 is enriched in the intestine and the nervous system based on microarray studies\; is affected by several genes including daf-16, daf-2, and skn-1 based on tiling array, RNA-seq, and microarray studies\; is affected by twelve chemicals including Ethanol, methylmercury hydroxide, and 1-methylnicotinamide based on RNA-seq and microarray studies.	tts-2	1.01432	1.50942	51.1597	8.51507e-13	3.8234e-11
652	WBGene00198190	F25H2.16	Non-coding RNA	Non-coding RNA: ncRNA	Non-coding RNA: ncRNA	N.A.	F25H2.16	1.05228	-2.02822	6.001	0.0142977	0.0838862
658	WBGene00201427	F55G1.20	Non-coding RNA	Non-coding RNA: ncRNA	Non-coding RNA: ncRNA	F55G1.20 is affected by several genes including pgl-1, glh-1, and pgl-3 based on RNA-seq studies.	F55G1.20	3.7786	-3.8714	5.64451	0.0175101	0.0972375
649	WBGene00196963	Y47H9A.4	Non-coding RNA	Non-coding RNA: ncRNA	Non-coding RNA: ncRNA	Y47H9A.4 is affected by 4-bromodiphenyl ether based on microarray studies.	Y47H9A.4	3.77861	-3.8714	5.6451	0.0175042	0.0972307
675	WBGene00219610	T26C5.6	Non-coding RNA	Non-coding RNA: ncRNA	Non-coding RNA: ncRNA	N.A.	anr-51	3.79191	-3.87136	6.43783	0.0111715	0.0696082
654	WBGene00199016	W06H8.12	Non-coding RNA	Non-coding RNA: ncRNA	Non-coding RNA: ncRNA	W06H8.12 is affected by several genes including pgl-1, cep-1, and glh-1 based on RNA-seq studies.	W06H8.12	3.79605	-3.87136	6.07145	0.0137384	0.0814018
653	WBGene00198999	F28B4.6	Non-coding RNA	Non-coding RNA: ncRNA	Non-coding RNA: ncRNA	N.A.	F28B4.6	4.23972	-3.71095	8.41234	0.00372682	0.0300106
650	WBGene00197401	K08E3.13	Non-coding RNA	Non-coding RNA: ncRNA	Non-coding RNA: ncRNA	K08E3.13 is affected by emr-1 and lem-2 based on RNA-seq studies.	K08E3.13	4.24693	-3.71092	8.31834	0.00392467	0.031251
524	WBGene00020707	T22H9.3	Non-coding RNA	Non-coding RNA: small RNA	Non-coding RNA: small RNA: argonaute	wago-10 is an ortholog of human AGO1 (argonaute 1, RISC catalytic component), AGO4 (argonaute 4, RISC catalytic component), and AGO2 (argonaute 2, RISC catalytic component)\; is predicted to have nucleic acid binding activity.	wago-10	-1.16043	-1.05183	13.1955	0.000280623	0.00340138
680	WBGene00219972	F55A3.8	Non-coding RNA	Non-coding RNA: snoRNA	Non-coding RNA: snoRNA	F55A3.8 is affected by cep-1 based on RNA-seq studies.	F55A3.8	1.20979	-0.491631	23.9612	9.82978e-07	2.15157e-05
678	WBGene00219932	F33E11.7	Non-coding RNA	Non-coding RNA: snoRNA	Non-coding RNA: snoRNA	N.A.	F33E11.7	1.74335	-2.78891	7.09422	0.0077333	0.0527692
681	WBGene00220124	W06H8.17	Non-coding RNA	Non-coding RNA: snoRNA	Non-coding RNA: snoRNA	N.A.	W06H8.17	3.79605	-3.87136	6.07219	0.0137327	0.0814018
544	WBGene00021254	Y22D7AL.16	Nucleic acid	Nucleic acid: binding	Nucleic acid: binding: zinc finger	Y22D7AL.16 is predicted to have nucleic acid binding activity.	Y22D7AL.16	-2.09537	-2.71078	10.7026	0.00106987	0.0106727
62	WBGene00004062	T10H9.5	Peroxisome	Peroxisome: transporter	Peroxisome: transporter	pmp-5 is an ortholog of human ABCD4 (ATP binding cassette subfamily D member 4)\; is predicted to have ATP binding activity and ATPase activity, coupled to transmembrane movement of substances\; is expressed in the hypodermis and the intestine.	pmp-5	1.14684	5.11324	719.539	1.68649e-158	1.53756e-155
504	WBGene00020066	R13F6.5	Protein modification	Protein modification: lipidation	Protein modification: lipidation	dhhc-5 is an ortholog of human ZDHHC6 (zinc finger DHHC-type containing 6)\; is predicted to have protein-cysteine S-palmitoyltransferase activity\; is expressed in the excretory cell and the intestine.	dhhc-5	-1.7748	-1.98133	15.2454	9.44056e-05	0.00132592
550	WBGene00021487	Y40B10A.2	Protein modification	Protein modification: methyltransferase	Protein modification: methyltransferase	comt-3 is an ortholog of human COMTD1 (catechol-O-methyltransferase domain containing 1)\; is predicted to have O-methyltransferase activity.	comt-3	-1.06878	4.21678	343.809	9.44589e-77	2.87059e-74
551	WBGene00021491	Y40B10A.6	Protein modification	Protein modification: methyltransferase	Protein modification: methyltransferase	comt-4 is an ortholog of human COMTD1 (catechol-O-methyltransferase domain containing 1)\; is predicted to have O-methyltransferase activity.	comt-4	1.12528	-0.637225	13.8805	0.000194812	0.0024848
274	WBGene00012518	Y32B12A.3	Protein modification	Protein modification: methyltransferase	Protein modification: methyltransferase	comt-2 is an ortholog of human COMTD1 (catechol-O-methyltransferase domain containing 1)\; is predicted to have O-methyltransferase activity\; is involved in innate immune response.	comt-2	1.29245	-0.829894	20.2642	6.74511e-06	0.000123311
566	WBGene00022224	Y73B3B.2	Protein modification	Protein modification: methyltransferase	Protein modification: methyltransferase	set-28 is enriched in the germline precursor cell based on RNA-seq studies\; is affected by several genes including hsf-1, isp-1, and hsp-6 based on RNA-seq and microarray studies\; is affected by bisphenol S, Alovudine, and Sirolimus based on RNA-seq and microarray studies\; is predicted to encode a protein with the following domain: SET domain.	set-28	1.30911	-0.673684	23.8865	1.02184e-06	2.23199e-05
500	WBGene00019963	R08E5.3	Protein modification	Protein modification: methyltransferase	Protein modification: methyltransferase	R08E5.3 is expressed in the intestine\; is predicted to encode a protein with the following domains: Methyltransferase domain, S-adenosyl-L-methionine-dependent methyltransferase, and Winged helix-like DNA-binding domain superfamily.	R08E5.3	1.78156	2.46259	341.9	2.46072e-76	7.26743e-74
416	WBGene00017678	F21F8.4	Proteolysis general	Proteolysis general: aspartate	Proteolysis general: aspartate: cathepsin	asp-12 is an ortholog of human PGA4, NAPSA, and PGA5\; is predicted to have aspartic-type endopeptidase activity\; is involved in innate immune response.	asp-12	-2.50783	3.40429	475.625	1.9135e-105	9.78641e-103
537	WBGene00021070	W07B8.1	Proteolysis general	Proteolysis general: aspartate	Proteolysis general: aspartate: cathepsin	cpr-8 is an ortholog of human CTSB (cathepsin B)\; is predicted to have cysteine-type peptidase activity.	W07B8.1	1.19843	4.14953	353.183	8.59096e-79	2.72945e-76
424	WBGene00017881	F28A12.4	Proteolysis general	Proteolysis general: aspartate	Proteolysis general: aspartate: cathepsin	asp-13 is an ortholog of human PGA4, NAPSA, and PGA5\; is predicted to have aspartic-type endopeptidase activity.	asp-13	1.22014	6.35778	1510.86	0	0
468	WBGene00019105	F59D6.3	Proteolysis general	Proteolysis general: aspartate	Proteolysis general: aspartate: cathepsin	asp-8 is an ortholog of human PGA4, NAPSA, and PGA5\; is predicted to have aspartic-type endopeptidase activity.	asp-8	1.28322	2.29803	137.885	7.72273e-32	9.25359e-30
16	WBGene00000784	F44C4.3	Proteolysis general	Proteolysis general: aspartate	Proteolysis general: aspartate: cathepsin	cpr-4 is an ortholog of human CTSB (cathepsin B)\; exhibits cysteine-type endopeptidase activity\; is involved in cellular response to UV, cellular response to gamma radiation, and proteolysis involved in cellular protein catabolic process\; localizes to the extracellular region.	cpr-4	1.39505	7.35424	2444.3	0	0
117	WBGene00007605	C15C8.3	Proteolysis general	Proteolysis general: aspartate	Proteolysis general: aspartate: cathepsin	hrg-7 is an ortholog of human PGA4, NAPSA, and PGA5\; is predicted to have aspartic-type endopeptidase activity.	asp-10	1.68232	9.23319	2639.05	0	0
491	WBGene00019619	K10C2.3	Proteolysis general	Proteolysis general: aspartate	Proteolysis general: aspartate: unassigned	asp-14 is an ortholog of human PGA3, PGA5, and CTSE (cathepsin E)\; is predicted to have aspartic-type endopeptidase activity\; is involved in innate immune response.	asp-14	-1.76338	5.19482	1279.12	3.90165e-280	6.8178e-277
564	WBGene00022189	Y71H2AR.2	Proteolysis general	Proteolysis general: cysteine	Proteolysis general: cysteine: cathepsin	Y71H2AR.2 is an ortholog of human CTSO (cathepsin O)\; is predicted to have cysteine-type peptidase activity.	Y71H2AR.2	-2.57401	-3.2039	7.49848	0.0061751	0.0445274
621	WBGene00044760	Y71H2AM.25	Proteolysis general	Proteolysis general: cysteine	Proteolysis general: cysteine: cathepsin	Y71H2AM.25 is an ortholog of human CTSO (cathepsin O)\; is predicted to have cysteine-type peptidase activity.	Y71H2AM.25	-1.10328	-1.56631	8.41066	0.00373028	0.03002
489	WBGene00019605	K10B2.2	Proteolysis general	Proteolysis general: cysteine	Proteolysis general: cysteine: cathepsin	ctsa-1 is an ortholog of human CTSA (cathepsin A)\; is predicted to have serine-type carboxypeptidase activity.	K10B2.2	1.07479	5.10668	455.497	4.58964e-101	2.18728e-98
258	WBGene00011841	T19C9.5	Proteolysis general	Proteolysis general: inhibitor	Proteolysis general: inhibitor: peptidase inhibitor 16	scl-25 is an ortholog of human CLEC18C, R3HDML (R3H domain containing like), and PI16 and members of the human GLIPR (GLIPR family ) and CRISP (Cysteine rich secretory protein family) gene families including GLIPR1L2, GLIPR1, and CRISP3\; is predicted to encode a protein with the following domains: Cysteine-rich secretory protein, allergen V5\/Tpx-1-related, CAP domain, and CAP superfamily.	scl-25	-1.85153	-2.67333	9.83129	0.00171568	0.0158905
78	WBGene00005648	F20D6.4	Proteolysis general	Proteolysis general: inhibitor	Proteolysis general: inhibitor: serine	srp-7 is an ortholog of human SERPINB5 (serpin family B member 5)\; is predicted to have peptidase activity\; is involved in endoplasmic reticulum unfolded protein response.	srp-7	-1.19302	8.61412	1790.44	0	0
318	WBGene00013849	ZC84.6	Proteolysis general	Proteolysis general: inhibitor	Proteolysis general: inhibitor: serine	ZC84.6 is predicted to have serine-type endopeptidase inhibitor activity.	ZC84.6	1.06922	-1.0887	9.33971	0.00224241	0.0198401
611	WBGene00044564	ZK813.6	Proteolysis general	Proteolysis general: inhibitor	Proteolysis general: inhibitor: serine	ZK813.6 is an ortholog of human SPINK5 (serine peptidase inhibitor, Kazal type 5) and SPINK6 (serine peptidase inhibitor, Kazal type 6)\; human SPINK5 exhibits serine-type endopeptidase inhibitor activity.	ZK813.6	1.79849	-2.95885	6.66489	0.00983309	0.0633846
366	WBGene00016096	C25E10.7	Proteolysis general	Proteolysis general: inhibitor	Proteolysis general: inhibitor: TIL domain	C25E10.7 is enriched in the nervous system based on tiling array and microarray studies\; is affected by several genes including daf-16, daf-2, and clk-1 based on microarray and RNA-seq studies\; is affected by four chemicals including stavudine, Zidovudine, and Atrazine based on RNA-seq and microarray studies\; is predicted to encode a protein with the following domains: Trypsin Inhibitor-like, …	C25E10.7	-1.2757	-1.89247	6.35189	0.0117256	0.072125
55	WBGene00003529	K09C8.3	Proteolysis general	Proteolysis general: metallopeptidase	Proteolysis general: metallopeptidase	nas-10 is predicted to have metalloendopeptidase activity and zinc ion binding activity.	nas-10	-3.63218	0.452275	208.249	3.30966e-47	5.88139e-45
585	WBGene00022874	ZK1248.1	Proteolysis general	Proteolysis general: metallopeptidase	Proteolysis general: metallopeptidase	nep-25 is predicted to have metalloendopeptidase activity.	nep-25	-3.59156	-3.15133	12.4433	0.000419497	0.00481891
56	WBGene00003551	K04E7.3	Proteolysis general	Proteolysis general: metallopeptidase	Proteolysis general: metallopeptidase	nas-33 is predicted to have metalloendopeptidase activity and zinc ion binding activity\; is expressed in the hypodermis and the intestine.	nas-33	-1.63421	1.13813	76.1892	2.57743e-18	1.77784e-16
412	WBGene00017550	F18A12.1	Proteolysis general	Proteolysis general: metallopeptidase	Proteolysis general: metallopeptidase	nep-6 is an ortholog of human ECEL1 (endothelin converting enzyme like 1), MME, and PHEX (phosphate regulating endopeptidase homolog X-linked)\; is predicted to have metalloendopeptidase activity.	nep-6	-1.38065	-0.914082	23.7778	1.08122e-06	2.347e-05
353	WBGene00015884	C17B7.10	Proteolysis general	Proteolysis general: metallopeptidase	Proteolysis general: metallopeptidase	C17B7.10 is enriched in the germ line based on RNA-seq studies\; is affected by several genes including daf-16, daf-12, and sir-2.1 based on RNA-seq, microarray, and tiling array studies\; is affected by methylmercuric chloride, Mercuric Chloride, and tert-Butylhydroperoxide based on microarray and RNA-seq studies.	C17B7.10	-1.26693	-0.808944	17.3207	3.15733e-05	0.000494737
531	WBGene00020882	T28A11.20	Proteolysis general	Proteolysis general: metallopeptidase	Proteolysis general: metallopeptidase	T28A11.20 is affected by several genes including daf-16, age-1, and daf-12 based on microarray, tiling array, and RNA-seq studies\; is affected by eight chemicals including hydrogen sulfide, methylmercuric chloride, and Tunicamycin based on microarray and RNA-seq studies.	T28A11.20	-1.22712	-2.05181	8.32509	0.00391013	0.0311636
526	WBGene00020788	T25B6.2	Proteolysis general	Proteolysis general: metallopeptidase	Proteolysis general: metallopeptidase	nep-22 is an ortholog of human ECEL1 (endothelin converting enzyme like 1), MME, and PHEX (phosphate regulating endopeptidase homolog X-linked)\; is predicted to have metalloendopeptidase activity\; localizes to the membrane raft.	nep-22	1.08381	5.61833	662.067	5.30656e-146	4.12123e-143
441	WBGene00018472	F45E4.7	Proteolysis general	Proteolysis general: metallopeptidase	Proteolysis general: metallopeptidase	nep-16 is predicted to have metalloendopeptidase activity.	nep-16	1.22559	-2.00474	7.03259	0.00800394	0.0541577
522	WBGene00020646	T21D11.1	Proteolysis general	Proteolysis general: metallopeptidase	Proteolysis general: metallopeptidase	zmp-6 is an ortholog of human MMP26 (matrix metallopeptidase 26)\; is predicted to have metalloendopeptidase activity and zinc ion binding activity.	T21D11.1	1.70547	-3.00464	5.59075	0.0180556	0.0993602
413	WBGene00017553	F18A12.4	Proteolysis general	Proteolysis general: metallopeptidase	Proteolysis general: metallopeptidase	nep-8 is predicted to have metalloendopeptidase activity.	nep-8	2.8329	1.94591	439.478	1.40643e-97	6.27477e-95
23	WBGene00001059	F44B9.1	Proteolysis general	Proteolysis general: serine	Proteolysis general: serine	dpf-6 is predicted to have aminopeptidase activity and serine-type peptidase activity\; is expressed in the intestine and the pharynx.	dpf-6	1.02232	1.10386	35.7949	2.19216e-09	6.88134e-08
426	WBGene00017937	F30H5.3	Proteolysis general	Proteolysis general: serine	Proteolysis general: serine	F30H5.3 is predicted to have serine-type endopeptidase inhibitor activity.	F30H5.3	1.07396	1.07324	37.5015	9.13441e-10	3.0069e-08
588	WBGene00023425	B0286.6	Proteolysis general	Proteolysis general: serine	Proteolysis general: serine	try-9 is predicted to have serine-type endopeptidase activity.	try-9	1.81019	-2.74936	6.52684	0.0106258	0.0671731
227	WBGene00010857	M04C9.2	Proteolysis general	Proteolysis general: unassigned	Proteolysis general: unassigned	M04C9.2 is an ortholog of human PGPEP1 and PGPEP1L\; is predicted to encode a protein with the following domains: Putative pyroglutamyl peptidase 1, Peptidase C15, pyroglutamyl peptidase I-like, and Peptidase C15, pyroglutamyl peptidase I-like superfamily.	M04C9.2	-3.98949	-2.91423	19.3006	1.11668e-05	0.000194645
131	WBGene00007954	C35C5.2	Proteolysis general	Proteolysis general: unassigned	Proteolysis general: unassigned	gcp-2.2 is an ortholog of human FOLH1, NAALAD2, and NAALADL1\; is predicted to have carboxypeptidase activity.	gcp-2.2	2.39247	-3.204	8.04998	0.00455041	0.0352163
586	WBGene00022890	ZK1290.9	Proteolysis proteasome	Proteolysis proteasome: E3	Proteolysis proteasome: E3: F box	fbxa-224 is enriched in the NSM based on tiling array studies\; is affected by several genes including daf-2, hsf-1, and clk-1 based on microarray and RNA-seq studies\; is affected by seven chemicals including methylmercuric chloride, Tunicamycin, and multi-walled carbon nanotube based on microarray and RNA-seq studies\; is predicted to encode a protein with the following domains: F-box domain an…	fbxa-224	-2.77323	-2.78868	13.3163	0.00026311	0.003217
521	WBGene00020640	T20H9.4	Proteolysis proteasome	Proteolysis proteasome: E3	Proteolysis proteasome: E3: F box	fbxa-73 is affected by several genes including daf-2, glp-1, and age-1 based on microarray, tiling array, and RNA-seq studies\; is affected by stavudine, Atrazine, and allantoin based on RNA-seq and microarray studies\; is predicted to encode a protein with the following domains: F-box domain and Domain of unknown function DUF38, Caenorhabditis species.	fbxa-73	-2.09266	-3.15137	6.28829	0.0121539	0.074064
454	WBGene00018803	F54D10.2	Proteolysis proteasome	Proteolysis proteasome: E3	Proteolysis proteasome: E3: F box	fbxa-24 is enriched in the hypodermis, the intestine, the nervous system, and the sensillum based on microarray, tiling array, and RNA-seq studies\; is affected by several genes including daf-2, age-1, and hsf-1 based on microarray, tiling array, and RNA-seq studies\; is affected by twelve chemicals including nicotinic acid, Mercuric Chloride, and Rotenone based on RNA-seq and microarray studies\…	fbxa-24	-1.3506	0.28488	27.4291	1.6296e-07	4.06314e-06
317	WBGene00013837	ZC47.4	Proteolysis proteasome	Proteolysis proteasome: E3	Proteolysis proteasome: E3: F box	fbxa-30 is involved in innate immune response.	fbxa-30	-1.31044	-0.720012	26.6608	2.42495e-07	5.93334e-06
509	WBGene00020265	T05H4.2	Proteolysis proteasome	Proteolysis proteasome: E3	Proteolysis proteasome: E3: F box	fbxa-196 is enriched in the male based on RNA-seq studies\; is affected by several genes including daf-2, age-1, and hsf-1 based on microarray, RNA-seq, and tiling array studies\; is affected by nine chemicals including methylmercuric chloride, Tunicamycin, and manganese chloride based on microarray and RNA-seq studies\; is predicted to encode a protein with the following domains: F-box domain an…	fbxa-196	-1.29131	-1.80886	7.60021	0.00583616	0.0427747
464	WBGene00019045	F58E1.14	Proteolysis proteasome	Proteolysis proteasome: E3	Proteolysis proteasome: E3: F box	fbxb-47 is enriched in the NSM and the germ line based on RNA-seq and tiling array studies\; is affected by several genes including cyc-1, mir-35, and tbx-2 based on microarray, tiling array, and RNA-seq studies\; is affected by eight chemicals including methylmercuric chloride, Alovudine, and stavudine based on microarray and RNA-seq studies\; is predicted to encode a protein with the following …	fbxb-47	-1.21479	-1.9142	8.24237	0.00409236	0.0323821
520	WBGene00020639	T20H9.3	Proteolysis proteasome	Proteolysis proteasome: E3	Proteolysis proteasome: E3: F box	fbxa-71 is affected by several genes including elt-2, pgl-1, and lin-15B based on microarray, tiling array, and RNA-seq studies\; is affected by resveratrol based on microarray studies\; is predicted to encode a protein with the following domain: Domain of unknown function DUF38, Caenorhabditis species.	fbxa-71	-1.01788	-1.89263	6.68993	0.0096959	0.0627078
616	WBGene00044655	M162.11	Proteolysis proteasome	Proteolysis proteasome: E3	Proteolysis proteasome: E3: F box	fbxa-194 is enriched in the germ line based on RNA-seq studies\; is affected by several genes including elt-2, pgl-1, and glh-1 based on tiling array and RNA-seq studies\; is predicted to encode a protein with the following domains: F-box domain and Domain of unknown function DUF38, Caenorhabditis species.	fbxa-194	1.20385	-1.60139	7.91387	0.00490571	0.0373793
279	WBGene00012684	Y39B6A.25	Proteolysis proteasome	Proteolysis proteasome: E3	Proteolysis proteasome: E3: RING finger	Y39B6A.25 is an ortholog of human RNF17 (ring finger protein 17)\; is predicted to encode a protein with the following domains: Tudor domain, SNase-like, OB-fold superfamily, and RING finger protein 17.	Y39B6A.25	-1.90489	-2.34403	7.85692	0.00506266	0.0382831
691	WBGene00236809	ZK993.5	Proteolysis proteasome	Proteolysis proteasome: E3	Proteolysis proteasome: E3: RING finger	ZK993.5 is an ortholog of human RNF225 (ring finger protein 225), RNF223 (ring finger protein 223), and RNF183 (ring finger protein 183)\; human RNF183 exhibits ubiquitin protein ligase activity.	ZK993.5	4.03618	-3.78892	7.54022	0.00603368	0.0437786
543	WBGene00021233	Y19D10B.4	Pseudogene	Pseudogene	Pseudogene	Y19D10B.4 is affected by several genes including daf-16, hsf-1, and clk-1 based on RNA-seq and microarray studies\; is affected by multi-walled carbon nanotube and Zidovudine based on RNA-seq studies.	Y19D10B.4	-7.23021	-1.91417	67.6425	1.95999e-16	1.18101e-14
449	WBGene00018662	F52C6.5	Pseudogene	Pseudogene	Pseudogene	math-30 is enriched in the NSM based on tiling array studies\; is affected by drh-3 and clk-1 based on RNA-seq and microarray studies\; is affected by methylmercuric chloride and Sirolimus based on microarray studies.	math-30	-4.58298	-3.63675	8.15805	0.00428704	0.0336056
228	WBGene00010894	M28.2	Pseudogene	Pseudogene	Pseudogene	M28.2 is affected by rsr-2, csr-1, and rpn-10 based on tiling array and RNA-seq studies.	M28.2	-3.8954	-3.8713	7.14622	0.00751221	0.0515288
108	WBGene00007380	C06C6.6	Pseudogene	Pseudogene	Pseudogene	C06C6.6 is enriched in the male based on RNA-seq studies\; is affected by several genes including eat-2, npr-1, and pgl-1 based on RNA-seq and microarray studies\; is affected by four chemicals including hydrogen sulfide, methylmercuric chloride, and multi-walled carbon nanotube based on microarray and RNA-seq studies.	C06C6.6	-2.19472	-3.10075	7.99825	0.00468225	0.0360055
204	WBGene00010245	F58D5.6	Pseudogene	Pseudogene	Pseudogene	F58D5.6 is enriched in the germ line and the male based on RNA-seq studies\; is affected by several genes including daf-12, hsf-1, and eat-2 based on tiling array, RNA-seq, and microarray studies\; is affected by six chemicals including Tunicamycin, manganese chloride, and Sodium Chloride based on microarray and RNA-seq studies\; is predicted to encode a protein with the following domain: Domain …	F58D5.6	-1.57337	-2.67334	7.43947	0.00638086	0.0456067
48	WBGene00002212	B0523.1	Pseudogene	Pseudogene	Pseudogene	kin-31 is expressed in the body wall musculature.	kin-31	-1.53075	-1.41935	14.6037	0.000132657	0.00177404
461	WBGene00018994	F56H1.3	Pseudogene	Pseudogene	Pseudogene	F56H1.3 is enriched in the OLL, the PVD, the germ line, and the male based on microarray and RNA-seq studies\; is affected by several genes including hsf-1, eat-2, and sir-2.1 based on RNA-seq, tiling array, and microarray studies\; is affected by four chemicals including hydrogen sulfide, methylmercuric chloride, and manganese chloride based on microarray and RNA-seq studies\; is predicted to en…	F56H1.3	-1.42592	-2.49923	7.41846	0.00645579	0.0460761
604	WBGene00044448	ZK783.6	Pseudogene	Pseudogene	Pseudogene	ZK783.6 is enriched in the male based on RNA-seq studies\; is affected by several genes including clk-1, eat-2, and npr-1 based on microarray and RNA-seq studies\; is affected by four chemicals including hydrogen sulfide, manganese chloride, and multi-walled carbon nanotube based on microarray and RNA-seq studies.	ZK783.6	-1.31972	-2.34397	6.34956	0.0117411	0.0721566
352	WBGene00015876	C17B7.2	Pseudogene	Pseudogene	Pseudogene	C17B7.2 is enriched in the PLM and the body wall muscle cell based on tiling array and RNA-seq studies\; is affected by several genes including daf-16, sir-2.1, and lin-35 based on microarray, RNA-seq, and tiling array studies\; is affected by manganese chloride, resveratrol, and Diazinon based on RNA-seq and microarray studies.	C17B7.2	-1.04955	-1.2309	7.90875	0.00491961	0.0374379
448	WBGene00018648	F49F1.8	Pseudogene	Pseudogene	Pseudogene	F49F1.8 is affected by several genes including pgl-1, glh-1, and pgl-3 based on RNA-seq and microarray studies\; is affected by tryptophan, Alovudine, and resveratrol based on microarray and RNA-seq studies.	F49F1.8	1.05843	-0.427933	16.2515	5.54671e-05	0.000826058
472	WBGene00019208	H17B01.3	Pseudogene	Pseudogene	Pseudogene	lips-14 is enriched in the intestine based on RNA-seq studies\; is affected by several genes including daf-16, daf-2, and daf-12 based on microarray, tiling array, and RNA-seq studies\; is affected by twelve chemicals including hydrogen sulfide, D-glucose, and bisphenol A based on microarray and RNA-seq studies.	lips-14	1.44475	1.96622	136.072	1.92447e-31	2.2799e-29
568	WBGene00022431	Y108F1.3	Pseudogene	Pseudogene	Pseudogene	set-33 is enriched in the intestine based on RNA-seq studies\; is affected by several genes including daf-16, daf-12, and pgl-1 based on RNA-seq studies\; is affected by Colistin and Triclosan based on microarray studies\; is predicted to encode a protein with the following domain: SET domain.	set-33	1.59663	-1.76918	11.6093	0.000656212	0.00708553
569	WBGene00022432	Y108F1.4	Pseudogene	Pseudogene	Pseudogene	math-43 is affected by several genes including daf-16, hpl-2, and smg-2 based on microarray, RNA-seq, and tiling array studies\; is affected by Mianserin, Alovudine, and Cisplatin based on RNA-seq studies.	math-43	1.60227	-1.6923	10.8347	0.000996146	0.0100521
390	WBGene00016873	C52B11.4	Pseudogene	Pseudogene	Pseudogene	C52B11.4 is affected by several genes including dpy-10, sir-2.1, and pgl-1 based on microarray and RNA-seq studies.	C52B11.4	2.39441	-3.20402	6.84007	0.00891355	0.0586655
316	WBGene00013827	Y116F11B.11	Pseudogene	Pseudogene	Pseudogene	Y116F11B.11 is affected by rsr-2 based on tiling array studies\; is affected by methylmercuric chloride and Colistin based on microarray studies.	Y116F11B.11	4.03436	-3.78893	7.5949	0.00585335	0.0428707
68	WBGene00004236	Y80D3A.7	Signaling	Signaling: hedgehog-like	Signaling: hedgehog-like	ptr-22 is an ortholog of human PTCHD1 and PTCHD4\; is involved in molting cycle.	ptr-22	-2.29673	2.17622	238.243	9.50302e-54	1.93465e-51
31	WBGene00001704	Y87G2A.15	Signaling	Signaling: hedgehog-like	Signaling: hedgehog-like	grd-15 is expressed in the AMsoL and the AMsoR\; is predicted to encode a protein with the following domain: Ground-like domain.	grd-15	-1.42483	-2.49929	6.99767	0.00816157	0.0549582
34	WBGene00001730	ZC168.5	Signaling	Signaling: hedgehog-like	Signaling: hedgehog-like	grl-21 is expressed in the arcade cell and the hypodermis\; is predicted to encode a protein with the following domain: Ground-like domain.	grl-21	-1.30905	1.29068	65.5902	5.55136e-16	3.26068e-14
66	WBGene00004231	Y18D10A.7	Signaling	Signaling: hedgehog-like	Signaling: hedgehog-like	ptr-17 is an ortholog of human PTCHD1 and PTCHD4\; is involved in molting cycle.	ptr-17	-1.0912	-2.05181	6.25832	0.0123612	0.0751744
32	WBGene00001716	T02E9.2	Signaling	Signaling: hedgehog-like	Signaling: hedgehog-like	grl-7 is expressed in the hypodermis and the intestine\; is predicted to encode a protein with the following domain: Ground-like domain.	grl-7	1.12309	0.190478	27.3397	1.70671e-07	4.24532e-06
67	WBGene00004233	Y39A1B.2	Signaling	Signaling: hedgehog-like	Signaling: hedgehog-like	ptr-19 is an ortholog of human PTCHD1 and PTCHD4\; is involved in molting cycle\; is expressed in the hypodermis, the nervous system, and the pharynx.	ptr-19	1.30263	-0.981901	17.9954	2.21438e-05	0.000358559
33	WBGene00001724	Y75B8A.20	Signaling	Signaling: hedgehog-like	Signaling: hedgehog-like	grl-15 is expressed in the hypodermis, the midbody, and the reproductive system\; is predicted to encode a protein with the following domain: Ground-like domain.	grl-15	1.60141	-0.436048	31.7295	1.7721e-08	5.06947e-07
96	WBGene00006948	F52E4.6	Signaling	Signaling: hedgehog-like	Signaling: hedgehog-like	wrt-2 is expressed in the hypodermis.	wrt-2	2.0201	0.0346515	69.9178	6.18281e-17	3.85855e-15
272	WBGene00012467	Y17G7B.14	Signaling	Signaling: heteromeric G protein	Signaling: heteromeric G protein: arrestin	arrd-8 is an ortholog of human ARRDC1 (arrestin domain containing 1)\; human ARRDC1 exhibits several functions, including arrestin family protein binding activity, identical protein binding activity, and protein binding activity, bridging involved in substrate recognition for ubiquitination.	arrd-8	1.26852	-1.17743	10.5547	0.00115892	0.0114038
30	WBGene00001675	F18E2.5	Signaling	Signaling: heteromeric G protein	Signaling: heteromeric G protein: G alpha subunit	gpa-13 is an ortholog of human GNA12, GNA13, and GNAO1 (G protein subunit alpha o1)\; exhibits G-protein alpha-subunit binding activity\; localizes to the axon, neuronal cell body, and non-motile cilium\; is expressed in the head, the nervous system, and the sensillum.	gpa-13	1.41442	-1.89291	10.7333	0.00105222	0.0105267
27	WBGene00001532	ZK970.6	Signaling	Signaling: heteromeric G protein	Signaling: heteromeric G protein: guanylyl cyclase	gcy-5 is an ortholog of human NPR1 (natriuretic peptide receptor 1) and NPR2 (natriuretic peptide receptor 2)\; is predicted to have GTP binding activity, guanylate cyclase activity, and protein kinase activity\; is involved in several processes, including chemosensory behavior, chemotaxis, and response to inorganic substance\; localizes to the cilium\; is expressed in the nervous system.	gcy-5	-1.78533	-2.07603	15.2272	9.53196e-05	0.00133598
49	WBGene00002252	B0286.2	Signaling	Signaling: heteromeric G protein	Signaling: heteromeric G protein: receptor	lat-2 is an ortholog of human ADGRL1 (adhesion G protein-coupled receptor L1) and ADGRL2 (adhesion G protein-coupled receptor L2)\; exhibits endopeptidase activity\; is involved in self proteolysis\; is expressed in the excretory cell and the pharynx.	lat-2	-1.00134	0.0967685	20.7581	5.21107e-06	9.80008e-05
371	WBGene00016288	C31H1.5	Signaling	Signaling: lipid	Signaling: lipid: phospholipase A	C31H1.5 is an ortholog of human PLA2G12A (phospholipase A2 group XIIA) and PLA2G12B (phospholipase A2 group XIIB)\; is predicted to have calcium ion binding activity and phospholipase A2 activity.	C31H1.5	-1.05702	0.0528802	19.7091	9.01717e-06	0.00016147
561	WBGene00022040	Y65B4BR.1	Signaling	Signaling: lipid	Signaling: lipid: phospholipase B	Y65B4BR.1 is an ortholog of human PLB1 (phospholipase B1)\; is predicted to have phospholipase activity.	Y65B4BR.1	-2.15637	0.390931	112.861	2.31427e-26	2.36722e-24
328	WBGene00014170	ZK945.8	Signaling	Signaling: phosphatase	Signaling: phosphatase: unassigned	ZK945.8 is predicted to have protein serine\/threonine phosphatase inhibitor activity.	ZK945.8	-3.89346	-3.87132	7.25944	0.00705292	0.0492155
374	WBGene00016398	C34D4.2	Signaling	Signaling: phosphatase	Signaling: phosphatase: unassigned	C34D4.2 is an ortholog of human PPP1CB (protein phosphatase 1 catalytic subunit beta)\; is predicted to have phosphoprotein phosphatase activity.	C34D4.2	-1.38002	-0.881501	20.058	7.513e-06	0.000136163
123	WBGene00007763	C27B7.6	Signaling	Signaling: phosphatase	Signaling: phosphatase: unassigned	C27B7.6 is an ortholog of human PPP3CC (protein phosphatase 3 catalytic subunit gamma), PPP3CA (protein phosphatase 3 catalytic subunit alpha), and PPP1CB (protein phosphatase 1 catalytic subunit beta)\; is predicted to have metal ion binding activity and phosphoprotein phosphatase activity.	C27B7.6	-1.15945	-0.788364	12.5366	0.000399058	0.00461978
239	WBGene00011133	R08A2.2	Signaling	Signaling: phosphatase	Signaling: phosphatase: unassigned	R08A2.2 is an ortholog of human PPP3CC (protein phosphatase 3 catalytic subunit gamma), PPP3CA (protein phosphatase 3 catalytic subunit alpha), and PPP1CB (protein phosphatase 1 catalytic subunit beta)\; is predicted to have phosphoprotein phosphatase activity.	R08A2.2	-1.13467	-1.49923	8.59484	0.00337116	0.0276627
63	WBGene00004084	C29E6.3	Signaling	Signaling: phosphatase	Signaling: phosphatase: Y	pph-2 is predicted to have protein tyrosine phosphatase activity.	pph-2	-1.76666	-2.31474	8.7444	0.00310555	0.0259778
471	WBGene00019169	H06I04.5	Signaling	Signaling: phosphatase	Signaling: phosphatase: Y	H06I04.5 is an ortholog of human PTPRF (protein tyrosine phosphatase, receptor type F)\; is predicted to have protein tyrosine phosphatase activity.	H06I04.5	-1.51372	-1.80894	14.3609	0.000150903	0.00198388
583	WBGene00022778	ZK616.8	Signaling	Signaling: phosphatase	Signaling: phosphatase: Y	ZK616.8 is an ortholog of human PTPN11 (protein tyrosine phosphatase, non-receptor type 11) and PTPN6 (protein tyrosine phosphatase, non-receptor type 6)\; human PTPN11 exhibits several functions, including SH3\/SH2 adaptor activity, insulin receptor binding activity, and non-membrane spanning protein tyrosine phosphatase activity.	ZK616.8	-1.47542	-1.69171	13.6454	0.000220785	0.00276155
337	WBGene00015106	B0280.11	Signaling	Signaling: phosphatase	Signaling: phosphatase: Y	B0280.11 is predicted to have protein tyrosine phosphatase activity.	B0280.11	-1.30347	-1.07606	13.5193	0.000236121	0.00292625
356	WBGene00015931	C17H12.5	Signaling	Signaling: phosphatase	Signaling: phosphatase: Y	C17H12.5 is predicted to have protein tyrosine phosphatase activity.	C17H12.5	-1.2932	-0.0816934	35.2226	2.94094e-09	9.14963e-08
373	WBGene00016356	C33F10.8	Signaling	Signaling: phosphatase	Signaling: phosphatase: Y	C33F10.8 is predicted to have protein tyrosine phosphatase activity.	C33F10.8	-1.25595	-1.63667	10.7002	0.00107126	0.0106816
150	WBGene00008661	F10G8.1	Signaling	Signaling: phosphatase	Signaling: phosphatase: Y	F10G8.1 is predicted to have protein tyrosine phosphatase activity.	F10G8.1	-1.18195	-1.46677	12.2348	0.000469054	0.00529034
280	WBGene00012689	Y39B6A.30	Signaling	Signaling: phosphatase	Signaling: phosphatase: Y	Y39B6A.30 is predicted to have protein tyrosine phosphatase activity.	Y39B6A.30	-1.10373	0.00166133	24.9807	5.7906e-07	1.32848e-05
303	WBGene00013304	Y57G11C.6	Signaling	Signaling: phosphatase	Signaling: phosphatase: Y	Y57G11C.6 is predicted to have protein tyrosine phosphatase activity.	Y57G11C.6	-1.03388	-0.636419	16.3132	5.36886e-05	0.000801278
380	WBGene00016605	C43E11.5	Signaling	Signaling: phosphatase	Signaling: phosphatase: Y	C43E11.5 is predicted to have protein tyrosine phosphatase activity.	C43E11.5	-1.02483	-1.06409	6.06692	0.0137737	0.0815187
438	WBGene00018347	F42C5.5	Signaling	Signaling: phosphatase	Signaling: phosphatase: Y	F42C5.5 is predicted to have protein tyrosine phosphatase activity.	F42C5.5	-1.00224	-0.557516	8.74422	0.00310584	0.0259778
444	WBGene00018538	F47B7.7	Signaling	Signaling: phosphatase	Signaling: phosphatase: Y	marg-1 is expressed in the marginal cell.	F47B7.7	-1.00028	-0.373384	18.8442	1.41843e-05	0.000241225
264	WBGene00012159	VY10G11R.1	Signaling	Signaling: unassigned	Signaling: unassigned	VY10G11R.1 is an ortholog of human GSG2\; is predicted to have ATP binding activity and protein kinase activity.	VY10G11R.1	-2.19379	-3.10076	8.55035	0.00345457	0.0281753
511	WBGene00020289	T06C10.3	Signaling	Signaling: Y kinase	Signaling: Y kinase	T06C10.3 is an ortholog of human FER (FER tyrosine kinase)\; is predicted to have ATP binding activity and non-membrane spanning protein tyrosine kinase activity.	T06C10.3	-1.25348	-0.788367	18.2267	1.96106e-05	0.000320761
392	WBGene00016954	C55C3.4	Signaling	Signaling: Y kinase	Signaling: Y kinase	C55C3.4 is an ortholog of human FER (FER tyrosine kinase)\; is predicted to have ATP binding activity and non-membrane spanning protein tyrosine kinase activity.	C55C3.4	-1.17257	-1.2861	13.7242	0.000211713	0.00266311
47	WBGene00002206	K07F5.4	Signaling	Signaling: Y kinase	Signaling: Y kinase	kin-24 is an ortholog of human CSK (C-terminal Src kinase) and MATK (megakaryocyte-associated tyrosine kinase)\; is predicted to have ATP binding activity and non-membrane spanning protein tyrosine kinase activity.	kin-24	-1.01654	-1.46689	8.11142	0.00439873	0.0342633
542	WBGene00021138	W10G11.5	Stress response	Stress response: C-type Lectin	Stress response: C-type Lectin	clec-127 is predicted to have carbohydrate binding activity.	clec-127	-3.89193	-3.87132	6.80258	0.00910261	0.0596477
553	WBGene00021582	Y46C8AL.4	Stress response	Stress response: C-type Lectin	Stress response: C-type Lectin	clec-71 is predicted to have carbohydrate binding activity\; is involved in defense response to Gram-positive bacterium.	clec-71	-1.94194	-0.818818	31.3146	2.19427e-08	6.17607e-07
467	WBGene00019089	F59A7.1	Stress response	Stress response: C-type Lectin	Stress response: C-type Lectin	clec-206 is predicted to have carbohydrate binding activity.	clec-206	-1.81022	-0.663676	38.2647	6.17713e-10	2.06255e-08
323	WBGene00014046	ZK666.6	Stress response	Stress response: C-type Lectin	Stress response: C-type Lectin	clec-60 is predicted to have carbohydrate binding activity\; is involved in defense response to Gram-positive bacterium\; is expressed in the intestine.	clec-60	-1.20979	-0.788704	13.9783	0.000184936	0.00237328
379	WBGene00016577	C41H7.7	Stress response	Stress response: C-type Lectin	Stress response: C-type Lectin	clec-3 is an ortholog of human CLEC3A (C-type lectin domain family 3 member A) and CLEC3B (C-type lectin domain family 3 member B)\; is predicted to have carbohydrate binding activity.	clec-3	-1.15918	-1.5835	10.2886	0.00133853	0.0128573
546	WBGene00021291	Y25C1A.4	Stress response	Stress response: C-type Lectin	Stress response: C-type Lectin	clec-121 is predicted to have carbohydrate binding activity.	clec-121	-1.15504	0.541964	38.8811	4.50416e-10	1.54832e-08
545	WBGene00021288	Y25C1A.1	Stress response	Stress response: C-type Lectin	Stress response: C-type Lectin	clec-123 is predicted to have carbohydrate binding activity.	clec-123	-1.04051	0.681929	37.0033	1.17928e-09	3.83385e-08
168	WBGene00009291	F31D4.4	Stress response	Stress response: C-type Lectin	Stress response: C-type Lectin	clec-264 is predicted to have carbohydrate binding activity\; is involved in defense response to Gram-positive bacterium.	clec-264	-1.01077	0.793634	41.6071	1.11589e-10	4.02046e-09
344	WBGene00015403	C03H5.1	Stress response	Stress response: C-type Lectin	Stress response: C-type Lectin	clec-10 is an ortholog of human CLEC3A (C-type lectin domain family 3 member A) and CLEC3B (C-type lectin domain family 3 member B)\; is predicted to have carbohydrate binding activity.	clec-10	1.08957	2.77092	154.158	2.13858e-35	2.80274e-33
427	WBGene00017991	F32E10.3	Stress response	Stress response: C-type Lectin	Stress response: C-type Lectin	clec-180 is predicted to have carbohydrate binding activity.	clec-180	1.29379	0.613724	49.7588	1.73858e-12	7.59508e-11
460	WBGene00018971	F56D6.2	Stress response	Stress response: C-type Lectin	Stress response: C-type Lectin	clec-67 is predicted to have carbohydrate binding activity\; is expressed in the intestine.	clec-67	1.47377	3.92089	434.268	1.9141e-96	8.36182e-94
229	WBGene00010928	M162.2	Stress response	Stress response: C-type Lectin	Stress response: C-type Lectin	clec-258 is predicted to have carbohydrate binding activity.	clec-258	1.80699	-0.809648	35.9854	1.988e-09	6.26864e-08
145	WBGene00008477	E03H4.10	Stress response	Stress response: C-type Lectin	Stress response: C-type Lectin	clec-17 is an ortholog of human CLEC3A (C-type lectin domain family 3 member A) and CLEC3B (C-type lectin domain family 3 member B)\; is predicted to have carbohydrate binding activity.	clec-17	1.83302	-2.02819	9.72873	0.0018141	0.0166695
252	WBGene00011668	T09F5.9	Stress response	Stress response: C-type Lectin	Stress response: C-type Lectin	clec-47 is an ortholog of human CLEC4A, CLEC4C, and CD209 and members of the human CLEC (C-type lectin domain containing) gene family including CLEC6A and CLEC4E\; is predicted to have carbohydrate binding activity\; is involved in response to gamma radiation.	clec-47	4.80754	-0.245742	165.8	6.11606e-38	8.60722e-36
203	WBGene00010235	F58B4.2	Stress response	Stress response: detoxification	Stress response: detoxification: CYP	F58B4.2 is an ortholog of human CYB5B\; human CYB5B exhibits heme binding activity.	F58B4.2	-4.84547	-3.4993	13.7045	0.000213941	0.0026847
343	WBGene00015399	C03G6.14	Stress response	Stress response: detoxification	Stress response: detoxification: CYP	cyp-35A1 is an ortholog of human CYP21A2 (cytochrome P450 family 21 subfamily A member 2) and members of the human CYP2 (Cytochrome P450 family 2) gene family including CYP2R1, CYP2U1, and CYP2J2\; is predicted to have heme binding activity, iron ion binding activity, and oxidoreductase activity\; is involved in response to xenobiotic stimulus\; human orthologs of this gene are implicated in cong…	cyp-35A1	-2.06624	-0.828963	43.9913	3.29834e-11	1.26672e-09
387	WBGene00016786	C49G7.8	Stress response	Stress response: detoxification	Stress response: detoxification: CYP	cyp-35A4 is an ortholog of human CYP21A2 (cytochrome P450 family 21 subfamily A member 2) and members of the human CYP2 (Cytochrome P450 family 2) gene family including CYP2R1, CYP2U1, and CYP2J2\; is predicted to have heme binding activity, iron ion binding activity, and oxidoreductase activity\; is involved in response to xenobiotic stimulus\; human orthologs of this gene are implicated in cong…	cyp-35A4	-1.82788	3.92098	723.818	1.97933e-159	1.88657e-156
488	WBGene00019565	K09D9.2	Stress response	Stress response: detoxification	Stress response: detoxification: CYP	cyp-35A3 is an ortholog of human CYP21A2 (cytochrome P450 family 21 subfamily A member 2) and members of the human CYP2 (Cytochrome P450 family 2) gene family including CYP2R1, CYP2U1, and CYP2J2\; is predicted to have heme binding activity, iron ion binding activity, and oxidoreductase activity\; is involved in response to xenobiotic stimulus\; human orthologs of this gene are implicated in cong…	cyp-35A3	-1.6456	6.26413	1958.07	0	0
483	WBGene00019473	K07C6.5	Stress response	Stress response: detoxification	Stress response: detoxification: CYP	cyp-35A5 is an ortholog of human CYP21A2 (cytochrome P450 family 21 subfamily A member 2) and members of the human CYP2 (Cytochrome P450 family 2) gene family including CYP2R1, CYP2U1, and CYP2J2\; is predicted to have heme binding activity, iron ion binding activity, and oxidoreductase activity\; is involved in response to xenobiotic stimulus\; is expressed in the intestine\; human orthologs of …	cyp-35A5	-1.29699	3.55096	302.091	1.15405e-67	2.95112e-65
369	WBGene00016147	C26F1.2	Stress response	Stress response: detoxification	Stress response: detoxification: CYP	cyp-32A1 is an ortholog of human CYP19A1 (cytochrome P450 family 19 subfamily A member 1) and CYP4V2 (cytochrome P450 family 4 subfamily V member 2)\; is predicted to have heme binding activity, iron ion binding activity, and oxidoreductase activity.	cyp-32A1	-1.18008	1.76921	72.9174	1.35192e-17	8.80383e-16
254	WBGene00011671	T10B9.1	Stress response	Stress response: detoxification	Stress response: detoxification: CYP	cyp-13A4 is an ortholog of human TBXAS1 (thromboxane A synthase 1) and members of the human CYP3 (Cytochrome P450 family 3) gene family including CYP3A4, CYP3A7, and CYP3A5\; is predicted to have heme binding activity, iron ion binding activity, and oxidoreductase activity.	cyp-13A4	1.23355	-0.861074	14.9234	0.000111965	0.00152951
152	WBGene00008810	F14F7.3	Stress response	Stress response: detoxification	Stress response: detoxification: CYP	cyp-13A12 is predicted to have heme binding activity, iron ion binding activity, and oxidoreductase activity\; is expressed in the marginal cell.	cyp-13A12	1.28644	-0.799308	16.836	4.07532e-05	0.000620591
256	WBGene00011674	T10B9.4	Stress response	Stress response: detoxification	Stress response: detoxification: CYP	cyp-13A8 is an ortholog of human TBXAS1 (thromboxane A synthase 1) and members of the human CYP3 (Cytochrome P450 family 3) gene family including CYP3A4, CYP3A7, and CYP3A5\; is predicted to have heme binding activity, iron ion binding activity, and oxidoreductase activity.	cyp-13A8	1.46933	-1.2041	13.0676	0.000300447	0.00361243
255	WBGene00011672	T10B9.2	Stress response	Stress response: detoxification	Stress response: detoxification: CYP	cyp-13A5 is an ortholog of human TBXAS1 (thromboxane A synthase 1) and members of the human CYP3 (Cytochrome P450 family 3) gene family including CYP3A4, CYP3A7, and CYP3A5\; is predicted to have heme binding activity, iron ion binding activity, and oxidoreductase activity.	cyp-13A5	1.55786	2.82098	314.047	2.86879e-70	7.91522e-68
257	WBGene00011699	T10H4.11	Stress response	Stress response: detoxification	Stress response: detoxification: CYP	cyp-34A2 is an ortholog of human CYP21A2 (cytochrome P450 family 21 subfamily A member 2) and members of the human CYP2 (Cytochrome P450 family 2) gene family including CYP2R1, CYP2U1, and CYP2J2\; is predicted to have heme binding activity, iron ion binding activity, and oxidoreductase activity\; human orthologs of this gene are implicated in congenital adrenal hyperplasia.	cyp-34A2	1.65513	-1.82979	14.3102	0.000155019	0.00203035
232	WBGene00011009	R04D3.1	Stress response	Stress response: detoxification	Stress response: detoxification: CYP	cyp-14A4 is an ortholog of human CYP2C18 (cytochrome P450 family 2 subfamily C member 18), CYP2F1 (cytochrome P450 family 2 subfamily F member 1), and CYP2E1 (cytochrome P450 family 2 subfamily E member 1)\; is predicted to have heme binding activity, iron ion binding activity, and oxidoreductase activity\; human orthologs of this gene are implicated in hereditary spastic paraplegia 56, lung canc…	cyp-14A4	2.06706	-1.13909	32.259	1.34931e-08	3.93516e-07
4	WBGene00000372	T10B9.10	Stress response	Stress response: detoxification	Stress response: detoxification: CYP	cyp-13A7 is an ortholog of human TBXAS1 (thromboxane A synthase 1) and members of the human CYP3 (Cytochrome P450 family 3) gene family including CYP3A4, CYP3A7, and CYP3A5\; is predicted to have heme binding activity, iron ion binding activity, and oxidoreductase activity\; is expressed in the intestine.	cyp-13A7	2.12017	0.117115	82.8993	8.63399e-20	6.51245e-18
221	WBGene00010705	K09A11.2	Stress response	Stress response: detoxification	Stress response: detoxification: CYP	cyp-14A1 is an ortholog of human CYP2C18 (cytochrome P450 family 2 subfamily C member 18), CYP2F1 (cytochrome P450 family 2 subfamily F member 1), and CYP2E1 (cytochrome P450 family 2 subfamily E member 1)\; is predicted to have heme binding activity, iron ion binding activity, and oxidoreductase activity\; human orthologs of this gene are implicated in hereditary spastic paraplegia 56, lung canc…	cyp-14A1	2.21288	-0.499915	58.8277	1.72098e-14	8.9325e-13
151	WBGene00008809	F14F7.2	Stress response	Stress response: detoxification	Stress response: detoxification: CYP	cyp-13A11 is predicted to have heme binding activity, iron ion binding activity, and oxidoreductase activity.	cyp-13A11	2.38558	-3.20399	5.91992	0.0149707	0.0869103
38	WBGene00001786	F35E8.8	Stress response	Stress response: detoxification	Stress response: detoxification: GST	gst-38 is an ortholog of human GSTA4 (glutathione S-transferase alpha 4), GSTA5 (glutathione S-transferase alpha 5), and HPGDS (hematopoietic prostaglandin D synthase)\; is predicted to have transferase activity\; is involved in innate immune response\; is expressed in the intestine, the nervous system, and the sensillum.	gst-38	-1.60818	2.95898	227.074	2.59097e-51	4.9391e-49
35	WBGene00001753	R03D7.6	Stress response	Stress response: detoxification	Stress response: detoxification: GST	gst-5 is an ortholog of human GSTA4 (glutathione S-transferase alpha 4), GSTA5 (glutathione S-transferase alpha 5), and HPGDS (hematopoietic prostaglandin D synthase)\; is predicted to have glutathione transferase activity\; is involved in innate immune response\; is expressed in the intestine and the nerve ring.	gst-5	-1.5749	5.63298	1383.57	7.80334e-303	1.48753e-299
37	WBGene00001766	F37B1.7	Stress response	Stress response: detoxification	Stress response: detoxification: GST	gst-18 is an ortholog of human GSTA4 (glutathione S-transferase alpha 4), GSTA5 (glutathione S-transferase alpha 5), and HPGDS (hematopoietic prostaglandin D synthase)\; is predicted to have transferase activity.	gst-18	1.21398	-0.959023	15.6337	7.68707e-05	0.00110404
36	WBGene00001765	F37B1.6	Stress response	Stress response: detoxification	Stress response: detoxification: GST	gst-17 is an ortholog of human GSTA4 (glutathione S-transferase alpha 4), GSTA5 (glutathione S-transferase alpha 5), and GSTA2 (glutathione S-transferase alpha 2)\; is predicted to have transferase activity.	gst-17	1.34779	-1.38922	12.8938	0.000329677	0.00393007
474	WBGene00019235	H23N18.4	Stress response	Stress response: detoxification	Stress response: detoxification: ugt	H23N18.4 is an ortholog of human UGT3A1 (UDP glycosyltransferase family 3 member A1) and UGT3A2 (UDP glycosyltransferase family 3 member A2)\; is predicted to have transferase activity, transferring hexosyl groups.	H23N18.4	-2.03778	-2.56645	10.8928	0.000965394	0.00979833
518	WBGene00020594	T19H12.11	Stress response	Stress response: detoxification	Stress response: detoxification: ugt	ugt-10 is an ortholog of human UGT3A1 (UDP glycosyltransferase family 3 member A1) and UGT3A2 (UDP glycosyltransferase family 3 member A2)\; is predicted to have transferase activity, transferring hexosyl groups.	ugt-10	-1.75157	-1.20364	23.1933	1.46508e-06	3.09067e-05
166	WBGene00009255	F29F11.2	Stress response	Stress response: detoxification	Stress response: detoxification: ugt	ugt-34 is an ortholog of human UGT3A1 (UDP glycosyltransferase family 3 member A1) and UGT3A2 (UDP glycosyltransferase family 3 member A2)\; is predicted to have transferase activity, transferring hexosyl groups.	ugt-34	-1.5725	-2.2038	7.82629	0.00514917	0.0387
402	WBGene00017332	F10D2.6	Stress response	Stress response: detoxification	Stress response: detoxification: ugt	ugt-37 is an ortholog of human UGT3A1 (UDP glycosyltransferase family 3 member A1) and UGT3A2 (UDP glycosyltransferase family 3 member A2)\; is predicted to have transferase activity, transferring hexosyl groups.	ugt-37	-1.15428	-1.16416	9.99124	0.00157286	0.0147238
146	WBGene00008485	F01D4.1	Stress response	Stress response: detoxification	Stress response: detoxification: ugt	ugt-43 is an ortholog of human UGT3A1 (UDP glycosyltransferase family 3 member A1) and UGT3A2 (UDP glycosyltransferase family 3 member A2)\; is predicted to have transferase activity, transferring hexosyl groups.	ugt-43	1.07086	1.36183	65.0771	7.20253e-16	4.20696e-14
41	WBGene00002018	Y46H3A.2	Stress response	Stress response: heat	Stress response: heat	hsp-16.41 is an ortholog of human CRYAA (crystallin alpha A), CRYAB (crystallin alpha B), and HSPB1 (heat shock protein family B (small) member 1)\; is predicted to have unfolded protein binding activity\; is involved in defense response to Gram-negative bacterium and response to heat\; is expressed in several tissues, including the alimentary system, the coelomocyte, the gonad, the muscular syst…	hsp-16.41	-1.81764	2.95339	306.156	1.50188e-68	3.98644e-66
40	WBGene00002016	Y46H3A.3	Stress response	Stress response: heat	Stress response: heat	hsp-16.2 is an ortholog of human CRYAA (crystallin alpha A), CRYAB (crystallin alpha B), and HSPB1 (heat shock protein family B (small) member 1)\; is predicted to have unfolded protein binding activity\; is involved in response to heat\; localizes to the cytoplasm\; is expressed in several tissues, including the alimentary system, the coelomocyte, the muscular system, the nervous system, and the…	hsp-16.2	-1.73373	2.77654	364.488	2.96692e-81	9.57128e-79
43	WBGene00002026	C12C8.1	Stress response	Stress response: heat	Stress response: heat	hsp-70 is predicted to have ATP binding activity\; is involved in determination of adult lifespan and response to heat\; colocalizes with the chaperonin-containing T-complex\; is expressed in the anal depressor muscle, the mu_int_L, and the mu_int_R.	hsp-70	-1.59775	2.79567	176.676	2.57719e-40	3.91602e-38
42	WBGene00002021	F52E1.7	Stress response	Stress response: heat	Stress response: heat	hsp-17 is an ortholog of human CRYAA (crystallin alpha A), CRYAB (crystallin alpha B), and HSPB1 (heat shock protein family B (small) member 1)\; human orthologs of this gene are implicated in several diseases, including Charcot-Marie-Tooth disease axonal type 2F, cataract (multiple), and myofibrillar myopathy (multiple)\; human HSPB1 exhibits protein binding activity involved in protein folding,…	hsp-17	-1.0262	5.06696	397.722	1.72533e-88	6.5779e-86
216	WBGene00010470	K01D12.11	Stress response	Stress response: heavy metal	Stress response: heavy metal	cdr-4 is an ortholog of human FAXC\; is involved in stress response to cadmium ion\; localizes to the lysosome\; is expressed in the pm5, the pm6, and the pm7.	cdr-4	-1.33584	6.70702	1905.02	0	0
1	WBGene00000017	T22H6.7	Stress response	Stress response: pathogen	Stress response: pathogen: ASABF	abf-6 is affected by several genes including daf-16, daf-2, and eat-2 based on RNA-seq and microarray studies\; is affected by four chemicals including Rotenone, multi-walled carbon nanotube, and Cry5B based on RNA-seq and microarray studies.	abf-6	-1.12801	-0.0273892	18.6975	1.53183e-05	0.000257792
9	WBGene00000560	Y46E12A.1	Stress response	Stress response: pathogen	Stress response: pathogen: caenacin	cnc-6 is involved in defense response to fungus and innate immune response\; is expressed in the intestine.	cnc-6	-4.01212	1.29009	472.549	8.93662e-105	4.46172e-102
7	WBGene00000555	R09B5.2	Stress response	Stress response: pathogen	Stress response: pathogen: caenacin	cnc-1 is involved in defense response to fungus and innate immune response.	cnc-1	-3.89678	-1.71042	52.8244	3.64733e-13	1.69206e-11
622	WBGene00044900	R09B5.13	Stress response	Stress response: pathogen	Stress response: pathogen: caenacin	cnc-11 is involved in defense response to fungus and innate immune response.	cnc-11	-1.83798	-0.565924	45.2616	1.724e-11	6.76977e-10
8	WBGene00000558	R09B5.9	Stress response	Stress response: pathogen	Stress response: pathogen: caenacin	cnc-4 is involved in defense response to fungus and innate immune response\; is expressed in the hypodermis and the intestine.	cnc-4	-1.28113	3.32256	205.464	1.3413e-46	2.3635e-44
199	WBGene00010123	F55G11.2	Stress response	Stress response: pathogen	Stress response: pathogen: CUB	F55G11.2 is involved in innate immune response.	F55G11.2	-1.03322	1.53218	53.7095	2.32434e-13	1.09641e-11
200	WBGene00010124	F55G11.4	Stress response	Stress response: pathogen	Stress response: pathogen: CUB	F55G11.4 is involved in defense response to Gram-negative bacterium\; is expressed in the intestine.	F55G11.4	1.06536	3.17046	147.108	7.4335e-34	9.27816e-32
223	WBGene00010746	K10D11.2	Stress response	Stress response: pathogen	Stress response: pathogen: CUB	K10D11.2 is enriched in the intestine based on RNA-seq studies\; is affected by several genes including daf-16, daf-2, and daf-12 based on microarray, RNA-seq, and tiling array studies\; is affected by fifteen chemicals including hydrogen sulfide, methylmercuric chloride, and Tunicamycin based on microarray and RNA-seq studies\; is predicted to encode a protein with the following domain: CUB-like…	K10D11.2	2.35752	-1.43551	35.6436	2.3692e-09	7.40384e-08
417	WBGene00017695	F22B7.4	Stress response	Stress response: pathogen	Stress response: pathogen: NLP-like	fip-1 is affected by several genes including daf-16, skn-1, and daf-12 based on microarray, tiling array, and RNA-seq studies\; is affected by six chemicals including tryptophan, Ag nanoparticles, and single-walled carbon nanotube based on microarray studies.	fip-1	-3.62913	0.55469	264.177	2.10916e-59	4.8601e-57
114	WBGene00007541	C12D8.14	Stress response	Stress response: pathogen	Stress response: pathogen: NLP-like	fipr-4 is enriched in the germ line based on RNA-seq studies\; is affected by several genes including daf-16, skn-1, and daf-12 based on RNA-seq and microarray studies\; is affected by four chemicals including manganese chloride, D-glucose, and Zidovudine based on RNA-seq and microarray studies.	fipr-4	-2.18034	-2.67323	9.58303	0.00196384	0.0177882
72	WBGene00004998	F08F1.6	Stress response	Stress response: pathogen	Stress response: pathogen: saposin	spp-13 is an ortholog of human PSAP (prosaposin), PSAPL1, and SFTPB\; human PSAP exhibits several functions, including anion binding activity, beta-galactosidase activity, and protein homodimerization activity.	spp-13	1.50076	-1.23127	20.3391	6.48603e-06	0.000119199
71	WBGene00004992	ZK616.9	Stress response	Stress response: pathogen	Stress response: pathogen: saposin	spp-7 is an ortholog of human PSAP (prosaposin), PSAPL1, and SFTPB\; is expressed in head neurons, the intestine, and the pm7\; human PSAP exhibits several functions, including anion binding activity, beta-galactosidase activity, and protein homodimerization activity.	spp-7	2.33016	-2.91453	6.55698	0.0104474	0.0662446
261	WBGene00011979	T24B8.5	Stress response	Stress response: pathogen	Stress response: pathogen: ShK	T24B8.5 is involved in innate immune response\; is expressed in the intestine.	T24B8.5	1.05962	2.91792	103.557	2.53015e-24	2.36851e-22
173	WBGene00009429	F35E12.5	Stress response	Stress response: pathogen	Stress response: pathogen: unassigned	irg-5 is involved in defense response to Gram-positive bacterium.	F35E12.5	-1.62757	2.99548	372.491	5.36767e-83	1.84516e-80
129	WBGene00007875	C32H11.12	Stress response	Stress response: pathogen	Stress response: pathogen: unassigned	dod-24 is involved in defense response to Gram-negative bacterium.	dod-24	-1.49395	4.89985	839.508	1.38851e-184	1.5324e-181
443	WBGene00018492	F46E10.11	Stress response	Stress response: pathogen	Stress response: pathogen: unassigned	hpo-26 is enriched in the AFD and the PLM based on RNA-seq studies\; is affected by several genes including daf-2, clk-1, and elt-2 based on microarray and RNA-seq studies\; is affected by eleven chemicals including Heme, 1-methylnicotinamide, and Mercuric Chloride based on microarray and RNA-seq studies.	hpo-26	-1.30532	-1.03964	18.85	1.41408e-05	0.000241073
286	WBGene00012783	Y43C5A.3	Stress response	Stress response: pathogen	Stress response: pathogen: unassigned	Y43C5A.3 exhibits double-stranded DNA binding activity\; is involved in defense response to Gram-negative bacterium and killing of cells of other organism\; is expressed in the hyp7 syncytium and the ventral cord blast cell.	Y43C5A.3	-1.05117	3.38887	171.597	3.31371e-39	4.85911e-37
532	WBGene00020954	W02G9.4	Stress response	Stress response: pathogen	Stress response: pathogen: unassigned	W02G9.4 is an ortholog of human PCOLCE and PCOLCE2\; human PCOLCE exhibits collagen binding activity, heparin binding activity, and peptidase activator activity.	W02G9.4	1.29641	3.00168	179.163	7.38057e-41	1.12966e-38
385	WBGene00016669	C45G7.2	Stress response	Stress response: pathogen	Stress response: pathogen: unassigned	ilys-2 is predicted to have lysozyme activity\; is involved in defense response to Gram-positive bacterium\; is expressed in the nerve ring and the pm3.	ilys-2	2.07224	-2.2586	14.3465	0.000152065	0.0019954
205	WBGene00010256	F58E6.7	Stress response	Stress response: pathogen	Stress response: pathogen: unassigned	hrg-3 exhibits heme binding activity and heme transporter activity\; is involved in defense response to Gram-negative bacterium and heme transport\; localizes to the extracellular space\; is expressed in the intestinal cell.	hrg-3	2.22197	2.8102	401.69	2.36101e-89	9.34112e-87
54	WBGene00003474	T08G5.10	Stress response	Stress response: unassigned	Stress response: unassigned	mtl-2 is predicted to have metal ion binding activity\; is involved in response to cadmium ion and response to heat\; is expressed in the intestine.	mtl-2	1.368	5.28288	588.389	5.61384e-130	3.92389e-127
370	WBGene00016204	C29E4.7	Stress response	Stress response: unassigned	Stress response: unassigned	gsto-1 is an ortholog of human GSTO1 (glutathione S-transferase omega 1) and GSTO2 (glutathione S-transferase omega 2)\; exhibits glutathione dehydrogenase (ascorbate) activity and glutathione transferase activity\; is involved in several processes, including cellular response to extracellular stimulus, oxidation-reduction process, and protein glutathionylation.	gsto-1	1.94469	4.4727	1009.03	1.95198e-221	2.55819e-218
2	WBGene00000190	F45E4.1	Trafficking	Trafficking: ER/Golgi	Trafficking: ER/Golgi: ARF	arf-1.1 is an ortholog of human ARL11 (ADP ribosylation factor like GTPase 11), ARL14 (ADP ribosylation factor like GTPase 14), and RP11-302B13.5\; is predicted to have GTP binding activity\; is involved in endoplasmic reticulum unfolded protein response.	arf-1.1	-1.82588	5.00359	1208.1	1.05842e-264	1.70723e-261
283	WBGene00012757	Y41C4A.11	Trafficking	Trafficking: ER/Golgi	Trafficking: ER/Golgi: COP I	Y41C4A.11 is an ortholog of human COPB2 (coatomer protein complex subunit beta 2)\; is involved in endoplasmic reticulum unfolded protein response\; is expressed in the pharynx.	Y41C4A.11	-2.16977	8.40475	5754.53	0	0
6	WBGene00000521	C15C8.2	Transcription factor	Transcription factor: bHLH	Transcription factor: bHLH	cky-1 is an ortholog of human NPAS4 (neuronal PAS domain protein 4)\; contributes to sequence-specific DNA binding activity\; is involved in positive regulation of transcription by RNA polymerase II\; localizes to the RNA polymerase II transcription factor complex\; is expressed in the pharyngeal cell.	cky-1	1.94188	-2.49948	11.9224	0.00055463	0.00615021
410	WBGene00017535	F17A9.3	Transcription factor	Transcription factor: bZIP	Transcription factor: bZIP	atf-8 is an ortholog of human DBP (D-box binding PAR bZIP transcription factor), HLF (HLF, PAR bZIP transcription factor), and TEF (TEF, PAR bZIP transcription factor)\; is predicted to have DNA-binding activity transcription factor activity\; is expressed in the hypodermis and the vulva.	atf-8	1.16483	-0.420242	14.6248	0.000131178	0.001761
94	WBGene00006654	C40H5.5	Transcription factor	Transcription factor: homeodomain	Transcription factor: homeodomain	ttx-3 is an ortholog of human LHX2 (LIM homeobox 2) and LHX9 (LIM homeobox 9)\; exhibits RNA polymerase II regulatory region sequence-specific DNA binding activity\; is involved in several processes, including dauer larval development, generation of neurons, and negative adaptation of signaling pathway\; is expressed in several tissues, including the ABalaaaala, the ABalpppappa, the ABalpppappp, …	ttx-3	-1.38054	-2.31475	5.94871	0.014728	0.0857628
5	WBGene00000447	F55B12.1	Transcription factor	Transcription factor: homeodomain	Transcription factor: homeodomain	ceh-24 is an ortholog of human NKX2-1 (NK2 homeobox 1) and NKX2-4 (NK2 homeobox 4)\; is predicted to have DNA-binding activity transcription factor activity, RNA polymerase II-specific\; is expressed in several tissues, including the alimentary system, the head, the muscular system, and the nervous system\; human orthologs of this gene are implicated in choreatic disease and papillary thyroid car…	ceh-24	1.93589	-2.34425	9.60326	0.00194232	0.0176161
297	WBGene00013147	Y53C12C.1	Transcription factor	Transcription factor: homeodomain	Transcription factor: homeodomain	eyg-1 is an ortholog of human PAX4 (paired box 4)\; is predicted to have DNA binding activity\; is expressed in the head and the pharynx\; human orthologs of this gene are implicated in diabetic ketoacidosis and maturity-onset diabetes of the young type 9.	eyg-1	2.3819	1.41138	253.183	5.25455e-57	1.1359e-54
558	WBGene00021848	Y54F10AM.1	Transcription factor	Transcription factor: NHR	Transcription factor: NHR	nhr-239 is an ortholog of human NR2E3 (nuclear receptor subfamily 2 group E member 3)\; is predicted to have DNA-binding activity transcription factor activity, sequence-specific DNA binding activity, and zinc ion binding activity\; is expressed in head neurons and pharyngeal neurons.	nhr-239	1.88345	-3.15151	5.96488	0.0145936	0.0852641
73	WBGene00005013	F43G6.6	Transcription: chromatin	Transcription: chromatin modification	Transcription: chromatin modification: demethylase	jmjd-1.1 is an ortholog of human KDM7A (lysine demethylase 7A), PHF2 (PHD finger protein 2), and PHF8 (PHD finger protein 8)\; is predicted to have metal ion binding activity.	jmjd-1.1	-1.00552	-1.6189	7.4755	0.00625442	0.0449602
39	WBGene00001944	E03A3.4	Transcription: chromatin	Transcription: chromatin structure	Transcription: chromatin structure: histone	his-70 is an ortholog of human CENPA (centromere protein A), HIST2H3A (histone cluster 2 H3 a), and HIST2H3PS2 (histone cluster 2 H3 pseudogene 2)\; is predicted to have DNA binding activity and protein heterodimerization activity.	his-70	-1.54458	-1.78856	11.8452	0.000578093	0.00636661
333	WBGene00014240	ZK1251.1	Transcription: chromatin	Transcription: chromatin structure	Transcription: chromatin structure: histone	htas-1 is an ortholog of human H2AFY (H2A histone Y) and H2AFY2 (H2A histone Y2)\; is predicted to have DNA binding activity and protein heterodimerization activity\; is expressed in the sperm.	htas-1	-1.13405	-0.151101	17.1024	3.54183e-05	0.000548108
348	WBGene00015689	C10G11.9	Transcription: chromatin	Transcription: chromatin structure	Transcription: chromatin structure: unassigned	spch-2 localizes to the nuclear chromatin\; is expressed in the sperm.	C10G11.9	-1.52777	-0.672938	21.0621	4.44646e-06	8.51487e-05
74	WBGene00005039	F49E12.5	Transmembrane protein	Transmembrane protein: seven transmembrane receptor	Transmembrane protein: seven transmembrane receptor: sra	sra-13 exhibits olfactory receptor activity\; is involved in several processes, including detection of chemical stimulus involved in sensory perception of smell, negative regulation of Ras protein signal transduction, and negative regulation of response to food\; is expressed in several tissues, including the epithelial system, the head, the muscular system, the nervous system, and the reproducti…	sra-13	4.0567	-3.78889	5.78808	0.0161352	0.0916908
76	WBGene00005444	T05E12.7	Transmembrane protein	Transmembrane protein: seven transmembrane receptor	Transmembrane protein: seven transmembrane receptor: srh	srh-237 is enriched in the intestine based on RNA-seq and microarray studies\; is affected by several genes including daf-16, daf-2, and daf-12 based on microarray and RNA-seq studies\; is affected by nine chemicals including diallyl trisulfide, Rotenone, and Alovudine based on microarray and RNA-seq studies\; is predicted to encode a protein with the following domain: 7TM GPCR, serpentine recept…	srh-237	1.0173	0.49189	25.8827	3.62807e-07	8.59626e-06
75	WBGene00005382	Y38H6C.12	Transmembrane protein	Transmembrane protein: seven transmembrane receptor	Transmembrane protein: seven transmembrane receptor: srh	srh-166 is enriched in the AFD based on RNA-seq studies\; is affected by hpl-2, rsr-2, and mir-34 based on tiling array and microarray studies\; is affected by resveratrol and Atrazine based on microarray studies\; is predicted to encode a protein with the following domain: 7TM GPCR, serpentine receptor class h (Srh).	srh-166	3.57458	-3.05197	13.6268	0.000222979	0.00278312
77	WBGene00005548	F33H12.5	Transmembrane protein	Transmembrane protein: seven transmembrane receptor	Transmembrane protein: seven transmembrane receptor: sri	sri-36 is enriched in the nervous system based on microarray studies\; is affected by several genes including glp-1, let-60, and hsf-1 based on microarray and RNA-seq studies\; is affected by eight chemicals including methylmercury hydroxide, methylmercuric chloride, and Tunicamycin based on RNA-seq and microarray studies\; is predicted to encode a protein with the following domain: 7TM GPCR, ser…	sri-36	-2.7407	-2.31478	22.2569	2.38506e-06	4.80967e-05
79	WBGene00005653	T26H2.8	Transmembrane protein	Transmembrane protein: seven transmembrane receptor	Transmembrane protein: seven transmembrane receptor: srr	srr-2 is enriched in the Z1.p, the Z4.a, the gon_male_dtc anterior, the gon_male_dtc posterior, and the intestine based on RNA-seq studies\; is affected by several genes including hsf-1, elt-2, and eat-2 based on tiling array, microarray, and RNA-seq studies\; is affected by seven chemicals including methylmercuric chloride, Tunicamycin, and Sodium Chloride based on microarray and RNA-seq studies…	srr-2	1.58865	-1.87148	14.4293	0.000145519	0.00192395
80	WBGene00005657	C13D9.1	Transmembrane protein	Transmembrane protein: seven transmembrane receptor	Transmembrane protein: seven transmembrane receptor: srr	srr-6 is expressed in several tissues, including the alimentary system, the excretory cell, the nervous system, and the reproductive system\; is predicted to encode a protein with the following domain: Protein of unknown function DUF267, Caenorhabditis species.	srr-6	1.89137	-0.48369	45.0893	1.88247e-11	7.35075e-10
81	WBGene00005661	T05B11.6	Transmembrane protein	Transmembrane protein: seven transmembrane receptor	Transmembrane protein: seven transmembrane receptor: srr	srr-10 is expressed in the head, the nervous system, and the rectal gland cell\; is predicted to encode a protein with the following domain: Protein of unknown function DUF267, Caenorhabditis species.	srr-10	1.95204	-1.82969	18.5149	1.68577e-05	0.00027988
285	WBGene00012773	Y41E3.15	Transmembrane protein	Transmembrane protein: seven transmembrane receptor	Transmembrane protein: seven transmembrane receptor: srt	srt-48 is affected by mir-34 based on microarray studies\; is affected by tryptophan and Microcystin-LR based on microarray studies\; is predicted to encode a protein with the following domain: 7TM GPCR, serpentine receptor class t (Srt).	srt-48	4.2363	-3.71094	7.3271	0.00679227	0.0477793
82	WBGene00005708	Y32B12B.7	Transmembrane protein	Transmembrane protein: seven transmembrane receptor	Transmembrane protein: seven transmembrane receptor: sru	sru-45 is affected by rsr-2, rpn-10, and mir-34 based on tiling array, RNA-seq, and microarray studies\; is affected by tryptophan based on microarray studies\; is predicted to encode a protein with the following domain: 7TM GPCR, serpentine receptor class u (Sru).	sru-45	3.79605	-3.87136	6.07147	0.0137383	0.0814018
83	WBGene00005816	F18E3.5	Transmembrane protein	Transmembrane protein: seven transmembrane receptor	Transmembrane protein: seven transmembrane receptor: srw	srw-69 is predicted to have G protein-coupled peptide receptor activity.	srw-69	-4.14892	-3.78883	7.02379	0.00804337	0.0543368
84	WBGene00005833	C25F9.7	Transmembrane protein	Transmembrane protein: seven transmembrane receptor	Transmembrane protein: seven transmembrane receptor: srw	srw-86 is enriched in the intestine, the male, the nervous system, and the sensillum based on tiling array, RNA-seq, and microarray studies\; is affected by several genes including glp-1, skn-1, and hsf-1 based on RNA-seq and microarray studies\; is affected by Ethanol, Sodium Chloride, and Colistin based on RNA-seq and microarray studies.	srw-86	-1.1662	-1.53216	7.57193	0.00592843	0.0433147
85	WBGene00005892	F59E11.1	Transmembrane protein	Transmembrane protein: seven transmembrane receptor	Transmembrane protein: seven transmembrane receptor: srx	srx-1 is affected by daf-16 and drh-3 based on RNA-seq studies\; is affected by resveratrol, Acrylamide, and Sirolimus based on microarray studies\; is predicted to encode a protein with the following domain: 7TM GPCR, serpentine receptor class x (Srx).	srx-1	3.79191	-3.87136	6.43748	0.0111737	0.0696082
86	WBGene00005895	Y49C4A.5	Transmembrane protein	Transmembrane protein: seven transmembrane receptor	Transmembrane protein: seven transmembrane receptor: srx	srx-4 is enriched in the muscle cell based on microarray studies\; is affected by drh-3 based on RNA-seq studies\; is affected by tryptophan based on microarray studies\; is predicted to encode a protein with the following domain: 7TM GPCR, serpentine receptor class x (Srx).	srx-4	4.05978	-3.78888	6.30696	0.0120265	0.0735444
262	WBGene00012028	T25E12.13	Transmembrane protein	Transmembrane protein: seven transmembrane receptor	Transmembrane protein: seven transmembrane receptor: srz	srz-99 is expressed in the intestine and the nervous system\; is predicted to encode a protein with the following domain: 7TM GPCR, serpentine receptor class z (Srz).	srz-99	1.29638	-1.25867	14.621	0.000131439	0.00176337
90	WBGene00006208	Y9C9A.3	Transmembrane protein	Transmembrane protein: seven transmembrane receptor	Transmembrane protein: seven transmembrane receptor: str	str-163 localizes to the non-motile cilium\; is expressed in the amphid sensillum, the head, the intestine, and the nervous system.	str-163	-3.82608	-2.46675	31.2349	2.28622e-08	6.40905e-07
89	WBGene00006193	F58G4.6	Transmembrane protein	Transmembrane protein: seven transmembrane receptor	Transmembrane protein: seven transmembrane receptor: str	str-146 is enriched in the intestine based on microarray studies\; is affected by several genes including daf-2, clk-1, and sir-2.1 based on tiling array, RNA-seq, and microarray studies\; is affected by five chemicals including Rotenone, Tunicamycin, and manganese chloride based on RNA-seq and microarray studies\; is predicted to encode a protein with the following domain: 7TM GPCR, serpentine r…	str-146	-2.00669	-2.9587	6.99011	0.00819612	0.0551024
88	WBGene00006097	C54F6.10	Transmembrane protein	Transmembrane protein: seven transmembrane receptor	Transmembrane protein: seven transmembrane receptor: str	str-31 is enriched in the hypodermis and the muscle cell based on tiling array and microarray studies\; is affected by several genes including daf-16, daf-12, and lin-4 based on microarray and RNA-seq studies\; is affected by seven chemicals including tryptophan, Tunicamycin, and Mianserin based on microarray and RNA-seq studies\; is predicted to encode a protein with the following domain: 7TM GP…	str-31	-1.59889	-2.40401	7.52636	0.00608026	0.0439948
87	WBGene00006075	F22B8.5	Transmembrane protein	Transmembrane protein: seven transmembrane receptor	Transmembrane protein: seven transmembrane receptor: str	str-7 is enriched in the OLL, the PVD, and the intestine based on tiling array and RNA-seq studies\; is affected by several genes including daf-16, hsf-1, and clk-1 based on microarray and RNA-seq studies\; is affected by fourteen chemicals including hydrogen sulfide, 1-methylnicotinamide, and Rotenone based on microarray and RNA-seq studies\; is predicted to encode a protein with the following d…	str-7	4.17612	-1.63715	53.2394	2.95276e-13	1.37899e-11
105	WBGene00007247	C01G12.7	Transmembrane protein	Transmembrane protein: seven transmembrane receptor	Transmembrane protein: seven transmembrane receptor: unassigned	C01G12.7 is enriched in the nervous system based on microarray studies\; is affected by several genes including daf-2, skn-1, and sir-2.1 based on RNA-seq and microarray studies\; is affected by Sodium Chloride, dibromoacetic acid, and Microcystin-LR based on RNA-seq and microarray studies.	C01G12.7	-1.42863	-2.28621	8.38941	0.00377413	0.0303012
197	WBGene00010058	F54E4.2	Transmembrane protein	Transmembrane protein: seven transmembrane receptor	Transmembrane protein: seven transmembrane receptor: unassigned	F54E4.2 is predicted to have G protein-coupled receptor activity.	F54E4.2	1.96762	-2.87143	8.10486	0.00441467	0.034362
325	WBGene00014122	ZK863.1	Transmembrane protein	Transmembrane protein: seven transmembrane receptor	Transmembrane protein: seven transmembrane receptor: unassigned	ZK863.1 is enriched in the nervous system based on RNA-seq and microarray studies\; is affected by several genes including sir-2.1, pgl-1, and alg-1 based on microarray and RNA-seq studies\; is affected by resveratrol and Cadmium based on microarray studies.	ZK863.1	4.03434	-3.78893	7.59311	0.00585917	0.0428984
620	WBGene00044754	Y119C1B.12	Transmembrane protein	Transmembrane protein: unassigned	Transmembrane protein: unassigned	Y119C1B.12 is affected by several genes including clk-1, elt-2, and npr-1 based on microarray and RNA-seq studies\; is affected by multi-walled carbon nanotube and Colistin based on RNA-seq and microarray studies.	Y119C1B.12	-6.00276	-2.82944	24.6465	6.88708e-07	1.5562e-05
646	WBGene00195010	Y37E11AL.12	Transmembrane protein	Transmembrane protein: unassigned	Transmembrane protein: unassigned	Y37E11AL.12 is affected by several genes including eat-2, csr-1, and mir-71 based on microarray and RNA-seq studies\; is affected by multi-walled carbon nanotube based on RNA-seq studies.	Y37E11AL.12	-5.50237	-3.15136	20.5453	5.82357e-06	0.000108353
660	WBGene00206508	ZK262.19	Transmembrane protein	Transmembrane protein: unassigned	Transmembrane protein: unassigned	ZK262.19 is affected by emr-1 and lem-2 based on RNA-seq studies\; is affected by tryptophan based on microarray studies.	ZK262.19	-4.14892	-3.78883	7.0247	0.00803931	0.0543269
423	WBGene00017871	F28A10.3	Transmembrane protein	Transmembrane protein: unassigned	Transmembrane protein: unassigned	F28A10.3 is affected by several genes including rrf-3, eat-2, and ubc-9 based on microarray, tiling array, and RNA-seq studies\; is affected by five chemicals including methylmercuric chloride, multi-walled carbon nanotube, and D-glucose based on microarray and RNA-seq studies\; is predicted to encode a protein with the following domain: Tight junction protein, claudin-like.	F28A10.3	-3.90573	-3.87128	6.73531	0.00945226	0.0614206
602	WBGene00044392	C25H3.16	Transmembrane protein	Transmembrane protein: unassigned	Transmembrane protein: unassigned	C25H3.16 is enriched in the ASER and the male based on RNA-seq studies\; is affected by several genes including daf-12, clk-1, and pgl-1 based on tiling array, microarray, and RNA-seq studies\; is affected by four chemicals including paraquat, Colistin, and Sirolimus based on microarray studies.	C25H3.16	-2.70017	-3.56644	6.72537	0.00950513	0.0617259
113	WBGene00007522	C11E4.8	Transmembrane protein	Transmembrane protein: unassigned	Transmembrane protein: unassigned	C11E4.8 is enriched in the nervous system based on tiling array studies\; is affected by several genes including clk-1, pgl-1, and glh-1 based on microarray and RNA-seq studies\; is affected by multi-walled carbon nanotube based on RNA-seq studies.	C11E4.8	-2.49181	-1.82938	23.8443	1.04448e-06	2.27669e-05
686	WBGene00235254	F49D11.14	Transmembrane protein	Transmembrane protein: unassigned	Transmembrane protein: unassigned	F49D11.14 is enriched in the amphid sheath cell based on RNA-seq studies\; is affected by mir-71 based on RNA-seq studies.	F49D11.14	-2.36	-3.31488	7.53551	0.00604947	0.0438477
248	WBGene00011533	T06E4.5	Transmembrane protein	Transmembrane protein: unassigned	Transmembrane protein: unassigned	T06E4.5 is enriched in the hypodermis and the male based on RNA-seq studies\; is affected by several genes including daf-16, daf-12, and hsf-1 based on microarray and RNA-seq studies\; is affected by six chemicals including nicotinic acid, Hydrolyzable Tannins, and paraquat based on RNA-seq and microarray studies.	T06E4.5	-2.35829	-3.3149	7.30491	0.00687663	0.04821
476	WBGene00019279	K01A2.4	Transmembrane protein	Transmembrane protein: unassigned	Transmembrane protein: unassigned	K01A2.4 is enriched in the AFD, the PLM, and the body wall musculature based on RNA-seq and microarray studies\; is affected by several genes including daf-16, daf-2, and pmk-1 based on tiling array, RNA-seq, and microarray studies\; is affected by eleven chemicals including Heme, 1-methylnicotinamide, and Zidovudine based on microarray and RNA-seq studies.	K01A2.4	-2.22957	-3.37377	6.16361	0.0130405	0.0783289
442	WBGene00018480	F45F2.7	Transmembrane protein	Transmembrane protein: unassigned	Transmembrane protein: unassigned	otpl-7 is an ortholog of human OTOP1, OTOP2, and OTOP3\; human OTOP1 exhibits proton channel activity.	otpl-7	-2.18646	-2.17731	20.1485	7.16564e-06	0.000130372
437	WBGene00018338	F42A9.9	Transmembrane protein	Transmembrane protein: unassigned	Transmembrane protein: unassigned	F42A9.9 is enriched in the nervous system based on microarray and RNA-seq studies\; is affected by several genes including drh-3, let-418, and ain-2 based on RNA-seq and microarray studies\; is affected by Colistin based on microarray studies.	F42A9.9	-2.02852	-2.74921	9.61607	0.00192882	0.0175164
555	WBGene00021632	Y47D9A.5	Transmembrane protein	Transmembrane protein: unassigned	Transmembrane protein: unassigned	Y47D9A.5 is enriched in the ALM, the PLM, and the male based on microarray and RNA-seq studies\; is affected by several genes including hsf-1, eat-2, and sir-2.1 based on microarray, tiling array, and RNA-seq studies\; is affected by eight chemicals including methylmercuric chloride, Tunicamycin, and manganese chloride based on microarray and RNA-seq studies.	Y47D9A.5	-2.0086	-2.95871	8.48079	0.00358917	0.0290696
567	WBGene00022320	Y82E9BL.3	Transmembrane protein	Transmembrane protein: unassigned	Transmembrane protein: unassigned	Y82E9BL.3 is affected by several genes including hsf-1, cyc-1, and mir-34 based on microarray, tiling array, and RNA-seq studies\; is affected by four chemicals including tryptophan, Mercuric Chloride, and Alovudine based on microarray and RNA-seq studies.	Y82E9BL.3	-1.85196	-2.67331	9.9618	0.00159822	0.0149279
607	WBGene00044476	F56D6.14	Transmembrane protein	Transmembrane protein: unassigned	Transmembrane protein: unassigned	F56D6.14 is enriched in the male based on RNA-seq studies\; is affected by several genes including eat-2, npr-1, and csr-1 based on RNA-seq and microarray studies\; is affected by Colistin based on microarray studies.	F56D6.14	-1.81962	-2.87117	5.58587	0.018106	0.099523
111	WBGene00007482	C09F12.2	Transmembrane protein	Transmembrane protein: unassigned	Transmembrane protein: unassigned	C09F12.2 is enriched in the intestine based on microarray studies\; is affected by several genes including daf-16, let-60, and npr-1 based on tiling array, microarray, and RNA-seq studies\; is affected by seven chemicals including 1-methylnicotinamide, methylmercuric chloride, and Rotenone based on RNA-seq and microarray studies\; is predicted to encode a protein with the following domain: Nucleo…	C09F12.2	-1.78473	-2.07599	14.4277	0.000145647	0.00192442
490	WBGene00019618	K10C2.2	Transmembrane protein	Transmembrane protein: unassigned	Transmembrane protein: unassigned	K10C2.2 is enriched in dopaminergic neurons based on tiling array studies\; is affected by several genes including elt-2, eat-2, and sir-2.1 based on microarray and RNA-seq studies.	K10C2.2	-1.7051	-2.60113	7.54306	0.00602416	0.0437786
165	WBGene00009250	F29D10.1	Transmembrane protein	Transmembrane protein: unassigned	Transmembrane protein: unassigned	F29D10.1 is enriched in GABAergic neurons, the AVA, the germ line, the male, and the muscle cell based on tiling array and RNA-seq studies\; is affected by several genes including rrf-3, eat-2, and pgl-1 based on microarray and RNA-seq studies\; is affected by five chemicals including methylmercuric chloride, fluoranthene, and Diazinon based on microarray studies.	F29D10.1	-1.65385	-2.37375	10.7932	0.00101873	0.0102645
635	WBGene00077563	Y39G10AR.25	Transmembrane protein	Transmembrane protein: unassigned	Transmembrane protein: unassigned	peel-1 is expressed in the spermatocyte.	peel-1	-1.58979	-2.53242	8.38925	0.00377447	0.0303012
475	WBGene00019257	H32C10.3	Transmembrane protein	Transmembrane protein: unassigned	Transmembrane protein: unassigned	dhhc-13 is an ortholog of human ANKRD35 (ankyrin repeat domain 35)\; is predicted to have protein-cysteine S-palmitoyltransferase activity.	dhhc-13	-1.53714	-1.87113	14.5465	0.000136739	0.00182281
497	WBGene00019840	R02F11.2	Transmembrane protein	Transmembrane protein: unassigned	Transmembrane protein: unassigned	R02F11.2 is enriched in the body wall musculature and the nervous system based on microarray and RNA-seq studies\; is affected by several genes including age-1, npr-1, and pgl-1 based on microarray and RNA-seq studies\; is affected by allantoin based on microarray studies\; is predicted to encode a protein with the following domain: Domain of unknown function CX.	R02F11.2	-1.53592	-1.87109	10.8775	0.000973413	0.00986289
463	WBGene00019024	F58A6.5	Transmembrane protein	Transmembrane protein: unassigned	Transmembrane protein: unassigned	F58A6.5 is enriched in the germ line and the male based on RNA-seq studies\; is affected by several genes including dpy-10, hsf-1, and clk-1 based on microarray and RNA-seq studies\; is affected by twelve chemicals including nicotinic acid, methylmercuric chloride, and Tunicamycin based on RNA-seq and microarray studies\; is predicted to encode a protein with the following domain: Protein of unkn…	F58A6.5	-1.51843	-1.25812	23.1408	1.50565e-06	3.16988e-05
606	WBGene00044474	F56D6.12	Transmembrane protein	Transmembrane protein: unassigned	Transmembrane protein: unassigned	F56D6.12 is affected by several genes including dpy-10, hsf-1, and npr-1 based on tiling array, RNA-seq, and microarray studies\; is affected by eight chemicals including D-glucose, Hydrolyzable Tannins, and Humic Substances based on RNA-seq and microarray studies.	F56D6.12	-1.50126	-1.89263	12.762	0.00035373	0.00416928
633	WBGene00050881	ZK39.10	Transmembrane protein	Transmembrane protein: unassigned	Transmembrane protein: unassigned	ZK39.10 is enriched in the NSM and the male based on tiling array and RNA-seq studies\; is affected by several genes including pgl-1, csr-1, and glh-1 based on tiling array and RNA-seq studies\; is affected by D-glucose, Colistin, and Triclosan based on RNA-seq and microarray studies.	ZK39.10	-1.47401	-2.25824	8.68189	0.00321388	0.0266868
100	WBGene00007230	C01G10.1	Transmembrane protein	Transmembrane protein: unassigned	Transmembrane protein: unassigned	C01G10.1 is enriched in the amphid sheath cell, the germ line, and the male based on RNA-seq studies\; is affected by several genes including clk-1, eat-2, and npr-1 based on microarray, tiling array, and RNA-seq studies\; is affected by nine chemicals including hydrogen sulfide, methylmercuric chloride, and Tunicamycin based on microarray and RNA-seq studies\; is predicted to encode a protein wi…	C01G10.1	-1.46	-1.1512	15.6634	7.56754e-05	0.00108837
516	WBGene00020533	T16A1.2	Transmembrane protein	Transmembrane protein: unassigned	Transmembrane protein: unassigned	T16A1.2 is enriched in the male based on RNA-seq studies\; is affected by several genes including eat-2, npr-1, and pgl-1 based on tiling array, RNA-seq, and microarray studies\; is affected by eight chemicals including hydrogen sulfide, methylmercuric chloride, and manganese chloride based on microarray and RNA-seq studies\; is predicted to encode a protein with the following domain: Domain of u…	T16A1.2	-1.44096	-1.7107	12.2883	0.000455816	0.0051637
140	WBGene00008299	C54D10.4	Transmembrane protein	Transmembrane protein: unassigned	Transmembrane protein: unassigned	C54D10.4 is enriched in the germ line and the male based on RNA-seq studies\; is affected by several genes including lin-4, lin-14, and hsf-1 based on microarray and RNA-seq studies\; is affected by seven chemicals including methylmercuric chloride, D-glucose, and Zidovudine based on microarray and RNA-seq studies\; is predicted to encode a protein with the following domains: Tetraspanin, EC2 dom…	C54D10.4	-1.41381	-1.43511	10.9677	0.000927158	0.00948833
482	WBGene00019425	K06A1.2	Transmembrane protein	Transmembrane protein: unassigned	Transmembrane protein: unassigned	K06A1.2 is enriched in the Z1.p, the Z4.a, the gon_male_dtc anterior, the gon_male_dtc posterior, and the male based on RNA-seq studies\; is affected by several genes including eat-2, npr-1, and pgl-1 based on tiling array, microarray, and RNA-seq studies\; is affected by nine chemicals including Ethanol, methylmercuric chloride, and manganese chloride based on RNA-seq and microarray studies.	K06A1.2	-1.39904	-2.40419	6.99515	0.00817308	0.0550004
293	WBGene00013053	Y50E8A.10	Transmembrane protein	Transmembrane protein: unassigned	Transmembrane protein: unassigned	Y50E8A.10 is enriched in the AVA and the male based on tiling array and RNA-seq studies\; is affected by several genes including dpy-10, eat-2, and npr-1 based on microarray and RNA-seq studies\; is affected by eight chemicals including methylmercuric chloride, manganese chloride, and multi-walled carbon nanotube based on microarray and RNA-seq studies.	Y50E8A.10	-1.36137	-2.53246	6.29466	0.0121102	0.0738625
153	WBGene00008812	F14F7.5	Transmembrane protein	Transmembrane protein: unassigned	Transmembrane protein: unassigned	F14F7.5 is enriched in the FLP and the male based on microarray and RNA-seq studies\; is affected by several genes including let-60, hsf-1, and clk-1 based on microarray and RNA-seq studies\; is affected by four chemicals including multi-walled carbon nanotube, stavudine, and resveratrol based on RNA-seq and microarray studies\; is predicted to encode a protein with the following domain: Domain o…	F14F7.5	-1.35182	-1.76872	10.3833	0.0012716	0.0123274
163	WBGene00009193	F27E5.3	Transmembrane protein	Transmembrane protein: unassigned	Transmembrane protein: unassigned	F27E5.3 is enriched in the NSM, the arcade cell, the germ line, the male, and the pharyngeal-intestinal valve cell based on proteomic, tiling array, and RNA-seq studies\; is affected by several genes including age-1, dpy-10, and eat-2 based on microarray, RNA-seq, and tiling array studies\; is affected by nine chemicals including methylmercuric chloride, D-glucose, and resveratrol based on microa…	F27E5.3	-1.34727	-1.76887	11.8563	0.000574658	0.00634545
332	WBGene00014225	ZK1098.9	Transmembrane protein	Transmembrane protein: unassigned	Transmembrane protein: unassigned	ZK1098.9 is enriched in the male and the nervous system based on RNA-seq studies\; is affected by several genes including daf-12, dpy-10, and pgl-1 based on tiling array, RNA-seq, and microarray studies\; is affected by five chemicals including D-glucose, bisphenol A, and Humic Substances based on RNA-seq and microarray studies.	ZK1098.9	-1.30268	-2.25836	5.84568	0.0156153	0.0896109
287	WBGene00012833	Y43F8C.11	Transmembrane protein	Transmembrane protein: unassigned	Transmembrane protein: unassigned	Y43F8C.11 is enriched in the nervous system based on tiling array, RNA-seq, and microarray studies\; is affected by several genes including daf-16, daf-2, and skn-1 based on microarray, tiling array, and RNA-seq studies\; is affected by multi-walled carbon nanotube, D-glucose, and Sirolimus based on RNA-seq and microarray studies\; is predicted to encode a protein with the following domain: Syste…	Y43F8C.11	-1.27296	-2.10075	6.94344	0.00841274	0.0561626
397	WBGene00017114	E03H12.7	Transmembrane protein	Transmembrane protein: unassigned	Transmembrane protein: unassigned	E03H12.7 is enriched in the body wall muscle cell, the germ line, and the male based on tiling array and RNA-seq studies\; is affected by several genes including daf-2, rrf-3, and dpy-10 based on microarray and RNA-seq studies\; is affected by fourteen chemicals including Ethanol, nicotinic acid, and manganese chloride based on RNA-seq and microarray studies.	E03H12.7	-1.25172	-0.264918	20.9578	4.69501e-06	8.94183e-05
314	WBGene00013800	Y116A8C.23	Transmembrane protein	Transmembrane protein: unassigned	Transmembrane protein: unassigned	Y116A8C.23 is enriched in the amphid sheath cell and the male based on RNA-seq studies\; is affected by several genes including age-1, clk-1, and eat-2 based on microarray and RNA-seq studies\; is affected by twelve chemicals including hydrogen sulfide, Ethanol, and methylmercuric chloride based on microarray and RNA-seq studies.	Y116A8C.23	-1.24626	-1.11314	14.3518	0.000151635	0.00199225
284	WBGene00012761	Y41C4A.18	Transmembrane protein	Transmembrane protein: unassigned	Transmembrane protein: unassigned	Y41C4A.18 is enriched in the cephalic sheath cell based on tiling array studies\; is affected by several genes including age-1, clk-1, and eat-2 based on microarray and RNA-seq studies\; is affected by seven chemicals including methylmercuric chloride, manganese chloride, and multi-walled carbon nanotube based on microarray and RNA-seq studies.	Y41C4A.18	-1.17786	-2.07606	6.34661	0.0117606	0.0722341
302	WBGene00013299	Y57G11B.7	Transmembrane protein	Transmembrane protein: unassigned	Transmembrane protein: unassigned	irld-18 is enriched in the hypodermis and the male based on RNA-seq studies\; is affected by several genes including age-1, eat-2, and npr-1 based on microarray, tiling array, and RNA-seq studies\; is affected by six chemicals including methylmercuric chloride, manganese chloride, and multi-walled carbon nanotube based on microarray and RNA-seq studies\; is predicted to encode a protein with the …	irld-18	-1.1728	-1.93637	7.47298	0.00626319	0.0449616
510	WBGene00020282	T06A4.2	Transmembrane protein	Transmembrane protein: unassigned	Transmembrane protein: unassigned	mps-3 exhibits potassium channel regulator activity\; is involved in regulation of chemotaxis and regulation of potassium ion transport\; is expressed in the amphid sensillum, the head, and the nervous system.	mps-3	-1.16221	-1.53223	8.1826	0.00422942	0.0332534
243	WBGene00011379	T02E1.7	Transmembrane protein	Transmembrane protein: unassigned	Transmembrane protein: unassigned	T02E1.7 is enriched in the male based on RNA-seq studies\; is affected by several genes including dpy-10, clk-1, and eat-2 based on microarray and RNA-seq studies\; is affected by seven chemicals including methylmercuric chloride, D-glucose, and Acrylamide based on microarray and RNA-seq studies\; is predicted to encode a protein with the following domain: Surfeit locus 4.	T02E1.7	-1.14711	-1.34408	9.37249	0.00220266	0.0195876
159	WBGene00009016	F21D9.2	Transmembrane protein	Transmembrane protein: unassigned	Transmembrane protein: unassigned	F21D9.2 is enriched in the male based on RNA-seq studies\; is affected by several genes including dpy-10, hsf-1, and eat-2 based on microarray and RNA-seq studies\; is affected by eight chemicals including nicotinic acid, methylmercuric chloride, and manganese chloride based on RNA-seq and microarray studies.	F21D9.2	-1.13744	-0.183555	29.2014	6.52315e-08	1.74469e-06
590	WBGene00023501	F11E6.11	Transmembrane protein	Transmembrane protein: unassigned	Transmembrane protein: unassigned	F11E6.11 is enriched in the intestine based on RNA-seq studies\; is affected by several genes including daf-16, daf-2, and daf-12 based on RNA-seq, tiling array, and microarray studies\; is affected by nine chemicals including Rotenone, Tunicamycin, and juglone based on RNA-seq and microarray studies.	F11E6.11	-1.08406	-0.258017	24.8606	6.16284e-07	1.40619e-05
365	WBGene00016083	C25A8.2	Transmembrane protein	Transmembrane protein: unassigned	Transmembrane protein: unassigned	C25A8.2 is enriched in the male based on RNA-seq studies\; is affected by several genes including daf-2, clk-1, and eat-2 based on microarray and RNA-seq studies\; is affected by six chemicals including methylmercuric chloride, manganese chloride, and D-glucose based on microarray and RNA-seq studies.	C25A8.2	-1.06699	-1.58361	8.93211	0.00280201	0.0238455
347	WBGene00015630	C09B9.7	Transmembrane protein	Transmembrane protein: unassigned	Transmembrane protein: unassigned	C09B9.7 is enriched in the NSM, the germ line, and the male based on RNA-seq and tiling array studies\; is affected by several genes including daf-16, daf-2, and eat-2 based on microarray and RNA-seq studies\; is affected by nine chemicals including hydrogen sulfide, methylmercuric chloride, and Tunicamycin based on microarray and RNA-seq studies\; is predicted to encode a protein with the follow…	C09B9.7	-1.06145	-1.74922	7.5853	0.00588461	0.0430246
313	WBGene00013684	Y105E8A.27	Transmembrane protein	Transmembrane protein: unassigned	Transmembrane protein: unassigned	Y105E8A.27 is enriched in the male based on RNA-seq studies\; is affected by several genes including dpy-10, clk-1, and eat-2 based on RNA-seq and microarray studies\; is affected by eight chemicals including Ethanol, methylmercuric chloride, and Rotenone based on RNA-seq and microarray studies.	Y105E8A.27	-1.04257	-0.768661	14.4547	0.000143572	0.00190181
399	WBGene00017168	F01F1.14	Transmembrane protein	Transmembrane protein: unassigned	Transmembrane protein: unassigned	F01F1.14 is enriched in the AFD and the FLP based on microarray and RNA-seq studies\; is affected by several genes including daf-2, glp-1, and skn-1 based on microarray, tiling array, and RNA-seq studies\; is affected by four chemicals including hydrogen sulfide, tryptophan, and Zidovudine based on microarray and RNA-seq studies.	F01F1.14	-1.03625	-1.54932	7.45677	0.00631983	0.0453216
636	WBGene00077569	F53F4.18	Transmembrane protein	Transmembrane protein: unassigned	Transmembrane protein: unassigned	F53F4.18 is enriched in the male based on RNA-seq studies\; is affected by several genes including hsf-1, eat-2, and npr-1 based on microarray and RNA-seq studies\; is affected by D-glucose based on RNA-seq studies.	F53F4.18	-1.02156	-1.41934	8.26391	0.00404409	0.0320486
219	WBGene00010612	K07A1.5	Transmembrane protein	Transmembrane protein: unassigned	Transmembrane protein: unassigned	K07A1.5 is enriched in the NSM, the germ line, and the male based on RNA-seq and tiling array studies\; is affected by several genes including daf-2, hsf-1, and sir-2.1 based on microarray, tiling array, and RNA-seq studies\; is affected by nine chemicals including Ethanol, methylmercuric chloride, and manganese chloride based on RNA-seq and microarray studies\; is predicted to encode a protein w…	K07A1.5	-1.01067	-0.574813	14.2385	0.000161038	0.00209609
296	WBGene00013146	Y53C12B.7	Transmembrane protein	Transmembrane protein: unassigned	Transmembrane protein: unassigned	Y53C12B.7 is enriched in the coelomocyte based on tiling array studies\; is affected by several genes including daf-2, daf-12, and npr-1 based on tiling array, microarray, and RNA-seq studies\; is affected by Rotenone and Cadmium Chloride based on RNA-seq studies.	Y53C12B.7	-1.00119	0.763172	30.5925	3.1832e-08	8.77117e-07
330	WBGene00014183	ZK1025.3	Transmembrane protein	Transmembrane protein: unassigned	Transmembrane protein: unassigned	ZK1025.3 is affected by several genes including daf-16, daf-2, and skn-1 based on microarray, proteomic, RNA-seq, and tiling array studies\; is affected by fourteen chemicals including Ethanol, Nitric Oxide, and tryptophan based on RNA-seq and microarray studies\; is predicted to encode a protein with the following domain: Methyltransferase FkbM.	ZK1025.3	1.01156	0.406692	31.3487	2.15598e-08	6.07644e-07
505	WBGene00020128	R193.2	Transmembrane protein	Transmembrane protein: unassigned	Transmembrane protein: unassigned	R193.2 is enriched in the intestine based on tiling array, RNA-seq, and microarray studies\; is affected by several genes including daf-16, daf-2, and skn-1 based on microarray, tiling array, RNA-seq, and proteomic studies\; is affected by twenty-one chemicals including Heme, aldicarb, and 1-methylnicotinamide based on microarray and RNA-seq studies\; is predicted to encode a protein with the fol…	R193.2	1.06627	7.52282	948.634	2.62799e-208	3.24155e-205
259	WBGene00011948	T23F1.5	Transmembrane protein	Transmembrane protein: unassigned	Transmembrane protein: unassigned	rocf-1 is enriched in the hypodermis and the intestine based on tiling array and RNA-seq studies\; is affected by several genes including daf-16, daf-2, and skn-1 based on microarray and RNA-seq studies\; is affected by thirteen chemicals including 1-methylnicotinamide, methylmercuric chloride, and Rotenone based on RNA-seq and microarray studies\; is predicted to encode a protein with the follow…	T23F1.5	1.17039	-0.947732	10.3295	0.00130921	0.012622
157	WBGene00008965	F19H8.5	Transmembrane protein	Transmembrane protein: unassigned	Transmembrane protein: unassigned	mltn-10 is affected by several genes including daf-16, daf-2, and daf-12 based on microarray and RNA-seq studies\; is affected by D-glucose and Zidovudine based on RNA-seq studies\; is predicted to encode a protein with the following domain: Moulting cycle MLT-10-like protein.	mltn-10	1.33598	-0.43577	30.804	2.85453e-08	7.88626e-07
107	WBGene00007358	C06A12.5	Transmembrane protein	Transmembrane protein: unassigned	Transmembrane protein: unassigned	lact-6 is enriched in the intestine based on RNA-seq studies\; is affected by several genes including let-60, daf-12, and clk-1 based on microarray and RNA-seq studies\; is affected by eight chemicals including methylmercury hydroxide, methylmercuric chloride, and multi-walled carbon nanotube based on RNA-seq and microarray studies\; is predicted to encode a protein with the following domains: Be…	lact-6	1.4151	-2.07625	7.84383	0.00509943	0.0384553
268	WBGene00012346	W08G11.1	Transmembrane protein	Transmembrane protein: unassigned	Transmembrane protein: unassigned	W08G11.1 is enriched in the hypodermis based on tiling array studies\; is affected by several genes including daf-16, daf-12, and pmk-1 based on microarray, tiling array, and RNA-seq studies\; is affected by nine chemicals including methylmercury hydroxide, methylmercuric chloride, and D-glucose based on RNA-seq and microarray studies\; is predicted to encode a protein with the following domain: …	W08G11.1	1.44962	-1.87151	11.5489	0.00067789	0.00730081
155	WBGene00008879	F16B12.1	Transmembrane protein	Transmembrane protein: unassigned	Transmembrane protein: unassigned	F16B12.1 is enriched in the coelomocyte based on tiling array studies\; is affected by several genes including let-60, smg-2, and mir-34 based on microarray and RNA-seq studies\; is affected by resveratrol and Sirolimus based on microarray studies\; is predicted to encode a protein with the following domains: CUB domain and Spermadhesin, CUB domain superfamily.	F16B12.1	1.49251	-2.46709	7.11995	0.00762308	0.0521528
665	WBGene00219317	F31E3.12	Transmembrane protein	Transmembrane protein: unassigned	Transmembrane protein: unassigned	F31E3.12 is affected by skn-1 and dpy-7 based on RNA-seq studies\; is affected by stavudine, Zidovudine, and Sodium Chloride based on RNA-seq studies.	F31E3.12	1.49469	-2.23095	8.09773	0.00443207	0.0344718
250	WBGene00011594	T07G12.3	Transmembrane protein	Transmembrane protein: unassigned	Transmembrane protein: unassigned	T07G12.3 is predicted to have catalytic activity.	T07G12.3	1.55304	-1.89296	11.811	0.000588833	0.0064713
609	WBGene00044534	H23N18.6	Transmembrane protein	Transmembrane protein: unassigned	Transmembrane protein: unassigned	H23N18.6 is enriched in the OLL, the PVD, the excretory cell, and the ventral nerve cord based on tiling array studies\; is affected by several genes including skn-1, daf-12, and hsf-1 based on tiling array, microarray, and RNA-seq studies\; is affected by five chemicals including D-glucose, stavudine, and Sodium Chloride based on RNA-seq and microarray studies.	H23N18.6	1.64585	-2.02824	13.6641	0.00021859	0.00273754
214	WBGene00010461	K01D12.1	Transmembrane protein	Transmembrane protein: unassigned	Transmembrane protein: unassigned	K01D12.1 is enriched in the coelomocyte, the hypodermis, and the intestine based on tiling array studies\; is affected by several genes including age-1, skn-1, and let-7 based on microarray, tiling array, and RNA-seq studies\; is affected by thirteen chemicals including methylmercuric chloride, Mercuric Chloride, and Rotenone based on microarray and RNA-seq studies\; is predicted to encode a prot…	K01D12.1	1.70898	-2.63695	7.70283	0.00551344	0.0408377
394	WBGene00017018	D1014.5	Transmembrane protein	Transmembrane protein: unassigned	Transmembrane protein: unassigned	D1014.5 is expressed in the hypodermis\; is predicted to encode a protein with the following domain: Glycosyltransferase family 92.	D1014.5	1.71617	-0.53299	41.1008	1.4458e-10	5.16474e-09
191	WBGene00009914	F49H6.13	Transmembrane protein	Transmembrane protein: unassigned	Transmembrane protein: unassigned	F49H6.13 is enriched in the intestine based on tiling array and RNA-seq studies\; is affected by several genes including daf-16, elt-2, and sir-2.1 based on microarray and RNA-seq studies\; is affected by nine chemicals including Heme, Tunicamycin, and multi-walled carbon nanotube based on microarray and RNA-seq studies\; is predicted to encode a protein with the following domain: Tight junction …	F49H6.13	1.79146	-1.93648	12.8324	0.00034066	0.00404068
217	WBGene00010473	K01D12.14	Transmembrane protein	Transmembrane protein: unassigned	Transmembrane protein: unassigned	hrg-2 is an ortholog of human FAXC\; exhibits heme binding activity\; is expressed in the hypodermis.	hrg-2	2.19708	3.01417	679.741	7.60819e-150	6.64734e-147
456	WBGene00018855	F55A4.3	Transmembrane protein	Transmembrane protein: unassigned	Transmembrane protein: unassigned	F55A4.3 is expressed in amphid neurons and phasmid neurons.	F55A4.3	2.82182	-3.43529	7.84123	0.00510677	0.038464
206	WBGene00010257	F58E6.8	Transmembrane protein	Transmembrane protein: unassigned	Transmembrane protein: unassigned	F58E6.8 is enriched in the intestine based on tiling array studies\; is affected by several genes including clk-1, sir-2.1, and eri-1 based on tiling array, microarray, and RNA-seq studies\; is affected by six chemicals including Heme, tryptophan, and Sodium Chloride based on microarray and RNA-seq studies.	F58E6.8	3.69054	-1.71109	38.7987	4.69834e-10	1.60455e-08
582	WBGene00022733	ZK418.3	Transmembrane protein	Transmembrane protein: unassigned	Transmembrane protein: unassigned	tmem-17 is an ortholog of human TMEM17\; localizes to the ciliary transition zone\; is expressed in ciliated neurons.	ZK418.3	3.78568	-3.87139	6.15277	0.0131206	0.0786301
61	WBGene00004008	F22E10.3	Transmembrane transport	Transmembrane transport: ABC	Transmembrane transport: ABC	pgp-14 is an ortholog of human ABCB9 (ATP binding cassette subfamily B member 9) and XXbac-BPG246D15.9\; is predicted to have ATP binding activity and ATPase activity, coupled to transmembrane movement of substances\; is involved in response to nematicide\; is expressed in the pharynx.	pgp-14	-1.21756	1.49352	28.616	8.82498e-08	2.30163e-06
364	WBGene00016063	C24G7.1	Transmembrane transport	Transmembrane transport: acid sensing	Transmembrane transport: acid sensing	delm-2 is predicted to have sodium channel activity.	delm-2	-1.12581	0.298867	28.1241	1.13782e-07	2.90962e-06
99	WBGene00007203	B0564.3	Transmembrane transport	Transmembrane transport: chloride channel	Transmembrane transport: chloride channel	best-1 is an ortholog of human BEST2 (bestrophin 2) and BEST4 (bestrophin 4)\; is predicted to have chloride channel activity\; human orthologs of this gene are implicated in bestrophinopathy, retinitis pigmentosa 50, and vitelliform macular dystrophy.	best-1	-1.34365	0.144877	31.6529	1.84341e-08	5.24484e-07
594	WBGene00044201	H39E23.3	Transmembrane transport	Transmembrane transport: chloride channel	Transmembrane transport: chloride channel	H39E23.3 is an ortholog of human CLIC6 (chloride intracellular channel 6).	H39E23.3	-1.22996	-1.76893	7.0993	0.0077114	0.052654
411	WBGene00017544	F17E9.8	Transmembrane transport	Transmembrane transport: extracellular ligand gated channel	Transmembrane transport: extracellular ligand gated channel	lgc-6 is an ortholog of human HTR3A (5-hydroxytryptamine receptor 3A), ZACN (zinc activated ion channel), and CHRFAM7A and members of the human CHRN (Cholinergic receptors nicotinic subunits) gene family including CHRNA9, CHRNA7, and CHRNA10\; is predicted to have extracellular ligand-gated ion channel activity and transmembrane signaling receptor activity.	lgc-6	-4.34624	-3.71085	9.36096	0.00221656	0.0196861
515	WBGene00020528	T15B7.16	Transmembrane transport	Transmembrane transport: extracellular ligand gated channel	Transmembrane transport: extracellular ligand gated channel	lgc-54 is an ortholog of human GLRA4 (glycine receptor alpha 4), GLRA3 (glycine receptor alpha 3), and GLRA2 (glycine receptor alpha 2)\; is predicted to have extracellular ligand-gated ion channel activity and transmembrane signaling receptor activity.	lgc-54	1.10628	-2.07625	6.3883	0.0114875	0.0711261
28	WBGene00001587	C45B2.4	Transmembrane transport	Transmembrane transport: GABA	Transmembrane transport: GABA	ggr-2 is an ortholog of human GLRA4 (glycine receptor alpha 4), GLRA3 (glycine receptor alpha 3), and GLRA2 (glycine receptor alpha 2)\; is predicted to have extracellular ligand-gated ion channel activity and transmembrane signaling receptor activity\; is expressed in the head, the nervous system, and the reproductive system.	ggr-2	1.6495	-2.37406	7.89785	0.00494935	0.0375889
403	WBGene00017375	F11C7.1	Transmembrane transport	Transmembrane transport: ion channel	Transmembrane transport: ion channel	pbo-6 is an ortholog of human HTR3A (5-hydroxytryptamine receptor 3A), ZACN (zinc activated ion channel), and CHRFAM7A and members of the human CHRN (Cholinergic receptors nicotinic subunits) gene family including CHRNA9, CHRNA7, and CHRNA10\; exhibits extracellular ligand-gated ion channel activity\; is expressed in the body wall musculature.	pbo-6	-1.16308	-0.720165	17.3417	3.12257e-05	0.000491476
266	WBGene00012257	W04G3.3	Transmembrane transport	Transmembrane transport: lipid	Transmembrane transport: lipid	lpr-4 is an ortholog of human APOD (apolipoprotein D)\; is expressed in the body wall musculature and the muscle cell\; human APOD exhibits cholesterol binding activity.	lpr-4	1.17753	1.19225	43.3049	4.68417e-11	1.76342e-09
451	WBGene00018706	F52F10.2	Transmembrane transport	Transmembrane transport: major facilitator	Transmembrane transport: major facilitator	F52F10.2 is an ortholog of human MFSD8\; human orthologs of this gene are implicated in neuronal ceroid lipofuscinosis 7\; is predicted to encode a protein with the following domains: Major facilitator superfamily and MFS transporter superfamily.	F52F10.2	-1.57553	-0.307193	36.5421	1.49407e-09	4.82729e-08
265	WBGene00012254	W04E12.9	Transmembrane transport	Transmembrane transport: major facilitator	Transmembrane transport: major facilitator	W04E12.9 is enriched in the pharyngeal muscle cell based on tiling array studies\; is affected by several genes including skn-1, dpy-7, and dpy-21 based on microarray and RNA-seq studies\; is affected by five chemicals including methylmercuric chloride, multi-walled carbon nanotube, and stavudine based on microarray and RNA-seq studies\; is predicted to encode a protein with the following domain:…	W04E12.9	2.41558	-2.8714	11.2241	0.000807436	0.00849529
572	WBGene00022570	ZC239.12	Transmembrane transport	Transmembrane transport: potassium channel	Transmembrane transport: potassium channel	sdz-35 is an ortholog of human KCTD10 (potassium channel tetramerization domain containing 10), KCTD13, and TNFAIP1 (TNF alpha induced protein 1)\; human KCTD13 exhibits GTP-Rho binding activity and identical protein binding activity.	sdz-35	-2.76509	1.77993	408.61	7.35683e-91	3.02481e-88
419	WBGene00017705	F22E5.6	Transmembrane transport	Transmembrane transport: potassium channel	Transmembrane transport: potassium channel	F22E5.6 is an ortholog of human KCTD10 (potassium channel tetramerization domain containing 10), KCTD13, and TNFAIP1 (TNF alpha induced protein 1)\; human KCTD13 exhibits GTP-Rho binding activity and identical protein binding activity.	F22E5.6	-2.38114	0.569922	153.787	2.57821e-35	3.35792e-33
573	WBGene00022572	ZC239.14	Transmembrane transport	Transmembrane transport: potassium channel	Transmembrane transport: potassium channel	ZC239.14 is an ortholog of human KCTD10 (potassium channel tetramerization domain containing 10), KCTD13, and TNFAIP1 (TNF alpha induced protein 1)\; human KCTD13 exhibits GTP-Rho binding activity and identical protein binding activity.	ZC239.14	-1.27283	0.408026	44.2282	2.92233e-11	1.13269e-09
245	WBGene00011486	T05E12.3	Transmembrane transport	Transmembrane transport: potassium channel	Transmembrane transport: potassium channel	T05E12.3 is an ortholog of human KCTD10 (potassium channel tetramerization domain containing 10), KCTD13, and TNFAIP1 (TNF alpha induced protein 1)\; human KCTD13 exhibits GTP-Rho binding activity and identical protein binding activity.	T05E12.3	1.37151	2.80218	247.701	8.23308e-56	1.74383e-53
97	WBGene00007138	B0285.6	Transmembrane transport	Transmembrane transport: sodium channel	Transmembrane transport: sodium channel	B0285.6 is an ortholog of human SLC13A2 (solute carrier family 13 member 2), SLC13A4 (solute carrier family 13 member 4), and SLC13A5 (solute carrier family 13 member 5)\; is predicted to have transporter activity\; is expressed in the excretory cell.	B0285.6	-1.05689	0.322344	27.8248	1.32811e-07	3.3675e-06
439	WBGene00018414	F44C8.7	Transmembrane transport	Transmembrane transport: solute carrier	Transmembrane transport: solute carrier	nstp-8 is an ortholog of human SLC35A2 (solute carrier family 35 member A2)\; is predicted to have pyrimidine nucleotide-sugar transmembrane transporter activity.	nstp-8	-2.35784	-3.31491	6.56798	0.010383	0.066036
251	WBGene00011596	T07G12.5	Transmembrane transport	Transmembrane transport: solute carrier	Transmembrane transport: solute carrier	T07G12.5 is an ortholog of human SLC23A1 (solute carrier family 23 member 1), SLC23A2 (solute carrier family 23 member 2), and SLC23A3 (solute carrier family 23 member 3)\; is predicted to have transmembrane transporter activity.	T07G12.5	-1.76689	0.0477593	48.313	3.63334e-12	1.53604e-10
331	WBGene00014201	ZK1053.6	Transmembrane transport	Transmembrane transport: solute carrier	Transmembrane transport: solute carrier	ZK1053.6 is an ortholog of human SLC41A1 (solute carrier family 41 member 1), SLC41A2 (solute carrier family 41 member 2), and SLC41A3 (solute carrier family 41 member 3)\; is predicted to have cation transmembrane transporter activity.	ZK1053.6	-1.48611	-2.46686	8.22678	0.00412768	0.0326247
326	WBGene00014127	ZK892.3	Transmembrane transport	Transmembrane transport: solute carrier	Transmembrane transport: solute carrier	ZK892.3 is an ortholog of human SLC22A17 (solute carrier family 22 member 17), SLC22A4, and SLC22A23 (solute carrier family 22 member 23)\; is predicted to have transmembrane transporter activity.	ZK892.3	-1.39951	-1.60106	8.29839	0.00396803	0.0315293
69	WBGene00004909	Y32F6A.2	Transmembrane transport	Transmembrane transport: solute carrier	Transmembrane transport: solute carrier	snf-10 is an ortholog of human SLC6A14 (solute carrier family 6 member 14) and SLC6A5 (solute carrier family 6 member 5)\; is predicted to have neurotransmitter:sodium symporter activity\; is involved in positive regulation of flagellated sperm motility\; localizes to the cell body membrane\; is expressed in the germ line.	snf-10	-1.3525	-1.31469	15.7331	7.29349e-05	0.00105111
230	WBGene00010931	M162.5	Transmembrane transport	Transmembrane transport: solute carrier	Transmembrane transport: solute carrier	M162.5 is enriched in dopaminergic neurons, the cephalic sheath cell, the coelomocyte, the hypodermis, and the ventral nerve cord based on tiling array and proteomic studies\; is affected by several genes including daf-16, daf-2, and daf-12 based on microarray and RNA-seq studies\; is affected by twelve chemicals including hydrogen sulfide, methylmercuric chloride, and Mercuric Chloride based on …	M162.5	-1.25244	1.2813	54.3265	1.69795e-13	8.18492e-12
445	WBGene00018566	F47E1.2	Transmembrane transport	Transmembrane transport: solute carrier	Transmembrane transport: solute carrier	F47E1.2 is an ortholog of human SLCO3A1 (solute carrier organic anion transporter 3A1)\; is predicted to have transporter activity.	F47E1.2	-1.15707	2.04598	90.7445	1.63474e-21	1.33902e-19
130	WBGene00007947	C35A5.3	Transmembrane transport	Transmembrane transport: solute carrier	Transmembrane transport: solute carrier	C35A5.3 is enriched in the coelomocyte, the epithelial system, the germline precursor cell, and the nervous system based on tiling array and RNA-seq studies\; is affected by several genes including daf-2, glp-1, and skn-1 based on microarray, RNA-seq, and proteomic studies\; is affected by twenty-two chemicals including cholesterol, lathosterol, and methylmercuric chloride based on microarray and…	C35A5.3	1.08637	2.13439	85.2392	2.64374e-20	2.06853e-18
592	WBGene00044107	F58G6.9	Transmembrane transport	Transmembrane transport: solute carrier	Transmembrane transport: solute carrier	F58G6.9 is an ortholog of human SLC31A1 (solute carrier family 31 member 1) and SLC31A2 (solute carrier family 31 member 2)\; is predicted to have copper ion transmembrane transporter activity.	F58G6.9	1.17606	3.98336	305.501	2.08628e-68	5.46841e-66
432	WBGene00018138	F37B4.7	Transmembrane transport	Transmembrane transport: unassigned	Transmembrane transport: unassigned	folt-2 is an ortholog of human SLC19A1 (solute carrier family 19 member 1), SLC19A2 (solute carrier family 19 member 2), and SLC19A3 (solute carrier family 19 member 3)\; is predicted to have folic acid binding activity and vitamin transmembrane transporter activity\; human orthologs of this gene are implicated in biotin-responsive basal ganglia disease and thiamine-responsive megaloblastic anemi…	folt-2	1.5337	6.99272	2957.61	0	0
597	WBGene00044284	T25C12.4	Unassigned	Unassigned	Unassigned	spp-21 is affected by several genes including daf-16, daf-2, and elt-2 based on tiling array, microarray, and RNA-seq studies\; is affected by nine chemicals including Tunicamycin, indole, and D-glucose based on microarray and RNA-seq studies\; is predicted to encode a protein with the following domains: Saposin B type domain and Saposin-like.	spp-21	-4.34625	-3.71085	9.36193	0.00221539	0.0196841
640	WBGene00194656	T05F1.15	Unassigned	Unassigned	Unassigned	T05F1.15 is affected by dpy-21 based on RNA-seq studies.	T05F1.15	-4.34367	-3.71085	8.3163	0.00392909	0.0312672
415	WBGene00017633	F20D6.1	Unassigned	Unassigned	Unassigned	F20D6.1 is enriched in the germ line and the male based on RNA-seq studies\; is affected by several genes including daf-2, eat-2, and npr-1 based on microarray, tiling array, and RNA-seq studies\; is affected by methylmercuric chloride, Hydrolyzable Tannins, and paraquat based on microarray studies\; is predicted to encode a protein with the following domain: PDZ superfamily.	F20D6.1	-3.86394	-3.87135	5.74216	0.0165624	0.0935159
647	WBGene00195179	F48C1.11	Unassigned	Unassigned	Unassigned	F48C1.11 is affected by several genes including daf-16, skn-1, and dpy-10 based on microarray and RNA-seq studies\; is affected by five chemicals including tryptophan, multi-walled carbon nanotube, and single-walled carbon nanotube based on microarray and RNA-seq studies.	F48C1.11	-3.74506	1.52451	542.355	5.79574e-120	3.47231e-117
552	WBGene00021494	Y40B10B.1	Unassigned	Unassigned	Unassigned	Y40B10B.1 is an ortholog of human VMO1\; is predicted to encode a protein with the following domains: Vitelline membrane outer layer protein I (VOMI) and Vitelline membrane outer layer protein I (VOMI) superfamily.	Y40B10B.1	-3.25816	-3.3149	10.5697	0.00114955	0.0113329
119	WBGene00007682	C18D11.6	Unassigned	Unassigned	Unassigned	C18D11.6 is enriched in the coelomocyte, the epithelial system, the excretory cell, the germline precursor cell, and the nervous system based on tiling array studies\; is affected by several genes including daf-12, dpy-7, and smg-1 based on microarray, tiling array, and RNA-seq studies\; is affected by five chemicals including methylmercuric chloride, indole, and stavudine based on microarray and…	C18D11.6	-2.93168	1.99073	301.583	1.48873e-67	3.76111e-65
638	WBGene00077704	F12A10.9	Unassigned	Unassigned	Unassigned	F12A10.9 is affected by several genes including eat-2, dpy-7, and fbf-1 based on RNA-seq and microarray studies\; is affected by allantoin and Sirolimus based on microarray studies.	F12A10.9	-2.8237	-0.969419	56.3675	6.01172e-14	2.99429e-12
180	WBGene00009600	F40G12.5	Unassigned	Unassigned	Unassigned	F40G12.5 is enriched in GABAergic neurons, dopaminergic neurons, and the amphid sheath cell based on tiling array and RNA-seq studies\; is affected by several genes including daf-16, daf-2, and clk-1 based on microarray and RNA-seq studies\; is affected by seven chemicals including Rifampin, indole, and 4-bromodiphenyl ether based on microarray and RNA-seq studies\; is predicted to encode a prote…	F40G12.5	-2.69809	-3.1514	11.0166	0.000902999	0.00931381
662	WBGene00206524	C54E10.11	Unassigned	Unassigned	Unassigned	C54E10.11 is enriched in the male based on RNA-seq studies\; is affected by nhr-114 and elli-1 based on microarray and tiling array studies\; is affected by multi-walled carbon nanotube, nanoparticle, and stavudine based on RNA-seq and microarray studies.	C54E10.11	-2.6921	-3.56649	5.58953	0.0180681	0.0993828
690	WBGene00235332	K04A8.20	Unassigned	Unassigned	Unassigned	K04A8.20 is enriched in the intestine based on RNA-seq studies\; is affected by mdt-15 and mir-60 based on RNA-seq studies\; is affected by D-glucopyranose and Alovudine based on RNA-seq studies.	K04A8.20	-2.67975	-0.992439	49.3598	2.13071e-12	9.23117e-11
600	WBGene00044293	K08D12.7	Unassigned	Unassigned	Unassigned	K08D12.7 is affected by several genes including let-60, clk-1, and hpl-2 based on tiling array, microarray, and RNA-seq studies\; is affected by multi-walled carbon nanotube based on RNA-seq studies.	K08D12.7	-2.63991	-1.72977	34.0247	5.44159e-09	1.6513e-07
102	WBGene00007233	C01G10.6	Unassigned	Unassigned	Unassigned	C01G10.6 is affected by several genes including daf-16, skn-1, and daf-12 based on microarray, tiling array, and RNA-seq studies\; is affected by five chemicals including Sodium Chloride, resveratrol, and Quercetin based on RNA-seq and microarray studies.	C01G10.6	-2.63125	-2.87121	12.3362	0.000444264	0.00504373
103	WBGene00007240	C01G10.15	Unassigned	Unassigned	Unassigned	C01G10.15 is enriched in the pharynx based on RNA-seq studies\; is affected by several genes including skn-1, daf-12, and dpy-7 based on microarray, tiling array, and RNA-seq studies\; is affected by Sodium Chloride based on RNA-seq studies.	C01G10.15	-2.61655	-2.20383	21.205	4.12694e-06	7.96117e-05
605	WBGene00044472	F56D6.10	Unassigned	Unassigned	Unassigned	dct-8 is enriched in the hypodermis based on RNA-seq studies\; is affected by several genes including daf-16, daf-2, and clk-1 based on RNA-seq and microarray studies\; is affected by five chemicals including Rotenone, Tunicamycin, and multi-walled carbon nanotube based on RNA-seq and microarray studies.	dct-8	-2.5361	-2.4352	12.456	0.000416641	0.00478977
661	WBGene00206512	Y39A3B.7	Unassigned	Unassigned	Unassigned	Y39A3B.7 is affected by several genes including skn-1, dpy-7, and smg-1 based on RNA-seq studies.	Y39A3B.7	-2.51946	0.0974245	78.4677	8.13153e-19	5.72181e-17
329	WBGene00014173	ZK970.7	Unassigned	Unassigned	Unassigned	ZK970.7 is involved in response to gamma radiation.	ZK970.7	-2.42436	4.45356	522.029	1.53183e-115	8.68132e-113
618	WBGene00044687	B0563.9	Unassigned	Unassigned	Unassigned	B0563.9 is enriched in the intestine based on RNA-seq studies\; is affected by several genes including daf-16, hsf-1, and clk-1 based on microarray, RNA-seq, and tiling array studies\; is affected by four chemicals including multi-walled carbon nanotube, nanoparticle, and Colistin based on RNA-seq and microarray studies.	B0563.9	-2.16462	-1.54896	23.6806	1.13724e-06	2.46606e-05
172	WBGene00009339	F32G8.3	Unassigned	Unassigned	Unassigned	F32G8.3 is involved in defense response to Gram-negative bacterium.	F32G8.3	-2.112	-1.2036	28.5056	9.34257e-08	2.42156e-06
477	WBGene00019293	K02A6.2	Unassigned	Unassigned	Unassigned	K02A6.2 is enriched in the amphid sensillum, the arcade cell, the nervous system, and the pharyngeal-intestinal valve cell based on tiling array, RNA-seq, and microarray studies\; is affected by several genes including daf-2, sir-2.1, and prg-1 based on RNA-seq and microarray studies\; is affected by resveratrol and Cadmium based on microarray studies.	K02A6.2	-2.09533	-3.15133	6.65208	0.00990404	0.0637048
601	WBGene00044379	F40H7.12	Unassigned	Unassigned	Unassigned	F40H7.12 is enriched in several tissues, including the Z1.p, the Z4.a, the hypodermis, the male distal tip cell, and the nervous system based on tiling array and RNA-seq studies\; is affected by several genes including daf-16, daf-12, and elt-2 based on tiling array, microarray, and RNA-seq studies\; is affected by seven chemicals including Tunicamycin, multi-walled carbon nanotube, and stavudine…	F40H7.12	-2.01123	-0.43468	51.3213	7.8419e-13	3.52869e-11
404	WBGene00017396	F12A10.7	Unassigned	Unassigned	Unassigned	F12A10.7 is enriched in GABAergic neurons, dopaminergic neurons, the excretory cell, and the hypodermis based on tiling array and RNA-seq studies\; is affected by several genes including daf-16, daf-2, and daf-12 based on tiling array, RNA-seq, and microarray studies\; is affected by four chemicals including methylmercuric chloride, Cholestanol, and Atrazine based on microarray studies.	F12A10.7	-1.99878	-0.981119	32.6797	1.08669e-08	3.20489e-07
194	WBGene00009969	F53B7.7	Unassigned	Unassigned	Unassigned	F53B7.7 is enriched in several tissues, including the excretory cell, the hypodermis, the intestine, the muscle cell, and the nervous system based on tiling array, RNA-seq, and microarray studies\; is affected by several genes including daf-2, sir-2.1, and dpy-7 based on microarray, tiling array, and RNA-seq studies\; is affected by Sodium Chloride based on RNA-seq studies.	F53B7.7	-1.98625	0.166088	78.6883	7.27248e-19	5.13457e-17
593	WBGene00044182	F09C6.12	Unassigned	Unassigned	Unassigned	F09C6.12 is enriched in dopaminergic neurons based on tiling array studies\; is affected by several genes including daf-16, daf-12, and elt-2 based on RNA-seq and microarray studies\; is affected by multi-walled carbon nanotube based on RNA-seq studies.	F09C6.12	-1.97522	-3.2039	5.68305	0.0171296	0.0958097
127	WBGene00007818	C30F2.4	Unassigned	Unassigned	Unassigned	C30F2.4 is enriched in the intestine and the nervous system based on tiling array and RNA-seq studies\; is affected by several genes including sir-2.1, isp-1, and hpl-2 based on microarray and RNA-seq studies\; is affected by Tunicamycin based on microarray studies.	C30F2.4	-1.96824	-1.67316	19.0172	1.29548e-05	0.00022248
212	WBGene00010446	K01A6.4	Unassigned	Unassigned	Unassigned	K01A6.4 is enriched in the nervous system based on microarray and RNA-seq studies\; is affected by several genes including elt-2, dpy-7, and nhr-25 based on microarray and RNA-seq studies\; is affected by six chemicals including aldicarb, Mercuric Chloride, and bisphenol A based on microarray and RNA-seq studies.	K01A6.4	-1.94877	-1.87115	20.3438	6.4703e-06	0.000119118
236	WBGene00011078	R07B1.6	Unassigned	Unassigned	Unassigned	R07B1.6 is enriched in the NSM, the OLL, and the PVD based on microarray and tiling array studies\; is affected by several genes including daf-16, daf-12, and pmk-1 based on microarray, tiling array, and RNA-seq studies\; is affected by four chemicals including tryptophan, methylmercury hydroxide, and Zidovudine based on microarray and RNA-seq studies\; is predicted to encode a protein with the f…	R07B1.6	-1.87424	-2.82944	6.68653	0.00971444	0.0627741
106	WBGene00007288	C04A11.5	Unassigned	Unassigned	Unassigned	C04A11.5 is enriched in the PLM and the excretory cell based on tiling array and RNA-seq studies\; is affected by several genes including daf-16, daf-2, and daf-12 based on microarray and RNA-seq studies\; is affected by D-glucose, stavudine, and Sodium Chloride based on RNA-seq studies.	C04A11.5	-1.85936	-1.93621	11.8511	0.000576278	0.00635999
644	WBGene00194928	ZC513.14	Unassigned	Unassigned	Unassigned	ZC513.14 is affected by several genes including dpy-7, dpy-21, and dpy-27 based on RNA-seq studies\; is affected by tryptophan and nanoparticle based on microarray studies\; is predicted to encode a protein with the following domains: Domain of unknown function DUF19 and Uncharacterised protein family UPF0376.	ZC513.14	-1.84285	-0.892607	23.3044	1.38285e-06	2.94386e-05
549	WBGene00021478	Y39H10A.1	Unassigned	Unassigned	Unassigned	Y39H10A.1 is enriched in the amphid sheath cell, the arcade cell, the nervous system, and the pharyngeal-intestinal valve cell based on tiling array and RNA-seq studies\; is affected by several genes including daf-16, daf-2, and skn-1 based on microarray, tiling array, and RNA-seq studies\; is affected by four chemicals including Mercuric Chloride, multi-walled carbon nanotube, and indole based o…	Y39H10A.1	-1.7858	-1.6367	21.9392	2.81426e-06	5.60952e-05
688	WBGene00235280	F42A9.17	Unassigned	Unassigned	Unassigned	F42A9.17 is enriched in the intestine based on microarray studies\; is affected by mir-71 and sir-2.1 based on RNA-seq and microarray studies\; is affected by resveratrol based on microarray studies.	F42A9.17	-1.7263	-2.74917	6.17125	0.0129842	0.0780805
355	WBGene00015918	C17G10.6	Unassigned	Unassigned	Unassigned	C17G10.6 is affected by several genes including daf-16, clk-1, and eat-2 based on microarray, tiling array, and RNA-seq studies\; is affected by six chemicals including Tunicamycin, Sodium Chloride, and tetrabromobisphenol A based on microarray and RNA-seq studies\; is predicted to encode a protein with the following domain: ShKT domain.	C17G10.6	-1.66554	-2.0517	13.7728	0.000206302	0.0026013
540	WBGene00021111	W09C3.3	Unassigned	Unassigned	Unassigned	W09C3.3 is enriched in the male and the nervous system based on tiling array, RNA-seq, and microarray studies\; is affected by several genes including let-60, hsf-1, and pgl-1 based on microarray and RNA-seq studies\; is affected by multi-walled carbon nanotube, dafa#1, and Sirolimus based on RNA-seq and microarray studies\; is predicted to encode a protein with the following domain: Methyltransf…	W09C3.3	-1.65288	-0.778576	21.7896	3.0424e-06	5.99024e-05
70	WBGene00004971	ZK617.3	Unassigned	Unassigned	Unassigned	spe-17 is involved in spermatid development.	spe-17	-1.64227	-2.63676	8.3951	0.00376233	0.0302501
407	WBGene00017469	F14F9.6	Unassigned	Unassigned	Unassigned	F14F9.6 is affected by several genes including daf-2, clk-1, and lin-35 based on microarray, RNA-seq, and tiling array studies\; is affected by seven chemicals including Tunicamycin, multi-walled carbon nanotube, and stavudine based on microarray and RNA-seq studies.	F14F9.6	-1.63321	-2.78879	6.11708	0.0133882	0.0799687
643	WBGene00194869	K01A6.8	Unassigned	Unassigned	Unassigned	K01A6.8 is enriched in the amphid sheath cell based on RNA-seq studies\; is affected by several genes including daf-2, clk-1, and hpl-2 based on RNA-seq, microarray, and tiling array studies\; is affected by procyanidin based on microarray studies.	K01A6.8	-1.56851	-2.20383	7.68262	0.00557552	0.0412392
645	WBGene00194935	M02G9.4	Unassigned	Unassigned	Unassigned	M02G9.4 is enriched in the ASER and the male based on RNA-seq studies\; is affected by several genes including eat-2, pgl-1, and glh-1 based on RNA-seq studies.	M02G9.4	-1.56653	-1.93628	12.416	0.000425673	0.00487493
639	WBGene00189950	C39B5.14	Unassigned	Unassigned	Unassigned	C39B5.14 is predicted to have hydrolase activity.	C39B5.14	-1.55917	-0.758788	32.8784	9.81079e-09	2.91392e-07
246	WBGene00011492	T05F1.7	Unassigned	Unassigned	Unassigned	T05F1.7 is enriched in the CEM, the HOB, the IL2 neuron, and the ray neuron type B based on RNA-seq studies\; is affected by wdr-23 based on RNA-seq studies\; is affected by Cadmium, Chlorpyrifos, and dafa#1 based on microarray studies.	T05F1.7	-1.50764	-2.34401	8.84682	0.002936	0.0248046
596	WBGene00044243	F16C3.4	Unassigned	Unassigned	Unassigned	F16C3.4 is enriched in the amphid sheath cell, the germ line, the intestine, and the male based on RNA-seq studies\; is affected by several genes including let-60, hsf-1, and clk-1 based on tiling array, microarray, and RNA-seq studies\; is affected by resveratrol and Colistin based on microarray studies.	F16C3.4	-1.50271	-2.71075	5.66504	0.0173063	0.0965148
398	WBGene00017146	EGAP1.1	Unassigned	Unassigned	Unassigned	EGAP1.1 is enriched in GABAergic neurons, dopaminergic neurons, and the AVA based on tiling array studies\; is affected by several genes including daf-16, daf-2, and daf-12 based on tiling array, RNA-seq, and microarray studies\; is affected by Cadmium Chloride and Sodium Chloride based on RNA-seq studies.	EGAP1.1	-1.47747	-1.69174	13.4276	0.000247943	0.0030619
631	WBGene00045493	F55G7.4	Unassigned	Unassigned	Unassigned	F55G7.4 is enriched in GABAergic neurons, the AFD, and the NSM based on tiling array and RNA-seq studies\; is affected by hpl-2, clk-1, and dpy-21 based on tiling array, microarray, and RNA-seq studies.	F55G7.4	-1.43594	-2.28627	7.34138	0.00673849	0.0475116
420	WBGene00017715	F22F1.3	Unassigned	Unassigned	Unassigned	F22F1.3 is predicted to have transcription coregulator activity.	F22F1.3	-1.42679	-2.28633	7.24163	0.00712323	0.0495577
508	WBGene00020248	T05C1.1	Unassigned	Unassigned	Unassigned	T05C1.1 is enriched in the OLL, the PVD, and the hypodermis based on microarray and RNA-seq studies\; is affected by several genes including daf-16, daf-2, and daf-12 based on microarray, RNA-seq, and tiling array studies\; is affected by six chemicals including tryptophan, Alovudine, and stavudine based on microarray and RNA-seq studies.	T05C1.1	-1.42555	0.280591	54.3106	1.71179e-13	8.23271e-12
634	WBGene00050899	T10C6.15	Unassigned	Unassigned	Unassigned	T10C6.15 is affected by several genes including elt-2, eat-2, and fog-2 based on microarray and RNA-seq studies\; is affected by sodium arsenite, Cadmium Chloride, and Sodium Chloride based on RNA-seq studies\; is predicted to encode a protein with the following domains: Domain of unknown function DUF38, Caenorhabditis species and F-box-like domain superfamily.	T10C6.15	-1.42187	2.07862	124.381	6.95107e-29	7.51325e-27
342	WBGene00015388	C03F11.2	Unassigned	Unassigned	Unassigned	C03F11.2 is an ortholog of human MBLAC1\; is predicted to encode a protein with the following domains: Metallo-beta-lactamase, Ribonuclease Z\/Hydroxyacylglutathione hydrolase-like, and Metallo-beta-lactamase domain-containing protein.	C03F11.2	-1.39678	-1.6733	12.6883	0.000367958	0.00430865
530	WBGene00020870	T28A11.3	Unassigned	Unassigned	Unassigned	T28A11.3 is affected by several genes including daf-16, rrf-3, and daf-12 based on microarray, tiling array, and RNA-seq studies\; is affected by five chemicals including resveratrol, fluoranthene, and Chlorpyrifos based on microarray studies\; is predicted to encode a protein with the following domains: Domain of unknown function DUF19 and Uncharacterised protein family UPF0376.	T28A11.3	-1.39276	-1.15128	12.242	0.000467254	0.00527901
685	WBGene00235133	T26H5.14	Unassigned	Unassigned	Unassigned	T26H5.14 is enriched in the intestine based on RNA-seq studies\; is affected by several genes including daf-2, clk-1, and elt-2 based on RNA-seq studies\; is affected by Alovudine, stavudine, and Zidovudine based on RNA-seq studies.	T26H5.14	-1.3675	-0.850014	24.6869	6.74421e-07	1.52721e-05
501	WBGene00019970	R08F11.7	Unassigned	Unassigned	Unassigned	R08F11.7 is predicted to have heme binding activity and peroxidase activity\; is involved in defense response to Gram-positive bacterium.	R08F11.7	-1.36289	-1.89257	7.74799	0.00537724	0.0400695
321	WBGene00013980	ZK507.4	Unassigned	Unassigned	Unassigned	dos-1 is enriched in the hypodermis and the intestine based on tiling array, RNA-seq, and microarray studies\; is affected by several genes including daf-16, daf-2, and dpy-10 based on RNA-seq and microarray studies\; is affected by eight chemicals including Rotenone, manganese chloride, and D-glucopyranose based on RNA-seq and microarray studies.	dos-1	-1.34014	0.134786	41.9481	9.37301e-11	3.41813e-09
628	WBGene00045411	C25F9.11	Unassigned	Unassigned	Unassigned	C25F9.11 is enriched in dopaminergic neurons, the OLL, and the PVD based on tiling array studies\; is affected by several genes including daf-16, hsf-1, and clk-1 based on tiling array, RNA-seq, and microarray studies\; is affected by seven chemicals including Ethanol, Nitric Oxide, and D-glucose based on RNA-seq and microarray studies.	C25F9.11	-1.33703	0.569865	35.6926	2.31035e-09	7.23071e-08
465	WBGene00019062	F58F12.2	Unassigned	Unassigned	Unassigned	F58F12.2 is enriched in the germ line and the male based on RNA-seq studies\; is affected by several genes including age-1, sir-2.1, and aak-2 based on microarray, tiling array, and RNA-seq studies\; is affected by seven chemicals including Tunicamycin, D-glucose, and resveratrol based on microarray and RNA-seq studies.	F58F12.2	-1.33481	-1.85	8.35332	0.00384983	0.0307876
311	WBGene00013590	Y81G3A.1	Unassigned	Unassigned	Unassigned	Y81G3A.1 is enriched in the germ line, the intestine, and the male based on proteomic and RNA-seq studies\; is affected by several genes including daf-16, daf-2, and hsf-1 based on tiling array, RNA-seq, and microarray studies\; is affected by Acrylamide and Atrazine based on microarray studies.	Y81G3A.1	-1.33313	-1.71081	10.9778	0.000922092	0.00944109
182	WBGene00009643	F42G4.6	Unassigned	Unassigned	Unassigned	F42G4.6 is enriched in the germ line, the intestine, and the male based on proteomic and RNA-seq studies\; is affected by several genes including daf-16, daf-2, and daf-12 based on microarray and RNA-seq studies\; is affected by six chemicals including Mianserin, D-glucose, and Chlorpyrifos based on RNA-seq and microarray studies.	F42G4.6	-1.29167	-1.67336	10.3588	0.00128859	0.0124576
198	WBGene00010119	F55G7.1	Unassigned	Unassigned	Unassigned	F55G7.1 is affected by several genes including daf-16, daf-2, and clk-1 based on tiling array, RNA-seq, and microarray studies\; is affected by resveratrol, fluoranthene, and Sirolimus based on microarray studies.	F55G7.1	-1.27547	-0.739258	19.4823	1.01538e-05	0.000179222
234	WBGene00011021	R05A10.4	Unassigned	Unassigned	Unassigned	R05A10.4 is enriched in the PLM, the amphid sheath cell, and the hypodermis based on RNA-seq studies\; is affected by several genes including daf-16, daf-2, and elt-2 based on tiling array, RNA-seq, and microarray studies\; is affected by four chemicals including Ethanol, nanoparticle, and Sodium Chloride based on RNA-seq and microarray studies\; is predicted to encode a protein with the followin…	R05A10.4	-1.27453	-1.80884	8.33998	0.00387821	0.0309445
667	WBGene00219326	F36D3.16	Unassigned	Unassigned	Unassigned	F36D3.16 is enriched in the male based on RNA-seq studies\; is affected by several genes including daf-2, dpy-10, and npr-1 based on RNA-seq and microarray studies\; is affected by six chemicals including Acrylamide, Humic Substances, and paraquat based on microarray studies\; is predicted to encode a protein with the following domains: Domain of unknown function DUF1248 and Acyl-CoA N-acyltransf…	F36D3.16	-1.26316	-1.23073	11.7822	0.000597993	0.00655137
358	WBGene00015968	C18C4.7	Unassigned	Unassigned	Unassigned	C18C4.7 is enriched in the coelomocyte, the male, and the nervous system based on microarray and tiling array studies\; is affected by several genes including daf-16, daf-2, and daf-12 based on microarray, proteomic, tiling array, and RNA-seq studies\; is affected by eleven chemicals including Rotenone, multi-walled carbon nanotube, and D-glucose based on RNA-seq, proteomic, and microarray studie…	C18C4.7	-1.26249	-1.286	10.4673	0.00121505	0.0118836
244	WBGene00011463	T05A10.6	Unassigned	Unassigned	Unassigned	T05A10.6 is enriched in the nervous system based on microarray and RNA-seq studies\; is affected by several genes including skn-1, daf-12, and clk-1 based on microarray and RNA-seq studies\; is affected by four chemicals including Tunicamycin, D-glucose, and Atrazine based on microarray and RNA-seq studies\; is predicted to encode a protein with the following domain: CAP superfamily.	T05A10.6	-1.23542	-2.20391	5.82995	0.0157556	0.0901345
220	WBGene00010650	K08C9.1	Unassigned	Unassigned	Unassigned	K08C9.1 is enriched in the germ line, the male, and the nervous system based on tiling array, RNA-seq, and microarray studies\; is affected by several genes including daf-2, age-1, and dpy-10 based on microarray, RNA-seq, and tiling array studies\; is affected by twelve chemicals including Ethanol, tryptophan, and Rotenone based on RNA-seq and microarray studies.	K08C9.1	-1.211	-0.691663	21.6288	3.30853e-06	6.46566e-05
629	WBGene00045412	C25F9.12	Unassigned	Unassigned	Unassigned	C25F9.12 is affected by several genes including hsf-1, lin-35, and npr-1 based on RNA-seq and microarray studies\; is affected by six chemicals including Sodium Chloride, Atrazine, and Cadmium based on RNA-seq and microarray studies.	C25F9.12	-1.19905	-1.61895	6.80796	0.00907522	0.059524
659	WBGene00206475	F27D9.12	Unassigned	Unassigned	Unassigned	F27D9.12 is enriched in the seam cell based on RNA-seq studies\; is affected by Zidovudine based on RNA-seq studies.	F27D9.12	-1.18813	-2.15132	7.2076	0.00725956	0.0501402
598	WBGene00044287	F21H12.7	Unassigned	Unassigned	Unassigned	F21H12.7 is enriched in the intestine based on tiling array studies\; is affected by several genes including daf-16, clk-1, and dpy-21 based on RNA-seq and microarray studies.	F21H12.7	-1.17158	-1.87122	8.87199	0.0028958	0.0245341
357	WBGene00015950	C18A11.4	Unassigned	Unassigned	Unassigned	C18A11.4 is affected by several genes including daf-16, daf-2, and daf-12 based on microarray, tiling array, and RNA-seq studies\; is affected by seven chemicals including tryptophan, methylmercuric chloride, and multi-walled carbon nanotube based on microarray and RNA-seq studies\; is predicted to encode a protein with the following domain: SH2 domain superfamily.	C18A11.4	-1.13961	-2.17735	6.52118	0.0106597	0.0673669
440	WBGene00018470	F45E4.5	Unassigned	Unassigned	Unassigned	F45E4.5 is enriched in the Z1, the Z4, and the hypodermis based on tiling array and RNA-seq studies\; is affected by several genes including daf-16, daf-2, and skn-1 based on microarray, tiling array, and RNA-seq studies\; is affected by nine chemicals including Neurotoxins, stavudine, and Zidovudine based on microarray and RNA-seq studies.	F45E4.5	-1.12713	2.49863	100.995	9.22229e-24	8.37152e-22
241	WBGene00011172	R09E10.2	Unassigned	Unassigned	Unassigned	R09E10.2 is enriched in the amphid sheath cell and the hypodermis based on RNA-seq studies\; is affected by several genes including daf-2, hsf-1, and clk-1 based on microarray, RNA-seq, and tiling array studies\; is affected by seven chemicals including manganese chloride, multi-walled carbon nanotube, and D-glucose based on RNA-seq and microarray studies.	R09E10.2	-1.11362	-0.321915	20.3712	6.37838e-06	0.000117633
637	WBGene00077685	C04F12.12	Unassigned	Unassigned	Unassigned	C04F12.12 is enriched in the hypodermis and the male based on RNA-seq studies\; is affected by several genes including hsf-1, eat-2, and npr-1 based on tiling array and RNA-seq studies\; is affected by D-glucose and Zidovudine based on RNA-seq studies.	C04F12.12	-1.09262	-1.56638	7.71704	0.00547019	0.0406321
360	WBGene00016004	C18H9.6	Unassigned	Unassigned	Unassigned	C18H9.6 is enriched in the AVE, the OLL, the PVD, the intestine, and the pharynx based on microarray, tiling array, and RNA-seq studies\; is affected by several genes including daf-16, daf-2, and age-1 based on microarray and RNA-seq studies\; is affected by twenty-six chemicals including 1-methylnicotinamide, Mercuric Chloride, and Rotenone based on RNA-seq and microarray studies.	C18H9.6	-1.09044	4.96776	494.843	1.25874e-109	6.59862e-107
307	WBGene00013515	Y73F4A.2	Unassigned	Unassigned	Unassigned	Y73F4A.2 is expressed in the pharynx\; is predicted to encode a protein with the following domain: DOMON domain.	Y73F4A.2	-1.08572	1.07765	19.6695	9.20588e-06	0.000164428
144	WBGene00008389	D1086.2	Unassigned	Unassigned	Unassigned	D1086.2 is enriched in the germ line, the muscular system, and the nervous system based on tiling array, RNA-seq, and microarray studies\; is affected by several genes including daf-16, daf-2, and daf-12 based on RNA-seq and microarray studies\; is affected by eight chemicals including tryptophan, Sodium Chloride, and tert-Butylhydroperoxide based on microarray and RNA-seq studies\; is predicted …	D1086.2	-1.07776	-0.285859	17.9774	2.2354e-05	0.000361125
664	WBGene00219274	T25G12.13	Unassigned	Unassigned	Unassigned	T25G12.13 is an ortholog of human DHRS7B (dehydrogenase\/reductase 7B)\; is predicted to encode a protein with the following domains: Short-chain dehydrogenase\/reductase SDR and NAD(P)-binding domain superfamily.	T25G12.13	-1.06106	-0.271708	17.7687	2.49458e-05	0.000399303
436	WBGene00018273	F41C3.7	Unassigned	Unassigned	Unassigned	F41C3.7 is enriched in dopaminergic neurons, the hypodermis, and the intestine based on tiling array and RNA-seq studies\; is affected by several genes including daf-2, let-60, and hsf-1 based on microarray, tiling array, and RNA-seq studies\; is affected by four chemicals including tryptophan, Alovudine, and stavudine based on microarray and RNA-seq studies.	F41C3.7	-1.06056	-1.11312	13.1915	0.000281223	0.00340472
309	WBGene00013524	Y73F8A.15	Unassigned	Unassigned	Unassigned	Y73F8A.15 is enriched in the male based on RNA-seq studies\; is affected by several genes including daf-2, age-1, and hsf-1 based on microarray, tiling array, and RNA-seq studies\; is affected by thirteen chemicals including Tunicamycin, manganese chloride, and multi-walled carbon nanotube based on microarray and RNA-seq studies.	Y73F8A.15	-1.06017	-1.87115	6.48041	0.010907	0.0685319
574	WBGene00022596	ZC395.4	Unassigned	Unassigned	Unassigned	ZC395.4 is enriched in the male based on RNA-seq studies\; is affected by several genes including daf-2, clk-1, and eat-2 based on RNA-seq and microarray studies\; is affected by four chemicals including Hydrolyzable Tannins, paraquat, and Colistin based on microarray studies.	ZC395.4	-1.05706	-1.87118	7.01308	0.00809162	0.0546276
120	WBGene00007688	C18E9.8	Unassigned	Unassigned	Unassigned	C18E9.8 is enriched in the amphid sheath cell, the germ line, and the male based on RNA-seq studies\; is affected by several genes including daf-2, age-1, and dpy-10 based on microarray, RNA-seq, and tiling array studies\; is affected by thirteen chemicals including Ethanol, methylmercury hydroxide, and nicotinic acid based on RNA-seq and microarray studies.	C18E9.8	-1.05545	-1.19049	10.3747	0.00127756	0.0123738
177	WBGene00009470	F36D3.4	Unassigned	Unassigned	Unassigned	F36D3.4 is expressed in the spermatheca\; is predicted to encode a protein with the following domains: Major sperm protein (MSP) domain, PapD-like superfamily, and Immunoglobulin-like fold.	F36D3.4	-1.02236	0.686011	27.6098	1.48423e-07	3.72283e-06
414	WBGene00017559	F18C5.4	Unassigned	Unassigned	Unassigned	mpz-3 is expressed in the male gonad\; is predicted to encode a protein with the following domain: PDZ superfamily.	mpz-3	-1.01826	-0.645735	16.0262	6.24728e-05	0.000918648
457	WBGene00018865	F55A12.6	Unassigned	Unassigned	Unassigned	F55A12.6 is affected by several genes including daf-2, clk-1, and dpy-7 based on RNA-seq and microarray studies\; is affected by Mercuric Chloride based on microarray studies.	F55A12.6	-1.01205	0.493082	24.8763	6.1128e-07	1.39781e-05
619	WBGene00044753	F49H12.7	Unassigned	Unassigned	Unassigned	F49H12.7 is enriched in the germ line and the intestine based on RNA-seq studies\; is affected by several genes including hpl-2, mir-71, and mir-34 based on RNA-seq, tiling array, and microarray studies\; is affected by tryptophan based on microarray studies.	F49H12.7	-1.00802	-1.56638	6.42944	0.0112244	0.0698409
238	WBGene00011107	R07E3.6	Unassigned	Unassigned	Unassigned	R07E3.6 is enriched in the AFD, the OLL, the PLM, the PVD, and the hypodermis based on microarray, tiling array, and RNA-seq studies\; is affected by several genes including daf-16, daf-2, and skn-1 based on microarray and RNA-seq studies\; is affected by seventeen chemicals including methylmercury hydroxide, 1-methylnicotinamide, and Rotenone based on RNA-seq and microarray studies.	R07E3.6	1.02027	0.680459	26.6503	2.43813e-07	5.95864e-06
666	WBGene00219319	H25P06.5	Unassigned	Unassigned	Unassigned	H25P06.5 is affected by hrde-1 and acs-3 based on RNA-seq and microarray studies\; is affected by multi-walled carbon nanotube, Alovudine, and Cadmium based on RNA-seq and microarray studies.	H25P06.5	1.03198	-0.925693	12.405	0.000428194	0.00489841
579	WBGene00022665	ZK154.1	Unassigned	Unassigned	Unassigned	ZK154.1 is enriched in the AFD and the hypodermis based on RNA-seq studies\; is affected by several genes including daf-16, skn-1, and daf-12 based on RNA-seq, microarray, and tiling array studies\; is affected by ten chemicals including Ethanol, methylmercury hydroxide, and methylmercuric chloride based on RNA-seq and microarray studies.	ZK154.1	1.03297	-0.191155	18.8078	1.44574e-05	0.000245274
499	WBGene00019906	R05G9R.1	Unassigned	Unassigned	Unassigned	R05G9R.1 is enriched in the PLM and the hypodermis based on tiling array and RNA-seq studies\; is affected by several genes including daf-16, daf-12, and npr-1 based on tiling array, microarray, and RNA-seq studies\; is affected by nine chemicals including 1-methylnicotinamide, methylmercuric chloride, and multi-walled carbon nanotube based on RNA-seq and microarray studies.	R05G9R.1	1.0342	-0.759461	12.3838	0.000433072	0.00493805
300	WBGene00013216	Y54G11A.7	Unassigned	Unassigned	Unassigned	Y54G11A.7 is an ortholog of human TTC38 (tetratricopeptide repeat domain 38)\; is expressed in several tissues, including the alimentary system, the epithelial system, and the nervous system\; is predicted to encode a protein with the following domains: Tetratricopeptide-like helical domain superfamily and Tetratricopeptide repeat protein 38.	Y54G11A.7	1.0911	5.32431	737.984	1.6448e-162	1.64237e-159
587	WBGene00023172	Y23H5A.8	Unassigned	Unassigned	Unassigned	Y23H5A.8 is enriched in the intestine based on RNA-seq studies\; is affected by several genes including daf-16, daf-2, and age-1 based on microarray, tiling array, and RNA-seq studies\; is affected by four chemicals including Rotenone, Alovudine, and Chlorpyrifos based on RNA-seq and microarray studies.	Y23H5A.8	1.10685	0.910656	53.9515	2.05501e-13	9.81583e-12
589	WBGene00023460	F46H6.5	Unassigned	Unassigned	Unassigned	F46H6.5 is enriched in the AFD, the excretory cell, and the muscle cell based on tiling array and RNA-seq studies\; is affected by several genes including elt-2, dpy-7, and pgl-1 based on microarray and RNA-seq studies\; is affected by stavudine based on RNA-seq studies.	F46H6.5	1.13867	-1.63704	8.41038	0.00373085	0.03002
310	WBGene00013527	Y73F8A.22	Unassigned	Unassigned	Unassigned	Y73F8A.22 is affected by several genes including eat-2, drh-3, and cyc-1 based on microarray, tiling array, and RNA-seq studies\; is affected by multi-walled carbon nanotube and Atrazine based on RNA-seq and microarray studies\; is predicted to encode a protein with the following domain: PAN-3 domain.	Y73F8A.22	1.14489	-1.82977	7.2465	0.00710393	0.0494563
571	WBGene00022546	ZC196.2	Unassigned	Unassigned	Unassigned	ZC196.2 is an ortholog of human MOSPD3, VAPA, and VAPB\; human VAPB exhibits several functions, including FFAT motif binding activity, protein dimerization activity, and tubulin binding activity.	ZC196.2	1.16623	-2.12602	5.96699	0.0145761	0.0852533
362	WBGene00016025	C23H5.3	Unassigned	Unassigned	Unassigned	xbx-4 is expressed in ciliated neurons, head neurons, and sensory neurons\; is predicted to encode a protein with the following domain: Protein of unknown function DUF3719.	xbx-4	1.19552	-1.32968	10.6468	0.00110262	0.0109422
435	WBGene00018213	F39H12.2	Unassigned	Unassigned	Unassigned	F39H12.2 is an ortholog of human WDR54 (WD repeat domain 54)\; is predicted to encode a protein with the following domains: WD40 repeat, WD40\/YVTN repeat-like-containing domain superfamily, and WD40-repeat-containing domain superfamily.	F39H12.2	1.26001	-2.25851	6.83776	0.00892506	0.0587228
663	WBGene00206532	F11A6.15	Unassigned	Unassigned	Unassigned	F11A6.15 is affected by elt-2 based on RNA-seq studies\; is affected by multi-walled carbon nanotube based on RNA-seq studies.	F11A6.15	1.26036	-2.25847	7.03397	0.00799777	0.0541334
154	WBGene00008863	F15D4.6	Unassigned	Unassigned	Unassigned	F15D4.6 is enriched in the coelomocyte, the nervous system, and the reproductive system based on tiling array, RNA-seq, and microarray studies\; is affected by several genes including daf-16, daf-2, and daf-12 based on microarray, tiling array, and RNA-seq studies\; is affected by Alovudine, dibromoacetic acid, and Sirolimus based on RNA-seq and microarray studies.	F15D4.6	1.27623	0.190225	39.2593	3.7109e-10	1.29259e-08
627	WBGene00045340	T10G3.8	Unassigned	Unassigned	Unassigned	T10G3.8 is enriched in the nervous system and the ventral nerve cord based on tiling array and RNA-seq studies\; is affected by several genes including pgl-1, glh-1, and pgl-3 based on microarray and RNA-seq studies.	T10G3.8	1.28363	-1.89289	9.3664	0.00221	0.0196445
560	WBGene00022018	Y61A9LA.7	Unassigned	Unassigned	Unassigned	Y61A9LA.7 is enriched in the coelomocyte based on tiling array studies\; is affected by several genes including daf-16, daf-12, and clk-1 based on RNA-seq and microarray studies\; is affected by four chemicals including Mianserin, Alovudine, and resveratrol based on RNA-seq and microarray studies.	Y61A9LA.7	1.29326	-2.05203	7.32706	0.00679242	0.0477793
648	WBGene00195246	ZK546.19	Unassigned	Unassigned	Unassigned	ZK546.19 is enriched in the intestine based on microarray studies\; is affected by jmjd-3.1 and sir-2.1 based on RNA-seq and microarray studies\; is affected by resveratrol based on microarray studies.	ZK546.19	1.30535	-2.05195	6.02635	0.0140939	0.0830154
493	WBGene00019718	M01H9.2	Unassigned	Unassigned	Unassigned	M01H9.2 is affected by several genes including hsf-1, clk-1, and dpy-7 based on microarray and RNA-seq studies\; is affected by six chemicals including hydrogen sulfide, multi-walled carbon nanotube, and D-glucose based on microarray and RNA-seq studies\; is predicted to encode a protein with the following domain: ShKT domain.	M01H9.2	1.31551	-1.46712	12.5723	0.000391501	0.00454814
247	WBGene00011508	T05H10.3	Unassigned	Unassigned	Unassigned	T05H10.3 is expressed in the hypodermis.	T05H10.3	1.32588	0.106609	31.8553	1.66094e-08	4.77098e-07
575	WBGene00022601	ZC404.1	Unassigned	Unassigned	Unassigned	ZC404.1 is enriched in the nervous system and the ventral nerve cord based on tiling array and RNA-seq studies\; is affected by several genes including daf-16, daf-12, and lin-39 based on tiling array, RNA-seq, and microarray studies\; is affected by Cadmium based on microarray studies.	ZC404.1	1.33402	-1.28657	16.0652	6.11977e-05	0.000901795
126	WBGene00007800	C29A12.6	Unassigned	Unassigned	Unassigned	C29A12.6 is enriched in the hypodermis and the intestine based on tiling array and RNA-seq studies\; is affected by several genes including daf-12, let-7, and dpy-7 based on tiling array, microarray, and RNA-seq studies\; is affected by eight chemicals including methylmercuric chloride, Rotenone, and stavudine based on microarray and RNA-seq studies\; is predicted to encode a protein with the fol…	C29A12.6	1.3952	-1.74952	10.6951	0.00107419	0.0107006
484	WBGene00019486	K07D4.6	Unassigned	Unassigned	Unassigned	K07D4.6 is enriched in the pharynx based on microarray studies\; is affected by several genes including daf-16, daf-12, and clk-1 based on microarray, tiling array, and RNA-seq studies\; is affected by tryptophan, multi-walled carbon nanotube, and stavudine based on microarray and RNA-seq studies.	K07D4.6	1.43958	-2.37397	5.69179	0.0170445	0.0954864
393	WBGene00016962	C56C10.4	Unassigned	Unassigned	Unassigned	C56C10.4 is enriched in the ASER, the PLM, and the amphid sheath cell based on RNA-seq studies\; is affected by several genes including rrf-3, daf-12, and lin-4 based on tiling array, microarray, and RNA-seq studies\; is affected by nine chemicals including methylmercuric chloride, Alovudine, and stavudine based on microarray and RNA-seq studies\; is predicted to encode a protein with the followi…	C56C10.4	1.45046	-1.95892	10.949	0.000936526	0.00956017
615	WBGene00044646	B0205.14	Unassigned	Unassigned	Unassigned	B0205.14 is enriched in dopaminergic neurons, the coelomocyte, and the ventral nerve cord based on tiling array studies\; is affected by several genes including glp-1, hsf-1, and clk-1 based on RNA-seq and microarray studies\; is affected by seven chemicals including tryptophan, methylmercury hydroxide, and multi-walled carbon nanotube based on microarray and RNA-seq studies.	B0205.14	1.45682	-1.71098	12.0358	0.000521872	0.00582701
671	WBGene00219420	T19C4.24	Unassigned	Unassigned	Unassigned	N.A.	T19C4.24	1.4976	-2.74944	5.83507	0.0157098	0.0899689
485	WBGene00019520	K08B12.1	Unassigned	Unassigned	Unassigned	K08B12.1 is predicted to have hydrolase activity\; is expressed in the hypodermis.	K08B12.1	1.50967	-0.344866	33.0671	8.90323e-09	2.65564e-07
576	WBGene00022611	ZC449.1	Unassigned	Unassigned	Unassigned	ZC449.1 is enriched in several tissues, including the germline precursor cell, the hypodermis, the muscle cell, and the nervous system based on microarray and tiling array studies\; is affected by several genes including daf-16, daf-12, and clk-1 based on microarray, tiling array, and RNA-seq studies\; is affected by nine chemicals including methylmercury hydroxide, Alovudine, and stavudine based…	ZC449.1	1.58781	-2.28655	9.93261	0.00162376	0.0151395
614	WBGene00044644	B0205.13	Unassigned	Unassigned	Unassigned	B0205.13 is enriched in the hypodermis, the intestine, the nervous system, and the sensillum based on tiling array, RNA-seq, and proteomic studies\; is affected by several genes including daf-2, glp-1, and daf-12 based on proteomic, RNA-seq, microarray, and tiling array studies\; is affected by fourteen chemicals including hydrogen sulfide, methylmercury hydroxide, and 1-methylnicotinamide based …	B0205.13	1.66417	1.96751	132.629	1.0899e-30	1.26266e-28
683	WBGene00235090	C38D9.13	Unassigned	Unassigned	Unassigned	C38D9.13 is affected by several genes including daf-2, clk-1, and isp-1 based on RNA-seq studies\; is affected by Alovudine based on RNA-seq studies.	C38D9.13	1.67102	-1.73018	17.7644	2.50021e-05	0.0003999
378	WBGene00016565	C41D11.6	Unassigned	Unassigned	Unassigned	C41D11.6 is enriched in the germ line based on RNA-seq studies\; is affected by several genes including daf-2, let-60, and sir-2.1 based on microarray, tiling array, and RNA-seq studies\; is affected by four chemicals including resveratrol, Atrazine, and Cadmium based on microarray studies\; is predicted to encode a protein with the following domain: P-loop containing nucleoside triphosphate hydr…	C41D11.6	1.67742	-1.56664	17.0108	3.71679e-05	0.000572647
186	WBGene00009791	F46F3.3	Unassigned	Unassigned	Unassigned	F46F3.3 is enriched in the germline precursor cell based on tiling array studies\; is affected by several genes including daf-16, daf-2, and hsf-1 based on microarray, RNA-seq, and tiling array studies\; is affected by eight chemicals including methylmercury hydroxide, Alovudine, and stavudine based on RNA-seq and microarray studies.	F46F3.3	1.76867	-2.60138	8.85575	0.00292167	0.0247134
668	WBGene00219410	C04C3.14	Unassigned	Unassigned	Unassigned	C04C3.14 is affected by several genes including elt-2, prg-1, and elt-7 based on RNA-seq studies.	C04C3.14	1.82949	-2.74944	5.68426	0.0171178	0.0957895
208	WBGene00010285	F58H1.2	Unassigned	Unassigned	Unassigned	F58H1.2 is expressed in the hypodermis.	F58H1.2	1.82986	-1.1137	25.1405	5.33012e-07	1.23092e-05
565	WBGene00022223	Y73B3B.1	Unassigned	Unassigned	Unassigned	Y73B3B.1 is an ortholog of human LCP1 (lymphocyte cytosolic protein 1), PLS1 (plastin 1), and PLS3 (plastin 3)\; is predicted to encode a protein with the following domains: Calponin homology domain, SPK domain, and CH domain superfamily.	Y73B3B.1	1.86643	-0.861418	25.8322	3.72418e-07	8.8041e-06
458	WBGene00018937	F56B6.6	Unassigned	Unassigned	Unassigned	F56B6.6 is expressed in tail neurons and the pharyngeal gland cell\; is predicted to encode a protein with the following domain: Cysteine-rich repeat.	F56B6.6	1.98734	-3.10085	6.86935	0.00876867	0.0578208
591	WBGene00044024	C35A5.11	Unassigned	Unassigned	Unassigned	C35A5.11 is enriched in the ASER, the PLM, the germline precursor cell, the hypodermis, and the intestine based on tiling array and RNA-seq studies\; is affected by several genes including daf-16, daf-2, and glp-1 based on RNA-seq and microarray studies\; is affected by seven chemicals including 1-methylnicotinamide, Tunicamycin, and D-glucose based on RNA-seq and microarray studies.	C35A5.11	2.08895	-0.550025	50.2142	1.37845e-12	6.09804e-11
421	WBGene00017716	F22F4.1	Unassigned	Unassigned	Unassigned	sups-1 is enriched in the OLL, the PVD, the germline precursor cell, and the hypodermis based on microarray, tiling array, and RNA-seq studies\; is affected by several genes including daf-16, daf-2, and glp-1 based on microarray and RNA-seq studies\; is affected by fourteen chemicals including Ethanol, methylmercury hydroxide, and 1-methylnicotinamide based on RNA-seq and microarray studies.	F22F4.1	2.2559	-0.428215	47.0137	7.04935e-12	2.88707e-10
104	WBGene00007246	C01G12.6	Unassigned	Unassigned	Unassigned	nspb-10 is affected by several genes including let-7, npr-1, and bar-1 based on tiling array, microarray, and RNA-seq studies\; is affected by four chemicals including multi-walled carbon nanotube, Neurotoxins, and Atrazine based on RNA-seq and microarray studies\; is predicted to encode a protein with the following domain: Protein of unknown function DUF1459.	nspb-10	2.69605	-1.8296	20.624	5.58921e-06	0.000104456
687	WBGene00235268	Y54G2A.76	Unassigned	Unassigned	Unassigned	Y54G2A.76 is affected by several genes including daf-16, daf-12, and dpy-7 based on RNA-seq studies\; is affected by stavudine and Zidovudine based on RNA-seq studies.	Y54G2A.76	2.76112	-1.95899	22.6493	1.94432e-06	4.00496e-05
291	WBGene00012940	Y47D3B.3	Unassigned	Unassigned	Unassigned	Y47D3B.3 is affected by several genes including clk-1, dpy-7, and lin-15B based on microarray and RNA-seq studies\; is affected by four chemicals including multi-walled carbon nanotube, Alovudine, and Zidovudine based on RNA-seq studies.	Y47D3B.3	2.81942	-3.43527	5.97335	0.0145237	0.0849978
350	WBGene00015798	C15H9.2	Unassigned	Unassigned	Unassigned	C15H9.2 is enriched in the nervous system based on RNA-seq studies\; is affected by several genes including daf-16, daf-2, and daf-12 based on microarray and RNA-seq studies\; is affected by Tunicamycin and tert-Butylhydroperoxide based on microarray and RNA-seq studies\; is predicted to encode a protein with the following domains: BTB\/POZ domain and SKP1\/BTB\/POZ domain superfamily.	C15H9.2	2.82182	-3.43529	7.84123	0.00510677	0.038464
630	WBGene00045481	M153.5	Unassigned	Unassigned	Unassigned	M153.5 is affected by several genes including skn-1, clk-1, and dpy-7 based on microarray and RNA-seq studies\; is affected by five chemicals including stavudine, Zidovudine, and resveratrol based on RNA-seq and microarray studies.	M153.5	2.9589	-3.3739	6.9552	0.00835761	0.0559549
339	WBGene00015221	B0507.4	Unassigned	Unassigned	Unassigned	B0507.4 is enriched in the ALM and the PLM based on microarray studies\; is affected by lin-15B and clk-1 based on microarray studies\; is predicted to encode a protein with the following domain: Protein of unknown function DUF713.	B0507.4	3.0573	-3.31508	5.91011	0.0150542	0.0872746
669	WBGene00219414	F14H3.15	Unassigned	Unassigned	Unassigned	F14H3.15 is enriched in the alimentary system, the arcade cell, and the nervous system based on RNA-seq and microarray studies\; is affected by elt-2, elt-7, and mut-2 based on RNA-seq and microarray studies\; is affected by Sirolimus based on microarray studies\; is predicted to encode a protein with the following domain: Domain of unknown function DUF281.	F14H3.15	3.7857	-3.87139	6.15471	0.0131063	0.0785891
213	WBGene00010447	K01A6.5	Unassigned	Unassigned	Unassigned	K01A6.5 is enriched in GABAergic neurons and the amphid sheath cell based on RNA-seq studies\; is affected by several genes including smg-2, drh-3, and let-418 based on tiling array, RNA-seq, and microarray studies\; is affected by methylmercuric chloride based on microarray studies.	K01A6.5	3.80883	-3.87134	5.59143	0.0180486	0.0993596
345	WBGene00015573	C07G1.7	Unassigned	Unassigned	Unassigned	C07G1.7 is affected by several genes including daf-2, glp-1, and age-1 based on microarray, RNA-seq, and tiling array studies\; is affected by nicotinic acid, D-glucose, and resveratrol based on RNA-seq and microarray studies.	C07G1.7	3.87071	0.199658	221.479	4.30252e-50	7.98403e-48
368	WBGene00016132	C26B9.2	Unassigned	Unassigned	Unassigned	C26B9.2 is enriched in the hypodermis, the muscle cell, and the nervous system based on tiling array, RNA-seq, and microarray studies\; is affected by several genes including daf-16, let-60, and daf-12 based on tiling array, microarray, and RNA-seq studies\; is affected by eight chemicals including methylmercury hydroxide, multi-walled carbon nanotube, and stavudine based on RNA-seq and microarra…	C26B9.2	4.03437	-3.78893	7.59638	0.00584856	0.0428506
672	WBGene00219444	Y41E3.461	Unassigned	Unassigned	Unassigned	N.A.	Y41E3.461	4.03618	-3.78892	7.54122	0.00603032	0.0437786
584	WBGene00022827	ZK816.4	Unassigned	Unassigned	Unassigned	ZK816.4 is expressed in the pharynx.	ZK816.4	4.06737	-3.78887	5.7926	0.0160938	0.0915548
115	WBGene00007560	C14A4.9	Unassigned	Unassigned	Unassigned	C14A4.9 is enriched in the germline precursor cell, the hypodermis, and the intestine based on tiling array, RNA-seq, and microarray studies\; is affected by several genes including daf-16, age-1, and skn-1 based on microarray, proteomic, and RNA-seq studies\; is affected by seventeen chemicals including methylmercury hydroxide, 1-methylnicotinamide, and methylmercuric chloride based on RNA-seq a…	C14A4.9	4.27293	-1.54985	55.1877	1.0955e-13	5.34223e-12
267	WBGene00012335	W07G4.1	Unassigned	Unassigned	Unassigned	W07G4.1 is affected by several genes including clk-1, sir-2.1, and npr-1 based on tiling array, microarray, and RNA-seq studies\; is affected by four chemicals including Alovudine, stavudine, and Zidovudine based on RNA-seq and microarray studies.	W07G4.1	4.38658	-3.63699	6.77939	0.00922162	0.0602329
617	WBGene00044662	F26G1.9	Unassigned	Unassigned	Unassigned	F26G1.9 is enriched in the PLM, the germline precursor cell, and the hypodermis based on tiling array and RNA-seq studies\; is affected by several genes including daf-2, clk-1, and bar-1 based on microarray, RNA-seq, and tiling array studies\; is affected by four chemicals including methylmercury hydroxide, D-glucose, and Zidovudine based on RNA-seq and microarray studies\; is predicted to encode…	F26G1.9	4.59161	-3.56656	11.7642	0.000603794	0.00660113
281	WBGene00012727	Y39G8B.7	Unassigned	Unassigned	Unassigned	Y39G8B.7 is enriched in the OLL, the PVD, the intestine, and the male based on microarray and tiling array studies\; is affected by several genes including daf-16, daf-2, and daf-12 based on microarray, tiling array, and RNA-seq studies\; is affected by nine chemicals including Heme, Tunicamycin, and TPEN based on microarray and RNA-seq studies\; is predicted to encode a protein with the followin…	Y39G8B.7	4.86911	-3.43533	13.826	0.000200538	0.00254083
324	WBGene00014067	ZK675.4	Unassigned	Unassigned	Unassigned	ZK675.4 is enriched in the intestine based on RNA-seq studies\; is affected by several genes including age-1, skn-1, and clk-1 based on microarray, tiling array, and RNA-seq studies\; is affected by nine chemicals including methylmercuric chloride, Mercuric Chloride, and sesamin based on microarray and RNA-seq studies.	ZK675.4	5.56084	-3.05203	19.9579	7.91668e-06	0.000142861
141	WBGene00008302	C54D10.8	Unassigned	Unassigned	Unassigned: ALS2cr12 domain	pals-38 is enriched in the alimentary system, the body wall muscle cell, the digestive tract, and the nervous system based on tiling array, RNA-seq, and microarray studies\; is affected by several genes including daf-16, daf-2, and hsf-1 based on microarray, tiling array, and RNA-seq studies\; is affected by five chemicals including Mercuric Chloride, resveratrol, and Quercetin based on microarra…	C54D10.8	-2.17684	-2.46687	8.5642	0.00342837	0.0280649
162	WBGene00009061	F22G12.1	Unassigned	Unassigned	Unassigned: ALS2cr12 domain	pals-14 is enriched in dopaminergic neurons and the intestine based on tiling array and RNA-seq studies\; is affected by several genes including daf-16, daf-2, and glp-1 based on tiling array, microarray, and RNA-seq studies\; is affected by Nitric Oxide, Ethanol, and Colistin based on RNA-seq and microarray studies\; is predicted to encode a protein with the following domain: Amyotrophic lateral…	F22G12.1	-1.43171	-0.183526	40.0688	2.45173e-10	8.69887e-09
118	WBGene00007660	C17H1.7	Unassigned	Unassigned	Unassigned: ALS2cr12 domain	pals-6 is enriched in dopaminergic neurons, the OLL, the PVD, and the intestine based on microarray, tiling array, and RNA-seq studies\; is affected by several genes including daf-16, daf-2, and glp-1 based on microarray, tiling array, and RNA-seq studies\; is affected by nine chemicals including Nitric Oxide, D-glucose, and Sodium Chloride based on RNA-seq and microarray studies\; is predicted t…	C17H1.7	-1.01863	1.11653	49.7728	1.72623e-12	7.55686e-11
359	WBGene00015984	C18G1.6	Unassigned	Unassigned	Unassigned: Glycosyltransferase family A	C18G1.6 is enriched in the CEM, the HOB, the IL2 neuron, the intestine, and the ray neuron type B based on tiling array and RNA-seq studies\; is affected by several genes including daf-2, hsf-1, and clk-1 based on RNA-seq and microarray studies\; is affected by multi-walled carbon nanotube, Cadmium, and tetrabromobisphenol A based on RNA-seq and microarray studies\; is predicted to encode a prote…	C18G1.6	1.66663	-2.37398	7.0424	0.00796022	0.0539532
319	WBGene00013950	ZK262.3	Unassigned	Unassigned	Unassigned: hydrolase	ZK262.3 is predicted to have hydrolase activity.	ZK262.3	-1.96949	-2.31486	11.0953	0.000865451	0.00899289
121	WBGene00007691	C23H4.2	Unassigned	Unassigned	Unassigned: hydrolase	C23H4.2 is predicted to have hydrolase activity.	C23H4.2	1.29197	1.50889	82.0831	1.30484e-19	9.73706e-18
479	WBGene00019356	K03B4.6	Unassigned	Unassigned	Unassigned: membrane spanning domain	K03B4.6 is enriched in the male based on RNA-seq studies\; is affected by several genes including daf-2, hsf-1, and clk-1 based on microarray and RNA-seq studies\; is affected by multi-walled carbon nanotube based on RNA-seq studies.	K03B4.6	-5.07332	-3.37383	12.9386	0.000321876	0.00384582
623	WBGene00044911	H38K22.6	Unassigned	Unassigned	Unassigned: membrane spanning domain	H38K22.6 is enriched in the male based on RNA-seq studies\; is affected by several genes including daf-2, pgl-1, and isp-1 based on tiling array, RNA-seq, and microarray studies\; is affected by D-glucose, Colistin, and Triclosan based on RNA-seq and microarray studies\; is predicted to encode a protein with the following domain: Protein of unknown function DUF1179.	H38K22.6	-1.90108	-2.23062	11.8973	0.000562152	0.00622703
185	WBGene00009778	F46C5.1	Unassigned	Unassigned	Unassigned: membrane spanning domain	F46C5.1 is enriched in the intestine and the nervous system based on tiling array and microarray studies\; is affected by several genes including daf-16, daf-2, and glp-1 based on microarray and RNA-seq studies\; is affected by thirteen chemicals including hydrogen sulfide, 1-methylnicotinamide, and Rotenone based on microarray and RNA-seq studies\; is predicted to encode a protein with the follo…	F46C5.1	-1.84597	-0.144357	48.5717	3.1843e-12	1.35715e-10
689	WBGene00235300	T06A10.107	Unassigned	Unassigned	Unassigned: membrane spanning domain	T06A10.107 is affected by several genes including isp-1, sma-2, and sma-4 based on RNA-seq studies.	T06A10.107	-1.51219	-2.0518	11.7588	0.000605568	0.00661706
513	WBGene00020370	T08H10.3	Unassigned	Unassigned	Unassigned: membrane spanning domain	T08H10.3 is enriched in the NSM, the amphid sheath cell, and the male based on tiling array and RNA-seq studies\; is affected by several genes including eat-2, npr-1, and pgl-1 based on microarray and RNA-seq studies\; is affected by seven chemicals including Ethanol, methylmercuric chloride, and manganese chloride based on RNA-seq and microarray studies.	T08H10.3	-1.42086	-2.28632	7.39143	0.00655354	0.0465519
210	WBGene00010381	H12D21.5	Unassigned	Unassigned	Unassigned: membrane spanning domain	H12D21.5 is enriched in the NSM, the germ line, and the male based on RNA-seq and tiling array studies\; is affected by several genes including hsf-1, eat-2, and pgl-1 based on microarray and RNA-seq studies\; is affected by nine chemicals including D-glucose, resveratrol, and Cry5B based on RNA-seq and microarray studies.	H12D21.5	-1.25215	-2.28631	6.56313	0.0104113	0.066136
547	WBGene00021386	Y37F4.5	Unassigned	Unassigned	Unassigned: membrane spanning domain	Y37F4.5 is enriched in the male based on RNA-seq studies\; is affected by several genes including daf-2, clk-1, and eat-2 based on RNA-seq and microarray studies\; is affected by eight chemicals including Ethanol, methylmercuric chloride, and multi-walled carbon nanotube based on RNA-seq and microarray studies.	Y37F4.5	-1.21145	-1.17729	15.2	9.67045e-05	0.00135096
469	WBGene00019150	H04J21.1	Unassigned	Unassigned	Unassigned: membrane spanning domain	H04J21.1 is enriched in the male based on RNA-seq studies\; is affected by several genes including daf-2, eat-2, and sir-2.1 based on microarray and RNA-seq studies\; is affected by four chemicals including tryptophan, manganese chloride, and multi-walled carbon nanotube based on microarray and RNA-seq studies\; is predicted to encode a protein with the following domains: Domain of unknown functi…	H04J21.1	-1.1253	-1.54931	8.63494	0.00329775	0.0272032
632	WBGene00050875	ZK1025.7	Unassigned	Unassigned	Unassigned: membrane spanning domain	bah-1 is expressed in the seam cell\; is predicted to encode a protein with the following domain: Glycosyltransferase family 92.	bah-1	1.02154	-1.76898	5.71098	0.0168591	0.0947483
138	WBGene00008184	C49A1.1	Unassigned	Unassigned	Unassigned: membrane spanning domain	C49A1.1 is affected by several genes including sir-2.1, lin-35, and hpl-2 based on RNA-seq and microarray studies\; is affected by Sirolimus based on microarray studies.	C49A1.1	4.03182	-3.78893	6.56451	0.0104032	0.0661045
202	WBGene00010206	F57G4.1	Unassigned	Unassigned	Unassigned: membrane spanning domain	F57G4.1 is affected by several genes including hsf-1, clk-1, and lin-35 based on microarray, tiling array, and RNA-seq studies\; is affected by methylmercuric chloride and nanoparticle based on microarray studies\; is predicted to encode a protein with the following domain: Domain of unknown function DUF38, Caenorhabditis species.	F57G4.1	4.74316	-3.49942	11.1253	0.000851595	0.00888855
64	WBGene00004133	F57B9.9	Unassigned	Unassigned	Unassigned: prion domain	abu-13 is enriched in the OLL, the PLM, the PVD, and the hypodermis based on microarray, tiling array, and RNA-seq studies\; is affected by several genes including daf-16, daf-2, and skn-1 based on microarray and RNA-seq studies\; is affected by fifteen chemicals including Ethanol, Nitric Oxide, and methylmercury hydroxide based on RNA-seq and microarray studies.	abu-13	1.04606	0.495318	21.8462	2.954e-06	5.85467e-05
65	WBGene00004155	W01C9.3	Unassigned	Unassigned	Unassigned: prion domain	pqn-73 is expressed in the arcade cell.	pqn-73	1.19873	0.650981	37.2897	1.01823e-09	3.34659e-08
289	WBGene00012883	Y45F10D.2	Unassigned	Unassigned	Unassigned: regulated by multiple stresses	Y45F10D.2 is affected by several genes including skn-1, elt-2, and pmk-1 based on microarray, tiling array, and RNA-seq studies\; is affected by eight chemicals including nicotinic acid, Rotenone, and D-glucose based on RNA-seq and microarray studies.	Y45F10D.2	-4.83597	-3.49934	12.6318	0.000379247	0.00441311
231	WBGene00011008	R04B5.11	Unassigned	Unassigned	Unassigned: regulated by multiple stresses	R04B5.11 is enriched in the germ line and the male based on RNA-seq studies\; is affected by several genes including hsf-1, eat-2, and sir-2.1 based on microarray, tiling array, and RNA-seq studies\; is affected by eight chemicals including methylmercuric chloride, Tunicamycin, and multi-walled carbon nanotube based on microarray and RNA-seq studies.	R04B5.11	-4.33486	-3.71087	8.33773	0.003883	0.0309592
59	WBGene00003879	F57H12.3	Unassigned	Unassigned	Unassigned: regulated by multiple stresses	ora-1 is affected by several genes including daf-16, daf-2, and glp-1 based on microarray, tiling array, and RNA-seq studies\; is affected by nineteen chemicals including methylmercury hydroxide, 1-methylnicotinamide, and Rotenone based on RNA-seq and microarray studies.	ora-1	-3.4995	2.02247	382.512	3.53271e-85	1.25555e-82
599	WBGene00044292	F56D6.8	Unassigned	Unassigned	Unassigned: regulated by multiple stresses	F56D6.8 is enriched in the body wall muscle cell and the hypodermis based on tiling array studies\; is affected by several genes including daf-16, daf-2, and clk-1 based on tiling array, RNA-seq, and microarray studies\; is affected by Rotenone, Tunicamycin, and Cadmium Chloride based on RNA-seq and microarray studies.	F56D6.8	-2.96346	-3.00454	12.0556	0.00051638	0.00578109
382	WBGene00016660	C45B2.3	Unassigned	Unassigned	Unassigned: regulated by multiple stresses	C45B2.3 is enriched in the excretory cell and the hypodermis based on tiling array studies\; is affected by several genes including daf-16, rrf-3, and clk-1 based on microarray and RNA-seq studies\; is affected by eight chemicals including Mercuric Chloride, indole, and Ag nanoparticles based on microarray studies.	C45B2.3	-2.56603	-1.00403	65.7246	5.18544e-16	3.06292e-14
295	WBGene00013116	Y51H4A.22	Unassigned	Unassigned	Unassigned: regulated by multiple stresses	Y51H4A.22 is affected by several genes including age-1, clk-1, and npr-1 based on microarray, RNA-seq, and tiling array studies\; is affected by six chemicals including methylmercuric chloride, Tunicamycin, and Diazinon based on microarray studies.	Y51H4A.22	-2.47772	-3.25833	7.045	0.0079487	0.0539057
534	WBGene00020978	W03B1.9	Unassigned	Unassigned	Unassigned: regulated by multiple stresses	W03B1.9 is enriched in the male based on RNA-seq studies\; is affected by several genes including pgl-1, csr-1, and glh-1 based on RNA-seq studies\; is affected by methylmercuric chloride and Sodium Chloride based on microarray and RNA-seq studies\; is predicted to encode a protein with the following domain: Leucine-rich repeat domain superfamily.	W03B1.9	-2.36221	-3.31489	5.84004	0.0156654	0.0897755
495	WBGene00019818	R02C2.7	Unassigned	Unassigned	Unassigned: regulated by multiple stresses	R02C2.7 is enriched in the pharyngeal muscle cell based on tiling array and proteomic studies\; is affected by several genes including daf-16, daf-2, and daf-12 based on tiling array, RNA-seq, and microarray studies\; is affected by eight chemicals including tryptophan, Rotenone, and Tunicamycin based on microarray and RNA-seq studies\; is predicted to encode a protein with the following domains:…	R02C2.7	-2.34125	0.0534638	101.864	5.94542e-24	5.49205e-22
406	WBGene00017466	F14F9.3	Unassigned	Unassigned	Unassigned: regulated by multiple stresses	F14F9.3 is enriched in the nervous system based on tiling array studies\; is affected by several genes including clk-1, elt-2, and lin-35 based on microarray and RNA-seq studies\; is affected by eleven chemicals including hydrogen sulfide, Nitric Oxide, and tryptophan based on microarray and RNA-seq studies.	F14F9.3	-2.31473	-1.72961	26.6038	2.4975e-07	6.08954e-06
409	WBGene00017509	F16B4.7	Unassigned	Unassigned	Unassigned: regulated by multiple stresses	F16B4.7 is affected by several genes including daf-16, daf-2, and daf-12 based on microarray, tiling array, and RNA-seq studies\; is affected by nine chemicals including Rotenone, Ag nanoparticles, and stavudine based on RNA-seq and microarray studies.	F16B4.7	-2.28174	-0.618296	69.2188	8.81225e-17	5.41889e-15
446	WBGene00018601	F48C1.9	Unassigned	Unassigned	Unassigned: regulated by multiple stresses	F48C1.9 is enriched in the hypodermis based on tiling array studies\; is affected by several genes including daf-16, daf-2, and glp-1 based on microarray and RNA-seq studies\; is affected by twelve chemicals including 1-methylnicotinamide, methylmercuric chloride, and Rotenone based on RNA-seq and microarray studies.	F48C1.9	-2.27294	1.57532	160.985	6.89389e-37	9.44823e-35
462	WBGene00019021	F57H12.6	Unassigned	Unassigned	Unassigned: regulated by multiple stresses	F57H12.6 is enriched in the OLL, the PVD, the hypodermis, the intestine, and the male based on microarray and tiling array studies\; is affected by several genes including daf-16, daf-2, and glp-1 based on proteomic, microarray, RNA-seq, and tiling array studies\; is affected by twenty chemicals including Nitric Oxide, methylmercury hydroxide, and 1-methylnicotinamide based on RNA-seq and microar…	F57H12.6	-2.1589	1.74273	137.682	8.55209e-32	1.01891e-29
478	WBGene00019331	K02F3.8	Unassigned	Unassigned	Unassigned: regulated by multiple stresses	dos-3 is enriched in the NSM based on RNA-seq studies\; is affected by several genes including daf-2, let-60, and daf-12 based on microarray, tiling array, and RNA-seq studies\; is affected by six chemicals including methylmercuric chloride, tert-Butylhydroperoxide, and resveratrol based on microarray and RNA-seq studies.	dos-3	-2.02584	-2.95861	5.82966	0.0157582	0.0901345
101	WBGene00007231	C01G10.4	Unassigned	Unassigned	Unassigned: regulated by multiple stresses	C01G10.4 is enriched in the male based on microarray studies\; is affected by several genes including daf-16, daf-2, and skn-1 based on microarray, tiling array, and RNA-seq studies\; is affected by ten chemicals including methylmercuric chloride, Mercuric Chloride, and Tunicamycin based on microarray and RNA-seq studies.	C01G10.4	-2.00599	-1.93635	18.4788	1.71801e-05	0.000284782
578	WBGene00022654	ZK105.3	Unassigned	Unassigned	Unassigned: regulated by multiple stresses	ZK105.3 is enriched in the male based on RNA-seq studies\; is affected by several genes including clk-1, npr-1, and pgl-1 based on microarray and RNA-seq studies\; is affected by Tunicamycin, paraquat, and Sirolimus based on microarray studies\; is predicted to encode a protein with the following domain: STELLO-like.	ZK105.3	-1.94172	-2.20375	15.4482	8.47989e-05	0.00120308
554	WBGene00021601	Y46H3A.5	Unassigned	Unassigned	Unassigned: regulated by multiple stresses	Y46H3A.5 is predicted to have hydrolase activity.	Y46H3A.5	-1.8953	-0.523514	53.9213	2.08682e-13	9.9451e-12
133	WBGene00007990	C37A5.4	Unassigned	Unassigned	Unassigned: regulated by multiple stresses	fipr-23 is affected by several genes including daf-16, daf-2, and skn-1 based on tiling array, RNA-seq, and microarray studies\; is affected by twelve chemicals including Rotenone, multi-walled carbon nanotube, and indole based on RNA-seq and microarray studies.	fipr-23	-1.87767	-2.82947	7.24309	0.00711743	0.0495338
557	WBGene00021805	Y53G8AM.5	Unassigned	Unassigned	Unassigned: regulated by multiple stresses	Y53G8AM.5 is enriched in the intestine, the muscle cell, and the nervous system based on RNA-seq and microarray studies\; is affected by several genes including skn-1, clk-1, and elt-2 based on microarray and RNA-seq studies\; is affected by twelve chemicals including tryptophan, Tunicamycin, and TPEN based on microarray and RNA-seq studies.	Y53G8AM.5	-1.82929	-2.53242	10.0284	0.00154148	0.0144695
315	WBGene00013823	Y116F11B.7	Unassigned	Unassigned	Unassigned: regulated by multiple stresses	Y116F11B.7 is enriched in the male based on RNA-seq studies\; is affected by several genes including clk-1, eat-2, and npr-1 based on microarray, RNA-seq, and tiling array studies\; is affected by four chemicals including methylmercuric chloride, manganese chloride, and D-glucose based on microarray and RNA-seq studies.	Y116F11B.7	-1.78097	-2.71091	5.5984	0.0179769	0.0990689
193	WBGene00009964	F53B6.9	Unassigned	Unassigned	Unassigned: regulated by multiple stresses	fip-6 is enriched in the germline precursor cell and the hypodermis based on tiling array and RNA-seq studies\; is affected by several genes including daf-16, daf-2, and glp-1 based on microarray, tiling array, and RNA-seq studies\; is affected by seven chemicals including Nitric Oxide, methylmercury hydroxide, and Rotenone based on RNA-seq and microarray studies.	fip-6	-1.76134	1.70138	82.4144	1.10347e-19	8.26383e-18
341	WBGene00015345	C02F5.2	Unassigned	Unassigned	Unassigned: regulated by multiple stresses	C02F5.2 is enriched in the germ line based on RNA-seq studies\; is affected by several genes including clk-1, sir-2.1, and aak-2 based on tiling array, microarray, and RNA-seq studies\; is affected by eight chemicals including methylmercuric chloride, manganese chloride, and multi-walled carbon nanotube based on microarray and RNA-seq studies\; is predicted to encode a protein with the following …	C02F5.2	-1.70116	-1.85012	14.4572	0.000143384	0.00190052
375	WBGene00016413	C34F11.1	Unassigned	Unassigned	Unassigned: regulated by multiple stresses	C34F11.1 is enriched in the germ line and the male based on RNA-seq studies\; is affected by several genes including daf-2, sir-2.1, and pgl-1 based on microarray and RNA-seq studies\; is affected by eight chemicals including methylmercuric chloride, Tunicamycin, and manganese chloride based on microarray and RNA-seq studies\; is predicted to encode a protein with the following domain: Zinc finge…	C34F11.1	-1.69472	-2.60121	6.70148	0.00963328	0.0624228
137	WBGene00008141	C47E8.1	Unassigned	Unassigned	Unassigned: regulated by multiple stresses	C47E8.1 is enriched in the male based on RNA-seq studies\; is affected by several genes including age-1, eat-2, and npr-1 based on microarray, RNA-seq, and tiling array studies\; is affected by four chemicals including manganese chloride, D-glucose, and paraquat based on RNA-seq and microarray studies.	C47E8.1	-1.69228	-2.02796	11.0837	0.000870891	0.00904045
181	WBGene00009620	F41E7.4	Unassigned	Unassigned	Unassigned: regulated by multiple stresses	fip-5 is enriched in the PLM and the germline precursor cell based on tiling array and RNA-seq studies\; is affected by several genes including daf-16, daf-2, and lin-4 based on microarray, RNA-seq, and tiling array studies\; is affected by eleven chemicals including Rotenone, bisphenol A, and juglone based on RNA-seq and microarray studies.	fip-5	-1.66354	2.18053	200.938	1.30349e-45	2.24039e-43
384	WBGene00016667	C45E5.4	Unassigned	Unassigned	Unassigned: regulated by multiple stresses	C45E5.4 is enriched in the OLL, the PVD, and the pharynx based on tiling array and RNA-seq studies\; is affected by several genes including daf-2, eat-2, and npr-1 based on microarray, tiling array, and RNA-seq studies\; is affected by eleven chemicals including Heme, Mercuric Chloride, and Rotenone based on microarray and RNA-seq studies.	C45E5.4	-1.65383	-1.21702	22.5029	2.09829e-06	4.27591e-05
610	WBGene00044536	F14F9.8	Unassigned	Unassigned	Unassigned: regulated by multiple stresses	F14F9.8 is enriched in the NSM based on RNA-seq studies\; is affected by several genes including daf-16, daf-2, and daf-12 based on RNA-seq and microarray studies\; is affected by Tunicamycin, manganese chloride, and Colistin based on microarray and RNA-seq studies.	F14F9.8	-1.64006	-1.23049	17.3195	3.1592e-05	0.000494737
277	WBGene00012603	Y38E10A.25	Unassigned	Unassigned	Unassigned: regulated by multiple stresses	nspe-6 is enriched in the arcade cell, the pharyngeal-intestinal valve cell, and the ventral nerve cord based on tiling array and RNA-seq studies\; is affected by several genes including skn-1, clk-1, and dpy-7 based on microarray and RNA-seq studies\; is affected by five chemicals including hydrogen sulfide, Tunicamycin, and 4-bromodiphenyl ether based on microarray and RNA-seq studies\; is pred…	nspe-6	-1.6096	-1.10056	19.4148	1.05187e-05	0.000184884
282	WBGene00012754	Y41C4A.7	Unassigned	Unassigned	Unassigned: regulated by multiple stresses	Y41C4A.7 is enriched in the NSM and the male based on tiling array and RNA-seq studies\; is affected by several genes including daf-2, eat-2, and sir-2.1 based on microarray, tiling array, and RNA-seq studies\; is affected by six chemicals including methylmercuric chloride, Tunicamycin, and manganese chloride based on microarray and RNA-seq studies\; is predicted to encode a protein with the foll…	Y41C4A.7	-1.6015	-2.40406	9.05645	0.00261769	0.0225701
523	WBGene00020653	T21E3.2	Unassigned	Unassigned	Unassigned: regulated by multiple stresses	T21E3.2 is enriched in the AVA, the DA neuron, the VA neuron, the male, and the muscle cell based on tiling array, RNA-seq, and microarray studies\; is affected by several genes including rrf-3, pmk-1, and npr-1 based on tiling array, microarray, and RNA-seq studies\; is affected by five chemicals including methylmercuric chloride, Tunicamycin, and multi-walled carbon nanotube based on microarray…	T21E3.2	-1.59146	-2.53241	8.04549	0.00456172	0.0352639
301	WBGene00013279	Y57A10B.7	Unassigned	Unassigned	Unassigned: regulated by multiple stresses	Y57A10B.7 is enriched in the amphid sheath cell and the male based on RNA-seq studies\; is affected by several genes including age-1, eat-2, and npr-1 based on microarray, tiling array, and RNA-seq studies\; is affected by seven chemicals including methylmercuric chloride, manganese chloride, and D-glucose based on microarray and RNA-seq studies.	Y57A10B.7	-1.59021	-1.69171	15.5519	8.02695e-05	0.00114657
383	WBGene00016662	C45B2.8	Unassigned	Unassigned	Unassigned: regulated by multiple stresses	C45B2.8 is enriched in GABAergic neurons, the AFD, the excretory cell, and the hypodermis based on tiling array and RNA-seq studies\; is affected by several genes including daf-16, age-1, and daf-12 based on microarray, tiling array, and RNA-seq studies\; is affected by eleven chemicals including methylmercury hydroxide, multi-walled carbon nanotube, and Sodium Chloride based on RNA-seq and micro…	C45B2.8	-1.5493	-0.818993	15.255	9.39284e-05	0.0013201
338	WBGene00015210	B0496.1	Unassigned	Unassigned	Unassigned: regulated by multiple stresses	B0496.1 is enriched in the Z1 and the Z4 based on RNA-seq studies\; is affected by several genes including age-1, let-60, and hsf-1 based on microarray and RNA-seq studies\; is affected by eight chemicals including methylmercuric chloride, Tunicamycin, and manganese chloride based on microarray and RNA-seq studies\; is predicted to encode a protein with the following domains: BTB\/POZ domain and …	B0496.1	-1.54479	-2.43511	8.54521	0.00346432	0.0282329
306	WBGene00013478	Y69E1A.8	Unassigned	Unassigned	Unassigned: regulated by multiple stresses	Y69E1A.8 is enriched in the ALM, the FLP, the PLM, and the male based on microarray and RNA-seq studies\; is affected by several genes including hsf-1, eat-2, and npr-1 based on microarray and RNA-seq studies\; is affected by seven chemicals including methylmercuric chloride, Tunicamycin, and manganese chloride based on microarray and RNA-seq studies.	Y69E1A.8	-1.51385	-1.67319	10.2862	0.0013403	0.0128642
503	WBGene00020042	R13A1.3	Unassigned	Unassigned	Unassigned: regulated by multiple stresses	R13A1.3 is affected by several genes including hsf-1, clk-1, and sir-2.1 based on microarray and RNA-seq studies\; is affected by four chemicals including Rotenone, manganese chloride, and stavudine based on RNA-seq and microarray studies\; is predicted to encode a protein with the following domains: BTB\/POZ domain and SKP1\/BTB\/POZ domain superfamily.	R13A1.3	-1.50388	-1.67325	15.0035	0.000107312	0.00147556
290	WBGene00012910	Y46G5A.20	Unassigned	Unassigned	Unassigned: regulated by multiple stresses	Y46G5A.20 is enriched in the alimentary system, the digestive tract, the muscle cell, and the nervous system based on tiling array, RNA-seq, and microarray studies\; is affected by several genes including daf-2, glp-1, and hsf-1 based on microarray, tiling array, and RNA-seq studies\; is affected by ten chemicals including hydrogen sulfide, 1-methylnicotinamide, and stavudine based on microarray …	Y46G5A.20	-1.4896	1.21005	106.373	6.1086e-25	5.87575e-23
201	WBGene00010181	F57A8.6	Unassigned	Unassigned	Unassigned: regulated by multiple stresses	F57A8.6 is enriched in the germ line and the male based on RNA-seq studies\; is affected by several genes including eat-2, npr-1, and pgl-1 based on microarray, tiling array, and RNA-seq studies\; is affected by six chemicals including manganese chloride, D-glucose, and Progesterone based on RNA-seq and microarray studies\; is predicted to encode a protein with the following domain: Domain of unk…	F57A8.6	-1.48891	-1.98128	9.90402	0.00164918	0.0153492
235	WBGene00011042	R05H10.1	Unassigned	Unassigned	Unassigned: regulated by multiple stresses	R05H10.1 is enriched in the coelomocyte, the hypodermis, and the male based on tiling array, RNA-seq, and proteomic studies\; is affected by several genes including daf-16, daf-2, and glp-1 based on microarray, RNA-seq, and tiling array studies\; is affected by eighteen chemicals including Ethanol, methylmercuric chloride, and Mercuric Chloride based on RNA-seq and microarray studies\; is predict…	R05H10.1	-1.47949	0.83346	82.4856	1.06441e-19	7.9999e-18
253	WBGene00011669	T09F5.10	Unassigned	Unassigned	Unassigned: regulated by multiple stresses	T09F5.10 is enriched in the hypodermis and the male based on RNA-seq studies\; is affected by several genes including age-1, lin-4, and lin-14 based on microarray, RNA-seq, and tiling array studies\; is affected by twelve chemicals including Ethanol, tryptophan, and methylmercuric chloride based on RNA-seq and microarray studies\; is predicted to encode a protein with the following domain: Domain…	T09F5.10	-1.462	-1.63675	13.0332	0.000306023	0.00367315
433	WBGene00018163	F38A5.6	Unassigned	Unassigned	Unassigned: regulated by multiple stresses	F38A5.6 is enriched in the germ line based on proteomic and RNA-seq studies\; is affected by several genes including dpy-10, hsf-1, and eat-2 based on RNA-seq, tiling array, and microarray studies\; is affected by eight chemicals including methylmercuric chloride, Tunicamycin, and manganese chloride based on microarray and RNA-seq studies\; is predicted to encode a protein with the following doma…	F38A5.6	-1.45498	-1.63669	12.682	0.000369201	0.00431297
431	WBGene00018081	F36A4.2	Unassigned	Unassigned	Unassigned: regulated by multiple stresses	F36A4.2 is enriched in the NSM, the coelomocyte, and the male based on tiling array and RNA-seq studies\; is affected by several genes including dpy-10, hsf-1, and eat-2 based on microarray, tiling array, and RNA-seq studies\; is affected by fourteen chemicals including Heme, methylmercuric chloride, and Rotenone based on microarray and RNA-seq studies\; is predicted to encode a protein with the …	F36A4.2	-1.43223	-1.53232	13.0939	0.000296265	0.00356829
260	WBGene00011954	T23F11.2	Unassigned	Unassigned	Unassigned: regulated by multiple stresses	T23F11.2 is enriched in the DD neuron, the arcade cell, the germ line, the male, and the pharyngeal-intestinal valve cell based on proteomic, RNA-seq, and microarray studies\; is affected by several genes including daf-16, daf-12, and dpy-10 based on microarray, tiling array, and RNA-seq studies\; is affected by seventeen chemicals including Ethanol, methylmercuric chloride, and manganese chlorid…	T23F11.2	-1.41768	-0.788405	19.4153	1.05162e-05	0.000184884
580	WBGene00022700	ZK353.4	Unassigned	Unassigned	Unassigned: regulated by multiple stresses	ZK353.4 is enriched in the FLP, the amphid sheath cell, and the male based on microarray and RNA-seq studies\; is affected by several genes including rrf-3, clk-1, and eat-2 based on microarray and RNA-seq studies\; is affected by eight chemicals including methylmercuric chloride, manganese chloride, and D-glucose based on microarray and RNA-seq studies.	ZK353.4	-1.4159	-2.02788	8.70007	0.00318197	0.0265089
349	WBGene00015696	C10H11.7	Unassigned	Unassigned	Unassigned: regulated by multiple stresses	C10H11.7 is enriched in the germ line and the male based on RNA-seq studies\; is affected by several genes including age-1, dpy-10, and hsf-1 based on microarray, RNA-seq, and tiling array studies\; is affected by eight chemicals including methylmercuric chloride, manganese chloride, and D-glucose based on microarray and RNA-seq studies\; is predicted to encode a protein with the following domain…	C10H11.7	-1.40921	-1.13853	16.0013	6.32984e-05	0.000928184
395	WBGene00017058	D2062.6	Unassigned	Unassigned	Unassigned: regulated by multiple stresses	msrp-6 is enriched in GABAergic neurons, the germ line, and the male based on RNA-seq studies\; is affected by several genes including daf-2, age-1, and daf-12 based on microarray, tiling array, and RNA-seq studies\; is affected by thirteen chemicals including Ethanol, Rotenone, and manganese chloride based on RNA-seq and microarray studies.	D2062.6	-1.34763	-0.466517	20.2563	6.77302e-06	0.000123714
276	WBGene00012594	Y38E10A.16	Unassigned	Unassigned	Unassigned: regulated by multiple stresses	nspe-5 is enriched in the hypodermis based on tiling array studies\; is affected by several genes including daf-2, sir-2.1, and dpy-7 based on microarray, RNA-seq, and tiling array studies\; is affected by twelve chemicals including hydrogen sulfide, methylmercuric chloride, and multi-walled carbon nanotube based on microarray and RNA-seq studies\; is predicted to encode a protein with the follow…	nspe-5	-1.34009	-0.524081	18.6254	1.59089e-05	0.000266023
156	WBGene00008960	F19H6.5	Unassigned	Unassigned	Unassigned: regulated by multiple stresses	F19H6.5 is enriched in the male based on RNA-seq studies\; is affected by several genes including daf-2, let-7, and sir-2.1 based on microarray, tiling array, and RNA-seq studies\; is affected by four chemicals including methylmercuric chloride, Tunicamycin, and stavudine based on microarray and RNA-seq studies.	F19H6.5	-1.32804	-0.739239	19.8616	8.32548e-06	0.00014998
548	WBGene00021471	Y39G10AR.15	Unassigned	Unassigned	Unassigned: regulated by multiple stresses	Y39G10AR.15 is enriched in the male based on RNA-seq studies\; is affected by several genes including daf-16, daf-2, and eat-2 based on microarray, tiling array, and RNA-seq studies\; is affected by hydrogen sulfide, Rotenone, and manganese chloride based on microarray and RNA-seq studies.	Y39G10AR.15	-1.30392	-0.925221	18.5078	1.69209e-05	0.000280707
595	WBGene00044206	T26H5.9	Unassigned	Unassigned	Unassigned: regulated by multiple stresses	T26H5.9 is enriched in the alimentary system, the digestive tract, the muscular system, and the nervous system based on tiling array and RNA-seq studies\; is affected by several genes including daf-16, daf-2, and glp-1 based on RNA-seq and microarray studies\; is affected by sixteen chemicals including methylmercury hydroxide, 1-methylnicotinamide, and Rotenone based on RNA-seq and microarray stu…	T26H5.9	-1.30152	2.15371	132.018	1.4825e-30	1.69872e-28
269	WBGene00012357	W09D6.4	Unassigned	Unassigned	Unassigned: regulated by multiple stresses	W09D6.4 is enriched in the germ line, the hypodermis, and the male based on proteomic and RNA-seq studies\; is affected by several genes including age-1, hsf-1, and eat-2 based on microarray and RNA-seq studies\; is affected by fifteen chemicals including Lithium Chloride, Ethanol, and methylmercuric chloride based on microarray and RNA-seq studies.	W09D6.4	-1.28392	-0.278912	24.9851	5.77748e-07	1.32692e-05
175	WBGene00009458	F36A2.11	Unassigned	Unassigned	Unassigned: regulated by multiple stresses	F36A2.11 is enriched in the germ line and the male based on RNA-seq studies\; is affected by several genes including age-1, dpy-10, and hsf-1 based on microarray and RNA-seq studies\; is affected by ten chemicals including methylmercuric chloride, manganese chloride, and D-glucose based on microarray and RNA-seq studies\; is predicted to encode a protein with the following domain: AH\/BAR domain …	F36A2.11	-1.26205	-1.41945	12.0956	0.000505404	0.00566425
459	WBGene00018946	F56C3.9	Unassigned	Unassigned	Unassigned: regulated by multiple stresses	F56C3.9 is affected by several genes including daf-16, skn-1, and daf-12 based on microarray, RNA-seq, and tiling array studies\; is affected by twelve chemicals including hydrogen sulfide, Mercuric Chloride, and Tunicamycin based on microarray and RNA-seq studies\; is predicted to encode a protein with the following domains: BTB\/POZ domain and SKP1\/BTB\/POZ domain superfamily.	F56C3.9	-1.23708	1.55265	93.1247	4.91005e-22	4.10194e-20
386	WBGene00016707	C46E10.1	Unassigned	Unassigned	Unassigned: regulated by multiple stresses	C46E10.1 is enriched in the amphid sheath cell, the germ line, and the male based on RNA-seq studies\; is affected by several genes including daf-2, age-1, and dpy-10 based on microarray, RNA-seq, and tiling array studies\; is affected by nine chemicals including Ethanol, methylmercuric chloride, and Rotenone based on RNA-seq and microarray studies.	C46E10.1	-1.23033	-0.0100389	18.253	1.93418e-05	0.000317106
466	WBGene00019063	F58F12.3	Unassigned	Unassigned	Unassigned: regulated by multiple stresses	F58F12.3 is enriched in the germ line and the male based on RNA-seq studies\; is affected by several genes including daf-2, clk-1, and eat-2 based on microarray, RNA-seq, and tiling array studies\; is affected by eight chemicals including methylmercuric chloride, manganese chloride, and multi-walled carbon nanotube based on microarray and RNA-seq studies.	F58F12.3	-1.22266	-1.30045	14.7284	0.00012416	0.00167536
225	WBGene00010773	K11E4.1	Unassigned	Unassigned	Unassigned: regulated by multiple stresses	K11E4.1 is predicted to have hydrolase activity.	K11E4.1	-1.21935	-1.85011	7.02956	0.00801752	0.0542145
273	WBGene00012486	Y18D10A.21	Unassigned	Unassigned	Unassigned: regulated by multiple stresses	Y18D10A.21 is enriched in the male based on RNA-seq studies\; is affected by several genes including age-1, dpy-10, and hsf-1 based on microarray and RNA-seq studies\; is affected by seven chemicals including aldicarb, methylmercuric chloride, and D-glucose based on microarray and RNA-seq studies.	Y18D10A.21	-1.21641	-1.54926	10.7694	0.0010319	0.010368
98	WBGene00007169	B0393.4	Unassigned	Unassigned	Unassigned: regulated by multiple stresses	B0393.4 is enriched in the germ line and the male based on RNA-seq studies\; is affected by several genes including let-60, dpy-10, and eat-2 based on microarray and RNA-seq studies\; is affected by five chemicals including methylmercuric chloride, D-glucose, and stavudine based on microarray and RNA-seq studies\; is predicted to encode a protein with the following domain: Maelstrom domain.	B0393.4	-1.21596	-1.60113	9.79912	0.00174595	0.0161139
110	WBGene00007439	C08E8.3	Unassigned	Unassigned	Unassigned: regulated by multiple stresses	C08E8.3 is enriched in the hypodermis and the muscle cell based on tiling array and RNA-seq studies\; is affected by several genes including daf-16, daf-12, and clk-1 based on microarray and RNA-seq studies\; is affected by six chemicals including multi-walled carbon nanotube, bisphenol A, and procyanidin based on RNA-seq and microarray studies.	C08E8.3	-1.21518	-0.663591	17.4636	2.9286e-05	0.00046382
418	WBGene00017700	F22D3.4	Unassigned	Unassigned	Unassigned: regulated by multiple stresses	F22D3.4 is enriched in the germ line and the male based on RNA-seq studies\; is affected by several genes including rrf-3, daf-12, and clk-1 based on microarray, tiling array, and RNA-seq studies\; is affected by nine chemicals including methylmercuric chloride, Tunicamycin, and manganese chloride based on microarray and RNA-seq studies.	F22D3.4	-1.21469	-1.91415	7.681	0.00558052	0.0412616
527	WBGene00020802	T25D10.5	Unassigned	Unassigned	Unassigned: regulated by multiple stresses	btb-2 is enriched in the male based on RNA-seq studies\; is affected by several genes including age-1, hsf-1, and eat-2 based on microarray, RNA-seq, and tiling array studies\; is affected by seven chemicals including methylmercuric chloride, Tunicamycin, and manganese chloride based on microarray and RNA-seq studies\; is predicted to encode a protein with the following domains: BTB\/POZ domain a…	btb-2	-1.19879	-1.72994	9.26443	0.00233647	0.0205251
422	WBGene00017819	F26D11.2	Unassigned	Unassigned	Unassigned: regulated by multiple stresses	F26D11.2 is enriched in the intestine based on microarray studies\; is affected by several genes including daf-16, daf-2, and daf-12 based on microarray and RNA-seq studies\; is affected by nine chemicals including methylmercury hydroxide, methylmercuric chloride, and Tunicamycin based on RNA-seq and microarray studies.	F26D11.2	-1.1849	-2.1514	6.36157	0.0116618	0.0718382
125	WBGene00007793	C28D4.5	Unassigned	Unassigned	Unassigned: regulated by multiple stresses	C28D4.5 is enriched in the male based on RNA-seq studies\; is affected by several genes including daf-2, age-1, and dpy-10 based on microarray and RNA-seq studies\; is affected by fourteen chemicals including methylmercuric chloride, manganese chloride, and D-glucose based on microarray and RNA-seq studies\; is predicted to encode a protein with the following domains: Domain of unknown function D…	C28D4.5	-1.17714	-0.373379	21.3231	3.88024e-06	7.50598e-05
[truncated: 69 more rows]
