# Supplementary material for: Proteolytic activation of fatty acid synthase signals pan-stress resolution
Source: Nat Metab. 2024 Jan 2;6(1):113–26. doi: 10.1038/s42255-023-00939-z (PMC10822777; doi:10.1038/s42255-023-00939-z)
Supplement: Supplementary file 7 — Targeted metabolomics for wild-type and ced-3(-) with or without FASN-CTF expression under ER stress. [file 42255_2023_939_MOESM7_ESM.xlsx]

## Sheet: ced-3(-) CTF Metabolites
							FASN_C_OE					Control					AVERGAES		STDEV		FOLD CHANGES		T TEST	VIP Scores
KEGG	HMDB	Metabolite	Formula	Polarity	m/z	RT	CT_01	CT_02	CT_03	CT_04	CT_05	KN_01	KN_02	KN_03	KN_04	KN_05	CT	KN	CT	KN	CT/KN	KN/CT	T TEST	VIP
	HMDB11518	Lyso-PE (20:4)	C25H44NO7P	Positive	502.293	2	0.000275307	0.000269161	0.000291399	0.000276077	0.000268092	0.00012068	0.00011779	0.000134275	0.000131565	0.000135909	0.000276007	0.000128044	9.31289e-06	8.25288e-06	2.15557	0.463915	5.29506e-09	1.364
	HMDB10382	Lyso-PC (16:0)	C24H50NO7P	Positive	496.34	2	0.000850954	0.000858826	0.00091225	0.000881575	0.000890927	0.000489782	0.000438513	0.000410356	0.000460029	0.000432225	0.000878906	0.000446181	2.47385e-05	3.01239e-05	1.96984	0.507655	1.23616e-08	1.3611
C00242	HMDB00132	Guanine	C5H5N5O	Positive	152.057	5.7	0.000818518	0.000824607	0.00083197	0.000835664	0.000821739	0.00050401	0.000471824	0.000476119	0.000462458	0.000461798	0.0008265	0.000475242	7.139e-06	1.72064e-05	1.73911	0.575006	6.06802e-08	1.3688
C00437	HMDB06489	N-Acetylornithine	C7H14N2O3	Negative	173.093	7.2	2.89259e-05	2.38399e-05	3.17346e-05	2.58302e-05	2.52286e-05	6.96051e-05	6.7778e-05	6.19079e-05	6.27813e-05	6.39482e-05	2.71118e-05	6.52041e-05	3.18415e-06	3.32814e-06	0.4158	2.405	7.70837e-08	1.3518
C01081	HMDB02666	Thiamine monophosphate	C12H17N4O4PS	Positive	345.078	7.4	8.76297e-05	6.63674e-05	8.84571e-05	7.51804e-05	7.40119e-05	0.000246868	0.000258465	0.000233265	0.000232802	0.000222338	7.83293e-05	0.000238748	9.49621e-06	1.40481e-05	0.328084	3.048	1.27528e-07	1.3578
C00327	HMDB00904	Citrulline	C6H13N3O3	Positive	176.103	7.9	2.50651e-05	2.00292e-05	1.45539e-05	1.90721e-05	2.05992e-05	0.000117347	0.000122095	0.000104032	0.000107	0.000112141	1.98639e-05	0.000112523	3.75643e-06	7.37637e-06	0.176532	5.6647	2.97998e-07	1.3587
	HMDB11503	Lyso-PE (16:0)	C21H44NO7P	Positive	454.293	2	0.000929472	0.000854796	0.000908634	0.000925194	0.000857157	0.000407644	0.000419787	0.000417434	0.00042152	0.000381487	0.00089505	0.000409574	3.65182e-05	1.65937e-05	2.18532	0.457599	3.87204e-07	1.3674
	HMDB11505	Lyso-PE (18:1)	C23H46NO7P	Positive	480.308	2	0.00176797	0.00165304	0.00169113	0.00171277	0.00154282	0.000779089	0.000864548	0.000896838	0.000889365	0.000796542	0.00167355	0.000845276	8.4075e-05	5.41514e-05	1.97988	0.505081	4.30088e-07	1.3576
C02990	HMDB00846	Carnitine (16:0)	C23H45NO4	Positive	400.342	2	0.00012534	0.000146013	0.000136677	0.000135575	0.000132361	4.03799e-05	3.63719e-05	4.1926e-05	4.01853e-05	3.35976e-05	0.000135193	3.84921e-05	7.49201e-06	3.41591e-06	3.51223	0.28472	4.48637e-07	1.3657
C04441	HMDB11655	2-(3-Carboxy-3-aminopropyl)-histidine	C10H16N4O4	Positive	257.124	6.9	7.77008e-06	7.27828e-06	6.43776e-06	6.14268e-06	5.86245e-06	3.63466e-05	3.55712e-05	3.4235e-05	3.13658e-05	3.63239e-05	6.69825e-06	3.47685e-05	8.00051e-07	2.0867e-06	0.192653	5.19069	7.78006e-07	1.3665
C00078	HMDB00929	Tryptophan	C11H12N2O2	Positive	205.097	5.7	0.00103848	0.00104091	0.00119243	0.00106265	0.00110949	0.00186238	0.00178529	0.00170707	0.00165726	0.00183675	0.00108879	0.00176975	6.45688e-05	8.6449e-05	0.615223	1.62543	1.28107e-06	1.3483
	HMDB02250	Carnitine (12:0)	C19H37NO4	Positive	344.28	2	1.91095e-05	2.33806e-05	2.3329e-05	2.32983e-05	2.26511e-05	8.56483e-06	6.48282e-06	6.90002e-06	9.3913e-06	6.71578e-06	2.23537e-05	7.61095e-06	1.83788e-06	1.29025e-06	2.93705	0.340478	1.29997e-06	1.3424
C01551	HMDB00462	Allantoin	C4H6N4O3	Negative	157.037	6.3	0.000425842	0.000445212	0.00046474	0.000412036	0.000423582	4.15616e-05	3.68146e-05	3.80287e-05	3.91017e-05	3.86795e-05	0.000434282	3.88372e-05	2.07834e-05	1.75085e-06	11.1821	0.0894285	1.5909e-06	1.3728
C01047	HMDB62764	Theanine	C7H14N2O3	Positive	175.108	6.75	3.5638e-05	3.21997e-05	4.79199e-05	3.97608e-05	3.79962e-05	0.000103221	0.000111051	9.44629e-05	9.02116e-05	0.000100573	3.87029e-05	9.99038e-05	5.87915e-06	8.05063e-06	0.387402	2.5813	1.72503e-06	1.3409
	HMDB11130	Lyso-PE (18:0)	C23H48NO7P	Positive	482.324	2	0.00129842	0.00126898	0.00130893	0.0012936	0.00130477	0.000932727	0.000928909	0.00085178	0.000908369	0.000861916	0.00129494	0.00089674	1.56536e-05	3.77466e-05	1.44406	0.692494	2.0229e-06	1.3582
C05984	HMDB00008	2-Hydroxybutyrate	C4H8O3	Negative	103.04	4.5	0.000353567	0.000354813	0.000420112	0.000351483	0.000389356	0.000755207	0.000811013	0.000689637	0.000783238	0.000720108	0.000373866	0.000751841	3.02271e-05	4.84115e-05	0.497268	2.01099	2.26268e-06	1.3509
C00022	HMDB00243	Pyruvate	C3H4O3	Negative	87.0087	5	0.000190598	0.000192197	0.000197412	0.000193777	0.000209521	0.000145566	0.000133017	0.000148425	0.000138034	0.000146066	0.000196701	0.000142222	7.59833e-06	6.45588e-06	1.38306	0.723034	2.32645e-06	1.3379
C01035	HMDB03464	4-Guanidinobutanoate	C5H11N3O2	Positive	146.092	7.3	3.33987e-05	2.81345e-05	2.10885e-05	2.70526e-05	2.56106e-05	7.08019e-05	6.69222e-05	5.75738e-05	6.08455e-05	6.74162e-05	2.7057e-05	6.47119e-05	4.44672e-06	5.36627e-06	0.418115	2.39169	2.70806e-06	1.327
C05145	HMDB03911	Aminoisobutanoate	C4H9NO2	Positive	104.071	6.8	0.000842773	0.000733749	0.000930322	0.000864525	0.000826668	0.0015207	0.00160171	0.00139993	0.00138239	0.00151965	0.000839608	0.00148488	7.11224e-05	9.20101e-05	0.565439	1.76854	2.80986e-06	1.3371
	HMDB28933	Leu-Leu	C12H24N2O3	Positive	245.186	1.9	0.000211701	0.000239518	0.000273669	0.000259417	0.000288296	0.000510993	0.000445506	0.000439438	0.000461094	0.00047027	0.00025452	0.00046546	2.99582e-05	2.82433e-05	0.546814	1.82878	3.13712e-06	1.323
C03017	HMDB00824	Carnitine (3:0)	C10H19NO4	Positive	218.139	5	0.00576544	0.0061703	0.00642826	0.00582228	0.00571068	0.00290204	0.00265434	0.00272273	0.00262662	0.00280362	0.00597939	0.00274187	0.00030846	0.000112669	2.18077	0.458553	3.25402e-06	1.366
C00719	HMDB00043	Betaine	C5H11NO2	Positive	118.086	5.1	0.0117038	0.0127121	0.0119439	0.0124536	0.012538	0.00976073	0.00921214	0.00991046	0.0091555	0.00940184	0.0122703	0.00948813	0.000426605	0.000334265	1.29322	0.773263	4.68976e-06	1.3337
C00519	HMDB00965	Hypotaurine	C2H7NO2S	Positive	110.027	7.4	2.9143e-05	3.06459e-05	2.56335e-05	2.7261e-05	2.65532e-05	4.27626e-05	4.10333e-05	4.13375e-05	3.8794e-05	4.18824e-05	2.78473e-05	4.1162e-05	2.02672e-06	1.4778e-06	0.67653	1.47813	4.83175e-06	1.3299
	HMDB29099	Tyr-Arg	C15H23N5O4	Positive	338.182	7.1	1.69021e-05	1.14534e-05	1.35782e-05	1.35125e-05	1.15499e-05	2.82688e-05	2.65905e-05	3.08576e-05	2.65428e-05	3.14929e-05	1.33992e-05	2.87505e-05	2.20912e-06	2.33089e-06	0.466052	2.14568	5.2646e-06	1.3185
	HMDB00734	Indole-3-acrylate	C11H9NO2	Positive	188.071	5.8	0.000841745	0.000839107	0.000961429	0.000858372	0.000907554	0.00149195	0.0014323	0.00134142	0.00131419	0.00147403	0.000881641	0.00141078	5.23927e-05	7.9363e-05	0.624934	1.60017	5.40746e-06	1.3415
	HMDB28827	Glu-Pro	C10H16N2O5	Positive	245.113	8.3	0.000134763	7.12313e-05	6.37161e-05	6.86761e-05	8.44625e-05	0.000316581	0.000329337	0.000294627	0.000307182	0.000307964	8.45697e-05	0.000311138	2.90893e-05	1.28372e-05	0.271808	3.67907	8.17551e-06	1.3203
	HMDB02815	Lyso-PC (18:1)	C26H52NO7P	Positive	522.355	2	0.0055532	0.00572496	0.00622938	0.00595001	0.00635802	0.00328794	0.00331677	0.00311461	0.00341729	0.00313335	0.00596311	0.00325399	0.000336068	0.000128203	1.83255	0.545687	1.07582e-05	1.3592
C00262	HMDB00157	Hypoxanthine	C5H4N4O	Positive	137.046	4.6	0.000103016	0.000107291	0.000123067	0.00011191	0.000109386	7.81945e-05	6.8638e-05	6.61045e-05	6.63281e-05	6.63921e-05	0.000110934	6.91315e-05	7.5252e-06	5.16982e-06	1.60468	0.623177	1.68106e-05	1.3285
C00328	HMDB00684	Kynurenine	C10H12N2O3	Positive	209.092	5.3	0.000133172	0.000132114	0.000144894	0.000141029	0.000129455	0.00031064	0.000311813	0.000274148	0.00027451	0.000314248	0.000136133	0.000297072	6.52373e-06	2.08026e-05	0.458249	2.18222	2.12934e-05	1.3604
C00712	HMDB00207	FA (18:1)	C18H34O2	Negative	281.249	1.3	0.00513287	0.00577638	0.00610005	0.0054406	0.00598311	0.00319691	0.00358346	0.00369819	0.00390044	0.00388188	0.0056866	0.00365218	0.000398138	0.000286576	1.55704	0.642243	2.77086e-05	1.3132
C01198	HMDB33752	3-(2-Hydroxyphenyl)propanoate	C9H10O3	Negative	165.056	3	3.9681e-05	4.8067e-05	4.71775e-05	4.01534e-05	3.79302e-05	7.10018e-05	6.31407e-05	6.61387e-05	6.81441e-05	6.71788e-05	4.26018e-05	6.71208e-05	4.66782e-06	2.86874e-06	0.634703	1.57554	3.00885e-05	1.3072
C02710	HMDB11756	N-Acetylleucine	C8H15NO3	Negative	172.098	3.3	0.000110429	0.000128627	0.000150486	0.000123939	0.000130481	0.000214861	0.000201694	0.000189653	0.000185955	0.000213852	0.000128792	0.000201203	1.44417e-05	1.33481e-05	0.640112	1.56223	3.67781e-05	1.2913
	HMDB13207	Carnitine (16:1)	C23H43NO4	Positive	398.327	2	0.000172974	0.000219031	0.000206955	0.000185831	0.000224897	2.91412e-05	2.58424e-05	3.25988e-05	3.0905e-05	3.15807e-05	0.000201938	3.00136e-05	2.20386e-05	2.65014e-06	6.7282	0.148628	5.31467e-05	1.3673
	HMDB10384	Lyso-PC (18:0)	C26H54NO7P	Positive	524.371	2	0.000236211	0.000251391	0.000233207	0.000255584	0.000225254	0.000155841	0.000171612	0.000184527	0.000191161	0.000175307	0.000240329	0.00017569	1.27478e-05	1.34924e-05	1.36792	0.731037	5.39545e-05	1.2834
C04598	HMDB62195	Platelet-activating factor	C26H54NO7P	Positive	524.371	1.6	0.000236211	0.000251391	0.000233207	0.000255584	0.000225254	0.000155841	0.000171612	0.000184527	0.000191161	0.000175307	0.000240329	0.00017569	1.27478e-05	1.34924e-05	1.36792	0.731037	5.39545e-05	1.2834
C03672	HMDB00755	Hydroxyphenyllactate	C9H10O4	Negative	181.051	5.2	0.000300775	0.000321182	0.0003452	0.000315832	0.000303245	0.00041614	0.000420061	0.0003898	0.000380472	0.00040529	0.000317247	0.000402352	1.77923e-05	1.69455e-05	0.788479	1.26826	5.58039e-05	1.2886
	HMDB28699	Ala-Tyr	C12H16N2O4	Positive	253.118	4.9	2.09528e-05	1.72235e-05	2.17619e-05	2.25905e-05	2.01401e-05	1.3537e-05	1.10835e-05	9.43586e-06	1.0098e-05	1.14413e-05	2.05338e-05	1.11191e-05	2.06318e-06	1.56741e-06	1.84671	0.541504	5.79099e-05	1.2952
	HMDB02013	Carnitine (4:0)	C11H21NO4	Positive	232.154	4.3	0.000646507	0.000768991	0.000774484	0.000826708	0.000789265	0.000382739	0.000346464	0.000381257	0.000338875	0.000396656	0.000761191	0.000369198	6.7953e-05	2.50951e-05	2.06174	0.485027	6.20519e-05	1.346
	HMDB00705	Carnitine (6:0)	C13H25NO4	Positive	260.186	3.3	8.37515e-05	9.56063e-05	0.000107559	9.48822e-05	9.98987e-05	5.50974e-05	5.34561e-05	5.12422e-05	5.19939e-05	6.26508e-05	9.63396e-05	5.48881e-05	8.6554e-06	4.5832e-06	1.7552	0.569736	7.32667e-05	1.3242
	HMDB28691	Ala-Leu	C9H18N2O3	Negative	201.124	4.3	1.2378e-05	1.25477e-05	1.23167e-05	1.37034e-05	1.1094e-05	3.0721e-05	2.50844e-05	3.17027e-05	2.74165e-05	3.15841e-05	1.24079e-05	2.93017e-05	9.26476e-07	2.92954e-06	0.423454	2.36153	8.31695e-05	1.35
	HMDB12108	Lyso-PC (17:0)	C25H52NO7P	Positive	510.355	2	0.000436033	0.000474065	0.000481904	0.000469312	0.000468102	0.000386399	0.000385491	0.000371225	0.000418357	0.000376067	0.000465883	0.000387508	1.75453e-05	1.83913e-05	1.20225	0.83177	0.000126497	1.2703
C00956	HMDB00510	Aminoadipate	C6H11NO4	Positive	162.076	8.1	0.00412245	0.00257578	0.00263901	0.00286388	0.00309848	0.00614426	0.00611768	0.0054032	0.00562589	0.00573651	0.00305992	0.00580551	0.00062858	0.000320579	0.527072	1.89727	0.000133417	1.2837
C00072	HMDB0000044	Ascrobate	C6H8O6	Negative	175.025	8	0	3.67885e-06	0	0	0	8.62659e-06	7.23246e-06	6.68193e-06	8.18923e-06	8.39389e-06	7.3577e-07	7.82482e-06	1.64523e-06	8.30146e-07	0.0940303	10.6349	0.000146931	1.2517
C00979	HMDB03011	O-Acetylserine	C5H9NO4	Positive	148.06	5.9	9.2965e-05	9.36049e-05	0.000118211	9.49635e-05	9.85047e-05	0.000148648	0.000151343	0.00012732	0.000140173	0.000142632	9.96498e-05	0.000142023	1.05949e-05	9.3639e-06	0.701645	1.42522	0.00016333	1.2626
C00123	HMDB00687	Leucine	C6H13NO2	Positive	132.102	5.2	0.0023176	0.00254421	0.0027982	0.00255904	0.00264514	0.00336066	0.00324327	0.00333932	0.00300498	0.00326698	0.00257284	0.00324304	0.000174768	0.000141731	0.793341	1.26049	0.000192002	1.2527
C01933	HMDB01645	Norleucine	C6H13NO2	Positive	132.102	5.1	0.0023176	0.00254421	0.00281085	0.00255904	0.00264514	0.00336113	0.00324305	0.00333912	0.00300482	0.00342729	0.00257537	0.00327508	0.000178889	0.000164878	0.786353	1.27169	0.00020814	1.2483
	HMDB13340	3-Hydroxycarnitine (18:1)	C25H47NO5	Positive	442.353	1.8	1.18112e-05	1.61697e-05	1.4883e-05	1.25189e-05	1.04843e-05	0	0	0	0	0	1.31734e-05	0	2.31383e-06	0	#DIV/0!	0	0.000219325	1.3635
C00407	HMDB00172	Isoleucine	C6H13NO2	Positive	132.102	5.4	0.0023176	0.00254421	0.00281085	0.00254479	0.00264514	0.00336113	0.00324327	0.00333912	0.00300482	0.00326721	0.00257252	0.00324311	0.000179327	0.000141871	0.793226	1.26068	0.000222163	1.2507
C00455	HMDB00229	Nicotinamide mononucleotide	C11H15N2O8P	Positive	335.064	8	0.00010999	6.83084e-05	6.17735e-05	6.31803e-05	7.31922e-05	0.000163917	0.000157591	0.000154391	0.000149489	0.000135494	7.5289e-05	0.000152176	1.99161e-05	1.06955e-05	0.494748	2.02123	0.000242765	1.2618
C00075	HMDB00285	Uridine triphosphate	C9H15N2O15P3	Negative	482.961	10.5	2.37844e-05	1.77123e-05	3.07335e-05	1.88144e-05	2.24877e-05	4.1593e-05	4.65884e-05	4.22093e-05	4.59518e-05	3.47755e-05	2.27065e-05	4.22236e-05	5.14132e-06	4.71228e-06	0.537767	1.85954	0.000251437	1.2327
C16525	HMDB05060	FA (20:2)	C20H36O2	Negative	307.264	1.3	0.000418756	0.000467083	0.000499281	0.000496445	0.000555532	0.000275997	0.000269097	0.000324756	0.000315673	0.000293421	0.000487419	0.000295789	4.99744e-05	2.42085e-05	1.64786	0.606847	0.000297656	1.3021
	HMDB37115	2-Hydroxy-4-(methylthio)butanoate	C5H10O3S	Negative	149.028	3.5	1.06007e-05	1.10058e-05	1.23316e-05	1.11137e-05	1.18717e-05	1.61243e-05	1.92313e-05	1.57515e-05	1.62697e-05	1.63083e-05	1.13847e-05	1.6737e-05	7.00991e-07	1.41158e-06	0.68021	1.47013	0.000303712	1.3051
	HMDB29055	Thr-Arg	C10H21N5O4	Positive	276.167	8	5.54556e-05	0	0	3.16218e-05	2.90036e-05	0.000109519	0.000107343	0.000133021	0.000111539	0.000116911	2.32162e-05	0.000115666	2.35664e-05	1.03298e-05	0.200717	4.98215	0.000311205	1.1218
C12989	HMDB00446	N-alpha-Acetyllysine	C8H16N2O3	Positive	189.123	7.4	0.000174245	0.000132466	0.000148184	0.000137178	0.000141983	0.000207574	0.000217817	0.000209126	0.000195403	0.000198409	0.000146811	0.000205666	1.64043e-05	8.96157e-06	0.713833	1.40089	0.000356869	1.2621
	HMDB0112770	PS (40:5)	C46H80NO10P	Negative	836.545	1.3	8.24985e-05	0.000113652	6.66776e-05	8.85703e-05	0.000104743	0	0	0	0	0	9.12283e-05	0	1.85167e-05	0	#DIV/0!	0	0.000385887	1.3604
	HMDB02931	N-Acetylserine	C5H9NO4	Negative	146.046	6.4	0.000833745	0.000756713	0.000755753	0.000659068	0.000704646	0.000988892	0.00103146	0.000909835	0.00101167	0.000903083	0.000741985	0.000968987	6.53754e-05	5.90816e-05	0.765733	1.30594	0.000440103	1.2257
C03793	HMDB01325	N,N,N-Trimethyllysine	C9H20N2O2	Positive	189.16	11.3	0.000541448	0.000568982	0.000680449	0.000573118	0.000495076	0.000281012	0.000266189	0.000306265	0.000278435	0.000268555	0.000571815	0.000280091	6.82313e-05	1.59296e-05	2.04153	0.489828	0.000447613	1.3389
	HMDB13127	3-Hydroxycarnitine (4:0)	C11H21NO5	Positive	248.149	5.4	3.72532e-05	3.69248e-05	3.36864e-05	3.67865e-05	3.26605e-05	3.00698e-05	2.72011e-05	2.8889e-05	2.70467e-05	2.80756e-05	3.54623e-05	2.82564e-05	2.12744e-06	1.25483e-06	1.25502	0.796802	0.00045097	1.2663
C00387	HMDB00133	Guanosine	C10H13N5O5	Positive	284.099	6	0.000344347	0.000371763	0.000354314	0.000335823	0.000335842	0.000316757	0.000297032	0.000273655	0.000288377	0.000281742	0.000348418	0.000291513	1.51091e-05	1.6522e-05	1.19521	0.836675	0.000476714	1.2293
C00330	HMDB00085	Deoxyguanosine	C10H13N5O4	Negative	266.089	5.2	9.48488e-06	1.28047e-05	1.23746e-05	1.22717e-05	1.18643e-05	7.45735e-06	7.47069e-06	6.3945e-06	6.41398e-06	7.15904e-06	1.176e-05	6.97911e-06	1.3151e-06	5.39416e-07	1.68503	0.593461	0.000503712	1.2962
	HMDB05066	Carnitine (14:0)	C21H41NO4	Positive	372.311	2	4.32096e-05	4.76461e-05	4.52725e-05	4.42007e-05	4.47401e-05	0	0	1.23886e-05	1.96964e-05	0	4.50138e-05	6.417e-06	1.65736e-06	9.15881e-06	7.01478	0.142556	0.000554465	1.1788
C00977	HMDB13318	Tryptophanamide	C11H13N3O	Positive	204.113	3.1	2.27638e-05	2.16228e-05	2.63113e-05	2.13555e-05	2.83748e-05	1.29154e-05	9.77272e-06	8.49718e-06	0	1.04134e-05	2.40856e-05	8.31973e-06	3.10713e-06	4.92097e-06	2.89501	0.345423	0.000588244	1.037
	HMDB0112433	PS (38:6)	C44H74NO10P	Negative	806.498	1.3	0.00015096	0.000185398	0.000106384	0.00014282	0.000136903	3.25274e-05	3.72096e-05	6.23609e-05	5.50172e-05	4.60952e-05	0.000144493	4.66421e-05	2.84066e-05	1.23057e-05	3.09791	0.322798	0.000610497	1.2877
C01879	HMDB00267	Pyroglutamate	C5H7NO3	Negative	128.035	5.8	0.00104486	0.00104344	0.00106053	0.00121544	0.00109151	0.00139029	0.00133048	0.00128897	0.00124831	0.00133627	0.00109116	0.00131886	7.21185e-05	5.3412e-05	0.827345	1.20869	0.000628353	1.2227
	HMDB00991	Aminocaprylate	C8H17NO2	Positive	160.133	4.1	0.00012599	0.000141377	0.00010785	0.000125403	0.000137085	7.45107e-05	7.41928e-05	7.69707e-05	7.72419e-05	7.20464e-05	0.000127541	7.49925e-05	1.3012e-05	2.15196e-06	1.70072	0.587988	0.000684926	1.3296
	HMDB29132	Val-Lys	C11H23N3O3	Positive	246.181	11.6	0.000186085	0.000212235	0.000242124	0.000217621	0.000182158	0.000124639	0.00011789	0.000142096	0.000127927	0.000115209	0.000208044	0.000125552	2.46121e-05	1.0558e-05	1.65704	0.603487	0.000708221	1.2913
C01161	HMDB01336	3,4-Dihydroxyphenylacetate	C8H8O4	Negative	167.035	6.1	4.85671e-06	4.86258e-06	5.18544e-06	5.05648e-06	4.89378e-06	8.89135e-06	7.84794e-06	7.70119e-06	7.1804e-06	7.1283e-06	4.971e-06	7.74984e-06	1.44975e-07	7.1162e-07	0.641432	1.55901	0.000714293	1.3264
C00606	HMDB00996	3-Sulfinoalanine	C3H7NO4S	Negative	152.002	8	8.57846e-06	4.66882e-06	7.34288e-06	4.67127e-06	7.72073e-06	1.23738e-05	1.10017e-05	1.17916e-05	1.33793e-05	1.3104e-05	6.59643e-06	1.23301e-05	1.81463e-06	9.69066e-07	0.534987	1.8692	0.000736369	1.1876
C02835	HMDB02024	4-Imidazoleacetate	C5H6N2O2	Positive	127.05	6.7	0	0	0	0	0	3.08642e-06	1.83673e-06	2.15481e-06	1.86544e-06	1.87865e-06	0	2.16441e-06	0	5.31183e-07	0	#DIV/0!	0.000804886	1.3567
	HMDB08960	PE (34:2)	C39H74NO8P	Positive	716.523	1.3	0.000287639	0.000376464	0.000256503	0.000310599	0.000272253	0.000122197	0.000132487	0.00018095	0.000193255	0.000166827	0.000300692	0.000159143	4.68277e-05	3.07155e-05	1.88944	0.529257	0.000811342	1.2342
C07091	HMDB60461	Acetylacrylate	C5H6O3	Negative	113.024	7	1.55418e-05	1.47939e-05	1.75245e-05	1.71287e-05	1.69515e-05	2.35442e-05	2.16562e-05	1.9467e-05	2.01113e-05	2.0983e-05	1.63881e-05	2.11523e-05	1.16353e-06	1.57542e-06	0.774764	1.29072	0.000816243	1.2257
C00902	HMDB10717	Oxohexanoic acid	C6H10O3	Negative	129.056	1.9	0.000939179	0.00114287	0.00101758	0.00110132	0.0010633	0.00084972	0.000632684	0.000843347	0.000677354	0.000774848	0.00105285	0.000755591	7.86253e-05	9.7672e-05	1.39341	0.717662	0.000841508	1.1924
	HMDB00378	Carnitine (5:0)	C12H23NO4	Positive	246.17	4	0.00157168	0.00194278	0.00216908	0.0020773	0.00225151	0.00114671	0.00103134	0.000999695	0.00100781	0.00112652	0.00200247	0.00106242	0.000266704	6.90938e-05	1.88482	0.530554	0.000942065	1.3093
C00334	HMDB00112	Gamma-aminobutyrate	C4H9NO2	Positive	104.071	7.6	0.00073788	0.000472057	0.000577266	0.00055532	0.000529086	0.00091559	0.000924643	0.000882975	0.000873425	0.000944272	0.000574322	0.000908181	9.95308e-05	2.94611e-05	0.632387	1.58131	0.00105007	1.2512
C00267	HMDB03345	Glucose	C6H12O6	Negative	179.056	6.8	5.24331e-05	3.93905e-05	4.91423e-05	4.54268e-05	4.26252e-05	6.24422e-05	6.22447e-05	5.6002e-05	6.06611e-05	6.31078e-05	4.58036e-05	6.08915e-05	5.15919e-06	2.87698e-06	0.752216	1.32941	0.00107218	1.2105
	HMDB61653	Hydroxy-FA (7:0)	C7H14O3	Negative	145.087	1.6	1.97002e-05	2.2894e-05	1.97157e-05	1.67862e-05	2.27266e-05	1.4047e-05	1.09856e-05	1.29334e-05	1.60913e-05	1.28132e-05	2.03645e-05	1.33741e-05	2.53203e-06	1.87416e-06	1.52268	0.656735	0.00140507	1.1964
C06413	HMDB33731	Quinoline	C9H7N	Positive	130.065	6	2.13689e-06	2.50723e-06	2.55999e-06	2.41208e-06	2.31914e-06	4.20271e-06	3.8598e-06	3.52272e-06	3.53747e-06	3.0694e-06	2.38707e-06	3.63842e-06	1.6746e-07	4.22728e-07	0.656072	1.52422	0.00140688	1.2689
C01152	HMDB00001	1-Methylhistidine	C7H11N3O2	Positive	170.092	6.7	5.36609e-05	4.15372e-05	5.10518e-05	4.34514e-05	4.45146e-05	3.3728e-05	3.03303e-05	3.23063e-05	2.95472e-05	2.95161e-05	4.68432e-05	3.10856e-05	5.2267e-06	1.86232e-06	1.50691	0.663609	0.00143054	1.28
	HMDB07906	PC (32:2)	C40H76NO8P	Positive	730.538	1.3	0.000738717	0.00101941	0.000638021	0.000848748	0.000684428	0.000252638	0.000301697	0.000457683	0.000453128	0.000384189	0.000785864	0.000369867	0.000152369	9.11576e-05	2.12472	0.47065	0.00148752	1.2142
	HMDB28702	Arg-Ala	C9H19N5O3	Positive	246.156	8.6	0.000156872	7.50716e-05	0.000120694	0.000126452	8.56656e-05	0	0	0	0	0	0.000112951	0	3.29796e-05	0	#DIV/0!	0	0.00156246	1.349
C01984	HMDB00703	Mandelate	C8H8O3	Negative	151.04	3.7	7.56995e-06	7.08537e-06	6.37887e-06	6.88093e-06	6.46538e-06	5.40295e-06	4.88146e-06	4.66482e-06	5.71604e-06	5.9761e-06	6.8761e-06	5.32827e-06	4.85073e-07	5.51235e-07	1.29049	0.774898	0.00158215	1.1681
C00136	HMDB01088	Butyryl-CoA	C25H42N7O17P3S	Positive	838.164	7.2	3.23346e-06	2.02017e-06	3.61064e-06	3.13556e-06	3.07989e-06	4.46635e-06	4.82366e-06	4.93401e-06	4.16382e-06	4.77263e-06	3.01594e-06	4.63209e-06	5.93915e-07	3.13989e-07	0.651098	1.53587	0.00163194	1.1451
	HMDB08990	PE (34:1)	C39H76NO8P	Positive	718.538	1.3	0.000362183	0.000480755	0.000289423	0.000385329	0.000312383	0.000112354	0.000139634	0.000217224	0.000209768	0.000182595	0.000366015	0.000172315	7.46589e-05	4.52457e-05	2.1241	0.470787	0.00194865	1.1934
	HMDB0112430	PS (38:3)	C44H80NO10P	Negative	812.545	1.3	5.64008e-05	7.22534e-05	2.54206e-05	4.56186e-05	6.13688e-05	0	0	1.56211e-05	0	0	5.22124e-05	3.12422e-06	1.77785e-05	6.98597e-06	16.7121	0.0598367	0.00195729	1.2624
C00106	HMDB00300	Uracil	C4H4N2O2	Negative	111.02	3.2	0.000690834	0.000775835	0.000986365	0.000800441	0.000780777	0.00050313	0.000497671	0.000462954	0.000456447	0.000475985	0.000806851	0.000479238	0.000108821	2.06503e-05	1.68361	0.593961	0.00211309	1.3026
	HMDB0112289	PS (36:1)	C42H80NO10P	Negative	788.545	1.3	2.57697e-05	3.53945e-05	1.52808e-05	2.13094e-05	3.32e-05	0	0	0	0	0	2.61909e-05	0	8.31975e-06	0	#DIV/0!	0	0.00214668	1.3453
	HMDB08016	PC (36:5)	C44H78NO8P	Positive	780.554	1.3	0.00241016	0.00324448	0.00210671	0.00288802	0.0021536	0.000946586	0.00102452	0.00167879	0.0015643	0.00139853	0.00256059	0.00132254	0.00049224	0.000324536	1.93611	0.516499	0.0022856	1.1791
C00021	HMDB00939	S-Adenosylhomocysteine	C14H20N6O5S	Positive	385.129	7	5.49608e-05	4.56619e-05	6.52504e-05	5.41006e-05	5.35198e-05	7.50224e-05	7.93602e-05	6.78664e-05	6.5717e-05	8.0444e-05	5.46987e-05	7.3682e-05	6.97886e-06	6.65253e-06	0.742361	1.34705	0.00229151	1.1482
C00318	HMDB00062	Carnitine	C7H15NO3	Positive	162.112	6.7	0.00399343	0.0032779	0.0036415	0.00367294	0.0035523	0.0031694	0.00307526	0.00293262	0.00292661	0.00281642	0.00362761	0.00298406	0.000256924	0.000138491	1.21566	0.822597	0.00245959	1.2029
C00299	HMDB00296	Uridine	C9H12N2O6	Negative	243.062	4.3	6.62822e-05	6.50804e-05	7.43141e-05	7.16632e-05	8.44368e-05	5.87477e-05	5.11953e-05	5.38573e-05	4.78781e-05	5.30964e-05	7.23554e-05	5.2955e-05	7.74733e-06	3.97686e-06	1.36636	0.731873	0.00253281	1.2179
C00475	HMDB00089	Cytidine	C9H13N3O5	Positive	244.093	5.5	9.21351e-06	9.13116e-06	1.16086e-05	9.31009e-06	8.76236e-06	1.25243e-05	1.376e-05	1.17475e-05	1.13733e-05	1.37119e-05	9.60514e-06	1.26234e-05	1.13898e-06	1.0973e-06	0.760899	1.31423	0.00274277	1.1517
	HMDB00943	Threonate	C4H8O5	Negative	135.03	7.4	8.26285e-05	6.04142e-05	6.5817e-05	5.9951e-05	6.703e-05	9.83592e-05	8.76713e-05	8.16146e-05	8.4237e-05	9.76788e-05	6.71682e-05	8.99122e-05	9.20014e-06	7.70962e-06	0.747042	1.33861	0.00305057	1.1446
	HMDB09103	PE (38:6)	C43H74NO8P	Positive	764.523	1.3	0.000270295	0.000338471	0.000252627	0.000279186	0.000260742	0.000157769	0.000157416	0.000220102	0.000228425	0.000194678	0.000280264	0.000191678	3.40347e-05	3.35075e-05	1.46216	0.683918	0.00322206	1.1314
C00864	HMDB00210	Pantothenate	C9H17NO5	Positive	220.118	5.1	0.000230125	0.000256681	0.000262353	0.000228297	0.000257128	0.000297119	0.000293761	0.000271748	0.00027614	0.000285285	0.000246916	0.000284811	1.6329e-05	1.09276e-05	0.866949	1.15347	0.00353045	1.137
C01179	HMDB00707	3-(4-Hydroxyphenyl)pyruvate	C9H8O4	Negative	179.035	4.7	8.66189e-06	1.15561e-05	1.19656e-05	1.22767e-05	1.22028e-05	8.74491e-06	7.72136e-06	8.53195e-06	6.75134e-06	7.35828e-06	1.13326e-05	7.82157e-06	1.5192e-06	8.2572e-07	1.44889	0.690181	0.00366024	1.1642
C05852	HMDB00669	2-Hydroxyphenylacetate	C8H8O3	Negative	151.04	3.7	7.56995e-06	7.08537e-06	6.37887e-06	7.16883e-06	6.46538e-06	5.40295e-06	5.24983e-06	4.66482e-06	5.87898e-06	6.24605e-06	6.93368e-06	5.48852e-06	5.02562e-07	6.0603e-07	1.2633	0.791575	0.00367155	1.1181
	HMDB12402	PS (36:4)	C42H74NO10P	Negative	782.498	1.3	5.94576e-05	8.36515e-05	3.62382e-05	5.23265e-05	5.34396e-05	9.17331e-06	9.50276e-06	1.26566e-05	1.72987e-05	1.77199e-05	5.70227e-05	1.32703e-05	1.71895e-05	4.10437e-06	4.29702	0.232719	0.00377253	1.2854
C01536	HMDB00158	Tyrosine	C9H11NO3	Positive	182.081	6.5	0.00111326	0.00105488	0.00117622	0.00112503	0.00106791	0.0013758	0.00128173	0.00125562	0.00117737	0.00135482	0.00110746	0.00128907	4.84758e-05	7.98366e-05	0.859114	1.16399	0.00386934	1.1559
C02291	HMDB00099	Cystathionine	C7H14N2O4S	Positive	223.075	8.9	0.000748799	0.000264377	0	0.000510677	0.000450091	0.00109487	0.00114478	0.00114604	0.0011308	0.00101011	0.000394789	0.00110532	0.00028048	5.70917e-05	0.357171	2.79978	0.00406586	0.96682
	HMDB0112415	PS (38:5)	C44H76NO10P	Negative	808.513	1.3	0.000643232	0.000881341	0.00037244	0.000612102	0.000681882	0.000146704	0.000148218	0.000235244	0.0002398	0.000174132	0.000638199	0.000188819	0.000181907	4.58044e-05	3.37995	0.295863	0.00415746	1.2684
C00250	HMDB01545	Pyridoxal	C8H9NO3	Positive	168.066	2.8	1.6068e-05	1.87157e-05	1.90267e-05	2.16123e-05	2.52403e-05	4.24102e-05	3.11699e-05	2.78505e-05	2.93726e-05	3.466e-05	2.01326e-05	3.30926e-05	3.46519e-06	5.79418e-06	0.608371	1.64373	0.00421666	1.1782
C05382	HMDB01068	Sedoheptulose 7-phosphate	C7H15O10P	Negative	289.033	9.4	0.000150656	7.82496e-05	7.07337e-05	8.27668e-05	8.07485e-05	0.000172095	0.000172637	0.000180146	0.00017537	0.000153368	9.26309e-05	0.000170723	3.27555e-05	1.02119e-05	0.542579	1.84305	0.00434331	1.1778
C00100	HMDB01275	Propionyl-CoA	C24H40N7O17P3S	Positive	824.149	7.6	2.88341e-05	1.8941e-05	2.18478e-05	2.57935e-05	2.44927e-05	3.47288e-05	2.81989e-05	3.25063e-05	3.15149e-05	3.40578e-05	2.39818e-05	3.22013e-05	3.77661e-06	2.56995e-06	0.744747	1.34274	0.00496336	1.0955
C01234	HMDB36458	1-Aminocyclopropanecarboxylate	C4H7NO2	Positive	102.055	7	0.000158986	0.000132998	0.000161912	0.000153026	0.000146616	0.000188321	0.000174383	0.000169489	0.000171017	0.00017453	0.000150708	0.000175548	1.15088e-05	7.46305e-06	0.858498	1.16483	0.00508731	1.1073
C05519	HMDB04041	Allothreonine	C4H9NO3	Positive	120.066	7.4	0.0015066	0.00149278	0.0016508	0.00150585	0.00145732	0.00182655	0.00172345	0.00170378	0.00159132	0.00172714	0.00152267	0.00171445	7.43682e-05	8.37886e-05	0.88814	1.12595	0.00516804	1.1036
	HMDB09778	PI (32:0)	C41H79O13P	Negative	809.519	1.3	0.000299644	0.000444097	0.000179118	0.000311929	0.000321246	6.89308e-05	7.92708e-05	0.000122584	0.000111989	8.80756e-05	0.000311207	9.41701e-05	9.39977e-05	2.24779e-05	3.30473	0.302597	0.00553095	1.2594
	HMDB08103	PC (36:2)	C44H84NO8P	Positive	786.601	1.3	0.00134458	0.0020984	0.000994087	0.00158556	0.00114756	0.000281443	0.000370817	0.00068482	0.00062504	0.000507039	0.00143404	0.000493832	0.000432425	0.0001689	2.9039	0.344365	0.00568549	1.2038
C01921	HMDB00138	Glycocholate	C26H43NO6	Negative	464.302	3.9	7.66107e-06	5.91463e-06	6.37105e-06	6.03358e-06	5.64314e-06	4.95715e-06	2.74707e-06	4.64777e-06	3.95281e-06	4.99813e-06	6.32469e-06	4.26059e-06	7.91435e-07	9.43999e-07	1.48447	0.673643	0.00596482	1.0453
C03947		Glycerol cyclic phosphate	C3H7O5P	Negative	152.996	7	1.54986e-05	1.20381e-05	1.67483e-05	1.25585e-05	1.32102e-05	1.07183e-05	9.33484e-06	1.02201e-05	8.35498e-06	1.06674e-05	1.40107e-05	9.85912e-06	2.02172e-06	1.00736e-06	1.42109	0.703683	0.0065869	1.1556
C00015	HMDB00295	Uridine diphosphate	C9H14N2O12P2	Negative	402.995	9.7	5.8632e-05	3.48252e-05	6.31259e-05	3.33897e-05	6.57344e-05	0.000118646	0.000119476	8.04392e-05	8.98353e-05	7.24952e-05	5.11414e-05	9.61784e-05	1.57641e-05	2.1774e-05	0.531735	1.88063	0.00669085	1.0826
C00275	HMDB01078	Mannose 6-phosphate	C6H13O9P	Negative	259.022	9.1	0.00045858	0.000274729	0.0001901	0.000267791	0.000261275	0.000529533	0.000504747	0.000532106	0.000503772	0.000462742	0.000290495	0.00050658	9.99371e-05	2.78902e-05	0.573444	1.74385	0.0067628	1.135
	HMDB08376	PC (40:6)	C48H84NO8P	Positive	834.601	1.3	0.000176879	0.000242605	0.000127658	0.000199526	0.000137737	5.33255e-05	6.10882e-05	0.000100728	0.000104302	8.73673e-05	0.000176881	8.13624e-05	4.68711e-05	2.31001e-05	2.17399	0.459983	0.00684071	1.1533
	HMDB08133	PC (34:2)	C42H80NO8P	Positive	758.569	1.3	0.00179303	0.00257275	0.00138608	0.00204277	0.00144946	0.000568599	0.000645679	0.00117387	0.00106799	0.000896575	0.00184882	0.000870544	0.00048436	0.000261442	2.12375	0.470865	0.00697691	1.1431
C00085	HMDB00124	Fructose 6-phosphate	C6H13O9P	Negative	259.022	9	0.000458337	0.000274729	0.000191019	0.000267791	0.000261108	0.000529264	0.00050524	0.000525256	0.000503772	0.000462559	0.000290597	0.000505218	9.96168e-05	2.64654e-05	0.575191	1.73855	0.00698094	1.1361
C00446	HMDB00645	Galactose 1-phosphate	C6H13O9P	Negative	259.022	9.1	0.00045858	0.000274729	0.000190677	0.000267791	0.000261275	0.000529533	0.000504752	0.000525346	0.000503772	0.000462742	0.000290611	0.000505229	9.97924e-05	2.64713e-05	0.575206	1.73851	0.00703296	1.135
	HMDB08049	PC (38:4)	C46H84NO8P	Positive	810.601	1.3	0.000533582	0.00079356	0.000394043	0.000619672	0.000448366	0.000156287	0.000169973	0.000333707	0.000290318	0.000252856	0.000557844	0.000240628	0.000157154	7.64657e-05	2.31828	0.431354	0.00716847	1.157
C00099	HMDB00056	beta-Alanine	C3H7NO2	Positive	90.055	7.5	0.00844989	0.00855075	0.00946022	0.00853281	0.00875412	0.008314	0.00807471	0.00768394	0.0077807	0.0077393	0.00874956	0.00791853	0.000412724	0.000267836	1.10495	0.905021	0.00718203	1.1133
	HMDB08115	PC (38:5)	C46H82NO8P	Positive	808.585	1.3	0.00175099	0.00256863	0.00137373	0.00203415	0.00155143	0.000599288	0.000732932	0.00120563	0.00112959	0.000946849	0.00185579	0.000922857	0.000467963	0.000256925	2.01092	0.497286	0.00739392	1.132
C00408	HMDB00070	Pipecolate	C6H11NO2	Positive	130.086	5.9	1.6936e-05	1.83284e-05	2.23938e-05	1.9322e-05	1.99608e-05	1.50254e-05	1.51414e-05	1.57513e-05	1.43946e-05	1.52762e-05	1.93882e-05	1.51178e-05	2.03113e-06	4.89518e-07	1.28248	0.779742	0.00790736	1.1934
C00002	HMDB00538	Adenosine triphosphate	C10H16N5O13P3	Positive	508.003	9.8	0.000563347	0.000354663	0	0.000286237	0.000371907	0.000693434	0.000762924	0.000772703	0.000773175	0.000616038	0.000315231	0.000723655	0.000204046	6.8729e-05	0.435609	2.29564	0.00854382	0.92024
	HMDB01890	N-Acetylcysteine	C5H9NO3S	Negative	162.023	4.6	2.57192e-05	3.07243e-05	3.76724e-05	2.9096e-05	3.43836e-05	2.21558e-05	2.23919e-05	2.12793e-05	2.14645e-05	2.13857e-05	3.15191e-05	2.17354e-05	4.64245e-06	5.02854e-07	1.45013	0.689595	0.0088979	1.2163
	HMDB08252	PC (40:8)	C48H80NO8P	Positive	830.569	1.3	0.00169693	0.00234743	0.00155098	0.00206949	0.00158921	0.000819377	0.000929003	0.0014543	0.00137999	0.00122267	0.00185081	0.00116107	0.000345132	0.00027763	1.59405	0.627332	0.00889966	1.0651
	HMDB06028	N-Acetylasparagine	C6H10N2O4	Negative	173.057	6.7	1.50577e-05	1.14639e-05	1.45795e-05	1.22072e-05	1.31419e-05	1.66082e-05	1.64322e-05	1.67432e-05	1.57657e-05	1.53941e-05	1.329e-05	1.61887e-05	1.52616e-06	5.81628e-07	0.820945	1.21811	0.0100861	1.0933
C00263	HMDB00719	Homoserine	C4H9NO3	Positive	120.066	7.4	0.0015201	0.00150902	0.00168379	0.00151894	0.00146848	0.00183577	0.00174472	0.00172091	0.00158408	0.0017356	0.00154007	0.00172422	8.30521e-05	9.03351e-05	0.893197	1.11957	0.0100984	1.0512
C02872	HMDB60473	Diphthamide	C13H24N5O3	Positive	298.188	11.3	6.53412e-05	6.44689e-05	7.38055e-05	5.87932e-05	4.82244e-05	4.4394e-05	4.23481e-05	4.88854e-05	4.35554e-05	4.092e-05	6.21266e-05	4.40206e-05	9.44192e-06	3.018e-06	1.41131	0.708563	0.0103034	1.153
C20793	HMDB00711	Hydroxy-FA (8:0)	C8H16O3	Negative	159.103	1.6	2.66291e-05	2.92492e-05	2.32002e-05	2.31635e-05	2.50995e-05	1.51091e-05	0	1.57455e-05	1.13355e-05	1.82028e-05	2.54683e-05	1.20786e-05	2.56101e-06	7.18646e-06	2.10855	0.474259	0.0111326	0.87887
C00019	HMDB01185	S-Adenosylmethionine	C15H22N6O5S	Positive	399.145	8.8	0.000282349	0.000109484	0.000146393	0.00018227	0.00012141	0.000312827	0.000318565	0.000300206	0.000291425	0.000281961	0.000168381	0.000300997	6.95347e-05	1.50268e-05	0.559411	1.78759	0.0116528	1.0988
C00041	HMDB00161	Alanine	C3H7NO2	Positive	90.055	7.4	0.00842016	0.0085441	0.00962119	0.00844969	0.00865584	0.00824565	0.00802898	0.00760104	0.00769994	0.00762464	0.0087382	0.00784005	0.000502127	0.000284325	1.11456	0.897216	0.0120637	1.0834
	HMDB08001	PC (32:1)	C40H78NO8P	Positive	732.554	1.3	0.00051781	0.000754678	0.000416169	0.000621971	0.000434856	0.000184822	0.000224966	0.00038517	0.00038135	0.00030952	0.000549097	0.000297165	0.000140778	9.05793e-05	1.84778	0.54119	0.0124547	1.0599
C16433	HMDB00191	Aspartate	C4H7NO4	Negative	132.03	8.2	0.000387569	0.000218212	0.000288907	0.000206255	0.000324256	0.00044193	0.000436291	0.000412036	0.000398264	0.000425901	0.00028504	0.000422884	7.53957e-05	1.78565e-05	0.674037	1.4836	0.0133309	1.0673
	HMDB29033	Ser-Arg	C9H19N5O4	Positive	262.151	8.5	4.76015e-05	2.49999e-05	2.69231e-05	3.7487e-05	2.59832e-05	1.51226e-05	1.41151e-05	1.62706e-05	1.36169e-05	1.44969e-05	3.25989e-05	1.47244e-05	9.78134e-06	1.02457e-06	2.21394	0.451684	0.0146434	1.2386
C06468		Psicose	C6H12O6	Negative	179.056	5.5	8.63042e-06	7.96893e-06	1.13797e-05	7.65054e-06	8.48861e-06	1.23061e-05	1.29035e-05	1.18253e-05	9.8017e-06	1.06574e-05	8.82364e-06	1.14988e-05	1.48237e-06	1.25694e-06	0.767353	1.30318	0.0156596	1.0219
C02571	HMDB00201	Acetylcarnitine	C9H17NO4	Positive	204.123	5.1	0.000905138	0.00105648	0.000891576	0.000897377	0.000876249	0.000798974	0.000794763	0.000784014	0.000823343	0.00077846	0.000925363	0.000795911	7.40555e-05	1.73876e-05	1.16265	0.860106	0.0156828	1.1331
C00092	HMDB01401	Glucose 6-phosphate	C6H13O9P	Negative	259.022	9.4	0.000551864	0.000273066	0	0.000223573	0.000267077	0.00061262	0.00062779	0.000657811	0.000590823	0.000551127	0.000263116	0.000608034	0.000196395	4.00738e-05	0.432732	2.3109	0.0157861	0.92065
	HMDB09057	PE (36:1)	C41H80NO8P	Positive	746.569	1.3	0.000491851	0.000683292	0.000354782	0.00054678	0.000389764	0.000156515	0.000192592	0.000367267	0.000344016	0.000281321	0.000493294	0.000268342	0.000131212	9.20929e-05	1.8383	0.543981	0.0159232	1.0183
C00103	HMDB01586	Glucose 1-phosphate	C6H13O9P	Positive	261.037	9	4.03669e-05	1.67206e-05	2.50614e-05	2.05804e-05	1.79537e-05	4.17761e-05	4.04356e-05	4.35862e-05	4.03737e-05	3.68374e-05	2.41366e-05	4.06018e-05	9.61964e-06	2.47667e-06	0.594471	1.68217	0.0166152	1.0757
	HMDB08462	PC (36:4)	C44H80NO8P	Positive	782.569	1.3	0.00182925	0.0024956	0.00147635	0.00209697	0.00153586	0.000800721	0.000945231	0.00150034	0.00140943	0.00120278	0.00188681	0.0011717	0.000421232	0.000297659	1.61031	0.620997	0.0167209	1.0241
	HMDB10386	Lyso-PC (18:2)	C26H50NO7P	Positive	520.34	2	0.00231783	0.0022501	0.0026738	0.00251908	0.00276357	0.00220342	0.00218825	0.00197666	0.00220362	0.00212985	0.00250488	0.00214036	0.00022111	9.64106e-05	1.1703	0.854478	0.0171544	1.0692
	HMDB62555	3-Hydroxycarnitine (5:0)	C12H23NO5	Positive	262.165	5.3	0.000105543	0.000107311	0.000113399	0.000120506	0.00012356	0.000107147	9.48195e-05	0.000100576	9.92162e-05	0.000103387	0.000114064	0.000101029	7.91077e-06	4.61077e-06	1.12902	0.885724	0.0172651	1.0358
C01005	HMDB00272	Phosphoserine	C3H8NO6P	Positive	186.016	9.3	1.09963e-05	3.79416e-06	2.92142e-06	4.36724e-06	4.05367e-06	1.16349e-05	7.93359e-06	1.48084e-05	1.07701e-05	9.2621e-06	5.22655e-06	1.08818e-05	3.2699e-06	2.6131e-06	0.480301	2.08203	0.0174749	1.0461
	HMDB12398	PS (34:2)	C40H74NO10P	Negative	758.498	1.3	1.97005e-05	2.63522e-05	0	2.15667e-05	2.28557e-05	0	0	0	0	0	1.8095e-05	0	1.04032e-05	0	#DIV/0!	0	0.0177003	1.1181
C21016	HMDB05765	Ophthalmate	C11H19N3O6	Negative	288.12	7.4	0.000556749	0.00043485	0.000517577	0.000468545	0.00043023	0.000625414	0.000587163	0.000542457	0.000543781	0.000557167	0.00048159	0.000571196	5.46271e-05	3.52451e-05	0.843125	1.18606	0.0182919	1.0066
	HMDB09070	PE (38:5)	C43H76NO8P	Positive	766.538	1.3	0.00161443	0.0022275	0.001559	0.00194454	0.00159564	0.000925621	0.00108951	0.00152559	0.00150388	0.00135222	0.00178822	0.00127937	0.000290359	0.000263401	1.39774	0.715439	0.0200171	0.97854
C03069	HMDB01493	3-Methylcrotonyl-CoA	C26H42N7O17P3S	Positive	850.164	6.8	7.21288e-06	5.76869e-06	6.76837e-06	5.9254e-06	5.63824e-06	8.61034e-06	7.4954e-06	6.83921e-06	6.90129e-06	8.17316e-06	6.26272e-06	7.60388e-06	6.90346e-07	7.78965e-07	0.823621	1.21415	0.0207829	0.98889
C02057	HMDB00159	Phenylalanine	C9H11NO2	Positive	166.086	5.1	0.00372345	0.00398244	0.00457886	0.00422862	0.00445292	0.00396992	0.00347988	0.00355872	0.00339691	0.00378169	0.00419326	0.00363742	0.000347318	0.000234643	1.15281	0.867445	0.0208732	0.99619
C00490	HMDB02092	Itaconate	C5H6O4	Negative	129.019	8.7	0.000492796	0.000260231	0.000386001	0.00026011	0.000303782	0.000489487	0.000526565	0.000488627	0.000521167	0.000479027	0.000340584	0.000500975	9.9396e-05	2.13819e-05	0.679843	1.47093	0.0209894	1.047
C00111	HMDB01473	Dihydroxyacetone phosphate	C3H7O6P	Negative	168.991	9	4.81253e-06	0	0	0	2.73043e-06	5.4126e-06	5.61066e-06	4.68257e-06	5.15033e-06	3.97871e-06	1.50859e-06	4.96697e-06	2.19297e-06	6.52701e-07	0.303724	3.29246	0.0216328	1.0043
C06423	HMDB62511	FA (8:0)	C8H16O2	Negative	143.108	1.2	1.40472e-05	1.46058e-05	1.7412e-05	1.1709e-05	1.50167e-05	7.76048e-06	1.11263e-05	9.32906e-06	1.00831e-05	0	1.45582e-05	7.65978e-06	2.04546e-06	4.45415e-06	1.9006	0.526151	0.0217428	0.81779
C00093	HMDB00126	Glycerol 3-phosphate	C3H9O6P	Negative	171.006	8.5	0.00149239	0.000730967	0.00118254	0.000992216	0.001133	0.00162592	0.00158856	0.00151309	0.00152135	0.00145754	0.00110622	0.00154129	0.000278155	6.63364e-05	0.717724	1.39329	0.0230208	1.0046
C02979	HMDB02520	beta-Glycerophosphate	C3H9O6P	Negative	171.006	8.3	0.00149437	0.00072503	0.00118303	0.00099136	0.00112904	0.00162152	0.00160111	0.00149551	0.00152242	0.00147236	0.00110457	0.00154258	0.000280877	6.55943e-05	0.716049	1.39655	0.0233188	1.0022
C00042	HMDB00254	Succinate	C4H6O4	Negative	117.019	8.8	0.00326764	0.00137317	0.00328519	0.00155043	0.0019594	0.00397127	0.00382883	0.00357418	0.00353513	0.00375012	0.00228717	0.00373191	0.000927763	0.000180707	0.612869	1.63167	0.0239229	0.99994
C00337	HMDB03349	Dihydroorotate	C5H6N2O4	Negative	157.025	6.6	1.29067e-05	1.2753e-05	1.36041e-05	8.04745e-06	1.03364e-05	8.54976e-06	7.18125e-06	8.36411e-06	7.11827e-06	8.99528e-06	1.15295e-05	8.04174e-06	2.30465e-06	8.46238e-07	1.43371	0.697491	0.024231	1.0276
C03761	HMDB00355	3-Hydroxymethylglutarate	C6H10O5	Negative	161.046	8.3	5.38397e-05	0	0	2.50276e-05	0	5.36874e-05	5.49552e-05	5.17356e-05	5.44212e-05	5.0985e-05	1.57735e-05	5.31569e-05	2.38803e-05	1.72126e-06	0.296734	3.37002	0.0246743	1.0167
C00661	HMDB01112	Glyceraldehyde 3-phosphate	C3H7O6P	Negative	168.991	9.7	4.81253e-06	2.04201e-06	0	0	2.73043e-06	5.4126e-06	5.61066e-06	4.68257e-06	5.15033e-06	3.97871e-06	1.91699e-06	4.96697e-06	2.02553e-06	6.52701e-07	0.385948	2.59102	0.025125	0.91723
C00062	HMDB00517	Arginine	C6H14N4O2	Positive	175.119	13	0.0134399	0.0150882	0.0175869	0.0163121	0.0147996	0.0132912	0.0132999	0.0132642	0.012769	0.0126474	0.0154453	0.0130544	0.00157353	0.000319167	1.18316	0.845197	0.0258381	1.0615
	HMDB07971	PC (34:1)	C42H82NO8P	Positive	760.585	1.3	0.00021909	0.000335746	0.000142677	0.000260761	0.000167267	6.25678e-05	7.94253e-05	0.000162947	0.000141663	0.000110099	0.000225108	0.000111341	7.69556e-05	4.17781e-05	2.0218	0.494609	0.0262988	1.009
C00624	HMDB01138	N-Acetylglutamate	C7H11NO5	Positive	190.071	8.4	9.2024e-06	4.10826e-06	4.3527e-06	4.05721e-06	4.19254e-06	8.06633e-06	9.37196e-06	9.04211e-06	7.348e-06	8.555e-06	5.18262e-06	8.47668e-06	2.24991e-06	8.0151e-07	0.611397	1.6356	0.0273528	1.0469
C00188	HMDB00167	Threonine	C4H9NO3	Positive	120.066	7.3	0.00152836	0.00150902	0.0017326	0.00153099	0.00147903	0.00183245	0.00174472	0.00167969	0.00158408	0.00173454	0.001556	0.0017151	0.00010088	9.14398e-05	0.907237	1.10225	0.0312422	0.93361
C02712	HMDB11745	N-Acetylmethionine	C7H13NO3S	Negative	190.054	3.7	0.000434089	0.000528912	0.000586106	0.000524581	0.000567542	0.00046847	0.000474085	0.000421093	0.000448474	0.000425254	0.000528246	0.000447475	5.86756e-05	2.41848e-05	1.1805	0.847097	0.0335471	0.9711
	HMDB10169	SM (d18:1/16:0)	C39H79N2O6P	Positive	703.575	1.5	7.65745e-05	0.000104724	5.15284e-05	8.15845e-05	5.07651e-05	1.70295e-05	2.84752e-05	6.02556e-05	5.14531e-05	4.3203e-05	7.30354e-05	4.00833e-05	2.26291e-05	1.7408e-05	1.82209	0.54882	0.0343354	0.89784
	HMDB09333	PE (40:7)	C45H76NO8P	Positive	790.538	1.3	0.000130431	0.000168791	0.000111107	0.000152011	9.5565e-05	5.38818e-05	0	0.000107555	9.32656e-05	9.42019e-05	0.000131581	6.97809e-05	2.96634e-05	4.38662e-05	1.88563	0.530326	0.0348221	0.76248
C02353	HMDB11616	Adenosine cyclic phosphate	C10H12N5O6P	Positive	330.06	5.2	5.99295e-06	4.84809e-06	6.37996e-06	0	6.6399e-06	1.39561e-06	0	2.17796e-06	0	1.53495e-06	4.77218e-06	1.0217e-06	2.75423e-06	9.78252e-07	4.67081	0.214096	0.0350776	0.74039
C01004	HMDB00875	Trigonelline	C7H7NO2	Positive	138.055	9	1.61202e-05	7.88361e-06	0	0	0	1.72677e-05	1.50034e-05	1.39594e-05	1.29157e-05	1.40609e-05	4.80076e-06	1.46414e-05	7.18985e-06	1.64383e-06	0.327889	3.04982	0.0358225	0.98225
C00815	HMDB00426	Citramalate	C5H8O5	Negative	147.03	8.6	0.00303829	0.00133638	0.00279344	0.00153612	0.00177152	0.00312141	0.00332001	0.00309093	0.00321872	0.00302419	0.00209515	0.00315505	0.000769758	0.000115795	0.664062	1.50588	0.0360798	0.97005
C02774	HMDB0002203	Hydroxy-FA (10:0)	C10H20O3	Negative	187.134	1.6	1.37295e-05	1.17061e-05	1.12694e-05	1.32729e-05	1.48834e-05	1.00677e-05	8.16837e-06	9.97526e-06	8.62322e-06	0	1.29723e-05	7.3669e-06	1.48484e-06	4.20088e-06	1.76088	0.567897	0.0375447	0.78066
C01087	HMDB59655	2-Hydroxyglutarate	C5H8O5	Negative	147.03	9	0.00307343	0.00134997	0.00281422	0.00153612	0.00180188	0.00310456	0.00332383	0.00311025	0.00321827	0.00302684	0.00211512	0.00315675	0.000778766	0.000115609	0.670032	1.49247	0.0394438	0.96047
	HMDB09092	PE (36:3)	C41H76NO8P	Positive	742.538	1.3	0.00044181	0.00060678	0.000405077	0.000557389	0.000436129	0.000260073	0.000278507	0.000425297	0.000451446	0.000372535	0.000489437	0.000357571	8.74833e-05	8.57033e-05	1.36878	0.730577	0.0426765	0.88867
	HMDB28818	Glu-Glu	C10H16N2O7	Negative	275.088	9.8	7.4523e-06	0	0	0	4.98224e-06	6.74727e-06	7.27721e-06	7.79819e-06	6.93924e-06	6.58301e-06	2.48691e-06	7.06898e-06	3.51554e-06	4.826e-07	0.351806	2.84248	0.0427473	0.95697
C01089	HMDB00357	3-Hydroxybutyrate	C4H8O3	Negative	103.04	5.7	0.000412423	0.000407694	0.00046605	0.000412553	0.000464774	0.000466212	0.000499172	0.000444041	0.000463046	0.000493752	0.000432699	0.000473245	2.99307e-05	2.29078e-05	0.914324	1.0937	0.0448454	0.88974
C00322	HMDB00225	Oxoadipate	C6H8O5	Negative	159.03	8.7	8.54403e-05	0	7.00987e-05	5.82703e-05	6.1948e-05	9.84759e-05	9.36444e-05	0.00010273	8.38304e-05	0.000102066	5.51515e-05	9.61492e-05	3.25516e-05	7.77413e-06	0.573603	1.74337	0.0462038	0.77233
	HMDB11175	Leu-Pro	C11H20N2O3	Positive	229.155	4.5	5.43617e-05	5.87676e-05	6.8225e-05	6.57689e-05	6.03353e-05	7.66702e-05	6.92065e-05	6.44679e-05	6.46597e-05	7.95697e-05	6.14917e-05	7.09148e-05	5.5504e-06	6.92168e-06	0.867121	1.15324	0.0463302	0.88943
C00008	HMDB01341	Adenosine diphosphate	C10H15N5O10P2	Positive	428.037	8.9	0.00111092	0.000474031	0.000763673	0.000598915	0.000658382	0.00105419	0.00107178	0.00104233	0.00107563	0.000864344	0.000721185	0.00102165	0.000241702	8.89641e-05	0.705899	1.41663	0.047163	0.93325
C02656	HMDB00857	6-Carboxyhexanoate	C7H12O4	Negative	159.066	7.9	3.9747e-05	2.35705e-05	3.13701e-05	3.35723e-05	2.99965e-05	4.02167e-05	3.99052e-05	3.81587e-05	3.64089e-05	3.89207e-05	3.16513e-05	3.8722e-05	5.85977e-06	1.52816e-06	0.817397	1.2234	0.0523111	0.90646
C00152	HMDB00168	Asparagine	C4H8N2O3	Positive	133.061	7.8	0.000457398	0.000334088	0.000473284	0.000508735	0.000445133	0.000408106	0.000353353	0.000362545	0.00032141	0.000377929	0.000443728	0.000364669	6.57823e-05	3.18849e-05	1.2168	0.82183	0.0535344	0.86747
C00245	HMDB00251	Taurine	C2H7NO3S	Positive	126.022	7.5	2.89737e-06	3.3251e-06	3.34348e-06	5.90295e-06	5.18157e-06	6.64127e-06	5.21979e-06	6.24506e-06	5.39619e-06	5.07824e-06	4.13009e-06	5.71611e-06	1.32618e-06	6.8762e-07	0.722536	1.38401	0.0551758	0.89185
C00655	HMDB01554	Xanthosine monophosphate	C10H13N4O9P	Negative	363.035	10.6	1.14144e-06	0	8.01151e-07	0	4.50837e-07	9.46749e-07	1.26817e-06	9.93952e-07	1.21681e-06	8.90734e-07	4.78686e-07	1.06328e-06	5.00571e-07	1.68605e-07	0.450196	2.22126	0.0572374	0.84311
C00295	HMDB00226	Orotate	C5H4N2O4	Negative	155.01	5.7	1.37966e-05	1.26261e-05	1.20327e-05	5.37706e-06	1.14171e-05	7.20753e-06	5.06939e-06	7.6959e-06	6.55738e-06	9.45831e-06	1.10499e-05	7.1977e-06	3.29055e-06	1.60455e-06	1.5352	0.651381	0.0582819	0.79468
C00366	HMDB00289	Urate	C5H4N4O3	Negative	167.021	7.2	0.00700161	0.00584282	0.00650579	0.00562001	0.00647921	0.00732381	0.00690932	0.00655741	0.00673296	0.00723573	0.00628989	0.00695185	0.00055624	0.00032567	0.90478	1.10524	0.0583791	0.86131
C00029	HMDB00286	UDP-glucose	C15H24N2O17P2	Negative	565.048	9.4	0.000804295	0	0.000267625	0.000270849	0.000381831	0.000738316	0.000707528	0.00068129	0.000663819	0.000619447	0.00034492	0.00068208	0.000292754	4.49085e-05	0.505688	1.9775	0.0608705	0.83535
C01042	HMDB00812	N-Acetylaspartate	C6H9NO5	Negative	174.041	8.6	0.000224563	0	0.000173671	0.000131464	0.000136103	0.000237162	0.000223928	0.000222212	0.00022506	0.00023519	0.00013316	0.000228711	8.32747e-05	6.92529e-06	0.582221	1.71756	0.0620161	0.75688
	HMDB09058	PE (36:2)	C41H78NO8P	Positive	744.554	1.3	0.0011638	0.00159367	0.000949862	0.001355	0.000998727	0.000555103	0.000638864	0.0011297	0.00108013	0.000870507	0.00121221	0.00085486	0.000265823	0.000256434	1.41802	0.705206	0.0624987	0.83323
C00506	HMDB02757	Cysteate	C3H7NO5S	Negative	167.997	8.5	4.50539e-06	0	0	2.70129e-06	2.76903e-06	4.84392e-06	4.01658e-06	4.12775e-06	3.90118e-06	4.17269e-06	1.99514e-06	4.21243e-06	1.9596e-06	3.68363e-07	0.473632	2.11134	0.0636322	0.83779
	HMDB28815	Glu-Asp	C9H14N2O7	Negative	261.073	8.6	0.00016409	9.56782e-05	0	0	9.06858e-05	0.000142325	0.000154316	0.000155101	0.000147231	0.000141446	7.00907e-05	0.000148084	7.02497e-05	6.44246e-06	0.473318	2.11274	0.0677502	0.83902
	HMDB13287	N,N-Dimethyllysine	C8H18N2O2	Positive	175.144	10.7	0.000268069	0.000189111	0.000285853	0.000223278	0.000187755	0.000183564	0.0001836	0.000190144	0.000170218	0.00018039	0.000230813	0.000181583	4.49088e-05	7.27767e-06	1.27112	0.786711	0.0696146	0.91814
C00196	HMDB00397	2,3-Dihydroxybenzoate	C7H6O4	Negative	153.019	4.4	2.2237e-06	0	0	1.95073e-06	2.17593e-06	0	0	0	0	0	1.27007e-06	0	1.16398e-06	0	#DIV/0!	0	0.0712188	0.89848
C00628	HMDB00152	2,5-Dihydroxybenzoate	C7H6O4	Negative	153.019	4.7	2.2237e-06	0	0	1.95073e-06	2.17593e-06	0	0	0	0	0	1.27007e-06	0	1.16398e-06	0	#DIV/0!	0	0.0712188	0.89848
C00570	HMDB01564	CDP-ethanolamine	C11H20N4O11P2	Negative	445.053	8.8	0.000100666	5.94491e-05	4.34042e-05	7.05082e-05	5.54799e-05	9.03643e-05	9.18731e-05	9.32844e-05	9.23183e-05	7.88588e-05	6.59015e-05	8.93398e-05	2.1715e-05	5.95295e-06	0.73765	1.35566	0.0719558	0.885
C06425	HMDB02212	FA (20:0)	C20H40O2	Negative	311.296	1.3	0.000722181	0.000820505	0.000707909	0.000739708	0.000753354	0.000298806	0.000566421	0.000682091	0.000657943	0.000679423	0.000748731	0.000576937	4.36622e-05	0.000162473	1.29777	0.770552	0.0761464	0.76512
C00588	HMDB01565	Phosphorylcholine	C5H14NO4P	Positive	184.073	8.2	0.0120215	0.00769024	0.00600552	0.00735758	0.00688035	0.0107136	0.0109012	0.0105763	0.0104724	0.00958484	0.00799103	0.0104497	0.00234052	0.000509422	0.764717	1.30767	0.077671	0.9102
C00137	HMDB00211	Myoinositol	C6H12O6	Negative	179.056	8.4	3.65533e-05	0	3.11744e-05	2.35037e-05	2.64322e-05	3.88324e-05	4.01889e-05	3.70488e-05	3.56788e-05	3.95633e-05	2.35327e-05	3.82625e-05	1.40546e-05	1.86255e-06	0.615035	1.62592	0.0786287	0.71316
C01530	HMDB00827	FA (18:0)	C18H36O2	Negative	283.264	1.3	0.0306763	0.0341842	0.030855	0.030829	0.0325222	0.0183687	0.0272483	0.0292929	0.0290151	0.0303568	0.0318133	0.0268564	0.0015251	0.0048745	1.18457	0.844186	0.0846934	0.77796
	HMDB00576	Monoethylmalonate	C5H8O4	Negative	131.035	8.6	9.81597e-05	5.85334e-05	9.17771e-05	6.53368e-05	8.34429e-05	0.000100744	9.98826e-05	9.4364e-05	8.94771e-05	9.67951e-05	7.945e-05	9.62526e-05	1.699e-05	4.55844e-06	0.825432	1.21149	0.0909169	0.81145
C00112	HMDB01546	Cytidine diphosphate	C9H15N3O11P2	Negative	402.011	10	2.09117e-05	0	2.0151e-05	1.50971e-05	1.90335e-05	2.48724e-05	2.59525e-05	2.3397e-05	2.47066e-05	1.91606e-05	1.50386e-05	2.36178e-05	8.69987e-06	2.65169e-06	0.636749	1.57048	0.0917918	0.67603
C16699	HMDB12152	2-Mannosyl-3-phosphoglycerate	C9H17O12P	Negative	347.038	8.7	0.000100927	4.26088e-05	6.46544e-05	5.57706e-05	5.47712e-05	8.65301e-05	8.66164e-05	8.22101e-05	9.42334e-05	7.81026e-05	6.37465e-05	8.55385e-05	2.22161e-05	6.00244e-06	0.745237	1.34186	0.0928579	0.86489
C00130	HMDB00175	Inosine monophosphate	C10H13N4O8P	Negative	347.04	8.7	0.000101941	4.26088e-05	6.46544e-05	5.57706e-05	5.63558e-05	8.78364e-05	8.75523e-05	8.22101e-05	9.42334e-05	7.96124e-05	6.42662e-05	8.62889e-05	2.24909e-05	5.66389e-06	0.744779	1.34268	0.0932246	0.86583
	HMDB62715	Acetylaminoadipate	C8H13NO5	Positive	204.087	9	0.000134435	4.69357e-05	0	7.85099e-05	0	0.000115233	0.00010586	0.000104285	0.000102654	0.000102313	5.19762e-05	0.000106069	5.68595e-05	5.31442e-06	0.490023	2.04072	0.100381	0.8161
	HMDB13130	Carnitine (glutaryl)	C12H21NO6	Positive	276.144	7.1	1.33733e-05	9.89164e-06	1.59329e-05	1.37422e-05	1.52173e-05	1.04561e-05	1.20059e-05	1.15358e-05	1.15171e-05	1.16824e-05	1.36315e-05	1.14395e-05	2.33861e-06	5.83553e-07	1.19162	0.839196	0.104001	0.76199
C00532/C00474/C00379	HMDB01851/HMDB00508/HMDB02917	Pentitols	C5H12O5	Negative	151.061	6	3.73501e-05	3.58252e-05	4.77454e-05	4.10425e-05	3.8128e-05	3.78428e-05	3.75111e-05	3.49322e-05	3.53572e-05	3.16746e-05	4.00182e-05	3.54636e-05	4.71785e-06	2.47506e-06	1.12843	0.886185	0.104096	0.78563
C02242	HMDB00897	Methylguanine	C6H7N5O	Positive	166.072	5.85	2.83191e-05	3.17261e-05	6.81606e-05	0	0	0	0	0	0	0	2.56412e-05	0	2.81382e-05	0	#DIV/0!	0	0.111243	0.87427
	HMDB00858	Monomethylglutarate	C6H10O4	Negative	145.051	8.3	9.10857e-06	6.54541e-06	8.21664e-06	0	0	9.34475e-06	9.22973e-06	8.43159e-06	7.98305e-06	8.92716e-06	4.77412e-06	8.78326e-06	4.45422e-06	5.69939e-07	0.543548	1.83976	0.114363	0.75357
C00670	HMDB00049	Glycerophosphocholine	C8H21NO6P	Positive	258.111	7.4	0.0208454	0.0138057	0.0161975	0.0161222	0.0164381	0.0151108	0.0141796	0.0145509	0.0138217	0.0143193	0.0166818	0.0143965	0.00256	0.000478919	1.15874	0.863006	0.116624	0.80249
C00073	HMDB00696	Methionine	C5H11NO2S	Positive	150.058	5.7	0.000847128	0.000821502	0.00103541	0.000738714	0.000787286	0.000778205	0.000757953	0.000718157	0.000688222	0.000784778	0.000846008	0.000745463	0.000113397	4.12186e-05	1.13488	0.881153	0.120995	0.7764
C16435	HMDB00162	Proline	C5H9NO2	Positive	116.071	6	0.00320597	0.00287972	0.00299314	0.00300138	0.00321407	0.00328302	0.00336675	0.002986	0.0031434	0.00336025	0.00305886	0.00322789	0.000146157	0.000162396	0.947634	1.05526	0.122306	0.71634
C13482	HMDB60244	P-DMEA	C4H12NO4P	Negative	168.043	8	0.000122022	7.45429e-05	8.21348e-05	6.90379e-05	8.73829e-05	0.000105933	0.000106027	0.000112906	0.000111882	9.03813e-05	8.70241e-05	0.000105426	2.07857e-05	9.00814e-06	0.825454	1.21146	0.12416	0.78688
	HMDB00752	Methyglutarate	C6H10O4	Negative	145.051	8.2	9.10857e-06	0	8.21664e-06	7.16568e-06	0	9.34475e-06	9.22973e-06	8.43159e-06	7.98305e-06	8.92716e-06	4.89818e-06	8.78326e-06	4.52398e-06	5.69939e-07	0.557672	1.79317	0.127262	0.73737
	HMDB11649	Glycerophosphoinositol	C9H19O11P	Negative	333.059	8.7	5.35752e-05	2.22681e-05	3.27031e-05	2.93286e-05	3.12993e-05	4.52489e-05	4.71623e-05	4.25076e-05	4.53575e-05	3.8921e-05	3.38348e-05	4.38395e-05	1.17419e-05	3.21313e-06	0.771789	1.29569	0.130639	0.80566
C00785	HMDB00301	Urocanate	C6H6N2O2	Positive	139.05	6.4	8.07687e-06	7.86292e-06	6.85364e-06	6.64324e-06	6.41332e-06	8.01176e-06	7.22073e-06	1.23784e-05	7.43456e-06	1.01834e-05	7.16999e-06	9.04578e-06	7.50446e-07	2.20209e-06	0.792635	1.26162	0.132255	0.76379
C00122	HMDB00134	Fumarate	C4H4O4	Negative	115.004	9.3	0.000268283	0.00013749	0	0	0.000179197	0.000234867	0.00021214	0.00020633	0.00020539	0.00020738	0.000116994	0.000213222	0.000116783	1.23758e-05	0.548697	1.8225	0.139288	0.75282
C01083	HMDB00975	Trehalose	C12H22O11	Negative	341.109	7.9	0.00190881	0.00101398	0.00167947	0.00117834	0.00118823	0.00172206	0.0017446	0.00165196	0.00172714	0.00168545	0.00139376	0.00170624	0.00038072	3.7207e-05	0.816861	1.2242	0.140448	0.77238
C00243	HMDB00186	Lactose	C12H22O11	Negative	341.109	8.1	0.00191164	0.00101564	0.00167947	0.00117834	0.00118823	0.00171871	0.00174583	0.00164865	0.00172881	0.00168645	0.00139466	0.00170569	0.000381262	3.853e-05	0.817652	1.22301	0.142288	0.77553
C02290		Carnitinamide	C7H17N2O2	Positive	161.129	12	5.3724e-05	6.14698e-05	7.76992e-05	6.88783e-05	5.88975e-05	5.8334e-05	5.76069e-05	5.84147e-05	5.73141e-05	5.13923e-05	6.41338e-05	5.66124e-05	9.34625e-06	2.95564e-06	1.13286	0.882724	0.149407	0.71425
C00466	HMDB03243	Acetoin	C4H8O2	Negative	87.0451	8.6	4.92e-06	0	0	3.36027e-06	4.2753e-06	4.66918e-06	4.78134e-06	4.00343e-06	3.60296e-06	4.74845e-06	2.51112e-06	4.36107e-06	2.35837e-06	5.30156e-07	0.575802	1.73671	0.1556	0.70995
C01181	HMDB01161	Deoxycarnitine	C7H15NO2	Positive	146.118	6.4	8.35263e-05	6.61955e-05	8.69948e-05	8.62182e-05	6.83206e-05	7.1905e-05	6.57455e-05	7.41893e-05	6.96146e-05	7.00095e-05	7.82511e-05	7.02928e-05	1.01453e-05	3.12247e-06	1.11322	0.898298	0.15756	0.67873
C00383	HMDB00691	Malonate	C3H4O4	Negative	103.004	8.9	2.06783e-05	2.33487e-05	6.51635e-06	0	0	2.03144e-05	2.03935e-05	1.67529e-05	1.96845e-05	1.64056e-05	1.01087e-05	1.87102e-05	1.12282e-05	1.96841e-06	0.540277	1.8509	0.162683	0.7669
C00149	HMDB00156	Malate	C4H6O5	Negative	133.014	9.3	0.0035143	0.00185469	0.000951655	0.0020364	0.00236774	0.00305912	0.00288802	0.00279654	0.00271544	0.00278951	0.00214496	0.00284973	0.000927999	0.000132098	0.752689	1.32857	0.165224	0.71485
C00489	HMDB00661	Glutarate	C5H8O4	Negative	131.035	8.6	9.52051e-05	0	9.2235e-05	6.53368e-05	8.34429e-05	0.000100262	9.95746e-05	9.4364e-05	8.89079e-05	9.67951e-05	6.72439e-05	9.59807e-05	3.93515e-05	4.59746e-06	0.700599	1.42735	0.178259	0.59531
C01996	HMDB00895	Acetylcholine	C7H16NO2	Positive	146.118	6.8	8.35263e-05	6.61955e-05	8.68075e-05	8.07327e-05	6.83206e-05	7.1905e-05	6.59211e-05	7.44193e-05	6.96146e-05	7.0293e-05	7.71165e-05	7.04306e-05	9.28327e-06	3.12667e-06	1.09493	0.913301	0.188705	0.63123
	HMDB00759	Gly-Leu	C8H16N2O3	Negative	187.109	5.3	0.000295226	0.000273416	0.000338982	0.000287416	0.000285896	0.000295964	0.000288508	0.000266076	0.000254478	0.000277691	0.000296187	0.000276543	2.51677e-05	1.67187e-05	1.07103	0.933678	0.189604	0.6251
C06104	HMDB00448	Adipate	C6H10O4	Negative	145.051	8.3	9.10857e-06	6.54541e-06	8.30008e-06	7.16568e-06	0	9.34475e-06	9.22973e-06	8.43159e-06	7.98305e-06	8.92716e-06	6.22395e-06	8.78326e-06	3.61798e-06	5.69939e-07	0.708615	1.4112	0.189868	0.58699
C00144	HMDB01397	Guanosine monophosphate	C10H14N5O8P	Positive	364.065	9.3	0.000371941	0	0.000117896	0.000120589	0.00015946	0.000261039	0.000251895	0.000263281	0.000248679	0.000223432	0.000153977	0.000249665	0.000135706	1.58812e-05	0.616735	1.62144	0.190528	0.71685
C00597/C00631	HMDB00807/HMDB00362	2-/3-Phosphoglycerate	C3H7O7P	Negative	184.986	9.9	0.000360932	0.000155941	0.000298991	0.000206408	0.000238871	0.000323882	0.000326919	0.000317475	0.000318971	0.000254327	0.000252229	0.000308315	7.99254e-05	3.04164e-05	0.818088	1.22236	0.200925	0.66096
C01801	HMDB03224	Deoxyribose	C5H10O4	Negative	133.051	5.2	1.80764e-05	2.11995e-05	2.08643e-05	0	2.00055e-05	2.27194e-05	2.58536e-05	1.93627e-05	2.44859e-05	1.87917e-05	1.60292e-05	2.22427e-05	9.04223e-06	3.10248e-06	0.720648	1.38764	0.206668	0.55997
C06424	HMDB00806	FA (14:0)	C14H28O2	Negative	227.202	1.6	0.000307779	0.000324931	0.000336191	0.000332836	0.000357714	0.000371468	0.000295112	0.000268671	0.000297489	0.000291113	0.00033189	0.000304771	1.81386e-05	3.90018e-05	1.08898	0.918286	0.21116	0.65662
C08278	HMDB00893	Suberate	C8H14O4	Negative	173.082	7.5	1.13705e-05	1.16966e-05	1.02713e-05	0	9.49976e-06	1.23744e-05	1.37441e-05	1.06448e-05	1.01109e-05	1.21467e-05	8.56763e-06	1.18042e-05	4.86883e-06	1.45058e-06	0.725814	1.37776	0.217106	0.55195
C00140	HMDB00215	N-Acetylhexosamine	C8H15NO6	Positive	222.097	5.5	1.50773e-05	1.48844e-05	1.71832e-05	1.54932e-05	1.48136e-05	1.56312e-05	1.47899e-05	1.32154e-05	1.46134e-05	1.52331e-05	1.54903e-05	1.46966e-05	9.82526e-07	9.18011e-07	1.05401	0.948759	0.223536	0.59921
	HMDB00766	N-Acetylalanine	C5H9NO3	Negative	130.051	5.1	5.85535e-05	6.16306e-05	6.66206e-05	5.77701e-05	6.29631e-05	6.63957e-05	6.50469e-05	6.1998e-05	6.5243e-05	6.1394e-05	6.15076e-05	6.40155e-05	3.56971e-06	2.18967e-06	0.960823	1.04077	0.224575	0.59317
C00043	HMDB00290	UDP-N-acetylglucosamine	C17H27N3O17P2	Negative	606.074	8.8	0.00206209	0.00052881	0.00152327	0.00102858	0.00125584	0.00175529	0.0016929	0.0015829	0.00161564	0.00158251	0.00127972	0.00164585	0.000569853	7.59572e-05	0.777544	1.2861	0.225194	0.64482
C00429	HMDB00076	Dihydrouracil	C4H6N2O2	Positive	115.05	7.1	3.06369e-06	0	4.16137e-06	3.39357e-06	0	3.69619e-06	3.2012e-06	3.50106e-06	3.19064e-06	3.32985e-06	2.12373e-06	3.38379e-06	1.97917e-06	2.15e-07	0.627618	1.59333	0.22834	0.65414
C03519	HMDB00512	N-Acetylphenylalanine	C11H13NO3	Negative	206.082	3.2	5.76273e-05	6.35233e-05	7.43729e-05	6.83603e-05	6.31194e-05	7.01577e-05	6.79248e-05	6.78104e-05	6.66683e-05	7.44524e-05	6.54006e-05	6.94027e-05	6.29313e-06	3.09297e-06	0.942335	1.06119	0.250395	0.58267
C00178	HMDB00262	Thymine	C5H6N2O2	Negative	125.036	2.6	4.94e-05	4.84295e-05	6.63301e-05	5.48937e-05	5.86617e-05	6.12804e-05	6.22907e-05	5.84263e-05	5.78969e-05	5.94138e-05	5.5543e-05	5.98616e-05	7.32883e-06	1.87308e-06	0.927857	1.07775	0.263387	0.59706
C00199/C00117/C00231	HMDB00618/HMDB01548/HMDB06212	Ribulose/Ribose/Xylulose 5-phosphate	C5H11O8P	Negative	229.012	8.9	5.21472e-05	2.68215e-05	2.10759e-05	2.73704e-05	3.08027e-05	3.99776e-05	3.99974e-05	3.99477e-05	3.64052e-05	3.54593e-05	3.16435e-05	3.83574e-05	1.19822e-05	2.23906e-06	0.824965	1.21217	0.281459	0.66828
	HMDB09098	PE (38:3)	C43H80NO8P	Positive	770.569	1.3	0.000948089	0.00135999	0.00074969	0.00113307	0.000821806	0.000813831	0.000937581	0.001597	0.00149947	0.0012597	0.00100253	0.00122151	0.000247171	0.000341515	0.820727	1.21843	0.282056	0.50274
	HMDB62164	Thioproline	C4H7NO2S	Negative	132.012	5	3.77925e-05	4.21373e-05	4.95888e-05	3.33937e-05	4.05156e-05	3.99728e-05	3.96221e-05	3.22325e-05	3.73054e-05	3.74838e-05	4.06856e-05	3.73233e-05	5.97799e-06	3.09219e-06	1.09008	0.91736	0.306712	0.48434
C00705	HMDB01245	Deoxycytidine diphosphate	C9H15N3O10P2	Negative	386.016	9.5	2.69611e-06	0	0	0	1.00459e-06	0	1.417e-06	2.41097e-06	2.40633e-06	1.2206e-06	7.40141e-07	1.49098e-06	1.17677e-06	9.98228e-07	0.496412	2.01445	0.309096	0.56681
C02154	HMDB01051	Glyceraldehyde	C3H6O3	Negative	89.0244	5.5	0.00816777	0.00860052	0.00998659	0.00812735	0.00885619	0.00900369	0.00980807	0.00878748	0.00895379	0.00926881	0.00874768	0.00916437	0.000756543	0.000399207	0.954532	1.04763	0.317415	0.51661
	HMDB09268	PE (40:5)	C45H80NO8P	Positive	794.569	1.3	0.000868994	0.00128586	0.000721364	0.00106399	0.000763807	0.000514474	0.000603337	0.00104706	0.000966685	0.000807461	0.000940804	0.000787804	0.000233922	0.00022822	1.19421	0.837373	0.325785	0.49374
C00020	HMDB00045	Adenosine monophosphate	C10H14N5O7P	Positive	348.07	7.8	0.0029861	0.00164402	0.00256776	0.00187646	0.00215459	0.00277741	0.00268334	0.00240983	0.00242721	0.00229154	0.00224579	0.00251787	0.000538187	0.000203632	0.891941	1.12115	0.337674	0.53336
C01432	HMDB00190	Lactate	C3H6O3	Negative	89.0244	5.9	0.00812594	0.00860117	0.00998447	0.00821945	0.00885647	0.0090041	0.00980807	0.00878748	0.00890557	0.00921902	0.0087575	0.00914485	0.000746333	0.000403156	0.957643	1.04423	0.345689	0.49449
C00526	HMDB00012	Deoxyuridine	C9H12N2O5	Negative	227.067	3.3	4.04681e-06	4.67021e-06	7.00521e-06	6.39487e-06	7.24922e-06	6.65434e-06	6.71454e-06	5.79744e-06	6.34515e-06	7.42158e-06	5.87326e-06	6.58661e-06	1.43439e-06	5.91442e-07	0.891698	1.12146	0.348356	0.50403
C00003	HMDB00902	NAD+	C21H27N7O14P2	Positive	664.116	7.7	0.000624024	0.000384448	0.000465362	0.000345754	0.000470688	0.000490518	0.00052258	0.000525462	0.000516775	0.000490162	0.000458055	0.000509099	0.000106991	1.74086e-05	0.899736	1.11144	0.348981	0.55016
	HMDB00489	Aspartylglycosamine	C12H21N3O8	Positive	336.14	8.5	8.13267e-06	3.88019e-06	0	5.48337e-06	6.09187e-06	5.71912e-06	6.59069e-06	5.89722e-06	6.25553e-06	6.28968e-06	4.71762e-06	6.15045e-06	3.04527e-06	3.44389e-07	0.767037	1.30372	0.353469	0.51299
C00749	HMDB00247	Hexitols	C6H14O6	Negative	181.072	6.7	0.000116616	0.000167147	0.000119816	9.45172e-05	9.62354e-05	0.000135005	0.000140089	0.00012714	0.000132066	0.000128421	0.000118867	0.000132544	2.93346e-05	5.22997e-06	0.896805	1.11507	0.359469	0.54926
C00051	HMDB00125	Glutathione	C10H17N3O6S	Positive	308.091	7.9	0.00450857	0.00309802	0.00365402	0.00296701	0.00279356	0.00370398	0.00383333	0.00378114	0.00364627	0.00361938	0.00340424	0.00371682	0.000696387	8.99283e-05	0.915901	1.09182	0.374177	0.52957
	HMDB02817	N-Acetylhexosamine phosphate	C8H16NO9P	Negative	300.049	8.6	5.95705e-05	2.72052e-05	4.08734e-05	3.14715e-05	2.95884e-05	3.42351e-05	3.25877e-05	3.38779e-05	3.24782e-05	2.708e-05	3.77418e-05	3.20518e-05	1.32581e-05	2.88484e-06	1.17753	0.849238	0.397182	0.38838
C00055	HMDB00095	Cytidine monophosphate	C9H14N3O8P	Negative	322.045	8.9	0.000112924	6.71239e-05	0	0	6.0465e-05	7.38382e-05	6.82934e-05	6.96607e-05	7.0984e-05	5.98815e-05	4.81025e-05	6.85316e-05	4.83326e-05	5.25193e-06	0.701904	1.4247	0.399475	0.58439
C01419	HMDB00078	Cys-Gly	C5H10N2O3S	Positive	179.049	8	6.38507e-05	4.04244e-05	4.54639e-05	3.60578e-05	3.64691e-05	4.83839e-05	5.08493e-05	4.95103e-05	4.86203e-05	4.82122e-05	4.44532e-05	4.91152e-05	1.14863e-05	1.09067e-06	0.90508	1.10487	0.416506	0.52028
C00334	HMDB00112	Methyl 4-aminobutyrate	C5H11NO2	Positive	118.086	6.3	0.00227889	0.00224638	0.00256343	0.00237134	0.00246949	0.00257706	0.00244721	0.00233996	0.00229895	0.00263909	0.00238591	0.00246045	0.000131939	0.000146872	0.969702	1.03124	0.423296	0.40071
	HMDB28817	Glu-Gln	C10H17N3O6	Positive	276.119	8.5	6.54694e-05	0	0	0	3.83397e-05	3.16e-05	3.35195e-05	3.09175e-05	3.262e-05	3.14085e-05	2.07618e-05	3.20131e-05	3.00038e-05	1.04571e-06	0.648541	1.54192	0.449074	0.66104
C00120	HMDB00030	Biotin	C10H16N2O3S	Negative	243.081	5.1	4.54584e-06	6.75464e-05	5.15091e-06	3.42981e-06	4.33572e-06	8.03273e-06	7.31157e-06	6.40749e-06	6.08218e-06	8.47752e-06	1.70017e-05	7.2623e-06	2.82621e-05	1.02422e-06	2.3411	0.42715	0.48411	0.033747
C02679	HMDB00638	FA (12:0)	C12H24O2	Negative	199.17	1.3	5.66429e-05	4.41116e-05	5.81217e-05	6.71551e-05	4.46267e-05	5.62551e-05	4.98812e-05	5.0938e-05	5.21303e-05	4.39767e-05	5.41316e-05	5.06362e-05	9.77988e-06	4.43891e-06	1.06903	0.935429	0.496163	0.29519
	HMDB09420	PE (38:4)	C43H78NO8P	Positive	768.554	1.3	0.000741115	0.000996705	0.000640567	0.000907806	0.000663292	0.000495055	0.000552619	0.000906552	0.000859395	0.000767379	0.000789897	0.0007162	0.000156029	0.000183727	1.1029	0.9067	0.513988	0.35024
C00364	HMDB01227	Thymidine monophosphate	C10H15N2O8P	Negative	321.049	7.4	8.49209e-06	6.89797e-06	6.85394e-06	6.6039e-06	5.8649e-06	7.39173e-06	7.99898e-06	7.56717e-06	7.6474e-06	5.98052e-06	6.94256e-06	7.31716e-06	9.60067e-07	7.79202e-07	0.948805	1.05396	0.518027	0.33221
C02714	HMDB02064	N-Acetylputrescine	C6H14N2O	Positive	131.118	9.2	0.00422557	0.00343886	0.00446668	0	0	0.0035988	0.00290678	0.00311431	0.00277021	0.00326201	0.00242622	0.00313042	0.0022472	0.000322772	0.775046	1.29025	0.524682	0.49746
C16436	HMDB00883	Valine	C5H11NO2	Negative	116.072	6.1	0.0014651	0.00166012	0.00187409	0.00180481	0.00177086	0.00186802	0.00183605	0.00170134	0.00164522	0.00178848	0.001715	0.00176782	0.000159653	9.29689e-05	0.970117	1.0308	0.544656	0.33602
C00346	HMDB00224	Phosphoethanolamine	C2H8NO4P	Positive	142.026	8.4	0.000163765	8.63894e-05	9.17251e-05	9.38532e-05	0.000103075	0.000120451	0.000116853	0.000117478	0.000118477	0.000112445	0.000107761	0.000117141	3.18814e-05	2.95779e-06	0.919931	1.08704	0.547638	0.4332
C01924	HMDB00670	Homoarginine	C7H16N4O2	Positive	189.135	11.9	0.000601421	0.000664981	0.000770964	0.000693243	0.000631501	0.000721736	0.000709216	0.000716382	0.000690582	0.0006261	0.000672422	0.000692804	6.50288e-05	3.91046e-05	0.970581	1.03031	0.568265	0.30583
C03626	HMDB01539	N,N-Dimethylarginine	C8H18N4O2	Positive	203.15	10.8	0.00188284	0.00164677	0.00238893	0.00194571	0.00147687	0.00203411	0.00198591	0.0019721	0.00195513	0.00184547	0.00186822	0.00195855	0.000346249	6.97143e-05	0.953884	1.04835	0.595873	0.34092
C00345	HMDB01316	6-Phosphogluconate	C6H13O10P	Negative	275.017	10.4	4.43249e-06	2.94662e-06	4.27e-06	0	4.06317e-06	2.66546e-06	2.68665e-06	2.79112e-06	2.91551e-06	2.3733e-06	3.14246e-06	2.68641e-06	1.85045e-06	2.01201e-07	1.16976	0.854875	0.61229	0.057954
C13050		Cyclic ADP-ribose	C15H21N5O13P2	Negative	540.054	8.2	0.000307479	0.000201458	0.000227547	0.000216603	0.000220152	0.00024042	0.000250753	0.000245474	0.000246406	0.000239189	0.000234648	0.000244448	4.18093e-05	4.70433e-06	0.959908	1.04177	0.629319	0.32839
C00257	HMDB00625	Gluconate	C6H12O7	Negative	195.051	7.8	0.0012557	0.000801301	0.000854941	0.000783715	0.000795326	0.00105626	0.00099305	0.000894487	0.000939692	0.000852581	0.000898197	0.000947214	0.000201717	8.02873e-05	0.948252	1.05457	0.634199	0.32651
C00096	HMDB01163	Guanosine diphosphate mannose	C16H25N5O16P2	Negative	604.07	10.3	4.64158e-05	3.90704e-05	3.95666e-05	2.74282e-05	3.10089e-05	3.77227e-05	3.78943e-05	4.4977e-05	3.92472e-05	3.31553e-05	3.6698e-05	3.85993e-05	7.52641e-06	4.24255e-06	0.950742	1.05181	0.639317	0.28325
C00065	HMDB00187	Serine	C3H7NO3	Positive	106.05	7.9	0.000609821	0.000507681	0.000438666	0.000584246	0.000456559	0.000551079	0.00049546	0.000491412	0.000459369	0.000510224	0.000519395	0.000501509	7.58046e-05	3.33445e-05	1.03566	0.965564	0.647786	0.19761
C00091	HMDB01022	Succinyl-CoA	C25H40N7O19P3S	Positive	868.139	10.2	3.38606e-06	2.38938e-06	2.83538e-06	1.29827e-06	2.61718e-06	2.42907e-06	2.16458e-06	2.53328e-06	2.66516e-06	1.83868e-06	2.50526e-06	2.32615e-06	7.69345e-07	3.28691e-07	1.07699	0.92851	0.650872	0.10097
C00544	HMDB00130	Homogentisate	C8H8O4	Negative	167.035	5.3	0	3.6476e-06	4.91354e-06	2.63286e-06	2.82841e-06	3.23587e-06	2.66669e-06	4.22955e-06	2.91002e-06	2.88468e-06	2.80448e-06	3.18536e-06	1.80653e-06	6.18087e-07	0.880429	1.13581	0.674488	0.34892
C00047	HMDB00182	Lysine	C6H14N2O2	Positive	147.113	12	0.00113534	0.00139914	0.00166121	0.00133709	0.00123434	0.0012919	0.0013826	0.00137307	0.00137002	0.00112781	0.00135342	0.00130908	0.00019927	0.000107664	1.03387	0.967235	0.676491	0.18872
C00004	HMDB01487	NADH	C21H29N7O14P2	Negative	664.117	8.2	3.29875e-05	2.38522e-05	1.58033e-05	1.48489e-05	1.74452e-05	1.98364e-05	1.94261e-05	1.8884e-05	2.07987e-05	1.88843e-05	2.09874e-05	1.95659e-05	7.57156e-06	7.97212e-07	1.07265	0.932269	0.697309	0.075439
C05512	HMDB00071	Deoxyinosine	C10H12N4O4	Negative	251.079	4.6	2.98469e-06	3.24682e-06	5.20077e-06	4.62181e-06	5.4105e-06	5.14201e-06	3.83723e-06	3.32543e-06	3.99151e-06	4.03995e-06	4.29292e-06	4.06723e-06	1.11659e-06	6.64228e-07	1.05549	0.947427	0.71007	0.11792
C00279	HMDB01321	Erythrose 4-phosphate	C4H9O7P	Negative	199.001	7.8	5.70031e-06	3.55717e-06	5.82353e-06	3.84497e-06	6.36246e-06	5.63122e-06	5.1953e-06	4.16149e-06	4.44423e-06	4.69648e-06	5.05769e-06	4.82574e-06	1.26729e-06	5.89249e-07	1.04806	0.954141	0.724075	0.093933
C00212	HMDB00050	Adenosine	C10H13N5O4	Positive	268.104	3.9	0.000326774	0.000368416	0.00043209	0.000395794	0.000391777	0.000446141	0.000337804	0.000384188	0.000325349	0.000372971	0.00038297	0.000373291	3.88092e-05	4.73916e-05	1.02593	0.974725	0.733305	0.1865
C00105	HMDB00288	Uridine monophosphate	C9H13N2O9P	Negative	323.029	8.6	0.000605937	0.000152731	0.000327688	0.000335667	0.000311442	0.000365095	0.000349609	0.000396476	0.000392151	0.00036269	0.000346693	0.000373204	0.000163213	2.02089e-05	0.928963	1.07647	0.736216	0.34935
C00307	HMDB01413	Citicoline	C14H26N4O11P2	Positive	489.115	8.5	0.000839262	0	0.000730076	0.000508116	0.000619454	0.000618995	0.000614895	0.00059328	0.000584669	0.000547443	0.000539382	0.000591856	0.000325812	2.86946e-05	0.911339	1.09729	0.737654	0.32052
C00026	HMDB00208	alpha-Ketoglutarate	C5H6O5	Negative	145.014	9.2	0.000266724	0.000226812	0	0	0.000128117	0.000145682	0.000132869	0.000155891	0.000132046	0.000145284	0.000124331	0.000142354	0.000124206	9.98917e-06	0.873388	1.14497	0.762373	0.4341
C00430	HMDB01149	5-Aminolevulinate	C5H9NO3	Positive	132.066	7.3	0.000109284	9.63375e-05	0.00011275	0.000110378	0.000109462	0.000114487	0.000106265	0.000101343	9.76293e-05	0.0001277	0.000107642	0.000109485	6.46861e-06	1.19792e-05	0.98317	1.01712	0.77213	0.12091
C01157	HMDB00725	trans-4-Hydroxyproline	C5H9NO3	Positive	132.066	7	0.000109284	9.56981e-05	0.000112291	0.000110378	0.000109462	0.000114714	0.000104257	0.000101343	9.67483e-05	0.0001277	0.000107423	0.000108952	6.66191e-06	1.23849e-05	0.98596	1.01424	0.815756	0.10916
C00064	HMDB00641	Glutamine	C5H10N2O3	Positive	147.076	7.8	0.00769997	0.00640552	0.00722336	0.00749995	0.00732723	0.00789388	0.00735877	0.00711264	0.00674054	0.00739508	0.0072312	0.00730018	0.000495732	0.00042228	0.990551	1.00954	0.818872	0.11825
C08261	HMDB00784	Azelate	C9H16O4	Negative	187.098	7	2.12516e-05	2.86229e-05	2.05259e-05	2.04206e-05	2.13999e-05	2.2084e-05	2.31278e-05	1.9497e-05	1.89052e-05	2.63605e-05	2.24442e-05	2.19949e-05	3.48079e-06	3.00567e-06	1.02043	0.979981	0.832654	0.10288
C01015	HMDB60460	cis-4-Hydroxyproline	C5H9NO3	Positive	132.066	7.3	0.000109284	9.6903e-05	0.00011275	0.000110378	0.000109813	0.000115096	0.000104257	0.000101343	9.68352e-05	0.0001277	0.000107825	0.000109046	6.24781e-06	1.24091e-05	0.988805	1.01132	0.850821	0.060769
C00035	HMDB01201	Guanosine diphosphate	C10H15N5O11P2	Negative	442.017	10.4	5.24836e-05	3.55242e-05	4.28659e-05	2.69069e-05	4.34427e-05	3.79934e-05	4.06087e-05	4.88355e-05	4.12431e-05	3.66437e-05	4.02446e-05	4.10649e-05	9.57952e-06	4.73294e-06	0.980026	1.02038	0.8695	0.15315
C00294	HMDB00195	Inosine	C10H12N4O5	Negative	267.074	5.1	1.42793e-05	1.12012e-05	1.64607e-05	1.38517e-05	1.38874e-05	1.60527e-05	1.53465e-05	1.2504e-05	1.20336e-05	1.45122e-05	1.39361e-05	1.40898e-05	1.8695e-06	1.75737e-06	0.989089	1.01103	0.896747	0.05544
C01233	HMDB59660	Glycerophosphoethanolamine	C5H14NO6P	Negative	214.049	8.2	0.00251981	0.00148354	0.00199324	0.00180432	0.0022347	0.002051	0.00202429	0.00194035	0.00202188	0.00188612	0.00200712	0.00198473	0.000396896	6.89774e-05	1.01128	0.988844	0.906756	0.030569
C01799	HMDB13716	Norvaline	C5H11NO2	Negative	116.072	5.84	0.00151355	0.0016995	0.00194109	0.00188637	0.00182928	0.00189516	0.00183605	0.00171235	0.00166335	0.00181364	0.00177396	0.00178411	0.000171015	9.43843e-05	0.994308	1.00572	0.911117	0.079155
C00025	HMDB00148	Glutamate	C5H9NO4	Positive	148.06	8	0.00545437	0.00486464	0.00370528	0.00423896	0.00423864	0.00481376	0.00479918	0.00429033	0.00431246	0.0043252	0.00450038	0.00450819	0.000673019	0.000272628	0.998268	1.00174	0.981698	0.0619

## Sheet: Pathways
Pathway	Total Known Metabolites in HMDB Pathway	Metabolites with t-test p<0.05	Expect Metabolites	p value	Enriched Ratio	-log10p	FDR	Metabolites in the pathway Tested	Percent Pathway Covered	Percent Metabolites tested in a pathway with p<0.05
Oxidation of Branched Chain Fatty Acids	26	8	1.83	0.000227	4.37158	3.64397	0.0077	9	0.346154	0.888889
Glycolysis	25	9	1.76	2.1e-05	5.11364	4.67778	0.00206	11	0.44	0.818182
Beta Oxidation of Very Long Chain Fatty Acids	17	4	1.2	0.0266	3.33333	1.57512	0.111	5	0.294118	0.8
Nucleotide Sugars Metabolism	20	7	1.41	0.000236	4.96454	3.62709	0.0077	10	0.5	0.7
Pentose Phosphate Pathway	29	7	2.04	0.00283	3.43137	2.54821	0.0291	10	0.344828	0.7
Mitochondrial Electron Transport Chain	19	6	1.34	0.00128	4.47761	2.89279	0.0245	9	0.473684	0.666667
Lactose Synthesis	20	6	1.41	0.00173	4.25532	2.76195	0.0245	9	0.45	0.666667
Glutathione Metabolism	21	4	1.48	0.054	2.7027	1.26761	0.16	6	0.285714	0.666667
Phytanic Acid Peroxisomal Oxidation	26	5	1.83	0.0307	2.73224	1.51286	0.12	8	0.307692	0.625
Gluconeogenesis	35	9	2.46	0.000408	3.65854	3.38934	0.00999	15	0.428571	0.6
Amino Sugar Metabolism	33	6	2.32	0.0237	2.58621	1.62525	0.111	10	0.30303	0.6
Glycerol Phosphate Shuttle	11	3	0.773	0.0365	3.88098	1.43771	0.133	5	0.454545	0.6
Pantothenate and CoA Biosynthesis	21	3	1.48	0.179	2.02703	0.747147	0.38	5	0.238095	0.6
Estrone Metabolism	24	3	1.69	0.235	1.77515	0.628932	0.428	5	0.208333	0.6
Tryptophan Metabolism	60	6	4.22	0.241	1.4218	0.617983	0.429	10	0.166667	0.6
Inositol Phosphate Metabolism	26	3	1.83	0.274	1.63934	0.562249	0.471	5	0.192308	0.6
Inositol Metabolism	33	3	2.32	0.413	1.2931	0.38405	0.638	5	0.151515	0.6
Fructose and Mannose Degradation	32	7	2.25	0.00514	3.11111	2.28904	0.0388	12	0.375	0.583333
Histidine Metabolism	43	7	3.02	0.0263	2.31788	1.58004	0.111	12	0.27907	0.583333
Galactose Metabolism	38	8	2.67	0.00356	2.99625	2.44855	0.0317	14	0.368421	0.571429
Glycerolipid Metabolism	25	4	1.76	0.0923	2.27273	1.0348	0.252	7	0.28	0.571429
Bile Acid Biosynthesis	65	4	4.57	0.687	0.875274	0.163043	0.853	7	0.107692	0.571429
Glycine and Serine Metabolism	59	11	4.15	0.00175	2.6506	2.75696	0.0245	20	0.338983	0.55
Carnitine Synthesis	22	6	1.55	0.00297	3.87097	2.52724	0.0291	11	0.5	0.545455
Tyrosine Metabolism	72	7	5.06	0.236	1.3834	0.627088	0.428	13	0.180556	0.538462
Arginine and Proline Metabolism	53	8	3.73	0.0272	2.14477	1.56543	0.111	15	0.283019	0.533333
Valine, Leucine and Isoleucine Degradation	60	8	4.22	0.0527	1.89573	1.27819	0.16	15	0.25	0.533333
Urea Cycle	29	7	2.04	0.00283	3.43137	2.54821	0.0291	14	0.482759	0.5
Pyrimidine Metabolism	59	10	4.15	0.00598	2.40964	2.2233	0.0419	20	0.338983	0.5
Phosphatidylcholine Biosynthesis	14	4	0.984	0.0131	4.06504	1.88273	0.0857	8	0.571429	0.5
Alanine Metabolism	17	4	1.2	0.0266	3.33333	1.57512	0.111	8	0.470588	0.5
Threonine and 2-Oxobutanoate Degradation	20	4	1.41	0.0461	2.83688	1.3363	0.154	8	0.4	0.5
Phospholipid Biosynthesis	29	5	2.04	0.047	2.45098	1.3279	0.154	10	0.344828	0.5
Betaine Metabolism	21	4	1.48	0.054	2.7027	1.26761	0.16	8	0.380952	0.5
Methionine Metabolism	43	6	3.02	0.0745	1.98675	1.12784	0.215	12	0.27907	0.5
Nicotinate and Nicotinamide Metabolism	37	5	2.6	0.112	1.92308	0.950782	0.288	10	0.27027	0.5
Mitochondrial Beta-Oxidation of Short Chain Saturated Fatty Acids	27	3	1.9	0.294	1.57895	0.531653	0.497	6	0.222222	0.5
Fatty acid Metabolism	43	3	3.02	0.595	0.993377	0.225483	0.797	6	0.139535	0.5

## Sheet: wild type CTF metabolites
							FASN_C_OE					Control					AVERAGE		STDEV		FOLD CHANGES		T-TEST	VIP SCORES
KEGG	HMDB	Metabolites	Formula	RT	Polarity	m/z	CTF1	CTF2	CTF3	CTF4	CTF5	KN1	KN2	KN3	KN4	KN5	FASN_C_OE	Control	FASN_C_OE	Control	FASN_C_OE / Control	Control / FASN_C_OE	FASN_C_OE / Control
C01234	HMDB36458	1-Aminocyclopropanecarboxylate	C4H7NO2	7	Positive	102.055	0.000200655	0.000246304	0.00020578	0.000204488	0.00027341	0.000215494	0.000290646	0.000265261	0.000275153	0.000248871	0.000226128	0.000259085	3.23026e-05	2.87093e-05	0.872792	1.14575	0.127061	1.0358
C01152	HMDB00001	1-Methylhistidine	C7H11N3O2	6.7	Positive	170.092	1.8221e-05	2.141e-05	1.93841e-05	1.70364e-05	2.88337e-05	1.48342e-05	2.39155e-05	2.24273e-05	2.3413e-05	2.22799e-05	2.0977e-05	2.1374e-05	4.67912e-06	3.7187e-06	0.981428	1.01892	0.885801	0.12181
C04441	HMDB11655	2-(3-Carboxy-3-aminopropyl)-histidine	C10H16N4O4	6.9	Positive	257.124	1.26122e-05	1.94947e-05	1.22669e-05	1.36136e-05	2.62202e-05	2.34201e-05	4.26421e-05	4.14926e-05	4.79745e-05	3.18417e-05	1.68415e-05	3.74742e-05	6.00484e-06	9.77695e-06	0.449416	2.22511	0.00563319	1.6438
C00597/C00631˜	HMDB00807/HMDB00362	2-/3-Phosphoglycerate	C3H7O7P	9.9	Negative	184.986	0.000895261	0.00163129	0.000777809	0.000720311	0.00182582	0.000874346	0.00191894	0.00132257	0.00178066	0.00122794	0.0011701	0.00142489	0.000518267	0.00042515	0.821184	1.21775	0.420991	0.65099
	HMDB37115	2-Hydroxy-4-(methylthio)butanoate	C5H10O3S	3.5	Negative	149.028	2.35907e-05	4.16014e-05	2.44061e-05	3.41359e-05	3.7304e-05	3.99892e-05	4.57457e-05	4.84503e-05	5.8423e-05	5.02524e-05	3.22076e-05	4.85721e-05	7.9538e-06	6.73671e-06	0.663089	1.50809	0.00829979	1.5104
C05984	HMDB00008	2-Hydroxybutyrate	C4H8O3	4.5	Negative	103.04	0.000470763	0.000517601	0.000510923	0.000451479	0.000665646	0.000397825	0.000549248	0.000694704	0.000650052	0.000626071	0.000523282	0.00058358	8.42116e-05	0.000116465	0.896676	1.11523	0.378229	0.56339
C01087	HMDB59655	2-Hydroxyglutarate	C5H8O5	9	Negative	147.03	0.00316145	0.00338155	0.00328484	0.00283585	0.00374149	0.00312348	0.00443151	0.003074	0.00333705	0.00339938	0.00328103	0.00347308	0.000329631	0.000553177	0.944704	1.05853	0.527722	0.44334
C16699	HMDB12152	2-Mannosyl-3-phosphoglycerate	C9H17O12P	8.7	Negative	347.038	0.000135381	0.000177924	0.000165086	0.00014894	0.000200248	0.000158861	0.000198013	0.000162354	0.000164834	0.000154196	0.000165516	0.000167652	2.52156e-05	1.74368e-05	0.987262	1.0129	0.88055	0.15922
C01161	HMDB01336	3,4-Dihydroxyphenylacetate	C8H8O4	6.1	Negative	167.035	7.26456e-06	8.93984e-06	9.10976e-06	6.98481e-06	7.44246e-06	7.37994e-06	8.70296e-06	8.72087e-06	6.34742e-06	8.14283e-06	7.94829e-06	7.85881e-06	9.97976e-07	1.00623e-06	1.01139	0.988742	0.891215	0.10191
C01089	HMDB00357	3-Hydroxybutyrate	C4H8O3	5.7	Negative	103.04	5.65214e-05	6.35187e-05	6.11723e-05	5.17663e-05	7.45165e-05	6.9247e-05	9.30035e-05	8.5037e-05	7.91036e-05	8.04666e-05	6.1499e-05	8.13716e-05	8.56074e-06	8.68484e-06	0.75578	1.32314	0.00655437	1.5689
	HMDB13127	3-Hydroxycarnitine (4:0)	C11H21NO5	5.4	Positive	248.149	3.14311e-05	3.42758e-05	2.94583e-05	3.09592e-05	4.38155e-05	2.80194e-05	3.8083e-05	3.32538e-05	3.78535e-05	4.1454e-05	3.3988e-05	3.57327e-05	5.76391e-06	5.20565e-06	0.951173	1.05133	0.629113	0.36408
	HMDB62555	3-Hydroxycarnitine (5:0)	C12H23NO5	5.3	Positive	262.165	0.000104319	0.000101763	0.000105183	8.93999e-05	0.000139539	8.34515e-05	0.000102516	9.83592e-05	0.000107612	0.000104024	0.000108041	9.91926e-05	1.87154e-05	9.40417e-06	1.0892	0.918103	0.381918	0.59578
C03761	HMDB00355	3-Hydroxymethylglutarate	C6H10O5	8.3	Negative	161.046	6.07479e-05	6.84243e-05	6.53504e-05	6.73852e-05	6.00883e-05	8.80249e-05	8.0449e-05	6.03734e-05	7.19473e-05	7.34802e-05	6.43992e-05	7.4855e-05	3.80587e-06	1.03053e-05	0.86032	1.16236	0.0858247	1.188
C19706	HMDB0245903	3-hydroxyproline	C5H9NO3	7.65	Positive	132.065	8.70099e-05	0.000114904	8.92155e-05	8.85378e-05	0.000114684	7.37609e-05	9.75915e-05	8.31741e-05	8.13734e-05	8.39738e-05	9.88702e-05	8.39748e-05	1.45585e-05	8.61898e-06	1.17738	0.849343	0.0928518	1.1533
C00913	HMDB11600	3-Methyladenine	C6H7N5	3.5	Positive	150.077	2.28126e-05	2.49846e-05	2.18848e-05	2.62483e-05	2.329e-05	1.36111e-05	1.44883e-05	1.47532e-05	1.64491e-05	1.68062e-05	2.38441e-05	1.52216e-05	1.7529e-06	1.35727e-06	1.56647	0.63838	3.45555e-05	1.8931
C03069	HMDB01493	3-Methylcrotonyl-CoA	C26H42N7O17P3S	6.8	Positive	850.164	7.21379e-06	7.92762e-06	5.62842e-06	5.6804e-06	1.0487e-05	5.7016e-06	6.89324e-06	5.65592e-06	7.8999e-06	8.47595e-06	7.38745e-06	6.92532e-06	1.99609e-06	1.27124e-06	1.06673	0.937444	0.675914	0.2491
	HMDB01904	3-Nitrotyrosine	C9H10N2O5	7.1	Positive	227.066	1.3742e-06	1.75951e-06	1.29238e-06	1.40863e-06	2.31549e-06	2.52464e-06	3.91695e-06	4.4074e-06	3.76389e-06	2.82956e-06	1.63004e-06	3.48849e-06	4.22819e-07	7.85335e-07	0.467263	2.14012	0.00326938	1.7357
C00606	HMDB00996	3-Sulfinoalanine	C3H7NO4S	8	Negative	152.002	1.53398e-05	2.147e-05	1.78467e-05	1.7654e-05	2.39973e-05	1.36983e-05	1.42171e-05	1.2712e-05	1.18203e-05	1.35774e-05	1.92616e-05	1.3205e-05	3.4377e-06	9.44315e-07	1.45865	0.685563	0.0147706	1.6578
C00568	HMDB01392	4-Aminobenzoate	C7H7NO2	5.7	Negative	136.04	6.75441e-05	5.11426e-05	5.11649e-05	5.04153e-05	6.07895e-05	0.000100108	8.67389e-05	0.000117916	0.000111299	8.87861e-05	5.62113e-05	0.00010097	7.65091e-06	1.36524e-05	0.556715	1.79625	0.000571698	1.8411
C01035	HMDB03464	4-Guanidinobutanoate	C5H11N3O2	7.3	Positive	146.092	2.03332e-05	2.76558e-05	2.29867e-05	2.44401e-05	2.19721e-05	2.91658e-05	3.30419e-05	1.9718e-05	2.92899e-05	2.99366e-05	2.34776e-05	2.82304e-05	2.77392e-06	5.013e-06	0.83164	1.20244	0.111125	1.021
C00847	HMDB00017	4-Pyridoxate	C8H9NO4	2.5	Negative	182.046	1.90401e-05	1.72821e-05	1.96936e-05	2.38096e-05	1.38644e-05	1.78634e-05	1.76658e-05	2.06909e-05	1.55943e-05	1.8663e-05	1.8738e-05	1.80955e-05	3.62622e-06	1.84071e-06	1.03551	0.965712	0.736092	0.15997
C00430	HMDB01149	5-Aminolevulinate	C5H9NO3	7.3	Positive	132.066	8.74417e-05	0.000116649	8.94656e-05	8.85378e-05	0.00011518	7.40924e-05	9.77684e-05	8.31741e-05	8.17251e-05	8.42935e-05	9.94547e-05	8.42107e-05	1.50514e-05	8.56518e-06	1.18102	0.846724	0.0939698	1.1544
C01017	HMDB00472	5-Hydroxytryptophan	C11H12N2O3	7.2	Positive	221.092	6.51501e-06	7.31005e-06	8.83929e-06	7.43979e-06	7.84967e-06	7.65391e-06	8.09875e-06	8.68474e-06	7.32129e-06	6.90327e-06	7.59076e-06	7.73239e-06	8.49217e-07	6.8989e-07	0.981683	1.01866	0.779898	0.21758
C02656	HMDB00857	6-Carboxyhexanoate	C7H12O4	7.9	Negative	159.066	2.81733e-05	2.79412e-05	2.48753e-05	2.4831e-05	3.38025e-05	3.30495e-05	3.14629e-05	2.55683e-05	2.91434e-05	2.68642e-05	2.79247e-05	2.92177e-05	3.65654e-06	3.10591e-06	0.955746	1.0463	0.563865	0.44297
		6-Oxo-NAM	C6H6N2O2	4.89	Negative	137.036	2.41972e-06	0	0	0	0	2.63524e-06	0	0	4.16144e-06	7.95934e-06	4.83943e-07	2.9512e-06	1.08213e-06	3.31908e-06	0.163982	6.09824	0.176775	0.94996
C00345	HMDB01316	6-Phosphogluconate	C6H13O10P	10.4	Negative	275.017	9.29688e-06	1.30254e-05	7.49585e-06	7.09255e-06	1.62377e-05	1.02271e-05	1.69118e-05	1.42479e-05	1.86231e-05	1.12375e-05	1.06297e-05	1.42495e-05	3.91464e-06	3.58704e-06	0.74597	1.34054	0.166189	0.98595
	HMDB01127	6-Phosphonogluconolactone	C6H11O9P	11	Positive	259.021	3.82253e-06	4.86153e-06	3.23048e-06	2.98392e-06	6.06673e-06	4.17284e-06	7.1447e-06	4.79221e-06	7.12433e-06	4.52186e-06	4.19304e-06	5.55119e-06	1.27312e-06	1.46197e-06	0.755341	1.32391	0.156566	1.0007
C00466	HMDB03243	Acetoin	C4H8O2	8.6	Negative	87.0451	4.98657e-06	6.59735e-06	5.36457e-06	4.89832e-06	6.83014e-06	5.20607e-06	6.148e-06	6.74392e-06	6.80163e-06	6.50737e-06	5.73539e-06	6.2814e-06	9.13837e-07	6.5379e-07	0.913075	1.0952	0.312046	0.73491
C07091	HMDB60461	Acetylacrylate	C5H6O3	7	Negative	113.024	5.04269e-05	6.19248e-05	5.09299e-05	5.28418e-05	6.52654e-05	5.79836e-05	9.06111e-05	7.24921e-05	7.706e-05	6.59464e-05	5.62778e-05	7.28186e-05	6.84295e-06	1.22676e-05	0.772848	1.29391	0.0373363	1.3842
	HMDB62715	Acetylaminoadipate	C8H13NO5	9	Positive	204.087	0.00030423	0.000432879	0.000303667	0.000307639	0.000489562	0.000376748	0.0005039	0.000346355	0.000451096	0.000402537	0.000367596	0.000416127	8.77992e-05	6.23104e-05	0.883373	1.13202	0.346081	0.73045
C02571	HMDB00201	Acetylcarnitine	C9H17NO4	5.1	Positive	204.123	0.000588024	0.000535098	0.00054475	0.000509026	0.000718712	0.000581049	0.000755056	0.00073373	0.000706806	0.000723712	0.000579122	0.000700071	8.30628e-05	6.87874e-05	0.827234	1.20885	0.0374728	1.3232
C01996	HMDB00895	Acetylcholine	C7H16NO2	6.8	Positive	146.118	9.83955e-05	0.000102867	9.87436e-05	0.00010436	0.000116535	6.53633e-05	9.1816e-05	7.49208e-05	8.22316e-05	6.51038e-05	0.00010418	7.58871e-05	7.37275e-06	1.14231e-05	1.37283	0.72842	0.0024794	1.674
C00024	HMDB01206	Acetyl-CoA	C23H38N7O17P3S	8.2	Positive	810.133	3.35386e-05	5.31731e-05	5.09527e-05	3.73646e-05	4.44837e-05	5.3182e-05	8.21321e-05	2.98442e-05	5.84624e-05	6.37272e-05	4.39025e-05	5.74696e-05	8.45785e-06	1.89072e-05	0.763926	1.30903	0.197351	0.79201
C00212	HMDB00050	Adenosine	C10H13N5O4	3.9	Positive	268.104	0.000113655	0.000182504	0.000169171	0.000157817	9.80808e-05	0.000119847	5.37044e-05	0.000206855	8.61315e-05	0.000237029	0.000144246	0.000140713	3.65245e-05	7.84804e-05	1.0251	0.975514	0.930449	0.32172
C02353	HMDB11616	Adenosine cyclic phosphate	C10H12N5O6P	5.2	Positive	330.06	5.99934e-06	6.7177e-06	6.22066e-06	5.9324e-06	8.02951e-06	3.91499e-06	4.07497e-06	4.71288e-06	5.21029e-06	4.14595e-06	6.57992e-06	4.41182e-06	8.66849e-07	5.38329e-07	1.49143	0.670497	0.0023575	1.7447
C00008	HMDB01341	Adenosine diphosphate	C10H15N5O10P2	8.9	Positive	428.037	0.00182909	0.00226246	0.00172554	0.00151698	0.00240203	0.00185203	0.00268962	0.00174149	0.00242295	0.00179428	0.00194722	0.00210007	0.000372302	0.000428788	0.927215	1.0785	0.564231	0.40668
C00020	HMDB00045	Adenosine monophosphate	C10H14N5O7P	7.8	Positive	348.07	0.00264028	0.00348156	0.00293371	0.00275445	0.00365496	0.0031526	0.00371299	0.00304145	0.00346678	0.0027464	0.00309299	0.00322405	0.000450479	0.000375689	0.959352	1.04237	0.631243	0.37838
C00002	HMDB00538	Adenosine triphosphate	C10H16N5O13P3	9.8	Positive	508.003	0.00168041	0.00238847	0.00168184	0.00160347	0.0021737	0.00207033	0.00281193	0.00181543	0.00238056	0.00211995	0.00190558	0.00223964	0.000352527	0.000377597	0.850841	1.17531	0.186356	0.9395
	HMDB00536	Adenylsuccinate	C14H18N5O11P	11.5	Positive	464.081	1.67775e-05	2.53698e-05	1.81758e-05	1.59035e-05	2.52097e-05	1.63369e-05	2.85678e-05	1.43062e-05	2.59032e-05	1.38312e-05	2.02873e-05	1.9789e-05	4.63835e-06	6.92682e-06	1.02518	0.975442	0.897456	0.20369
C06104˜	HMDB00448	Adipate	C6H10O4	8.3	Negative	145.051	1.32231e-05	1.53655e-05	1.40909e-05	1.43585e-05	1.58475e-05	1.91011e-05	1.8741e-05	1.74681e-05	1.91296e-05	1.59158e-05	1.45771e-05	1.80711e-05	1.04317e-06	1.38192e-06	0.806651	1.23969	0.00236442	1.6822
	HMDB28691	Ala-Leu	C9H18N2O3	4.3	Negative	201.124	1.58085e-05	1.86936e-05	1.57315e-05	1.94131e-05	2.45232e-05	1.65687e-05	2.02982e-05	9.29287e-05	2.74172e-05	2.04368e-05	1.8834e-05	3.55299e-05	3.58821e-06	3.23256e-05	0.530088	1.88648	0.313578	0.82724
C00041	HMDB00161	Alanine	C3H7NO2	7.4	Positive	90.055	0.00874181	0.0105205	0.00915492	0.00890948	0.0111092	0.0087419	0.011328	0.0104656	0.0101039	0.00914085	0.00968719	0.00995605	0.00106047	0.00103711	0.972995	1.02775	0.695875	0.29618
	HMDB28699	Ala-Tyr	C12H16N2O4	4.9	Positive	253.118	1.49195e-05	1.72965e-05	1.53893e-05	1.68306e-05	2.66122e-05	7.48534e-06	7.12561e-06	2.81249e-05	8.12582e-06	9.02459e-06	1.82096e-05	1.19772e-05	4.79891e-06	9.05556e-06	1.52035	0.657743	0.222137	1.1503
C01551	HMDB00462	Allantoin	C4H6N4O3	6.3	Negative	157.037	5.50513e-05	7.24419e-05	6.7357e-05	5.61861e-05	7.23433e-05	7.7237e-05	6.79166e-05	7.83101e-05	6.78592e-05	6.24789e-05	6.46759e-05	7.07603e-05	8.52931e-06	6.78292e-06	0.914014	1.09407	0.248887	0.81215
C05519	HMDB04041	Allothreonine	C4H9NO3	7.4	Positive	120.066	0.00174408	0.00219118	0.00179921	0.0018527	0.00239257	0.00189523	0.00262347	0.00233272	0.00250038	0.00219213	0.00199595	0.00230878	0.000281996	0.000283259	0.864503	1.15673	0.118213	1.056
C00026	HMDB00208	alpha-Ketoglutarate	C5H6O5	9.2	Negative	145.014	0.000115563	8.224e-05	9.3548e-05	7.43064e-05	0.000129491	0.000149885	9.60478e-05	0.00014031	6.93543e-05	0.000131498	9.90297e-05	0.000117419	2.30458e-05	3.37016e-05	0.843388	1.18569	0.347084	0.5802
C00956	HMDB00510	Aminoadipate	C6H11NO4	8.1	Positive	162.076	0.00606496	0.00735096	0.00634869	0.00609265	0.00759049	0.00848065	0.0102666	0.00740403	0.00893279	0.00824309	0.00668955	0.00866542	0.000726594	0.00105341	0.771982	1.29537	0.0104129	1.5586
	HMDB00991	Aminocaprylate	C8H17NO2	4.1	Positive	160.133	3.25886e-05	2.51484e-05	3.44105e-05	2.47449e-05	3.02144e-05	1.80514e-05	1.86296e-05	2.47969e-05	1.70733e-05	2.52371e-05	2.94214e-05	2.07577e-05	4.34971e-06	3.9309e-06	1.41737	0.70553	0.010943	1.5106
C06333		Aniline-2-sulfonate	C6H7NO3S	4.5	Negative	172.007	6.41013e-06	7.15176e-06	4.78402e-06	5.9217e-06	6.49883e-06	7.39694e-06	6.9631e-06	1.34834e-05	7.49601e-06	8.63157e-06	6.15329e-06	8.7942e-06	8.8188e-07	2.69284e-06	0.699698	1.42919	0.0933402	1.2944
C00108	HMDB01123	Anthranilate	C7H7NO2	5.7	Negative	136.04	7.14414e-05	5.66482e-05	6.01621e-05	5.57002e-05	6.70692e-05	0.000102811	8.99798e-05	0.000127158	0.000124104	8.87861e-05	6.22042e-05	0.000106568	6.82525e-06	1.8282e-05	0.583706	1.71319	0.00362719	1.792
	HMDB28702	Arg-Ala	C9H19N5O3	8.6	Positive	246.156	0.000156561	0.000178224	0.000154571	0.000170729	0.000140761	0.000208812	0.000184881	0.000520614	0.00017528	0.000161568	0.000160169	0.000250231	1.46503e-05	0.000152128	0.640087	1.56229	0.256823	0.95848
C00062	HMDB00517	Arginine	C6H14N4O2	13	Positive	175.119	0.012242	0.0202578	0.0169064	0.0161295	0.0143443	0.0173441	0.0228074	0.0134621	0.0204596	0.0156821	0.015976	0.0179511	0.00299285	0.00372641	0.889975	1.12363	0.383709	0.61054
C03406	HMDB00052	Argininosuccinate	C10H18N4O6	9.2	Positive	291.13	4.10019e-06	6.32963e-06	4.55777e-06	3.78643e-06	6.54161e-06	2.26759e-06	3.55995e-06	3.04844e-06	3.51966e-06	2.8211e-06	5.06312e-06	3.04335e-06	1.28477e-06	5.35016e-07	1.66367	0.601081	0.0207176	1.5574
C00072˜˜	HMDB0000044	Ascrobate	C6H8O6	8	Negative	175.025	0.0038119	0.00310682	0.00340499	0.00290332	0.00239549	0.0029334	0.00423259	0.00337117	0.00392978	0.00332293	0.0031245	0.00355797	0.000531947	0.000518067	0.878169	1.13873	0.228088	0.83554
C00152	HMDB00168	Asparagine	C4H8N2O3	7.8	Positive	133.061	0.00057433	0.000727447	0.000580754	0.000608455	0.000761497	0.000655095	0.000796092	0.00070315	0.000713033	0.00066801	0.000650497	0.000707076	8.75718e-05	5.52332e-05	0.919981	1.08698	0.262689	0.82913
C16433	HMDB00191	Aspartate	C4H7NO4	8.2	Negative	132.03	0.00106931	0.00123385	0.00104406	0.00115552	0.00132919	0.000982461	0.00110308	0.000857888	0.000933871	0.00083864	0.00116639	0.000943187	0.000117857	0.000106537	1.23664	0.80864	0.0139513	1.4914
	HMDB00489	Aspartylglycosamine	C12H21N3O8	8.5	Positive	336.14	1.20471e-05	1.5003e-05	1.13008e-05	1.0078e-05	1.65862e-05	1.01237e-05	1.53926e-05	1.15851e-05	1.39374e-05	1.11137e-05	1.3003e-05	1.24305e-05	2.70213e-06	2.16882e-06	1.04606	0.955969	0.721793	0.23654
	HMDB28761	Asp-Pro	C9H14N2O5	7.7	Positive	231.098	0.000131189	0.000157753	0.000138469	0.000133884	0.000159138	0.000162942	0.000144765	0.000128454	0.000138041	0.000148658	0.000144087	0.000144572	1.33728e-05	1.28124e-05	0.996642	1.00337	0.954698	0.0534
C08261	HMDB00784	Azelate	C9H16O4	7	Negative	187.098	2.35633e-05	2.71687e-05	2.53036e-05	2.33563e-05	2.1795e-05	2.58806e-05	2.4186e-05	2.67782e-05	3.14998e-05	2.45266e-05	2.42374e-05	2.65742e-05	2.05701e-06	2.94453e-06	0.912064	1.09641	0.188169	0.92166
C00099	HMDB00056	beta-Alanine	C3H7NO2	7.5	Positive	90.055	0.00850567	0.0102294	0.00890831	0.0086249	0.0107746	0.00850712	0.0110663	0.0100911	0.00982369	0.00884784	0.00940859	0.00966723	0.00102709	0.00102212	0.973246	1.02749	0.700253	0.29031
C02979	HMDB02520	beta-Glycerophosphate	C3H9O6P	8.3	Negative	171.006	0.00391295	0.00495461	0.00411258	0.00375763	0.00557475	0.00408357	0.00579768	0.00452447	0.00487365	0.00444417	0.0044625	0.00474471	0.000774686	0.000652172	0.940522	1.06324	0.551026	0.4685
C00719	HMDB00043	Betaine	C5H11NO2	5.1	Positive	118.086	0.00856762	0.00802965	0.00863739	0.00775268	0.0095896	0.00644493	0.00740874	0.00710191	0.00753084	0.00683296	0.00851539	0.00706388	0.000705199	0.000440129	1.20548	0.829543	0.00638193	1.6268
C00120	HMDB00030	Biotin	C10H16N2O3S	5.1	Negative	243.081	4.01239e-06	5.5349e-06	4.69144e-06	3.24589e-06	5.58908e-06	7.22698e-06	8.99066e-06	8.7517e-06	8.86931e-06	9.11441e-06	4.61474e-06	8.59061e-06	1.0048e-06	7.74195e-07	0.537184	1.86156	0.000150883	1.7835
C00136˜˜˜˜˜˜˜˜˜˜˜˜˜˜˜˜˜˜˜˜˜˜	HMDB01088	Butyryl-CoA	C25H42N7O17P3S	7.2	Positive	838.164	7.73499e-06	1.06497e-05	7.13613e-06	8.16868e-06	1.19938e-05	6.50177e-06	1.08328e-05	7.26405e-06	1.01149e-05	9.7791e-06	9.13666e-06	8.89852e-06	2.08305e-06	1.89818e-06	1.02676	0.973936	0.854876	0.13005
C02290		Carnitinamide	C7H17N2O2	12	Positive	161.129	3.31765e-05	5.65339e-05	3.70197e-05	3.77771e-05	4.69173e-05	3.6125e-05	5.15855e-05	4.80003e-05	5.23363e-05	3.71221e-05	4.22849e-05	4.50338e-05	9.42731e-06	7.85832e-06	0.938958	1.06501	0.630399	0.37933
C00318	HMDB00062	Carnitine	C7H15NO3	6.7	Positive	162.112	0.00345189	0.00411251	0.00362287	0.00362637	0.00443993	0.00298901	0.00407744	0.00326998	0.0035256	0.00316725	0.00385072	0.00340586	0.000411406	0.000422646	1.13062	0.884473	0.130208	1.0389
C02990	HMDB00846	Carnitine (16:0)	C23H45NO4	2	Positive	400.342	5.69194e-05	5.61467e-05	5.28403e-05	5.59153e-05	6.28433e-05	3.17134e-05	1.69814e-05	2.08062e-05	2.34034e-05	2.24047e-05	5.6933e-05	2.30618e-05	3.65157e-06	5.41887e-06	2.46871	0.40507	7.92121e-06	1.8926
	HMDB13207	Carnitine (16:1)	C23H43NO4	2	Positive	398.327	5.51088e-05	3.88002e-05	5.10151e-05	5.04387e-05	4.04105e-05	2.64427e-05	1.32559e-05	2.04879e-05	1.34102e-05	1.68404e-05	4.71547e-05	1.80874e-05	7.14558e-06	5.53057e-06	2.60704	0.383576	0.000125748	1.8291
	HMDB06210	Carnitine (17:0)	C24H47NO4	2	Positive	414.358	3.12322e-05	2.9174e-05	2.87276e-05	2.44266e-05	3.35097e-05	3.51147e-05	1.51736e-05	2.481e-05	1.92686e-05	2.56658e-05	2.9414e-05	2.40065e-05	3.37208e-06	7.53755e-06	1.22525	0.816159	0.197434	0.96291
	HMDB05065	Carnitine (18:1)	C25H47NO4	2	Positive	426.358	9.20841e-05	5.99386e-05	8.85533e-05	8.01437e-05	7.099e-05	6.61444e-05	2.794e-05	5.11469e-05	3.41905e-05	4.23797e-05	7.83419e-05	4.43603e-05	1.31253e-05	1.49798e-05	1.76604	0.56624	0.00529112	1.5548
C03017	HMDB00824	Carnitine (3:0)	C10H19NO4	5	Positive	218.139	0.002385	0.00223	0.00224048	0.00196515	0.00308266	0.00137135	0.00166029	0.00176004	0.00183569	0.00193057	0.00238066	0.00171159	0.00042066	0.000214532	1.39091	0.718955	0.0195868	1.5338
	HMDB02013	Carnitine (4:0)	C11H21NO4	4.3	Positive	232.154	0.000427462	0.000456077	0.000413479	0.000391944	0.000542174	0.000223686	0.000268077	0.000288904	0.000293297	0.000327958	0.000446227	0.000280384	5.84679e-05	3.83039e-05	1.59148	0.628345	0.00116992	1.7689
	HMDB00378	Carnitine (5:0)	C12H23NO4	4	Positive	246.17	0.00179494	0.00279448	0.00178304	0.00191285	0.00275544	0.00121659	0.00163617	0.00200478	0.00183525	0.00201462	0.00220815	0.00174148	0.000520088	0.000331407	1.26797	0.788662	0.135805	1.0067
	HMDB13130	Carnitine (glutaryl)	C12H21NO6	7.1	Positive	276.144	1.2057e-05	1.42632e-05	1.12969e-05	1.30924e-05	1.4481e-05	1.02185e-05	1.52317e-05	1.1955e-05	1.21255e-05	1.4528e-05	1.30381e-05	1.28117e-05	1.37661e-06	2.04523e-06	1.01767	0.982639	0.843176	0.20885
C00386	HMDB00033	Carnosine	C9H14N4O3	8	Positive	227.114	3.30647e-05	4.46385e-05	3.23802e-05	3.3434e-05	5.02855e-05	1.26961e-05	1.83988e-05	2.50863e-05	1.95938e-05	1.65359e-05	3.87606e-05	1.84622e-05	8.19907e-06	4.53104e-06	2.09946	0.476313	0.00257778	1.7474
C00570	HMDB01564	CDP-ethanolamine	C11H20N4O11P2	8.8	Negative	445.053	0.000178019	0.00022814	0.000175254	0.000154437	0.000218042	0.000161897	0.000240754	0.000182497	0.000194972	0.000173544	0.000190778	0.000190733	3.10794e-05	3.04752e-05	1.00024	0.999763	0.998201	0.015627
C00114	HMDB00097	Choline	C5H14NO	7.6	Positive	104.107	0.00299963	0.00271114	0.0019135	0.00255959	0.00349642	0.00349232	0.00277804	0.00268613	0.00406457	0.002585	0.00273605	0.00312121	0.000582235	0.000636835	0.8766	1.14077	0.347686	0.67248
C01015	HMDB60460	cis-4-Hydroxyproline	C5H9NO3	7.3	Positive	132.066	8.74417e-05	0.000118474	9.1297e-05	8.85378e-05	0.00011518	7.54245e-05	9.75915e-05	8.73548e-05	8.17251e-05	8.38208e-05	0.000100186	8.51834e-05	1.53003e-05	8.18123e-06	1.17612	0.850251	0.100441	1.1384
C00307	HMDB01413	Citicoline	C14H26N4O11P2	8.5	Positive	489.115	0.000807802	0.00111008	0.000824181	0.000751226	0.00119668	0.000770809	0.00110837	0.000850825	0.000966874	0.000808613	0.000937993	0.000901097	0.000200821	0.000137243	1.04095	0.960665	0.74433	0.19037
C00815	HMDB00426	Citramalate	C5H8O5	8.6	Negative	147.03	0.00318591	0.00340761	0.00331007	0.00286033	0.00378372	0.00315754	0.00444945	0.00310743	0.00338778	0.00342569	0.00330953	0.00350558	0.000335984	0.000545621	0.944075	1.05924	0.516999	0.46317
C00158/C00311	HMDB00094/HMDB00193	Citrate/Isocitrate	C6H8O7	11	Negative	191.02	0.00343305	0.00507138	0.00312909	0.00296552	0.00485198	0.0032083	0.00498879	0.00391408	0.0045289	0.00388766	0.00389021	0.00410555	0.000995429	0.000679805	0.947549	1.05535	0.701354	0.35044
C00327	HMDB00904	Citrulline	C6H13N3O3	7.9	Positive	176.103	0.00017643	0.000182245	0.000187894	0.000178219	0.00017682	0.000891238	0.000911376	0.000702838	0.000751542	0.000799511	0.000180321	0.000811301	4.81846e-06	8.92738e-05	0.222262	4.4992	9.05632e-05	1.9789
C05673	HMDB60067	CMP-2-aminoethylphosphonate	C11H20N4O10P2	8.5	Negative	429.058	1.40652e-06	2.12346e-06	1.35806e-06	1.25196e-06	1.97027e-06	1.16777e-06	2.86127e-06	1.68721e-06	2.24181e-06	1.84105e-06	1.62205e-06	1.95982e-06	3.9553e-07	6.34012e-07	0.827654	1.20823	0.347238	0.61754
C13050		Cyclic ADP-ribose	C15H21N5O13P2	8.2	Negative	540.054	0.000656381	0.000839278	0.000664686	0.000598782	0.000942006	0.000618741	0.000921832	0.000678566	0.000833577	0.000730483	0.000740227	0.00075664	0.000144282	0.000121453	0.978308	1.02217	0.850695	0.16847
C00942	HMDB01314	Cyclic GMP	C10H12N5O7P	7.3	Positive	346.055	6.00089e-06	5.76147e-06	4.99032e-06	5.96348e-06	6.73199e-06	4.671e-06	6.22137e-06	5.58675e-06	5.54934e-06	4.044e-06	5.88963e-06	5.21449e-06	6.23015e-07	8.55851e-07	1.12947	0.885368	0.195119	0.8938
C01419	HMDB00078	Cys-Gly	C5H10N2O3S	8	Positive	179.049	0.000102306	0.000123011	0.000102877	0.000101327	0.000137943	0.000103445	0.000137265	8.61464e-05	0.000124186	0.000107366	0.000113493	0.000111682	1.6388e-05	1.9681e-05	1.01621	0.984045	0.878421	0.15306
C02291	HMDB00099	Cystathionine	C7H14N2O4S	8.9	Positive	223.075	0.00188021	0.0023566	0.00184942	0.00162394	0.00225417	0.00223629	0.00314079	0.00264869	0.00277201	0.00223165	0.00199287	0.00260589	0.00030412	0.000384773	0.764756	1.30761	0.0246114	1.4083
C00506	HMDB02757	Cysteate	C3H7NO5S	8.5	Negative	167.997	8.65405e-06	9.14774e-06	8.80946e-06	9.62367e-06	1.02425e-05	7.87029e-06	7.43234e-06	5.76117e-06	6.09994e-06	5.6925e-06	9.29549e-06	6.57125e-06	6.46937e-07	1.0099e-06	1.41457	0.706929	0.00155632	1.7117
C00475	HMDB00089	Cytidine	C9H13N3O5	5.5	Positive	244.093	6.90478e-06	7.03252e-06	8.26768e-06	5.4107e-06	8.80368e-06	7.25224e-06	2.38471e-06	1.45586e-05	2.52815e-06	1.12748e-05	7.28387e-06	7.5997e-06	1.32225e-06	5.3612e-06	0.958442	1.04336	0.903767	0.3501
C00112	HMDB01546	Cytidine diphosphate	C9H15N3O11P2	10	Negative	402.011	6.44324e-05	8.98041e-05	5.86305e-05	5.23646e-05	9.82641e-05	6.37885e-05	0.000103359	7.60327e-05	0.00010127	6.41364e-05	7.26991e-05	8.17172e-05	2.01613e-05	1.94519e-05	0.889643	1.12405	0.492171	0.5185
C00055	HMDB00095	Cytidine monophosphate	C9H14N3O8P	8.9	Negative	322.045	7.97877e-05	0.000115105	8.16663e-05	7.61851e-05	0.000121242	8.76991e-05	0.000119574	7.90931e-05	0.000116639	7.23174e-05	9.47971e-05	9.50646e-05	2.15397e-05	2.1754e-05	0.997187	1.00282	0.984894	0.018238
C00063˜	HMDB00082	Cytidine triphosphate	C9H16N3O14P3	11	Negative	481.977	5.11726e-05	8.02284e-05	4.97789e-05	4.91356e-05	8.20192e-05	5.70431e-05	9.39403e-05	5.98761e-05	8.37389e-05	6.34898e-05	6.2467e-05	7.16176e-05	1.7059e-05	1.62909e-05	0.872229	1.14649	0.41101	0.62911
C00380	HMDB00630	Cytosine	C4H5N3O	5	Positive	112.051	8.23686e-06	8.25575e-06	8.42025e-06	9.18367e-06	8.89606e-06	5.89957e-06	6.17794e-06	6.9208e-06	7.06291e-06	7.30969e-06	8.59852e-06	6.67418e-06	4.21603e-07	6.04582e-07	1.28832	0.776202	0.000591569	1.7686
C01571	HMDB00511	Decanoate	C10H20O2	2	Negative	171.139	9.35709e-05	6.92999e-05	0.000111626	8.06159e-05	7.30309e-05	8.51661e-05	6.67085e-05	7.37913e-05	4.43493e-05	6.67224e-05	8.56287e-05	6.73475e-05	1.72438e-05	1.49059e-05	1.27145	0.786506	0.111443	1.0564
C05198	HMDB01983	Deoxyadenosine	C10H13N5O3	3	Positive	252.109	3.48071e-05	3.72421e-05	3.82218e-05	3.98209e-05	3.60705e-05	3.11666e-05	2.53734e-05	1.36347e-05	3.07258e-05	3.1852e-05	3.72325e-05	2.65505e-05	1.93077e-06	7.66569e-06	1.40233	0.7131	0.0335455	1.2674
C00131	HMDB01532	Deoxyadenosine triphosphate	C10H16N5O12P3	9.2	Negative	489.994	1.98582e-06	3.31627e-06	1.34618e-06	1.3042e-06	3.2137e-06	1.83228e-06	3.84471e-06	2.29787e-06	3.49761e-06	2.26712e-06	2.23323e-06	2.74792e-06	9.80491e-07	8.71364e-07	0.8127	1.23047	0.406205	0.66613
C00705	HMDB01245	Deoxycytidine diphosphate	C9H15N3O10P2	9.5	Negative	386.016	3.50203e-06	4.88395e-06	3.31376e-06	2.7136e-06	4.93583e-06	2.9605e-06	5.22707e-06	3.87988e-06	5.5149e-06	2.64115e-06	3.86983e-06	4.0447e-06	9.93248e-07	1.29731e-06	0.956767	1.04519	0.81728	0.10739
C00330	HMDB00085	Deoxyguanosine	C10H13N5O4	5.2	Negative	266.089	1.26958e-05	1.5457e-05	1.58217e-05	1.60845e-05	1.60709e-05	9.67504e-06	1.21121e-05	1.2444e-05	1.494e-05	1.2924e-05	1.5226e-05	1.2419e-05	1.4371e-06	1.88644e-06	1.22602	0.815648	0.0312162	1.3334
C00361	HMDB00960	Deoxyguanosine diphosphate	C10H15N5O10P2	9.9	Negative	426.022	0.000176941	0.000293177	0.000178437	0.000184166	0.000271971	0.000218726	0.000309238	0.000284227	0.000291737	0.000232752	0.000220938	0.000267336	5.68265e-05	3.93555e-05	0.826444	1.21	0.17636	0.97731
C05512	HMDB00071	Deoxyinosine	C10H12N4O4	4.6	Negative	251.079	4.8929e-06	5.32961e-06	5.11632e-06	4.28489e-06	4.99273e-06	4.67902e-06	3.87427e-06	4.62558e-06	4.18388e-06	4.6203e-06	4.92329e-06	4.39661e-06	3.92319e-07	3.53665e-07	1.11979	0.893023	0.0566765	1.202
C01801	HMDB03224	Deoxyribose	C5H10O4	5.2	Negative	133.051	2.01069e-05	1.85623e-05	1.98697e-05	1.39543e-05	2.17875e-05	2.07679e-05	3.309e-05	2.52278e-05	2.71453e-05	3.10451e-05	1.88561e-05	2.74552e-05	2.97067e-06	4.85838e-06	0.686796	1.45604	0.0128378	1.5146
C00526	HMDB00012	Deoxyuridine	C9H12N2O5	3.3	Negative	227.067	1.85742e-05	1.75194e-05	1.51313e-05	2.15877e-05	1.69359e-05	1.53046e-05	1.45624e-05	5.78306e-06	1.6361e-05	1.22274e-05	1.79497e-05	1.28477e-05	2.3865e-06	4.23126e-06	1.39711	0.715761	0.0551074	1.1246
C00666	HMDB01370	Diaminopimelate	C7H14N2O4	9.3	Positive	191.103	6.35039e-06	8.26525e-06	7.05123e-06	5.96142e-06	8.49319e-06	5.49256e-06	8.37563e-06	8.2028e-06	7.77276e-06	5.33283e-06	7.22429e-06	7.03532e-06	1.12719e-06	1.49849e-06	1.02686	0.973841	0.827777	0.20768
C06772	HMDB04437	Diethanolamine	C4H11NO2	8.7	Positive	106.086	3.12611e-05	2.56427e-05	2.48078e-05	3.46309e-05	2.07268e-05	7.33213e-05	2.00087e-05	1.63157e-05	1.59663e-05	1.72425e-05	2.74139e-05	2.85709e-05	5.51208e-06	2.50664e-05	0.959502	1.04221	0.924146	0.35017
C00337	HMDB03349	Dihydroorotate	C5H6N2O4	6.6	Negative	157.025	1.61735e-05	1.80234e-05	1.77866e-05	1.44028e-05	2.48476e-05	6.17637e-06	1.38854e-05	5.85559e-06	9.14479e-06	1.07405e-05	1.82468e-05	9.16053e-06	3.96571e-06	3.341e-06	1.99189	0.502035	0.00468401	1.6056
C00429	HMDB00076	Dihydrouracil	C4H6N2O2	2.3	Negative	113.036	3.699e-06	4.23654e-06	3.96421e-06	4.49398e-06	5.14548e-06	5.19466e-06	2.66756e-06	6.00409e-06	3.43865e-06	5.138e-06	4.30784e-06	4.48859e-06	5.54557e-07	1.38162e-06	0.959731	1.04196	0.796363	0.020188
C00111	HMDB01473	Dihydroxyacetone phosphate	C3H7O6P	9	Negative	168.991	0.000112949	0.000122999	0.000117824	9.58223e-05	0.000143124	0.000197858	0.000115847	7.10041e-05	0.000105325	0.000160196	0.000118543	0.000130046	1.7118e-05	4.9513e-05	0.911551	1.09703	0.644481	0.14754
C02872	HMDB60473	Diphthamide	C13H24N5O3	11.3	Positive	298.188	2.99172e-05	5.19631e-05	3.07658e-05	3.05167e-05	4.46469e-05	4.22905e-05	6.87579e-05	4.6113e-05	5.83925e-05	4.0599e-05	3.75619e-05	5.12306e-05	1.01471e-05	1.20171e-05	0.733193	1.3639	0.0889205	1.1735
C00842	HMDB01328	dTDP-glucose	C16H26N2O16P2	8.4	Negative	563.068	6.86566e-06	1.00816e-05	8.36744e-06	8.18469e-06	1.08366e-05	1.14017e-05	1.14236e-05	1.18719e-05	1.12915e-05	1.0847e-05	8.86718e-06	1.13671e-05	1.58704e-06	3.65882e-07	0.780072	1.28193	0.0225759	1.4842
C00279	HMDB01321	Erythrose 4-phosphate	C4H9O7P	7.8	Negative	199.001	1.36219e-05	2.04137e-05	1.28491e-05	1.29175e-05	1.98668e-05	1.59078e-05	1.99738e-05	1.49879e-06	2.11065e-05	1.75999e-05	1.59338e-05	1.52173e-05	3.85669e-06	7.93186e-06	1.04708	0.955037	0.862059	0.43518
C02679	HMDB00638	FA (12:0)	C12H24O2	1.3	Negative	199.17	6.95201e-05	4.14465e-05	7.32929e-05	5.83741e-05	4.6858e-05	6.6014e-05	3.97662e-05	4.3063e-05	0.00010119	3.92296e-05	5.78983e-05	5.78526e-05	1.38278e-05	2.66338e-05	1.00079	0.999211	0.997393	0.1655
C06424	HMDB00806	FA (14:0)	C14H28O2	1.6	Negative	227.202	0.000249764	0.000156342	0.000223446	0.000214975	0.00015241	0.000197857	8.95691e-05	0.000175919	0.000173508	0.000140557	0.000199387	0.000155482	4.30679e-05	4.21473e-05	1.28238	0.779799	0.141937	0.94109
C00249	HMDB00220	FA (16:0)	C16H32O2	1.6	Negative	255.233	0.00973445	0.00677808	0.00844744	0.0083228	0.00609967	0.00723353	0.00394171	0.00584466	0.00427422	0.00547567	0.00787649	0.00535396	0.00144402	0.00131802	1.47115	0.679739	0.0205301	1.4178
C08362	HMDB03229	FA (16:1)	C16H30O2	1.7	Negative	253.217	0.000694504	0.000302709	0.000615731	0.000434736	0.000310663	0.000336992	0.000123227	0.000426676	0.000157318	0.000221488	0.000471669	0.00025314	0.000177654	0.000126696	1.86327	0.53669	0.0589291	1.2657
C01530	HMDB00827	FA (18:0)	C18H36O2	1.3	Negative	283.264	0.0111728	0.00692766	0.00920099	0.00819877	0.00605064	0.00752484	0.00376524	0.00684757	0.00365553	0.00571788	0.00831017	0.00550221	0.00200108	0.00175889	1.51033	0.662106	0.0466972	1.271
C00712	HMDB00207	FA (18:1)	C18H34O2	1.3	Negative	281.249	0.00418782	0.00141305	0.00328437	0.0020468	0.00161422	0.00240244	0.000659855	0.00512409	0.000739068	0.00148739	0.00250925	0.00208257	0.00118691	0.0018396	1.20488	0.829955	0.676402	0.60744
C06425	HMDB02212	FA (20:0)	C20H40O2	1.3	Negative	311.296	0.000229311	0.000130003	0.000190572	0.000154187	0.000104664	0.000170855	6.3955e-05	0.000129003	6.08335e-05	0.000108102	0.000161747	0.00010655	4.92926e-05	4.62225e-05	1.51804	0.658743	0.105351	1.1033
C16525	HMDB05060	FA (20:2)	C20H36O2	1.3	Negative	307.264	0.000120386	2.71914e-05	9.76959e-05	5.72642e-05	4.27907e-05	0.000130371	2.47619e-05	0.000245128	2.1241e-05	6.72129e-05	6.90657e-05	9.7743e-05	3.88477e-05	9.34048e-05	0.706605	1.41522	0.552301	0.094176
C06423	HMDB62511	FA (8:0)	C8H16O2	1.2	Negative	143.108	8.46073e-05	6.30862e-05	0.000103618	6.23934e-05	6.955e-05	6.40881e-05	4.89458e-05	6.09052e-05	3.67199e-05	4.33522e-05	7.66509e-05	5.08023e-05	1.7523e-05	1.15742e-05	1.50881	0.662774	0.0286845	1.423
		Fructose	C6H12O6	6.4	Negative	179.056	2.74314e-05	3.1355e-05	3.06336e-05	2.60363e-05	4.06152e-05	2.30138e-05	3.96323e-05	3.95725e-05	3.60854e-05	3.57412e-05	3.12143e-05	3.48091e-05	5.69772e-06	6.848e-06	0.896729	1.11516	0.394088	0.54602
C00354	HMDB01058	Fructose 1,6-bisphosphate	C6H14O12P2	11.2	Negative	338.989	2.72962e-05	4.65354e-05	2.6776e-05	2.78801e-05	5.03289e-05	2.82398e-05	0.000135881	0.000115198	0.000135569	3.74296e-05	3.57633e-05	9.04636e-05	1.16491e-05	5.33701e-05	0.395334	2.52951	0.0828822	1.1797
C00085	HMDB00124	Fructose 6-phosphate	C6H13O9P	9	Negative	259.022	0.00105328	0.00136188	0.00101073	0.000925225	0.00147144	0.00127445	0.00186465	0.00143171	0.00170167	0.00133577	0.00116451	0.00152165	0.000237927	0.000251894	0.765295	1.30669	0.0502003	1.2778
C02985	HMDB01265	Fucose 1-phosphate	C6H13O8P	8	Negative	243.028	3.49085e-05	4.51202e-05	3.3617e-05	3.35615e-05	4.94111e-05	4.23828e-05	5.84247e-05	4.74447e-05	5.66433e-05	4.53284e-05	3.93236e-05	5.00448e-05	7.42661e-06	7.09707e-06	0.785769	1.27264	0.0479447	1.283
C00122	HMDB00134	Fumarate	C4H4O4	9.3	Negative	115.004	0.000145754	0.000145021	0.000134171	0.000134868	0.000179657	0.00015185	0.000163331	0.000128248	0.000151283	0.000132899	0.000147894	0.000145522	1.85724e-05	1.45613e-05	1.0163	0.983963	0.828141	0.15867
C00446	HMDB00645	Galactose 1-phosphate	C6H13O9P	9.1	Negative	259.022	0.00104299	0.00135305	0.00100928	0.000916747	0.00146144	0.001259	0.00185067	0.00141545	0.00168933	0.00131901	0.0011567	0.00150669	0.000236466	0.000253269	0.767709	1.30258	0.0539904	1.2693
C08348	YMDB00674	Galacturonate	C6H10O7	9	Negative	193.035	0.000128893	0.000139962	0.000134847	0.000132473	0.000133471	0.000235801	0.000248903	0.000181893	0.000202678	0.00021642	0.000133929	0.000217139	4.02894e-06	2.65005e-05	0.61679	1.6213	0.00191142	1.884
C00334	HMDB00112	Gamma-aminobutyrate	C4H9NO2	7.6	Positive	104.071	0.00146916	0.00183519	0.00149417	0.00158207	0.00219246	0.00135918	0.00200229	0.00171928	0.00197196	0.00163432	0.00171461	0.00173741	0.000303844	0.000264192	0.986877	1.0133	0.902421	0.10116
	HMDB28815	Glu-Asp	C9H14N2O7	8.6	Negative	261.073	8.93108e-05	0.000113581	9.63899e-05	9.78786e-05	0.000106994	7.95413e-05	8.96068e-05	5.38554e-05	7.5051e-05	7.87082e-05	0.000100831	7.53526e-05	9.50917e-06	1.31739e-05	1.33812	0.747317	0.0093041	1.4823
C00257	HMDB00625	Gluconate	C6H12O7	7.8	Negative	195.051	0.00176724	0.00254292	0.00183513	0.00160386	0.00327436	0.00194173	0.00368724	0.00243953	0.00338089	0.00260072	0.0022047	0.00281002	0.00069777	0.000712463	0.784584	1.27456	0.211753	0.90076
C00352	HMDB01254	Glucosamine 6-phosphate	C6H14NO8P	9.1	Negative	258.038	3.91159e-05	5.0038e-05	3.79231e-05	3.33075e-05	4.85092e-05	3.78083e-05	4.93147e-05	4.17854e-05	4.26725e-05	4.21963e-05	4.17787e-05	4.27555e-05	7.19781e-06	4.14602e-06	0.977156	1.02338	0.800877	0.25252
C00267	HMDB03345	Glucose	C6H12O6	6.8	Negative	179.056	2.81611e-05	3.22417e-05	3.11021e-05	2.68197e-05	4.13371e-05	2.27562e-05	4.07278e-05	3.95725e-05	3.60854e-05	3.57412e-05	3.19324e-05	3.49766e-05	5.69201e-06	7.16504e-06	0.912963	1.09533	0.479278	0.44116
C00103	HMDB01586	Glucose 1-phosphate	C6H13O9P	9	Positive	261.037	8.61489e-05	0.000112864	8.25191e-05	7.57222e-05	0.000119056	0.000111291	0.000163927	0.000111666	0.00014562	0.000116016	9.52622e-05	0.000129704	1.93859e-05	2.38554e-05	0.734459	1.36155	0.0378046	1.3474
C00092	HMDB01401	Glucose 6-phosphate	C6H13O9P	9.4	Negative	259.022	0.00141403	0.00181904	0.00138267	0.00124374	0.0018754	0.00167705	0.00242298	0.00204926	0.00225281	0.00170969	0.00154697	0.00202236	0.000282179	0.000328379	0.764936	1.3073	0.0402703	1.3102
C02670	HMDB06355	Glucuronolactone	C6H8O6	4.4	Negative	175.025	1.68708e-05	2.94039e-05	2.00959e-05	2.47048e-05	1.89243e-05	2.46446e-05	1.40001e-05	1.00112e-05	1.79808e-05	2.85729e-05	2.19999e-05	1.90419e-05	5.03804e-06	7.58828e-06	1.15534	0.865544	0.491448	0.6049
	HMDB28817	Glu-Gln	C10H17N3O6	8.5	Positive	276.119	6.1605e-05	7.53193e-05	6.09015e-05	5.94499e-05	8.54937e-05	7.64891e-05	8.74073e-05	8.10454e-05	8.63052e-05	7.70997e-05	6.85539e-05	8.16693e-05	1.14287e-05	5.06265e-06	0.839408	1.19132	0.0611105	1.2846
	HMDB28818	Glu-Glu	C10H16N2O7	9.8	Negative	275.088	1.42373e-05	1.90906e-05	1.42965e-05	1.17256e-05	1.32882e-05	1.02962e-05	1.24788e-05	1.22116e-05	1.0951e-05	1.18104e-05	1.45276e-05	1.15496e-05	2.75438e-06	9.08173e-07	1.25784	0.795011	0.0716358	1.3074
	HMDB28827	Glu-Pro	C10H16N2O5	8.3	Positive	245.113	0.000253245	0.000262595	0.000264003	0.000247016	0.000237402	0.000330828	0.000299874	0.000245916	0.000249156	0.000294816	0.000252852	0.000284118	1.10928e-05	3.61462e-05	0.889954	1.12365	0.1268	1.0811
C00025	HMDB00148	Glutamate	C5H9NO4	8	Positive	148.06	0.00687394	0.00769748	0.00716801	0.00721157	0.00815208	0.00760795	0.00858588	0.00659387	0.00764468	0.00696906	0.00742062	0.00748029	0.000504493	0.000760384	0.992023	1.00804	0.887895	0.074658
C00064	HMDB00641	Glutamine	C5H10N2O3	7.8	Positive	147.076	0.00616911	0.0069853	0.00658316	0.00608921	0.00762933	0.00644895	0.00826826	0.00665226	0.00683124	0.0065576	0.00669122	0.00695166	0.000635065	0.000749264	0.962535	1.03892	0.570039	0.41595
C00489	HMDB00661	Glutarate	C5H8O4	8.6	Negative	131.035	0.000106113	0.000153922	0.000114886	0.000118414	0.000169731	0.00013172	0.000173236	0.000169125	0.000167925	0.000145616	0.000132613	0.000157524	2.76133e-05	1.80087e-05	0.841859	1.18785	0.135678	1.0468
C00051	HMDB00125	Glutathione	C10H17N3O6S	7.9	Positive	308.091	0.00655699	0.00780648	0.00668882	0.00642727	0.00834739	0.00685983	0.00863479	0.00516093	0.007563	0.00667642	0.00716539	0.00697899	0.00085881	0.00127415	1.02671	0.973987	0.794013	0.24673
C00127	HMDB03337	Glutathione disulfide	C20H32N6O12S2	10.2	Positive	613.159	0.000400383	0.000473263	0.000416536	0.000307901	0.000584489	0.000451476	0.000506121	0.000953672	0.000473394	0.000468567	0.000436514	0.000570646	0.000101849	0.00021503	0.764948	1.30728	0.256535	0.87881
C02154	HMDB01051	Glyceraldehyde	C3H6O3	5.5	Negative	89.0244	0.0123255	0.0149201	0.0132857	0.0127295	0.0168641	0.0119648	0.017878	0.0190081	0.0162941	0.0154306	0.014025	0.0161151	0.00186914	0.00270198	0.870297	1.14903	0.197193	0.8627
C00661	HMDB01112	Glyceraldehyde 3-phosphate	C3H7O6P	9.7	Negative	168.991	9.10526e-06	1.20317e-05	8.85999e-06	5.06561e-06	1.52153e-05	6.79247e-06	1.70573e-05	8.45315e-06	1.33228e-05	9.14769e-06	1.00556e-05	1.09547e-05	3.80001e-06	4.17422e-06	0.917926	1.08941	0.731013	0.26442
C00093	HMDB00126	Glycerol 3-phosphate	C3H9O6P	8.5	Negative	171.006	0.00392836	0.00497625	0.00412845	0.00378043	0.00559085	0.00411448	0.00581854	0.00454251	0.00489151	0.00446121	0.00448087	0.00476565	0.000774201	0.000650178	0.940242	1.06356	0.546856	0.46916
C03947		Glycerol cyclic phosphate	C3H7O5P	7	Negative	152.996	1.35613e-05	2.06734e-05	1.42871e-05	1.6614e-05	2.70799e-05	1.53329e-05	2.46781e-05	2.06728e-05	2.59122e-05	1.81991e-05	1.84431e-05	2.0959e-05	5.56816e-06	4.40789e-06	0.879961	1.13641	0.452278	0.59497
C00670	HMDB00049	Glycerophosphocholine	C8H21NO6P	7.4	Positive	258.111	0.008594	0.0104449	0.00887105	0.0084231	0.0107056	0.00971613	0.0127073	0.00951741	0.0112635	0.0099561	0.00940773	0.0106321	0.00108164	0.00134568	0.884843	1.13014	0.153202	1.0071
C01233	HMDB59660	Glycerophosphoethanolamine	C5H14NO6P	8.2	Negative	214.049	0.00198318	0.00249694	0.00202998	0.00194296	0.00269683	0.00246571	0.00308706	0.00258896	0.0029153	0.00241093	0.00222998	0.00269359	0.000343696	0.000294426	0.827883	1.2079	0.0519573	1.2664
	HMDB11649	Glycerophosphoinositol	C9H19O11P	8.7	Negative	333.059	9.80867e-05	0.000108725	0.00010493	9.47637e-05	9.07616e-05	0.000153588	0.000149113	0.000130203	0.000115643	0.000140352	9.94536e-05	0.00013778	7.33786e-06	1.52674e-05	0.72183	1.38537	0.00261167	1.7545
	HMDB02022	Glycineamideribotide	C7H15N2O8P	8.7	Positive	287.064	5.44412e-06	5.43037e-06	6.08298e-06	5.20123e-06	4.90795e-06	6.80266e-06	6.28335e-06	4.34231e-06	4.59994e-06	5.64145e-06	5.41333e-06	5.53394e-06	4.33033e-07	1.05773e-06	0.978205	1.02228	0.822301	0.07117
C01921	HMDB00138	Glycocholate	C26H43NO6	3.9	Negative	464.302	2.44434e-06	2.51764e-06	1.93196e-06	2.17444e-06	2.77852e-06	2.36413e-06	1.97449e-06	2.05887e-06	2.58497e-06	1.98847e-06	2.36938e-06	2.19419e-06	3.25705e-07	2.69486e-07	1.07984	0.92606	0.382119	0.60927
C00266	HMDB03344	Glycolaldehyde	C2H4O2	6.2	Negative	119.035	6.99874e-05	5.02936e-05	6.59491e-05	6.30463e-05	6.08767e-05	4.91808e-05	6.3362e-05	5.66816e-05	5.60681e-05	5.93349e-05	6.20306e-05	5.69255e-05	7.3957e-06	5.19637e-06	1.08968	0.9177	0.246099	0.76945
	HMDB00759	Gly-Leu	C8H16N2O3	5.3	Negative	187.109	0.000322504	0.000406444	0.000338063	0.000300849	0.000522734	0.000233567	0.000291252	0.000383223	0.000292405	0.000305481	0.000378119	0.000301186	8.99778e-05	5.36112e-05	1.25543	0.796538	0.147632	1.0406
C00242	HMDB00132	Guanine	C5H5N5O	5.7	Positive	152.057	0.000670391	0.000803057	0.000715095	0.000712162	0.00078215	0.000541982	0.000681878	0.000596238	0.000672442	0.000564249	0.000736571	0.000611358	5.46227e-05	6.31767e-05	1.20481	0.830005	0.0103482	1.5129
C00387	HMDB00133	Guanosine	C10H13N5O5	6	Positive	284.099	0.000303284	0.000360145	0.000371026	0.000345747	0.000384289	0.000292207	0.000388814	0.00032457	0.000391312	0.000279337	0.000352898	0.000335248	3.11418e-05	5.26903e-05	1.05265	0.949984	0.541142	0.48389
C00035	HMDB01201	Guanosine diphosphate	C10H15N5O11P2	10.4	Negative	442.017	8.95571e-05	0.000154915	8.76323e-05	9.46912e-05	0.000164244	0.000126906	0.000183384	0.000165657	0.000173905	0.000130537	0.000118208	0.000156078	3.79985e-05	2.57803e-05	0.757365	1.32037	0.107458	1.1249
C00096	HMDB01163	Guanosine diphosphate mannose	C16H25N5O16P2	10.3	Negative	604.07	8.85643e-05	0.000117108	8.01306e-05	6.90461e-05	0.000125557	9.5111e-05	0.000147272	0.000123271	0.000132586	0.000102416	9.60812e-05	0.000120131	2.42527e-05	2.14559e-05	0.799803	1.25031	0.135904	1.0147
C00144	HMDB01397	Guanosine monophosphate	C10H14N5O8P	9.3	Positive	364.065	0.000228201	0.000337463	0.000225616	0.000221944	0.000320005	0.000279336	0.000381815	0.000286159	0.000383659	0.0002519	0.000266646	0.000316574	5.70568e-05	6.17477e-05	0.842286	1.18724	0.221059	0.86892
C00191/C00879	HMDB00127/HMDB00639	Hexarates	C6H10O7	8.8	Negative	193.035	0.000128893	0.000139283	0.000134847	0.000132193	0.000133239	0.000235922	0.000248903	0.000181893	0.000202598	0.000216651	0.000133691	0.000217193	3.81038e-06	2.65315e-05	0.615538	1.62459	0.00191922	1.8858
C00749	HMDB00247	Hexitols	C6H14O6	6.7	Negative	181.072	0.000106806	0.000129459	9.60545e-05	8.56226e-05	0.000140239	0.000134602	0.000190405	0.000180002	0.000185343	0.000154913	0.000111636	0.000169053	2.27957e-05	2.36006e-05	0.660361	1.51432	0.00447368	1.5947
C00135	HMDB00177	Histidine	C6H9N3O2	7.9	Positive	156.077	0.00951409	0.0106502	0.00998551	0.0101406	0.0106771	0.0106982	0.0122742	0.00902134	0.0102572	0.0101607	0.0101935	0.0104823	0.000487382	0.00117751	0.972448	1.02833	0.632589	0.32239
C01924	HMDB00670	Homoarginine	C7H16N4O2	11.9	Positive	189.135	0.000388466	0.000677569	0.000501797	0.000460365	0.000558535	0.000626342	0.000873584	0.000620926	0.000809752	0.000602695	0.000517346	0.00070666	0.000108934	0.0001256	0.732101	1.36593	0.0349262	1.3492
C00263	HMDB00719	Homoserine	C4H9NO3	7.4	Positive	120.066	0.00174408	0.00219118	0.00179921	0.0018527	0.00239257	0.00189523	0.00262347	0.00233272	0.00250038	0.00219213	0.00199595	0.00230878	0.000281996	0.000283259	0.864503	1.15673	0.118213	1.056
	HMDB31159	Hydroxycitrate	C6H8O8	9.9	Negative	207.015	2.24971e-05	2.19069e-05	2.56417e-05	1.38979e-05	3.92412e-05	2.63347e-05	4.38547e-05	5.27654e-05	2.98758e-05	3.14954e-05	2.4637e-05	3.68652e-05	9.24195e-06	1.10708e-05	0.668299	1.49634	0.0957178	1.1534
C02774	HMDB0002203	Hydroxy-FA (10:0)	C10H20O3	1.6	Negative	187.134	2.2978e-05	1.43663e-05	2.16068e-05	1.70564e-05	1.2692e-05	2.62334e-05	1.2408e-05	2.01031e-05	1.42549e-05	1.82661e-05	1.77399e-05	1.82531e-05	4.46431e-06	5.41428e-06	0.971884	1.02893	0.874302	0.077048
C08365	HMDB34297	Hydroxy-FA (18:1)	C18H34O3	1.6	Negative	297.243	0.000127892	6.12416e-05	0.000112473	8.47329e-05	6.46909e-05	9.96189e-05	3.81229e-05	8.72389e-05	4.1352e-05	6.57349e-05	9.02061e-05	6.64135e-05	2.93086e-05	2.72268e-05	1.35825	0.736242	0.220401	0.87472
	HMDB61653	Hydroxy-FA (7:0)	C7H14O3	1.6	Negative	145.087	2.13098e-05	2.5037e-05	2.20211e-05	1.85678e-05	1.57672e-05	2.94145e-05	1.16165e-05	1.96719e-05	1.23436e-05	1.71813e-05	2.05406e-05	1.80456e-05	3.52415e-06	7.18488e-06	1.13826	0.878532	0.512582	0.63229
C20793	HMDB00711	Hydroxy-FA (8:0)	C8H16O3	1.6	Negative	159.103	3.32053e-05	3.39236e-05	3.43964e-05	3.00185e-05	2.54586e-05	4.108e-05	2.07747e-05	3.20296e-05	2.00483e-05	2.47553e-05	3.14005e-05	2.77376e-05	3.73547e-06	8.84508e-06	1.13205	0.88335	0.429954	0.69848
C03672	HMDB00755	Hydroxyphenyllactate	C9H10O4	5.2	Negative	181.051	0.000185472	0.000238297	0.000197108	0.000149854	0.000227498	0.000149476	0.000252228	0.000242424	0.000152899	0.000212041	0.000199646	0.000201814	3.52001e-05	4.85471e-05	0.989257	1.01086	0.937739	0.0021075
C00519	HMDB00965	Hypotaurine	C2H7NO2S	7.4	Positive	110.027	5.52832e-05	7.68328e-05	5.93824e-05	6.07679e-05	8.02387e-05	5.86736e-05	8.10701e-05	6.70466e-05	6.8644e-05	6.90593e-05	6.6501e-05	6.88987e-05	1.12345e-05	8.00341e-06	0.9652	1.03606	0.708704	0.31715
C00262	HMDB00157	Hypoxanthine	C5H4N4O	4.6	Positive	137.046	0.000101447	0.0001029	0.000107638	0.000111377	0.000121	4.70452e-05	4.80888e-05	5.81895e-05	4.61983e-05	4.91878e-05	0.000108872	4.97419e-05	7.83739e-06	4.85362e-06	2.18875	0.456883	2.90923e-06	1.9534
C00463	HMDB00738	Indole	C8H7N	1.8	Positive	118.065	2.90671e-05	2.11124e-05	3.39014e-05	3.21672e-05	1.73194e-05	3.5189e-05	1.47662e-05	2.62664e-05	1.17871e-05	3.00838e-05	2.67135e-05	2.36185e-05	7.18626e-06	1.00129e-05	1.13104	0.884142	0.591357	0.477
C00954	HMDB00197	Indole-3-acetate	C10H9NO2	4.9	Negative	174.056	3.47793e-06	3.33445e-06	3.18246e-06	2.5263e-06	4.88937e-06	3.10925e-06	3.28232e-06	4.02065e-06	5.05912e-06	4.73175e-06	3.4821e-06	4.04062e-06	8.66831e-07	8.59923e-07	0.861775	1.1604	0.336324	0.7035
	HMDB00734	Indole-3-acrylate	C11H9NO2	5.8	Positive	188.071	0.00081353	0.000911147	0.000811486	0.000820977	0.000987759	0.00106799	0.00140098	0.00131646	0.00134457	0.00135193	0.00086898	0.00129639	7.83755e-05	0.000131258	0.670308	1.49185	0.000558362	1.82
C00294	HMDB00195	Inosine	C10H12N4O5	5.1	Negative	267.074	5.20493e-05	5.71394e-05	4.73331e-05	4.99329e-05	7.24726e-05	4.49069e-05	7.44071e-05	5.00459e-05	8.21599e-05	4.67863e-05	5.57855e-05	5.96612e-05	9.99936e-06	1.73172e-05	0.935038	1.06948	0.67896	0.2236
C00130	HMDB00175	Inosine monophosphate	C10H13N4O8P	8.7	Negative	347.04	0.000131006	0.000176591	0.000160845	0.000144597	0.000196154	0.000155012	0.000194379	0.000159216	0.000176103	0.000150393	0.000161838	0.000167021	2.57102e-05	1.81148e-05	0.968973	1.03202	0.723165	0.28324
C00407	HMDB00172	Isoleucine	C6H13NO2	5.4	Positive	132.102	0.00530137	0.00561086	0.00526496	0.00534247	0.00706634	0.00616102	0.00819227	0.00770134	0.00824005	0.0077063	0.0057172	0.00760019	0.000766379	0.000844493	0.752244	1.32936	0.00621192	1.5805
C00490	HMDB02092	Itaconate	C5H6O4	8.7	Negative	129.019	0.000404685	0.000440255	0.000430233	0.000388154	0.000507161	0.000395788	0.000560023	0.000376883	0.000453527	0.000430751	0.000434097	0.000443394	4.57359e-05	7.16852e-05	0.979032	1.02142	0.814077	0.13905
C00328	HMDB00684	Kynurenine	C10H12N2O3	5.3	Positive	209.092	0.000212372	0.000223652	0.000218796	0.000172575	0.00025295	0.000221004	0.000298797	0.000305958	0.000267377	0.000326865	0.000216069	0.000284	2.88555e-05	4.11804e-05	0.760807	1.31439	0.0188316	1.432
C01432	HMDB00190	Lactate	C3H6O3	5.9	Negative	89.0244	0.0121315	0.0146191	0.0130234	0.0125126	0.0164788	0.0116838	0.0175371	0.0186239	0.0160044	0.0151556	0.0137531	0.015801	0.00179449	0.00266422	0.870394	1.1489	0.196963	0.86348
C00243	HMDB00186	Lactose	C12H22O11	8.1	Negative	341.109	0.00133111	0.00138477	0.00132909	0.00121329	0.00144301	0.00202721	0.00229684	0.00200594	0.00186265	0.00186575	0.00134026	0.00201168	8.49536e-05	0.000176845	0.666237	1.50097	0.000318071	1.8862
C00123	HMDB00687	Leucine	C6H13NO2	5.2	Positive	132.102	0.0052325	0.00552671	0.00520092	0.00526623	0.00696695	0.00608488	0.00810294	0.00758186	0.00813952	0.00761482	0.00563866	0.0075048	0.000753688	0.000835893	0.75134	1.33096	0.0060905	1.5818
	HMDB28933	Leu-Leu	C12H24N2O3	1.9	Positive	245.186	0.000179602	0.000433136	0.000175355	0.000364793	0.000308399	0.000351457	0.000438661	0.000871503	0.00053347	0.000400257	0.000292257	0.00051907	0.000113717	0.000208022	0.56304	1.77607	0.07479	1.2873
	HMDB11175	Leu-Pro	C11H20N2O3	4.5	Positive	229.155	3.57582e-05	3.69148e-05	3.44329e-05	3.36027e-05	5.62455e-05	3.51483e-05	3.59438e-05	5.57985e-05	4.08231e-05	4.73918e-05	3.93908e-05	4.30211e-05	9.50645e-06	8.64967e-06	0.915616	1.09216	0.545426	0.48555
C16241ÿ	HMDB0001451	Lipoic Acid	C8H14O2S2	2.2	negative	205.036	0.000101837	7.82236e-05	0.000126401	0.000105911	7.78525e-05	0.000167162	0.000116454	3.23049e-05	0.00011984	0.000169148	9.80449e-05	0.000120982	2.04995e-05	5.55383e-05	0.81041	1.23394	0.42539	0.18642
C01727		Lumichrome	C12H10N4O2	2.4	Negative	241.073	2.20948e-05	2.06801e-05	2.13942e-05	2.12407e-05	2.28082e-05	2.95616e-05	1.09096e-05	1.73136e-05	9.10345e-06	2.06327e-05	2.16436e-05	1.75042e-05	8.23526e-07	8.20466e-06	1.23648	0.808747	0.323319	0.88553
C00047	HMDB00182	Lysine	C6H14N2O2	12	Positive	147.113	0.00195728	0.00347462	0.00249332	0.0021689	0.00289555	0.00175768	0.00324691	0.00250715	0.00307833	0.00204111	0.00259793	0.00252624	0.000604692	0.000642371	1.02838	0.972403	0.860338	0.15035
	HMDB10382	Lyso-PC (16:0)	C24H50NO7P	2	Positive	496.34	0.000763514	0.000750435	0.000787753	0.000721526	0.000900098	0.000550714	0.00031122	0.000408166	0.00037482	0.000499929	0.000784665	0.00042897	6.8811e-05	9.62897e-05	1.82919	0.546691	0.000234512	1.7817
	HMDB12108	Lyso-PC (17:0)	C25H52NO7P	2	Positive	510.355	0.00026066	0.00022433	0.000241641	0.000207437	0.000284113	0.000288337	0.000145818	0.00024739	0.00017688	0.00025384	0.000243636	0.000222453	3.00637e-05	5.89439e-05	1.09522	0.913055	0.5012	0.56334
	HMDB10384	Lyso-PC (18:0)	C26H54NO7P	2	Positive	524.371	0.000134494	0.000105813	0.000120761	9.62405e-05	0.000132996	0.000131721	5.63979e-05	8.77142e-05	7.37771e-05	0.000103771	0.000118061	9.06763e-05	1.6782e-05	2.88337e-05	1.302	0.768048	0.112814	1.0931
	HMDB02815	Lyso-PC (18:1)	C26H52NO7P	2	Positive	522.355	0.00356764	0.00241836	0.00324475	0.00283173	0.00254185	0.00314111	0.00132764	0.00321272	0.0015287	0.00258803	0.00292087	0.00235964	0.000481492	0.000886857	1.23784	0.807856	0.258821	0.85238
	HMDB10386	Lyso-PC (18:2)	C26H50NO7P	2	Positive	520.34	0.00217304	0.00152633	0.00205548	0.00183953	0.00123831	0.00249065	0.00114658	0.00327428	0.00126499	0.00192204	0.00176654	0.00201971	0.000384313	0.000885611	0.874649	1.14332	0.581041	0.23281
	HMDB11503	Lyso-PE (16:0)	C21H44NO7P	2	Positive	454.293	0.000661786	0.00050897	0.000663911	0.000541569	0.000649853	0.00047549	0.000203331	0.000466141	0.000267609	0.000361371	0.000605218	0.000354788	7.40813e-05	0.000119949	1.70586	0.586216	0.00594237	1.5178
	HMDB11130	Lyso-PE (18:0)	C23H48NO7P	2	Positive	482.324	0.00115473	0.00102723	0.0011534	0.00108859	0.00112718	0.00116803	0.000643144	0.000854745	0.000798672	0.00102684	0.00111023	0.000898286	5.35944e-05	0.000203842	1.23594	0.809101	0.0796921	1.2148
	HMDB11505	Lyso-PE (18:1)	C23H46NO7P	2	Positive	480.308	0.000966118	0.000620992	0.000912561	0.000718214	0.000647928	0.000827523	0.000324788	0.00121893	0.000374393	0.000626371	0.000773163	0.000674401	0.000156942	0.000365546	1.14644	0.872262	0.600917	0.61259
	HMDB11518	Lyso-PE (20:4)	C25H44NO7P	2	Positive	502.293	0.000149189	8.195e-05	0.000138714	9.41327e-05	6.81984e-05	8.85217e-05	2.80202e-05	0.000231151	3.09847e-05	5.43292e-05	0.000106437	8.66013e-05	3.56467e-05	8.43574e-05	1.22904	0.813641	0.647225	0.75924
C00149	HMDB00156	Malate	C4H6O5	9.3	Negative	133.014	0.00248272	0.00246086	0.00241811	0.00236001	0.0028225	0.0027149	0.00280581	0.00214544	0.00259983	0.00226761	0.00250884	0.00250672	0.000181487	0.000286865	1.00085	0.999154	0.989245	0.038846
C00383	HMDB00691	Malonate	C3H4O4	8.9	Negative	103.004	2.45269e-05	2.51498e-05	2.37232e-05	2.83154e-05	2.11514e-05	4.02332e-05	2.78745e-05	2.06288e-05	2.02731e-05	2.74858e-05	2.45733e-05	2.72991e-05	2.58697e-06	8.08572e-06	0.900152	1.11092	0.506132	0.40139
C00275	HMDB01078	Mannose 6-phosphate	C6H13O9P	9.1	Negative	259.022	0.00104299	0.00135305	0.00100928	0.000916747	0.00146144	0.001259	0.00185067	0.00141545	0.00168933	0.00131901	0.0011567	0.00150669	0.000236466	0.000253269	0.767709	1.30258	0.0539904	1.2693
C00073	HMDB00696	Methionine	C5H11NO2S	5.7	Positive	150.058	0.000863942	0.00101967	0.000847627	0.00101091	0.00121496	0.00100486	0.0015779	0.00140862	0.0015796	0.00135048	0.000991423	0.00138429	0.000148387	0.000235229	0.716196	1.39627	0.016749	1.4713
	HMDB00752	Methyglutarate	C6H10O4	8.2	Negative	145.051	1.32231e-05	1.70168e-05	1.40909e-05	1.56711e-05	1.58475e-05	1.935e-05	1.8741e-05	1.64031e-05	1.85764e-05	1.59158e-05	1.51699e-05	1.77973e-05	1.50627e-06	1.53233e-06	0.852371	1.1732	0.0256845	1.3723
C00334	HMDB00112	Methyl 4-aminobutyrate	C5H11NO2	6.3	Positive	118.086	0.00206414	0.0023298	0.00210165	0.00209032	0.00267783	0.00211946	0.00289011	0.00271298	0.00269028	0.00234284	0.00225275	0.00255113	0.000260488	0.000312328	0.883038	1.13245	0.140735	0.99574
	HMDB0029806	Methyl Isonicotinate	C7H7NO2	1.23	Positive	138.055	4.41204e-05	2.54489e-05	3.3784e-05	3.41458e-05	3.82979e-05	4.45674e-05	2.39451e-05	5.04752e-05	2.59834e-05	3.8686e-05	3.51594e-05	3.67314e-05	6.84401e-06	1.15448e-05	0.957203	1.04471	0.80149	0.073737
		Methyl Picolinate	C7H7NO2	1.21	Positive	138.055	4.41204e-05	2.54489e-05	3.3784e-05	3.33589e-05	3.82979e-05	4.45674e-05	2.39451e-05	5.04752e-05	2.59834e-05	3.8686e-05	3.5002e-05	3.67314e-05	6.88209e-06	1.15448e-05	0.952918	1.04941	0.782485	0.090423
C02242	HMDB00897	Methylguanine	C6H7N5O	5.85	Positive	166.072	5.99303e-05	7.13778e-05	6.48421e-05	6.45857e-05	6.17882e-05	5.6244e-05	7.8699e-05	5.96742e-05	6.92614e-05	7.22791e-05	6.45048e-05	6.72315e-05	4.34924e-06	9.20514e-06	0.959443	1.04227	0.572263	0.35934
C00418	HMDB00227	Mevalonate	C6H12O4	5.1	Negative	147.066	1.96628e-05	1.67062e-05	2.20788e-05	1.88984e-05	2.22193e-05	1.79924e-05	1.81316e-05	1.82084e-05	2.0942e-05	2.10065e-05	1.99131e-05	1.92562e-05	2.31218e-06	1.57043e-06	1.03411	0.967011	0.615343	0.34338
	HMDB00576	Monoethylmalonate	C5H8O4	8.6	Negative	131.035	0.000106113	0.000153922	0.000115177	0.000121803	0.000169731	0.00013172	0.000182877	0.000169125	0.000178728	0.000152052	0.000133349	0.0001629	2.71674e-05	2.10843e-05	0.818594	1.22161	0.0931569	1.1245
	HMDB00858	Monomethylglutarate	C6H10O4	8.3	Negative	145.051	1.32231e-05	1.53655e-05	1.40909e-05	1.56711e-05	1.58475e-05	1.70134e-05	1.8741e-05	1.64031e-05	1.85764e-05	1.59158e-05	1.48396e-05	1.733e-05	1.13549e-06	1.27512e-06	0.856299	1.16782	0.0117133	1.4926
C00137	HMDB00211	Myoinositol	C6H12O6	8.4	Negative	179.056	5.45092e-05	7.74985e-05	5.8683e-05	5.44107e-05	8.02986e-05	0.000100201	0.000148213	0.000133211	0.000126954	0.000110957	6.508e-05	0.000123907	1.27703e-05	1.88172e-05	0.525232	1.90392	0.000660589	1.792
C03793	HMDB01325	N,N,N-Trimethyllysine	C9H20N2O2	11.3	Positive	189.16	0.000332973	0.000564226	0.000347279	0.000337921	0.000521968	0.000323275	0.000502732	0.000366627	0.000433849	0.000310452	0.000420873	0.000387387	0.000112687	8.05038e-05	1.08644	0.920435	0.604958	0.33861
C03626	HMDB01539	N,N-Dimethylarginine	C8H18N4O2	10.8	Positive	203.15	0.00146697	0.00220337	0.00151241	0.00142322	0.00223498	0.00202038	0.0030743	0.00212395	0.0027267	0.00195306	0.00176819	0.00237968	0.000413047	0.000494828	0.743037	1.34583	0.0677794	1.2291
	HMDB13287	N,N-Dimethyllysine	C8H18N2O2	10.7	Positive	175.144	0.000195383	0.000254523	0.000194033	0.000163322	0.000234059	0.000144102	0.000193328	0.00015222	0.000167389	0.00013627	0.000208264	0.000158662	3.6033e-05	2.25431e-05	1.31263	0.761831	0.0362469	1.3718
	HMDB00766	N-Acetylalanine	C5H9NO3	5.1	Negative	130.051	4.44672e-05	5.71095e-05	4.75725e-05	3.54013e-05	5.4672e-05	3.56983e-05	5.64528e-05	4.88692e-05	4.22985e-05	4.191e-05	4.78445e-05	4.50457e-05	8.64246e-06	7.89772e-06	1.06213	0.941503	0.607608	0.35155
	HMDB06028	N-Acetylasparagine	C6H10N2O4	6.7	Negative	173.057	1.31592e-05	1.64601e-05	1.30523e-05	1.34326e-05	2.03236e-05	1.28382e-05	2.20523e-05	1.77999e-05	2.10654e-05	1.64431e-05	1.52856e-05	1.80398e-05	3.15054e-06	3.70531e-06	0.847326	1.18018	0.241938	0.79942
C01042	HMDB00812	N-Acetylaspartate	C6H9NO5	8.6	Negative	174.041	0.000215468	0.000211622	0.000217492	0.000253261	0.000191335	0.000264561	0.000191781	0.00015517	0.000183056	0.000191309	0.000217835	0.000197175	2.23693e-05	4.0522e-05	1.10478	0.905157	0.355412	0.73406
	HMDB01890	N-Acetylcysteine	C5H9NO3S	4.6	Negative	162.023	2.124e-05	2.0059e-05	2.08455e-05	1.74217e-05	2.6362e-05	1.355e-05	1.74694e-05	2.86833e-05	2.09509e-05	2.26762e-05	2.11856e-05	2.0666e-05	3.25384e-06	5.68449e-06	1.02515	0.975471	0.864699	0.21933
C00624	HMDB01138	N-Acetylglutamate	C7H11NO5	8.4	Positive	190.071	2.35063e-05	3.29665e-05	2.03572e-05	2.01982e-05	3.03402e-05	2.19292e-05	5.13427e-05	2.61206e-05	4.15232e-05	2.5342e-05	2.54737e-05	3.32515e-05	5.8674e-06	1.26226e-05	0.766091	1.30533	0.260756	0.78056
C00140	HMDB00215	N-Acetylhexosamine	C8H15NO6	5.5	Positive	222.097	9.71067e-06	1.14803e-05	1.00208e-05	1.01123e-05	1.62561e-05	1.17945e-05	1.56273e-05	1.44402e-05	1.63818e-05	1.44249e-05	1.1516e-05	1.45337e-05	2.73564e-06	1.74179e-06	0.792365	1.26204	0.0772691	1.2207
	HMDB02817	N-Acetylhexosamine phosphate	C8H16NO9P	8.6	Negative	300.049	4.53895e-05	6.02361e-05	4.54436e-05	3.92972e-05	6.76944e-05	4.5244e-05	7.03657e-05	5.60524e-05	6.05011e-05	5.07496e-05	5.16122e-05	5.65825e-05	1.18474e-05	9.59423e-06	0.912157	1.0963	0.487646	0.54386
C02710	HMDB11756	N-Acetylleucine	C8H15NO3	3.3	Negative	172.098	0.000202752	0.000287609	0.000207019	0.00021039	0.000280072	0.000206646	0.000272914	0.0003075	0.000280108	0.000302262	0.000237568	0.000273886	4.24108e-05	4.02987e-05	0.867398	1.15287	0.202632	0.8664
C02712	HMDB11745	N-Acetylmethionine	C7H13NO3S	3.7	Negative	190.054	0.000311551	0.00038548	0.000307404	0.000325277	0.000423081	0.000284449	0.000344371	0.00039193	0.000389194	0.000379627	0.000350559	0.000357914	5.12398e-05	4.52424e-05	0.979449	1.02098	0.815992	0.17593
C00437	HMDB06489	N-Acetylornithine	C7H14N2O3	7.2	Negative	173.093	3.7248e-05	4.43551e-05	3.90947e-05	3.9359e-05	5.03149e-05	3.82169e-05	5.44516e-05	4.8412e-05	5.59953e-05	4.71214e-05	4.20744e-05	4.88394e-05	5.30691e-06	7.0476e-06	0.861483	1.16079	0.127626	1.0146
C03519	HMDB00512	N-Acetylphenylalanine	C11H13NO3	3.2	Negative	206.082	0.000117648	0.000149445	0.000118648	0.000130657	0.000149275	0.000113681	0.000131262	0.000144936	0.000144684	0.000150751	0.000133134	0.000137063	1.56717e-05	1.48978e-05	0.971336	1.02951	0.695216	0.28747
	HMDB02931	N-Acetylserine	C5H9NO4	6.4	Negative	146.046	0.000562009	0.000710061	0.000562729	0.000488856	0.000768523	0.000551718	0.000822945	0.00108519	0.000801061	0.000698957	0.000618436	0.000791975	0.000116189	0.000195828	0.780878	1.28061	0.135374	1.0294
C00003	HMDB00902	NAD+	C21H27N7O14P2	7.7	Positive	664.116	0.00122014	0.00153015	0.0012349	0.00112444	0.00162925	0.001167	0.00164228	0.00120853	0.00147153	0.0012733	0.00134778	0.00135253	0.000218745	0.000199719	0.996488	1.00352	0.972285	0.04901
C00004	HMDB01487	NADH	C21H29N7O14P2	8.2	Negative	664.117	4.91797e-05	9.03655e-05	4.10717e-05	7.22194e-05	6.82735e-05	6.82331e-05	0.000115536	1.06573e-05	0.000109412	5.65886e-05	6.4222e-05	7.20853e-05	1.95324e-05	4.27481e-05	0.890916	1.12244	0.722071	0.16786
C00006	HMDB00217	NADP+	C21H28N7O17P3	10.1	Positive	744.083	4.23659e-05	6.83335e-05	4.82727e-05	4.59294e-05	5.58311e-05	5.2005e-05	9.17028e-05	4.31238e-05	8.31031e-05	4.71012e-05	5.21465e-05	6.34072e-05	1.03067e-05	2.23376e-05	0.822407	1.21594	0.348012	0.61617
C00005	HMDB00221	NADPH	C21H30N7O17P3	11	Negative	744.084	1.35671e-05	2.33653e-06	7.29526e-06	1.55897e-06	1.9425e-05	8.0236e-06	8.13004e-07	1.29614e-05	1.59259e-06	6.05253e-06	8.83657e-06	5.88863e-06	7.61711e-06	4.97059e-06	1.50062	0.666393	0.492506	0.4145
C12989	HMDB00446	N-alpha-Acetyllysine	C8H16N2O3	7.4	Positive	189.123	0.000232286	0.000295977	0.000246022	0.000249213	0.000279748	0.000276194	0.000342306	0.000254035	0.000296373	0.000298524	0.000260649	0.000293486	2.62776e-05	3.26822e-05	0.888113	1.12598	0.119803	1.0543
C00153	HMDB01406	Nicotinamide	C6H6N2O	2.5	Positive	123.055	3.49535e-05	2.98581e-05	3.30201e-05	3.84707e-05	2.52828e-05	1.13111e-05	2.88011e-05	3.14382e-05	3.49579e-05	2.69063e-05	3.2317e-05	2.66829e-05	5.02093e-06	9.10932e-06	1.21115	0.825661	0.269781	0.75691
C00455	HMDB00229	Nicotinamide mononucleotide	C11H15N2O8P	8	Positive	335.064	3.94434e-05	4.99718e-05	3.13416e-05	3.07026e-05	5.63835e-05	4.38484e-05	6.61032e-05	0.000137079	7.19062e-05	4.90047e-05	4.15686e-05	7.35882e-05	1.13718e-05	3.73453e-05	0.564881	1.77028	0.129363	1.2206
C01933	HMDB01645	Norleucine	C6H13NO2	5.1	Positive	132.102	0.00530137	0.00561086	0.00526496	0.00534247	0.00706634	0.00616102	0.00819227	0.00770134	0.00824005	0.0077063	0.0057172	0.00760019	0.000766379	0.000844493	0.752244	1.32936	0.00621192	1.5805
	HMDB13286	N-Undecanoylglycine	C13H25NO3	2.5	Negative	242.176	2.54147e-05	3.01523e-05	3.41102e-05	2.90347e-05	1.33249e-05	3.93869e-05	1.38069e-05	1.84173e-05	1.73351e-05	3.21302e-05	2.64074e-05	2.42153e-05	7.94351e-06	1.09785e-05	1.09052	0.91699	0.727823	0.31967
C00979	HMDB03011	O-Acetylserine	C5H9NO4	5.9	Positive	148.06	0.000101316	0.000121352	9.98563e-05	9.31265e-05	0.000150498	6.1597e-05	0.000135549	5.95803e-05	0.000104292	0.000129335	0.00011323	9.80707e-05	2.33444e-05	3.61685e-05	1.15457	0.86612	0.457446	0.63047
C06423ÿÿ	HMDB0000482	Octanoic Acid	C8H16O2	1.66	negative	143.108	8.46073e-05	6.26982e-05	0.000102751	6.23934e-05	6.91912e-05	6.28877e-05	4.89458e-05	6.09052e-05	3.67199e-05	4.27244e-05	7.63283e-05	5.04366e-05	1.73034e-05	1.1341e-05	1.51335	0.660785	0.026975	1.4348
C21016	HMDB05765	Ophthalmate	C11H19N3O6	7.4	Negative	288.12	0.000903467	0.00138915	0.000888519	0.000909413	0.00156113	0.000620116	0.000993676	0.000829811	0.000951113	0.000807113	0.00113034	0.000840366	0.000320672	0.000146198	1.34505	0.743465	0.118967	1.1052
C00077	HMDB00214	Ornithine	C5H12N2O2	11.3	Positive	133.097	0.00043564	0.000683919	0.000495778	0.000450525	0.00064288	0.000487583	0.000818844	0.000757102	0.000764127	0.000490594	0.000541749	0.00066365	0.000114165	0.000161139	0.816317	1.22501	0.208792	0.84092
C00209	HMDB02329	Oxalate	C2H2O4	11.2	Negative	88.988	4.06711e-05	4.73275e-05	4.22317e-05	4.67615e-05	3.43122e-05	6.01688e-05	5.38351e-05	4.67672e-05	4.19742e-05	4.753e-05	4.22608e-05	5.00551e-05	5.2829e-06	7.05449e-06	0.844286	1.18443	0.0862152	1.1386
C00322	HMDB00225	Oxoadipate	C6H8O5	8.7	Negative	159.03	5.03335e-05	3.74506e-05	4.01937e-05	4.5892e-05	4.88276e-05	8.52519e-05	8.7616e-05	5.40155e-05	8.14435e-05	7.21336e-05	4.45395e-05	7.60921e-05	5.54361e-06	1.36783e-05	0.585337	1.70842	0.00430764	1.7315
C00902	HMDB10717	Oxohexanoic acid	C6H10O3	1.9	Negative	129.056	0.000234957	0.000218722	0.000172097	0.000247524	0.000231966	0.000261335	0.000243465	0.000261334	0.000264798	0.00033072	0.000221053	0.00027233	2.922e-05	3.36938e-05	0.81171	1.23197	0.0336195	1.3249
C01742		Palatinose	C12H22O11	7.6	Negative	341.109	0.00132933	0.00138389	0.00132815	0.00121253	0.00144094	0.00202513	0.00229445	0.00200307	0.00185948	0.00186438	0.00133897	0.0020093	8.45785e-05	0.000176811	0.666385	1.50063	0.000322661	1.8856
C00864	HMDB00210	Pantothenate	C9H17NO5	5.1	Positive	220.118	0.000249866	0.000278185	0.00026093	0.000232805	0.000354034	0.000212278	0.000301353	0.000315483	0.000328402	0.000349204	0.000275164	0.000301344	4.7081e-05	5.28095e-05	0.913121	1.09514	0.432278	0.51654
	HMDB00564	PC (32:0)	C40H80NO8P	1.3	Positive	734.569	1.60648e-05	2.78374e-05	1.89771e-05	2.91827e-05	7.66811e-06	2.80779e-05	4.18251e-05	0	4.19576e-05	2.07235e-05	1.9946e-05	2.65168e-05	8.86482e-06	1.74062e-05	0.752203	1.32943	0.480658	0.041198
	HMDB08001	PC (32:1)	C40H78NO8P	1.3	Positive	732.554	0.000331473	0.000490575	0.000366805	0.000426944	0.000323298	0.000403449	0.00058666	0.000107812	0.000585532	0.000354146	0.000387819	0.00040752	7.04788e-05	0.000197781	0.951656	1.0508	0.842096	0.19161
	HMDB07906	PC (32:2)	C40H76NO8P	1.3	Positive	730.538	0.000488465	0.000441318	0.000447444	0.000429205	0.000361369	0.00049468	0.000539211	0.000215342	0.000537985	0.000402624	0.00043356	0.000437968	4.60922e-05	0.000136273	0.989935	1.01017	0.948079	0.14055
	HMDB07971	PC (34:1)	C42H82NO8P	1.3	Positive	760.585	0.000181986	0.000385428	0.000233808	0.000327759	0.000154021	0.000259357	0.000470175	2.80034e-05	0.000482145	0.000239233	0.0002566	0.000295783	9.78128e-05	0.000187999	0.86753	1.1527	0.693622	0.18981
	HMDB08133	PC (34:2)	C42H80NO8P	1.3	Positive	758.569	0.000990106	0.00132896	0.0010476	0.00121587	0.000862642	0.00117398	0.00150893	0.000278863	0.00155557	0.000952764	0.00108903	0.00109402	0.000184667	0.000518652	0.995444	1.00458	0.984631	0.29296
	HMDB08069	PC (36:1)	C44H86NO8P	1.3	Positive	788.616	2.4449e-05	6.92667e-05	4.38231e-05	6.79135e-05	1.0587e-05	6.40291e-05	0.000108831	0	0.000118242	5.37199e-05	4.32079e-05	6.89642e-05	2.60088e-05	4.75142e-05	0.626526	1.5961	0.32732	0.096003
	HMDB08103	PC (36:2)	C44H84NO8P	1.3	Positive	786.601	0.000652672	0.00145876	0.000854813	0.0012084	0.000688772	0.00115195	0.00203811	0.00012326	0.0020569	0.00102642	0.000972683	0.00127933	0.000349549	0.000805767	0.760308	1.31526	0.467513	0.027017
	HMDB08462	PC (36:4)	C44H80NO8P	1.3	Positive	782.569	0.00114134	0.00109661	0.00108321	0.00114502	0.000747308	0.00150576	0.00154614	0.000468812	0.00154655	0.00113644	0.0010427	0.00124074	0.000167334	0.000464698	0.840383	1.18993	0.410863	0.2915
	HMDB08016	PC (36:5)	C44H78NO8P	1.3	Positive	780.554	0.00160857	0.00146517	0.00151346	0.0014678	0.00120479	0.00144411	0.00136256	0.000573172	0.00138246	0.00111267	0.00145196	0.001175	0.000149858	0.000359417	1.23572	0.809248	0.168803	0.90702
	HMDB08049	PC (38:4)	C46H84NO8P	1.3	Positive	810.601	0.000234912	0.000430747	0.000293447	0.000389153	0.000204265	0.000391471	0.000574829	4.60957e-05	0.000567028	0.000329298	0.000310505	0.000381744	9.73856e-05	0.000216285	0.813384	1.22943	0.528761	0.056504
	HMDB08115	PC (38:5)	C46H82NO8P	1.3	Positive	808.585	0.000915087	0.00122036	0.00103472	0.00123327	0.00068176	0.00123323	0.001505	0.000216273	0.00148345	0.000945431	0.00101704	0.00107668	0.000229789	0.000531733	0.944608	1.05864	0.826326	0.19937
	HMDB08599	PC (40:5)	C48H86NO8P	1.3	Positive	836.616	9.56673e-06	3.10637e-05	2.04642e-05	2.55109e-05	9.44602e-06	2.85565e-05	4.74603e-05	0	5.18313e-05	2.63725e-05	1.92103e-05	3.08441e-05	9.61915e-06	2.05739e-05	0.622819	1.6056	0.298082	0.18517
	HMDB08376	PC (40:6)	C48H84NO8P	1.3	Positive	834.601	6.73432e-05	9.83416e-05	8.46639e-05	0.000102291	4.40961e-05	0.000123549	0.000144151	1.2463e-05	0.000139208	8.75425e-05	7.93471e-05	0.000101383	2.39906e-05	5.44276e-05	0.78265	1.27771	0.441918	0.021369
	HMDB08252	PC (40:8)	C48H80NO8P	1.3	Positive	830.569	0.00104999	0.000742324	0.000967434	0.00090252	0.000537568	0.000893489	0.000686006	0.000318036	0.000665572	0.000619189	0.000839967	0.000636458	0.000203254	0.000206796	1.31975	0.757719	0.155209	0.90662
C13482	HMDB60244	P-DMEA	C4H12NO4P	8	Negative	168.043	0.00013122	0.000162708	0.000130083	0.000123201	0.00014584	0.000134235	0.000158766	0.000142102	0.000134408	0.000126325	0.00013861	0.000139167	1.57937e-05	1.22946e-05	0.995998	1.00402	0.952001	0.053847
	HMDB05317	PE (32:0)	C37H74NO8P	1.3	Positive	692.523	1.60735e-05	1.61493e-05	1.67004e-05	1.93059e-05	1.42995e-05	1.7862e-05	2.32813e-05	0	2.38848e-05	1.96073e-05	1.65057e-05	1.69271e-05	1.80695e-06	9.78991e-06	0.975107	1.02553	0.928873	0.26117
	HMDB08990	PE (34:1)	C39H76NO8P	1.3	Positive	718.538	0.000240996	0.000311738	0.000249553	0.000281462	0.000238833	0.000271582	0.000348803	8.5483e-05	0.000348959	0.000238884	0.000264516	0.000258742	3.14397e-05	0.000108199	1.02232	0.978171	0.91353	0.32556
	HMDB08960	PE (34:2)	C39H74NO8P	1.3	Positive	716.523	0.000235287	0.000254047	0.000232966	0.000248149	0.000176839	0.000216788	0.000253279	9.66411e-05	0.000271365	0.000194871	0.000229458	0.000206589	3.06964e-05	6.83846e-05	1.1107	0.900336	0.522556	0.53859
	HMDB09057	PE (36:1)	C41H80NO8P	1.3	Positive	746.569	0.000292809	0.000502545	0.000338786	0.00042452	0.000288287	0.000453253	0.000690057	8.43292e-05	0.000677065	0.000388394	0.000369389	0.00045862	9.23967e-05	0.000248161	0.805437	1.24156	0.484547	0.043373
	HMDB09058	PE (36:2)	C41H78NO8P	1.3	Positive	744.554	0.000900199	0.000994936	0.000904533	0.000936885	0.000755827	0.00107582	0.00128534	0.000392253	0.00132805	0.00090237	0.000898476	0.000996767	8.82727e-05	0.000378689	0.90139	1.1094	0.599305	0.081146
	HMDB09092	PE (36:3)	C41H76NO8P	1.3	Positive	742.538	0.000339913	0.000318875	0.000319913	0.000324285	0.0002704	0.000404989	0.000408265	0.000184446	0.000409581	0.000327338	0.000314677	0.000346924	2.6147e-05	9.72663e-05	0.90705	1.10247	0.508906	0.25819
	HMDB05346	PE (38:1)	C43H84NO8P	1.3	Positive	774.601	6.94764e-05	0.000174807	9.67207e-05	0.000148558	5.51595e-05	0.000147884	0.000298802	8.60833e-06	0.000289389	0.000135108	0.000108944	0.000175958	5.12519e-05	0.000120851	0.619147	1.61512	0.301782	0.087498
	HMDB09098	PE (38:3)	C43H80NO8P	1.3	Positive	770.569	0.000971808	0.00102407	0.000967956	0.00106069	0.000673897	0.00142795	0.00156359	0.000370716	0.00160122	0.0010824	0.000939684	0.00120918	0.00015349	0.000511434	0.777127	1.28679	0.313223	0.35476
	HMDB09420	PE (38:4)	C43H78NO8P	1.3	Positive	768.554	0.000610306	0.000554812	0.00056845	0.000564817	0.000446857	0.000666033	0.000612976	0.000234466	0.000616714	0.000491996	0.000549048	0.000524437	6.09383e-05	0.000174312	1.04693	0.955175	0.777758	0.35675
	HMDB09070	PE (38:5)	C43H76NO8P	1.3	Positive	766.538	0.00131891	0.00117887	0.00125333	0.00116599	0.00117475	0.00127231	0.00117407	0.000668161	0.00119055	0.00105782	0.00121837	0.00107258	6.62132e-05	0.000238685	1.13592	0.880341	0.249753	0.81866
	HMDB09103	PE (38:6)	C43H74NO8P	1.3	Positive	764.523	0.000214302	0.000175763	0.000199898	0.000195208	0.000123254	0.000218114	0.000226961	9.49368e-05	0.000216	0.000179207	0.000181685	0.000187044	3.54529e-05	5.46405e-05	0.971348	1.0295	0.85935	0.0036686
	HMDB09268	PE (40:5)	C45H80NO8P	1.3	Positive	794.569	0.000627838	0.000702023	0.000634707	0.000695489	0.000461121	0.000707477	0.000873882	0.000179498	0.00085845	0.000595726	0.000624236	0.000643007	9.7284e-05	0.000283263	0.970808	1.03007	0.894092	0.21154
	HMDB09333	PE (40:7)	C45H76NO8P	1.3	Positive	790.538	6.38989e-05	3.68237e-05	5.13498e-05	4.88002e-05	3.85685e-05	4.90599e-05	3.74823e-05	2.5274e-05	3.66268e-05	3.85788e-05	4.78882e-05	3.74044e-05	1.09366e-05	8.44076e-06	1.28028	0.781076	0.130575	1.0214
C00532/C00474/C00379	HMDB01851/HMDB00508/HMDB02917	Pentitols	C5H12O5	6	Negative	151.061	4.98885e-05	5.18764e-05	4.67557e-05	4.16832e-05	6.09743e-05	4.54231e-05	6.53764e-05	6.19557e-05	6.22121e-05	5.2734e-05	5.02356e-05	5.75403e-05	7.13065e-06	8.2561e-06	0.873051	1.14541	0.173488	0.91078
C02057	HMDB00159	Phenylalanine	C9H11NO2	5.1	Positive	166.086	0.00360949	0.00383147	0.00361407	0.00341087	0.00465993	0.00318614	0.00464148	0.00479028	0.0046157	0.00426503	0.00382516	0.00429972	0.000489793	0.000651643	0.88963	1.12406	0.231937	0.79313
C00074	HMDB00263	Phosphoenolpyruvate	C3H5O6P	10.7	Negative	166.975	0.000176507	0.000308432	0.000171408	0.000119441	0.000407211	0.000131993	0.000182493	0.000308992	0.000153552	0.00022633	0.0002366	0.000200672	0.000118169	7.01055e-05	1.17904	0.848149	0.578454	0.29115
C00346	HMDB00224	Phosphoethanolamine	C2H8NO4P	8.4	Positive	142.026	0.000340779	0.000437465	0.000328597	0.000305985	0.000462053	0.000294094	0.000411044	0.000315624	0.000400796	0.000305588	0.000374976	0.000345429	6.99422e-05	5.58609e-05	1.08554	0.921204	0.482547	0.49282
C00588	HMDB01565	Phosphorylcholine	C5H14NO4P	8.2	Positive	184.073	0.00932269	0.0102581	0.00986882	0.00835445	0.00942932	0.00922545	0.0107075	0.00827225	0.0086316	0.00879113	0.00944668	0.00912559	0.00071506	0.000948236	1.03518	0.966011	0.563468	0.44837
C01005	HMDB00272	Phosphoserine	C3H8NO6P	9.3	Positive	186.016	1.33339e-05	1.50071e-05	1.16063e-05	1.0132e-05	1.53897e-05	9.77267e-06	1.52136e-05	1.1024e-05	1.26507e-05	1.01258e-05	1.30938e-05	1.17574e-05	2.23462e-06	2.2295e-06	1.11367	0.897934	0.371506	0.63357
	HMDB09778	PI (32:0)	C41H79O13P	1.3	Negative	809.519	8.23919e-05	0.00026616	0.000114329	0.000205266	0.000103723	0.000226813	0.000467506	0	0.000437176	0.000194282	0.000154374	0.000265155	7.81612e-05	0.000191923	0.582202	1.71762	0.282752	0.22046
C00408	HMDB00070	Pipecolate	C6H11NO2	5.9	Positive	130.086	1.70852e-05	1.98765e-05	2.01279e-05	1.94276e-05	2.42742e-05	1.15592e-05	1.86083e-05	1.59585e-05	1.87485e-05	1.95673e-05	2.01583e-05	1.68883e-05	2.59801e-06	3.27334e-06	1.19362	0.837787	0.120236	1.0153
C04598	HMDB62195	Platelet-activating factor	C26H54NO7P	1.6	Positive	524.371	0.000134494	0.000103086	0.000119687	9.62405e-05	0.000132996	0.000131721	5.63979e-05	8.77142e-05	7.37771e-05	0.000103771	0.000117301	9.06763e-05	1.72715e-05	2.88337e-05	1.29362	0.773024	0.122789	1.0694
C16435	HMDB00162	Proline	C5H9NO2	6	Positive	116.071	0.00314207	0.00367696	0.00325651	0.00328122	0.0042398	0.00320823	0.00483615	0.00473374	0.00463507	0.00395616	0.00351931	0.00427387	0.000450562	0.000688229	0.823449	1.2144	0.0800027	1.1462
C00100˜˜˜˜˜˜˜˜˜˜˜˜˜˜˜˜˜˜˜˜˜˜	HMDB01275	Propionyl-CoA	C24H40N7O17P3S	7.6	Positive	824.149	4.77119e-05	6.24115e-05	4.11739e-05	4.43515e-05	6.69355e-05	3.90992e-05	5.38001e-05	2.49682e-05	6.26289e-05	4.65024e-05	5.25169e-05	4.53998e-05	1.1448e-05	1.43681e-05	1.15677	0.86448	0.412788	0.62579
	HMDB0112289	PS (36:1)	C42H80NO10P	1.3	Negative	788.545	0	5.01002e-05	2.438e-05	4.94805e-05	0	5.45472e-05	8.73225e-05	0	8.24136e-05	4.35842e-05	2.47921e-05	5.35735e-05	2.48972e-05	3.51482e-05	0.462769	2.16091	0.177573	0.71157
	HMDB12402	PS (36:4)	C42H74NO10P	1.3	Negative	782.498	0	2.74123e-05	0	1.65976e-05	1.50252e-05	2.09674e-05	4.44078e-05	0	3.96452e-05	1.38474e-05	1.1807e-05	2.37736e-05	1.1786e-05	1.83662e-05	0.496645	2.01351	0.260803	0.63135
	HMDB0112430	PS (38:3)	C44H80NO10P	1.3	Negative	812.545	0	6.16845e-05	2.66745e-05	5.57134e-05	1.58094e-05	4.39647e-05	0.000108826	0	9.80716e-05	3.94933e-05	3.19764e-05	5.80711e-05	2.62583e-05	4.49791e-05	0.550641	1.81606	0.302592	0.41843
	HMDB0112415	PS (38:5)	C44H76NO10P	1.3	Negative	808.513	0.00015387	0.00050495	0.000209689	0.000422251	0.000193066	0.000452446	0.000930543	7.7004e-06	0.000916244	0.000388639	0.000296765	0.000539114	0.000156399	0.000389871	0.550468	1.81664	0.250889	0.021486
	HMDB0112433	PS (38:6)	C44H74NO10P	1.3	Negative	806.498	2.22174e-05	4.36435e-05	2.851e-05	4.39721e-05	3.08122e-05	5.5894e-05	8.10565e-05	0	7.88117e-05	4.24758e-05	3.3831e-05	5.16476e-05	9.63627e-06	3.30621e-05	0.655036	1.52663	0.303011	0.14825
	HMDB0112770	PS (40:5)	C46H80NO10P	1.3	Negative	836.545	4.98175e-05	8.63709e-05	5.34689e-05	8.31163e-05	4.14966e-05	7.59405e-05	0.000155671	0	0.00014152	5.80622e-05	6.2854e-05	8.62388e-05	2.04803e-05	6.36671e-05	0.728837	1.37205	0.470953	0.0053957
C06468		Psicose	C6H12O6	5.5	Negative	179.056	2.81611e-05	3.22417e-05	3.11021e-05	2.65889e-05	4.13371e-05	2.31947e-05	4.07278e-05	4.08149e-05	3.62939e-05	3.68124e-05	3.18862e-05	3.55687e-05	5.74454e-06	7.23408e-06	0.896467	1.11549	0.400018	0.53056
C00250	HMDB01545	Pyridoxal	C8H9NO3	2.8	Positive	168.066	2.4225e-05	3.04519e-05	2.60411e-05	3.18635e-05	3.03155e-05	2.26922e-05	2.17761e-05	2.68337e-05	2.75316e-05	3.14772e-05	2.85794e-05	2.60621e-05	3.26761e-06	3.93078e-06	1.09659	0.911921	0.303877	0.732
C00022	HMDB00243	Pyruvate	C3H4O3	5	Negative	87.0087	0.000174673	0.000221154	0.000181507	0.000180041	0.0002189	0.000164971	0.000354482	0.000181555	0.00036804	0.000194442	0.000195255	0.000252698	2.27704e-05	9.97684e-05	0.772681	1.2942	0.271742	0.73101
C06413	HMDB33731	Quinoline	C9H7N	6	Positive	130.065	3.65833e-06	4.98339e-06	4.10812e-06	4.37119e-06	4.72715e-06	6.27071e-06	7.15518e-06	7.59087e-06	7.09452e-06	6.35188e-06	4.36964e-06	6.89263e-06	5.19342e-07	5.64896e-07	0.633958	1.57739	8.26919e-05	1.8436
C00492	HMDB03213	Raffinose	C18H32O16	8.4	Negative	503.162	0	0	0	0	0	1.07601e-05	1.59267e-05	1.29871e-05	1.44925e-05	1.08766e-05	0	1.30086e-05	0	2.25382e-06	0	#DIV/0!	0.000207863	1.9734
C12064		Resorcinol monoacetate	C8H8O3	1.8	Negative	151.04	1.08711e-05	6.87201e-06	9.88605e-06	5.66967e-06	5.3031e-06	1.06355e-05	6.30418e-06	7.7606e-06	4.18121e-06	5.56714e-06	7.72038e-06	6.88972e-06	2.5192e-06	2.46055e-06	1.12057	0.892406	0.612193	0.395
C00255	HMDB00244	Riboflavin	C17H20N4O6	3.9	Negative	375.131	9.64868e-06	1.16135e-05	9.72259e-06	9.57034e-06	1.14422e-05	2.56308e-05	2.98369e-05	2.86973e-05	3.12972e-05	3.04498e-05	1.03995e-05	2.91824e-05	1.03328e-06	2.1998e-06	0.356362	2.80614	3.94752e-06	1.9653
C00199/C00117/C00231	HMDB00618/HMDB01548/HMDB06212	Ribulose/Ribose/Xylulose 5-phosphate	C5H11O8P	8.9	Negative	229.012	7.53386e-05	0.000105533	8.44948e-05	8.41989e-05	0.00010659	0.000123832	0.000123229	9.46834e-05	0.00011998	0.000107981	9.12311e-05	0.000113941	1.40343e-05	1.25194e-05	0.800688	1.24893	0.0273865	1.3463
C00021	HMDB00939	S-Adenosylhomocysteine	C14H20N6O5S	7	Positive	385.129	8.52155e-05	0.000100375	8.78341e-05	9.12909e-05	0.000120025	8.41388e-05	0.000117658	0.000117578	0.000103793	9.40957e-05	9.69482e-05	0.000103453	1.41157e-05	1.46801e-05	0.937126	1.06709	0.495459	0.50563
C00019	HMDB01185	S-Adenosylmethionine	C15H22N6O5S	8.8	Positive	399.145	0.00149672	0.0014969	0.00155911	0.0014764	0.0010371	0.00176804	0.00152746	0.00171992	0.00127936	0.00141313	0.00141324	0.00154158	0.000212554	0.000205273	0.91675	1.09081	0.359947	0.6129
C00805	HMDB01895	Salicylate	C7H6O3	2.7	Negative	137.024	4.61879e-05	3.39782e-05	4.77508e-05	4.44346e-05	1.85363e-05	6.41684e-05	1.94227e-05	4.05571e-05	1.85444e-05	3.97445e-05	3.81775e-05	3.64874e-05	1.22308e-05	1.87521e-05	1.04632	0.95573	0.870805	0.23796
C08277	HMDB00792	Sebacate	C10H18O4	6	Negative	201.113	4.78385e-06	5.89415e-06	4.56662e-06	3.70117e-06	4.75308e-06	7.58819e-06	5.15914e-06	6.03287e-06	7.00858e-06	5.11847e-06	4.73977e-06	6.18145e-06	7.81568e-07	1.10229e-06	0.766774	1.30417	0.0474586	1.2975
C05382	HMDB01068	Sedoheptulose 7-phosphate	C7H15O10P	9.4	Negative	289.033	0.000383421	0.000512093	0.000373434	0.000327334	0.000548713	0.000410575	0.000622347	0.000504462	0.000567392	0.0004577	0.000428999	0.000512495	9.58343e-05	8.4463e-05	0.837079	1.19463	0.182583	0.93862
	HMDB29033	Ser-Arg	C9H19N5O4	8.5	Positive	262.151	5.6684e-05	5.89586e-05	5.56244e-05	6.14391e-05	4.78384e-05	5.35982e-05	3.84635e-05	6.97343e-05	4.10998e-05	3.69904e-05	5.61089e-05	4.79772e-05	5.1356e-06	1.38156e-05	1.16949	0.855074	0.271301	0.90097
C00065	HMDB00187	Serine	C3H7NO3	7.9	Positive	106.05	0.000877569	0.00111985	0.000927374	0.000954706	0.00118975	0.00101745	0.00129738	0.00120033	0.00124515	0.00110255	0.00101385	0.00117257	0.000133909	0.00011245	0.864637	1.15655	0.0779507	1.1666
C00493	HMDB03070	Shikimate	C7H10O5	7.8	Negative	173.046	1.88684e-05	1.65433e-05	1.92091e-05	1.66918e-05	1.46443e-05	2.37284e-05	1.51887e-05	1.21854e-05	1.42281e-05	1.59606e-05	1.71914e-05	1.62582e-05	1.87355e-06	4.40866e-06	1.0574	0.94572	0.680002	0.42957
C00170	HMDB01173	S-Methylthioadenosine	C11H15N5O3S	2.8	Positive	298.097	0.00089131	0.000406011	0.000746052	0.000613227	0.000494104	0.000552223	0.000654651	0.00118718	0.000584631	0.000438886	0.000630141	0.000683513	0.000194082	0.000292134	0.921914	1.0847	0.743692	0.19352
C08278	HMDB00893	Suberate	C8H14O4	7.5	Negative	173.082	1.44402e-05	1.37105e-05	1.40121e-05	1.50264e-05	1.356e-05	1.95649e-05	1.61992e-05	1.2363e-05	2.20115e-05	1.72891e-05	1.41498e-05	1.74855e-05	5.94256e-07	3.63116e-06	0.809231	1.23574	0.109004	1.141
C00042	HMDB00254	Succinate	C4H6O4	8.8	Negative	117.019	0.00465876	0.00551761	0.00511089	0.00520199	0.00712509	0.00489931	0.00674051	0.00514662	0.00619038	0.00465478	0.00552287	0.00552632	0.000946905	0.000896121	0.999376	1.00062	0.995423	0.0063039
C00091˜˜˜˜˜˜˜˜˜˜˜˜˜˜˜˜˜˜˜˜˜˜	HMDB01022	Succinyl-CoA	C25H40N7O19P3S	10.2	Positive	868.139	1.52549e-05	1.54264e-05	9.28499e-06	8.5028e-06	2.11232e-05	1.19552e-05	2.15253e-05	8.74145e-06	3.13452e-05	1.16614e-05	1.39185e-05	1.70457e-05	5.16641e-06	9.33283e-06	0.816538	1.22468	0.535536	0.35783
C11537	HMDB60176	Sulfolactate	C3H6O6S	10.5	Negative	168.981	3.62135e-05	7.72341e-05	3.06491e-05	2.99495e-05	9.38277e-05	3.68846e-05	7.28156e-05	5.00707e-05	6.50405e-05	5.01677e-05	5.35748e-05	5.49958e-05	2.98547e-05	1.40892e-05	0.974161	1.02652	0.926615	0.31088
C00898	HMDB00956	Tartrate	C4H6O6	9.8	Negative	149.009	2.63064e-06	3.80721e-06	2.50548e-06	2.20989e-06	4.16233e-06	3.28654e-06	4.80374e-06	3.29977e-06	3.74251e-06	3.20919e-06	3.06311e-06	3.66835e-06	8.64282e-07	6.68406e-07	0.835011	1.19759	0.252716	0.86945
C00245	HMDB00251	Taurine	C2H7NO3S	7.5	Positive	126.022	2.12487e-06	1.95359e-06	2.16341e-06	1.86133e-06	2.84805e-06	2.795e-06	2.04952e-06	1.75045e-06	1.82416e-06	1.68916e-06	2.19025e-06	2.02166e-06	3.8791e-07	4.53308e-07	1.08339	0.923025	0.545511	0.49809
C01047˜	HMDB62764	Theanine	C7H14N2O3	6.75	Positive	175.108	7.66411e-05	0.000109642	7.71137e-05	8.44792e-05	0.000131023	7.62923e-05	0.000124335	0.000102557	0.000118613	0.000104861	9.57797e-05	0.000105332	2.38571e-05	1.86327e-05	0.909317	1.09973	0.50162	0.52329
C01081	HMDB02666	Thiamine monophosphate	C12H17N4O4PS	7.4	Positive	345.078	0.00013254	0.000182819	0.000137435	0.000137268	0.00018503	0.000217782	0.000301282	0.000272149	0.000274219	0.000234527	0.000155018	0.000259992	2.64722e-05	3.3486e-05	0.596244	1.67717	0.000687068	1.7686
	HMDB62164	Thioproline	C4H7NO2S	5	Negative	132.012	2.70276e-05	5.23723e-05	3.94086e-05	3.23331e-05	3.90971e-05	4.5231e-05	5.93896e-05	2.68267e-05	6.70794e-05	6.76044e-05	3.80477e-05	5.32262e-05	9.5164e-06	1.73024e-05	0.714831	1.39893	0.134724	0.92488
	HMDB29055	Thr-Arg	C10H21N5O4	8	Positive	276.167	0.000194317	0.000198346	0.00019083	0.000217344	0.000200765	0.000277464	0.000259244	0.00043278	0.000241563	0.000214699	0.00020032	0.00028515	1.02469e-05	8.57146e-05	0.702508	1.42347	0.0910417	1.3622
	HMDB00943	Threonate	C4H8O5	7.4	Negative	135.03	0.000135132	0.000196395	0.000166193	0.000156259	0.000210731	0.000245496	0.000264236	0.000291678	0.00027122	0.000298308	0.000172942	0.000274188	3.05431e-05	2.13232e-05	0.630743	1.58543	0.000462155	1.76
C00188	HMDB00167	Threonine	C4H9NO3	7.3	Positive	120.066	0.00179238	0.00225075	0.00184672	0.00191049	0.00245977	0.00196696	0.00270617	0.00242363	0.00257872	0.0022638	0.00205202	0.00238785	0.000289544	0.000287912	0.859358	1.16366	0.103191	1.0871
C00364	HMDB01227	Thymidine monophosphate	C10H15N2O8P	7.4	Negative	321.049	1.14785e-05	2.01451e-05	1.23509e-05	1.32727e-05	2.17563e-05	1.55188e-05	2.32367e-05	1.5613e-05	2.24205e-05	1.42566e-05	1.58007e-05	1.82091e-05	4.77797e-06	4.26062e-06	0.867735	1.15243	0.424948	0.61962
C00459˜˜	HMDB0001274	Thymidine triphosphate	C10H17N2O14P3	9.4	Positive	482.997	1.7926e-06	2.39401e-06	1.741e-06	1.6261e-06	1.82607e-06	1.99446e-06	2.65151e-06	2.07178e-06	2.37828e-06	2.21127e-06	1.87596e-06	2.26146e-06	2.99355e-07	2.62475e-07	0.829534	1.2055	0.0628603	1.248
C00178	HMDB00262	Thymine	C5H6N2O2	2.6	Negative	125.036	9.69014e-05	7.55852e-05	9.66331e-05	0.000104039	7.48807e-05	7.60566e-05	5.64611e-05	6.67168e-05	5.38794e-05	7.29475e-05	8.96078e-05	6.52123e-05	1.34566e-05	9.80709e-06	1.37409	0.727752	0.0127475	1.5049
C01157	HMDB00725	trans-4-Hydroxyproline	C5H9NO3	7	Positive	132.066	8.74417e-05	0.000118279	9.1297e-05	8.85378e-05	0.00011518	7.54245e-05	9.75915e-05	8.73548e-05	8.17251e-05	8.39738e-05	0.000100147	8.5214e-05	1.5242e-05	8.17514e-06	1.17524	0.850888	0.10077	1.1362
C02341	HMDB00958	trans-Aconitate	C6H6O6	11.1	Negative	173.009	0.000270509	0.000322709	0.000250605	0.000255746	0.000379958	0.00028519	0.000406249	0.000309946	0.000350421	0.000324295	0.000295905	0.00033522	5.49845e-05	4.61987e-05	0.88272	1.13286	0.256738	0.82816
C01004	HMDB00875	Trigonelline	C7H7NO2	9	Positive	138.055	4.0384e-05	5.41111e-05	4.06804e-05	3.87357e-05	5.93444e-05	4.9458e-05	6.35583e-05	4.58728e-05	5.71413e-05	5.04663e-05	4.66511e-05	5.32994e-05	9.41209e-06	7.03461e-06	0.875266	1.14251	0.244175	0.86338
C00078	HMDB00929	Tryptophan	C11H12N2O2	5.7	Positive	205.097	0.000941223	0.00107244	0.00093924	0.000964453	0.00120476	0.00126574	0.00163388	0.00164114	0.00162471	0.00160736	0.00102442	0.00155457	0.000114677	0.000161951	0.658976	1.51751	0.000498697	1.8035
	HMDB29099	Tyr-Arg	C15H23N5O4	7.1	Positive	338.182	3.31138e-05	4.0872e-05	3.13579e-05	4.58505e-05	5.09159e-05	4.18431e-05	5.93466e-05	5.99527e-05	6.03936e-05	4.42287e-05	4.0422e-05	5.3153e-05	8.29701e-06	9.28142e-06	0.760485	1.31495	0.0519283	1.2349
C01536	HMDB00158	Tyrosine	C9H11NO3	6.5	Positive	182.081	0.00166255	0.00211652	0.00169024	0.00169411	0.00237329	0.0018433	0.00275156	0.00254087	0.00261476	0.00227964	0.00190734	0.00240603	0.000321473	0.000358393	0.792735	1.26146	0.0495817	1.2503
C00029	HMDB00286	UDP-glucose	C15H24N2O17P2	9.4	Negative	565.048	0.00154482	0.00219628	0.00150135	0.00150796	0.00244145	0.00189789	0.00262823	0.00191844	0.00255284	0.00206115	0.00183837	0.00221171	0.000447417	0.000352498	0.831198	1.20308	0.182936	0.96367
C00043	HMDB00290	UDP-N-acetylglucosamine	C17H27N3O17P2	8.8	Negative	606.074	0.00332592	0.00413046	0.00352457	0.0032478	0.00467574	0.00418225	0.00537949	0.00387894	0.00470258	0.00426651	0.0037809	0.00448195	0.000608241	0.000581832	0.843582	1.18542	0.0996358	1.1224
C00106	HMDB00300	Uracil	C4H4N2O2	3.2	Negative	111.02	0.00129596	0.00132577	0.00130744	0.00147024	0.00127569	0.00151551	0.00122074	0.0012169	0.00137959	0.0012172	0.00133502	0.00130999	7.77455e-05	0.000134469	1.01911	0.981249	0.730157	0.30572
C00366	HMDB00289	Urate	C5H4N4O3	7.2	Negative	167.021	0.0125806	0.0145479	0.0131322	0.0120599	0.0150078	0.00946354	0.0143552	0.0108127	0.0129958	0.00933662	0.0134657	0.0113928	0.0012669	0.00221538	1.18195	0.84606	0.116424	1.0939
	HMDB00828	Ureidosuccinate	C5H8N2O5	10	Negative	175.036	2.83643e-05	2.55388e-05	2.85263e-05	2.074e-05	2.65905e-05	1.17555e-05	1.34612e-05	1.69944e-05	6.50712e-06	2.16219e-05	2.5952e-05	1.4068e-05	3.16978e-06	5.66806e-06	1.84475	0.542079	0.0058245	1.4944
C00299	HMDB00296	Uridine	C9H12N2O6	4.3	Negative	243.062	0.000120227	0.000118348	0.000122612	0.000129941	0.000111535	0.000115034	0.000101975	0.000112315	0.000142977	0.000111157	0.000120532	0.000116691	6.68345e-06	1.54921e-05	1.03292	0.968133	0.630698	0.43646
C00015	HMDB00295	Uridine diphosphate	C9H14N2O12P2	9.7	Negative	402.995	0.000304043	0.000579136	0.000280264	0.000332102	0.000461105	0.000464915	0.000533739	0.000436049	0.000519358	0.000485615	0.00039133	0.000487935	0.000126097	3.97266e-05	0.802012	1.24686	0.165804	1.0732
C00105	HMDB00288	Uridine monophosphate	C9H13N2O9P	8.6	Negative	323.029	0.000392728	0.000536545	0.000404731	0.000391824	0.000575354	0.000507759	0.00062416	0.000488906	0.000593642	0.000416493	0.000460237	0.000526192	8.85911e-05	8.35333e-05	0.874655	1.14331	0.260492	0.79987
C00075	HMDB00285	Uridine triphosphate	C9H15N2O15P3	10.5	Negative	482.961	0.000157708	0.000233347	0.000140919	0.000141378	0.000212948	0.000184011	0.000308944	0.000194158	0.000284801	0.000207247	0.00017726	0.000235832	4.30401e-05	5.69704e-05	0.751636	1.33043	0.106723	1.1133
C00785	HMDB00301	Urocanate	C6H6N2O2	6.4	Positive	139.05	3.23371e-06	2.65334e-06	2.73739e-06	2.47231e-06	3.31913e-06	3.79221e-06	4.95398e-06	2.89704e-06	4.58213e-06	4.57585e-06	2.88318e-06	4.16024e-06	3.72765e-07	8.23386e-07	0.693031	1.44294	0.0216387	1.4836
C16436	HMDB00883	Valine	C5H11NO2	6.1	Negative	116.072	0.00165005	0.0019554	0.00165112	0.00170988	0.00231705	0.001653	0.00241811	0.0022887	0.00235518	0.00201403	0.0018567	0.0021458	0.000286439	0.000315687	0.865272	1.15571	0.168211	0.92259
	HMDB29134	Val-Phe	C14H20N2O3	1.9	Negative	263.14	0	5.22253e-05	0	0	3.7118e-05	0	3.65711e-05	0.000187219	5.69634e-05	5.45252e-05	1.78687e-05	6.70558e-05	2.50439e-05	7.09293e-05	0.266475	3.7527	0.203752	0.95758
C00655	HMDB01554	Xanthosine monophosphate	C10H13N4O9P	10.6	Negative	363.035	1.12212e-06	1.91284e-06	1.6651e-06	1.23689e-06	2.42537e-06	1.2875e-06	1.93524e-06	1.26797e-06	2.51974e-06	1.24211e-06	1.67246e-06	1.65051e-06	5.28513e-07	5.66026e-07	1.0133	0.986874	0.951022	0.056328
