# Supplementary material for: Proteolytic activation of fatty acid synthase signals pan-stress resolution
Source: Nat Metab. 2024 Jan 2;6(1):113–26. doi: 10.1038/s42255-023-00939-z (PMC10822777; doi:10.1038/s42255-023-00939-z)
Supplement: Supplementary file 8 — Statistical Source Data. [file 42255_2023_939_MOESM8_ESM.xlsx]

## Sheet: Fig.1b
HSP-4 GFP fold change
	0h				4h				8h				16h				32h				48h
Animal	wt	ced-3(-)		Animal	wt	ced-3(-)		Animal	wt	ced-3(-)		Animal	wt	ced-3(-)		Animal	wt	ced-3(-)		Animal	wt	ced-3(-)			wt	vs	ced-3(-)
1	1.00206	1.0065		1	1.21549	2.5868		1	1.9948	3.21353		1	2.13403	6.25507		1	2.61039	6.66018		1	2.37188	4.57671		Mann Whitney test	4hr
2	0.965349	1.13019		2	1.24861	3.12674		2	1.45802	6.02045		2	2.02177	6.73374		2	2.5319	6.04287		2	2.41802	4.04177		P value	<0.0001
3	0.971488	0.982856		3	1.22492	1.63723		3	2.95527	5.77877		3	2.9128	6.42889		3	2.50191	8.54924		3	1.70526	3.58513		Exact or approximate P value?	Exact
4	0.99979	1.03467		4	1.28774	1.8392		4	1.86876	5.60265		4	2.84866	6.56063		4	2.59937	7.56915		4	1.99422	3.82482		P value summary	****
5	1.00345	1.19438		5	1.70347	2.5632		5	1.74892	4.17837		5	2.72859	5.25168		5	3.15794	6.92374		5	2.07638	4.38363		Significantly different (P < 0.05)?	Yes
6	0.956033	1.11677		6	1.23998	1.6383		6	1.86976	4.57578		6	2.5253	4.30241		6	4.37549	8.40589		6	2.2346	3.54461		One- or two-tailed P value?	Two-tailed
7	0.982517	1.12504		7	1.2142	1.67341		7	3.07015	5.12991		7	2.73287	4.74514		7	3.1245	8.83224		7	2.09106	3.75098
8	0.930126	1.10462		8	1.26732	2.18149		8	2.47049	3.70399		8	2.81652	5.16775		8	2.58654	7.42726		8	1.77727	4.17684		Mann Whitney test	8hr
9	0.978357	1.13316		9	1.22011	1.66039		9	2.5608	3.65302		9	2.78688	7.82841		9	2.71333	4.92805		9	1.59665	4.26883		P value	<0.0001
10	1.01767	0.977007		10	1.73503	1.5964		10	3.98471	3.57622		10	3.04625	7.19984		10	2.57884	5.38484		10	2.3036	4.2216		Exact or approximate P value?	Exact
11	0.925766	1.06106		11	1.15972	1.95936		11	1.75425	5.97113		11	3.02562	6.70082		11	2.57723	5.8028		11	1.97187	4.0553		P value summary	****
12	1.10241	1.12804		12	1.30001	1.68487		12	2.61735	6.67729		12	2.93759	6.94105		12	2.65246	6.55056		12	1.97391	3.49237		Significantly different (P < 0.05)?	Yes
13	1.03034	1.05622		13	1.21517	2.56349		13	1.8981	5.08347		13	2.6624	4.38553		13	2.62503	4.95397		13	1.69043	4.51891		One- or two-tailed P value?	Two-tailed
14	0.972738	1.10998		14	1.34181	2.06628		14	1.48534	2.99506		14	2.88349	6.39746		14	2.41397	5.44691		14	1.92375	3.55607
15	1.01463	1.03474		15	1.26455	1.46828		15	1.56224	4.19341		15	2.87706	6.63598		15	2.57068	7.89728		15	1.91413	3.80751		Mann Whitney test	16hr
16	0.929577	1.09844		16	1.32607	1.83323		16	2.61052	4.93076		16	2.52307	6.26156		16	2.67035	6.76041		16	2.08739	3.93382		P value	<0.0001
17	1.01611	1.13731		17	1.60732	1.57591		17	2.06585	3.10968		17	2.51832	4.50149		17	2.78343	7.60512		17	2.14096	4.61771		Exact or approximate P value?	Exact
18	0.935092	1.13246		18	1.23583	2.14279		18	1.6428	5.00879		18	3.67654	5.93418		18	2.43609	6.37293		18	2.66726	4.49758		P value summary	****
19	0.996556	1.0723		19	1.5165	1.70814		19	3.11471	6.47236		19	3.15042	7.91		19	2.77108	6.71949		19	2.2172	4.24273		Significantly different (P < 0.05)?	Yes
20	1.02436	1.09606		20	1.38053	1.97895		20	1.33836	2.4923		20	2.39985	6.44445		20	2.7175	8.56326		20	2.80407	5.06517		One- or two-tailed P value?	Two-tailed
21	0.914441	1.24443		21	1.72041	1.92149		21	2.72588	2.99232		21	3.22966	7.37459		21	2.73332	4.84776		21	2.43026	3.61444
22	0.971436	1.02799		22	1.22654	2.28881		22	1.60915	4.70937		22	3.32852	7.58595		22	4.47394	5.31726		22	2.35849	4.15953		Mann Whitney test	32hr
23	1.1027	1.0563		23	1.45169	1.77582		23	3.07001	7.67999		23	2.42478	5.71058		23	2.67614	5.0755		23	2.02355	4.00343		P value	<0.0001
24	1.11889	1.05315		24	1.30242	1.99172		24	2.18339	4.54491		24	2.54709	6.58034		24	2.78823	6.2588		24	1.66924	5.16158		Exact or approximate P value?	Exact
25	1.09309	1.36928		25	1.16278	1.80765		25	2.71354	5.72865		25	2.56564	4.48322		25	2.60695	4.981		25	1.92181	4.75359		P value summary	****
26	1.03841	1.15808		26	1.30615	1.62043		26	2.5552	5.16564		26	2.89342	5.4612		26	3.09618	4.75789		26	2.32215	5.123		Significantly different (P < 0.05)?	Yes
27	0.967147	1.04799		27	1.18462	1.94613		27	2.68551	6.28959		27	2.64243	7.22825		27	3.064	4.92468		27	2.00601	5.22991		One- or two-tailed P value?	Two-tailed
28	1.07568	0.969084		28	1.39279	1.65991		28	2.24131	3.60947		28	3.3555	6.11		28	3.45752	8.14245		28	1.86576	3.85643
29	1.1082	1.01765		29	1.52164	1.66441		29	1.4949	6.12079		29	3.13131	6.13203		29	3.0362	4.4808		29	1.77428	3.33166		Mann Whitney test	48hr
30	1.0509	1.07635		30	1.32903	1.90853		30	3.1214	8.84174		30	3.11142	5.3883		30	2.70583	5.71609		30	1.6204	3.90918		P value	<0.0001
31	1.02374	1.40516		31	1.5099	2.36211		31	1.99421	3.04629		31	2.42474	5.72703		31	2.70202	8.24014		31	2.09114	3.63628		Exact or approximate P value?	Exact
32	1.07429	1.02135		32	1.8292	1.60497		32	2.04379	4.35671		32	3.29899	6.80156		32	3.11452	6.83566		32	1.98734	5.03368		P value summary	****
33	0.968807	1.41365		33	1.27992	1.46444		33	1.24547	5.16425		33	3.37884	8.33015		33	4.22173	7.31929		33	1.56207	6.54363		Significantly different (P < 0.05)?	Yes
34	0.989248	1.2235		34	1.21099	1.71785		34	1.69658	3.85564		34	3.18834	5.87239		34	2.71322	6.41366		34	2.16631	3.54544		One- or two-tailed P value?	Two-tailed
35	0.965201	1.20076		35	1.44321	1.71212		35	2.3739	3.52956		35	3.30025	6.30614		35	2.87744	7.34429		35	2.27179	4.00315
36	1.01259	1.20569		36	1.54658	1.65816		36	1.81111	5.91436		36	3.55425	4.6454		36	2.69872	4.8317		36	1.62243	3.91098
37	0.973015	1.05355		37	1.23101	2.11158		37	1.37533	6.25107		37	3.39351	7.43637		37	4.4179	8.84485		37	1.7979	5.11008
38	0.930131	1.13898		38	1.22473	2.20979		38	2.33106	6.18872		38	3.41399	8.9203		38	3.35887	8.02942		38	2.04532	5.10692
39	0.925456	1.01909		39	1.44343	2.49815		39	1.99935	7.26442		39	3.63581	4.32697		39	3.01163	6.68339		39	2.20303	4.01825
40	0.942204	1.02841		40	1.48089	3.3166		40	3.06502	8.49451		40	2.97293	7.53155		40	2.68593	6.23335		40	2.02331	4.6081
				41	1.41475	2.43281		41	1.51902	4.44381
				42	1.67623	2.03979		42	1.78199	5.3779
				43	1.22319	1.62094		43	2.47846	5.9691
				44	1.2654	2.24348		44	4.50105	3.72542
				45	1.32192	2.06541		45	2.51396	3.44847
				46	1.3053	1.80595		46	1.98625	5.55208
				47	1.75466	1.92189		47	1.84625	4.89644
				48	1.25366	2.19879		48	1.53716	3.2524
				49	1.31775	1.72906		49	2.31057	4.70244
				50	1.27563	1.79329		50	2.1005	6.74366

## Sheet: Fig.1c
% Animal reaching late larval stage
DMSO	genetype	plate	late larval or order				wt	vs	ced-3(-)
	wt	1	0.96875			Unpaired t test	DMSO
		2	1			P value	0.0022
		3	0.967742			P value summary	**
	ced-3(-)	1	0.77551			Significantly different (P < 0.05)?	Yes
		2	0.85			One- or two-tailed P value?	Two-tailed
		3	0.79661
6ug/ml TM	genetype	plate	L3 or L4 or order				wt	vs	ced-3(-)
	wt	1	0.305556			Unpaired t test	6ug/ml TM
		2	0.266667			P value	0.0243
		3	0.384615			P value summary	*
	ced-3(-)	1	0.545455			Significantly different (P < 0.05)?	Yes
		2	0.74			One- or two-tailed P value?	Two-tailed
		3	0.510638

## Sheet: Fig.1f
HSP-4 GFP fold change
	mock RNAi-TM				mock RNAi+TM				fasn-1 RNAi-TM				fasn-1 RNAi+TM
Animal	WT	ced-3(-)		Animal	WT	ced-3(-)		Animal	WT	ced-3(-)		Animal	WT	ced-3(-)			wt
1	0.962742	1.03974		1	2.21868	6.17548		1	0.994059	0.986167		1	8.64917	5.64976		Mann Whitney test	mock RNAi+TM	vs	fasn-1 RNAi+TM
2	0.913932	1.00863		2	1.62254	8.12331		2	0.955429	0.965301		2	5.95154	4.75165		P value	<0.0001
3	0.937277	1.00678		3	3.04048	6.65669		3	0.958207	0.974147		3	5.0865	7.48992		Exact or approximate P value?	Exact
4	0.967116	1.00982		4	2.71352	6.08552		4	0.964705	0.968024		4	3.8476	9.91783		P value summary	****
5	0.921646	1.02968		5	2.3191	7.17468		5	0.981126	0.984078		5	6.01819	5.97985		Significantly different (P < 0.05)?	Yes
6	0.989254	1.03638		6	2.01367	9.40077		6	1.00496	0.964566		6	4.15939	6.38125		One- or two-tailed P value?	Two-tailed
7	1.02467	1.01105		7	2.26177	7.54972		7	0.990145	0.965039		7	5.29941	4.30191
8	1.06692	1.00885		8	2.92871	6.47919		8	1.00732	0.992602		8	5.32807	5.02823			ced-3(-)
9	0.94375	1.04772		9	2.4204	7.31146		9	0.973437	0.97266		9	3.80936	6.73044		Mann Whitney test	mock RNAi+TM	vs	fasn-1 RNAi+TM
10	0.939084	1.01077		10	1.91482	6.58311		10	0.983942	0.981122		10	6.86555	7.45805		P value	0.4946
11	0.983499	1.04963		11	3.21439	8.52786		11	0.981236	0.976925		11	8.45912	5.25997		Exact or approximate P value?	Exact
12	0.961015	1.02031		12	2.35098	7.33457		12	0.959107	0.965212		12	8.23601	8.60954		P value summary	ns
13	1.00422	1.05278		13	2.10564	6.3661		13	0.964503	1.02445		13	4.30708	4.39858		Significantly different (P < 0.05)?	No
14	1.03582	1.04042		14	1.40081	4.87498		14	0.940098	1.07252		14	6.5541	11.967		One- or two-tailed P value?	Two-tailed
15	1.00382	1.05608		15	2.54266	5.46254		15	0.964976	0.991758		15	6.18805	3.35286
16	1.10109	1.03441		16	1.92774	8.55357		16	1.00011	0.966149		16	7.60278	5.64376
17	1.09776	1.03088		17	2.23351	11.8992		17	0.957992	1.00284		17	4.3932	6.19586
18	1.01903	1.00806		18	1.66582	11.4916		18	0.943003	0.991644		18	5.36915	4.46606
19	1.05561	1.04947		19	2.91745	8.90161		19	0.913577	1.03453		19	3.82941	5.21378
20	0.968611	1.06119		20	2.62279	4.84471		20	0.937311	0.960318		20	4.42587	5.41437
21	0.999189	1.01769		21	2.65867	5.17354		21	0.974438	1.00174		21	7.40373	7.83643
22	0.962096	1.03102		22	2.96442	7.58993		22	0.940136	0.984656		22	5.57376	5.31393
23	1.08904	0.94801		23	2.37353	6.68588		23	0.979429	1.00371		23	8.20349	7.69679
24	1.00885	1.09273		24	2.52239	8.63082		24	0.964642	0.95127		24	4.52526	7.563
25	1.01919	1.14035		25	2.48713	5.15995		25	0.955053	0.955741		25	7.69018	6.07121
26	1.00671	1.08104		26	3.14598	4.67609		26	0.944514	1.04142		26	2.35482	9.27149
27	1.00326	1.13667		27	3.01126	5.25972		27	0.964334	0.981308		27	5.02903	10.8827
28	1.02086	1.07921		28	2.74722	5.27842		28	0.980193	0.971187		28	6.11432	10.2945
29	0.961961	1.08706		29	1.84084	6.46306		29	0.886673	0.955383		29	5.31593	5.49809
30	1.03198	1.01415		30	2.31687	4.24026		30	0.895966	1.004		30	5.60352	5.90514

## Sheet: Fig.1g
HSP-4 GFP fold change
	6ug/ml TM
Animal	WT	fasn-1AID
1	3.00278	5.07607		Mann Whitney test	WT	vs	fasn-1AID
2	2.36228	5.3814		P value	<0.0001
3	3.17846	4.50282		Exact or approximate P value?	Exact
4	3.76423	6.22117		P value summary	****
5	1.87733	10.2047		Significantly different (P < 0.05)?	Yes
6	1.99549	16.296		One- or two-tailed P value?	Two-tailed
7	2.74022	13.1702
8	4.93705	10.293
9	5.22952	17.0164
10	2.60783	8.7704
11	3.27764	4.64684
12	3.2631	6.88216
13	6.4741	10.0865
14	4.28742	11.3637
15	1.99149	13.1322
16	3.80387	8.52588
17	2.40741	10.4552
18	3.01044	10.3228
19	2.88667	4.06148
20	2.69191	3.69799
21	4.20859	6.27746
22	3.28081	16.6161
23	5.76163	8.78326
24	2.46553	10.3941
25	3.10705	5.86954
26	4.60787	14.2747
27	3.59506	8.02103
28	2.8993	16.6365
29	4.06953	7.54471
30	2.24131	4.06169

## Sheet: Fig.1h
NLP-29 GFP fold change
	400mM NaCl
Animal	WT	fasn-1AID
1	1.1922	4.7711		Mann Whitney test	WT	vs	fasn-1AID
2	1.312	7.11266		P value	<0.0001
3	2.23951	5.43483		Exact or approximate P value?	Exact
4	4.40647	5.57205		P value summary	****
5	1.9913	4.34685		Significantly different (P < 0.05)?	Yes
6	3.04868	5.77484		One- or two-tailed P value?	Two-tailed
7	3.66426	6.49991
8	1.2204	9.16343
9	3.67815	7.3235
10	2.96407	6.70956
11	2.9848	6.87614
12	4.90003	7.74233
13	4.71856	3.90829
14	3.17563	6.2524
15	4.28174	6.8792
16	1.30276	7.32717
17	2.42121	6.13266
18	3.22649	5.39654
19	1.91603	9.07361
20	2.67534	4.68917
21	3.82396	2.52952
22	4.16138	6.29968
23	2.87065	7.95834
24	2.04934	12.206
25	2.50549	4.16793
26	3.87723	8.34486
27	1.35956	6.14092
28	2.22504	5.57341
29	3.75486	7.41279
30	2.76844	4.28307

## Sheet: Fig.1i
GCS-1 GFP fold change
	16mM PQT
Animal	WT	fasn-1AID
1	1.03236	1.56247		Mann Whitney test	WT	vs	fasn-1AID
2	1.06768	1.63582		P value	<0.0001
3	1.08373	1.48018		Exact or approximate P value?	Exact
4	1.0582	1.53159		P value summary	****
5	1.05742	1.54131		Significantly different (P < 0.05)?	Yes
6	1.09326	1.52981		One- or two-tailed P value?	Two-tailed
7	1.07785	1.56228
8	1.13634	1.5819
9	1.07543	1.47074
10	1.09009	1.57854
11	1.05875	1.53569
12	1.06703	1.57441
13	1.04447	1.50383
14	1.06928	1.50633
15	1.05238	1.54221
16	1.04566	1.59121
17	1.16733	1.50479
18	1.05288	1.61277
19	1.12526	1.53392
20	1.08444	1.62204
21	1.17874	1.491
22	1.10655	1.50658
23	1.21157	1.63886
24	1.10389	1.55885
25	1.19117	2.01719
26	1.15335	1.5329
27	1.08439	1.76043
28	1.11264	1.68752
29	1.09368	1.67823
30	1.21323	1.5171
