# Supplementary material for: Proteolytic activation of fatty acid synthase signals pan-stress resolution
Source: Nat Metab. 2024 Jan 2;6(1):113–26. doi: 10.1038/s42255-023-00939-z (PMC10822777; doi:10.1038/s42255-023-00939-z)
Supplement: Supplementary file 10 — Statistical Source Data. [file 42255_2023_939_MOESM10_ESM.xlsx]

## Sheet: Fig.2a
HSP-4 GFP fold change
	6ug/ml TM_32h
Animal	WT	ced-3(G360S)
1	1.68464	5.33471		Mann Whitney test	wt	vs	ced-3(G360S)
2	2.84181	5.22107		P value	<0.0001
3	1.7076	4.10898		Exact or approximate P value?	Exact
4	1.93845	3.53368		P value summary	****
5	2.31354	4.59386		Significantly different (P < 0.05)?	Yes
6	1.94542	4.73061		One- or two-tailed P value?	Two-tailed
7	1.94188	3.11908
8	2.15871	9.48474
9	2.30225	4.22469
10	3.25651	2.8258
11	2.47702	5.6715
12	1.5602	5.04557
13	2.16968	6.75146
14	2.36895	12.2836
15	2.23941	4.78292
16	1.8204	4.86347
17	1.94198	5.52937
18	2.39114	2.69671
19	2.31735	5.25268
20	2.21801	4.4334
21	1.55447	5.92064
22	1.94893	5.10202
23	1.96671	4.90262
24	3.22128	2.28941
25	2.19526	3.23622
26	2.87513	2.02998
27	2.04738	7.51295
28	1.56287	6.40399
29	1.4704	3.10392
30	3.04228	4.46316
31	2.91597	4.36614
32	2.04508	5.71733
33	1.88126	5.71421
34	1.69529	7.88506
35	2.80067	4.45866
36	3.14917	6.86791
37	1.35513	7.49777
38	1.97127	4.48209
39	1.94828	6.39518
40	1.95336	3.67553

## Sheet: Fig.2f
HSP-4 GFP fold change					NLP-29 GFP fold change					GCS-1 GFP fold change
	6ug/ml TM_32h					400mM NaCl_32h					16mM PQT_16h				6ug/ml TM_32h
Animal	WT	ced-3(-)	fasn-1(D/E)		Animal	WT	ced-3(-)	fasn-1(D/E)		Animal	WT	ced-3(-)	fasn-1(D/E)		Mann Whitney test	WT	vs	ced-3(-)
1	3.47897	8.10358	4.58885		1	2.64318	5.27734	6.58601		1	1.22735	1.52201	1.77356		P value	<0.0001
2	3.48558	5.02527	4.99397		2	3.01828	4.11325	8.90939		2	1.26021	1.66106	1.53457		Exact or approximate P value?	Exact
3	4.42109	4.92516	3.56246		3	2.32784	4.45952	2.80925		3	1.22864	1.33848	1.51395		P value summary	****
4	3.34179	5.3726	4.58353		4	2.79329	4.62198	6.67048		4	1.25645	1.47013	1.60727		Significantly different (P < 0.05)?	Yes
5	2.57812	7.86821	6.54667		5	2.70066	11.2317	5.00131		5	1.23331	1.59243	1.8139		One- or two-tailed P value?	Two-tailed
6	3.98347	8.44055	4.8866		6	3.03994	7.57577	2.92629		6	1.28815	1.63004	1.72051
7	3.67922	5.20793	7.93689		7	2.02091	5.18091	8.80479		7	1.25129	1.73463	1.6095
8	3.42656	7.82048	5.49403		8	2.13509	3.11374	5.22171		8	1.20474	1.58434	1.99368		Mann Whitney test	WT	vs	fasn-1(D/E)
9	3.19211	5.07367	7.34923		9	4.74702	3.58524	5.57735		9	1.39267	1.70909	1.66071		P value	<0.0001
10	2.9344	7.11099	4.27118		10	3.52478	4.69452	3.87749		10	1.30706	1.61845	1.78888		Exact or approximate P value?	Exact
11	3.84161	7.32452	5.19863		11	5.75237	3.72065	5.55758		11	1.28021	1.67862	1.58249		P value summary	****
12	4.72171	6.94411	8.87127		12	3.47931	3.72167	3.65334		12	1.24188	1.43938	1.51374		Significantly different (P < 0.05)?	Yes
13	4.11381	6.68554	5.34843		13	3.46148	3.11155	3.87499		13	1.24383	1.55273	1.55081		One- or two-tailed P value?	Two-tailed
14	3.22269	10.0682	7.02775		14	2.76778	3.82727	3.16118		14	1.25216	1.4708	1.77805
15	3.47167	6.53984	4.71862		15	2.07617	5.59195	3.21759		15	1.26198	1.57158	1.50942
16	2.79283	7.88217	6.18427		16	2.49061	4.56376	5.64868		16	1.27957	1.73993	1.69474		400mM NaCl_32h
17	3.41453	8.32888	4.01285		17	3.06665	4.15386	5.85801		17	1.39865	1.94228	2.08925		Mann Whitney test	WT	vs	ced-3(-)
18	3.26247	4.82853	6.91285		18	3.24854	5.67851	3.99185		18	1.32114	1.63839	1.49454		P value	<0.0001
19	3.37993	8.03535	9.03913		19	3.45384	3.88496	3.44596		19	1.24795	1.8171	1.58343		Exact or approximate P value?	Exact
20	2.92961	6.16877	5.70939		20	2.08434	4.15355	3.42124		20	1.26658	1.34185	1.6319		P value summary	****
21	2.94338	7.54428	6.3818		21	3.11269	3.71092	4.52956		21	1.36869	1.46443	1.59151		Significantly different (P < 0.05)?	Yes
22	3.34256	8.92315	6.03219		22	2.52489	3.11855	4.1497		22	1.25968	2.0625	1.51639		One- or two-tailed P value?	Two-tailed
23	3.0963	8.22114	4.56499		23	2.60239	4.32108	4.18068		23	1.25252	1.91144	1.80551
24	3.03112	10.1039	2.96539		24	2.42923	4.37933	3.7661		24	1.32511	1.60166	1.73739
25	3.30601	7.74423	4.20801		25	3.18921	3.57911	3.41864		25	1.25856	1.37825	1.6238		Mann Whitney test	WT	vs	fasn-1(D/E)
26	2.62948	8.78759	3.68724		26	2.19408	4.05394	4.25174		26	1.26729	1.55849	1.91197		P value	<0.0001
27	2.80343	3.81375	3.84198		27	2.01175	3.41833	4.1248		27	1.27272	1.67177	2.13192		Exact or approximate P value?	Exact
28	5.16434	3.05927	5.18797		28	2.10695	6.40373	4.86442		28	1.2505	2.32538	1.51865		P value summary	****
29	3.21452	3.95513	6.65534		29	2.60129	2.68543	4.47763		29	1.24734	1.57044	1.54004		Significantly different (P < 0.05)?	Yes
30	3.25597	5.09593	6.46719		30	3.17734	3.9449	5.26233		30	1.24606	1.55665	1.6588		One- or two-tailed P value?	Two-tailed
															16mM PQT_16h
															Mann Whitney test	WT	vs	ced-3(-)
															P value	<0.0001
															Exact or approximate P value?	Exact
															P value summary	****
															Significantly different (P < 0.05)?	Yes
															One- or two-tailed P value?	Two-tailed
															Mann Whitney test	WT	vs	fasn-1(D/E)
															P value	<0.0001
															Exact or approximate P value?	Exact
															P value summary	****
															Significantly different (P < 0.05)?	Yes
															One- or two-tailed P value?	Two-tailed

## Sheet: Fig.2g
Fraction of Total Palmitate
	WT H2O DMSO			WT D2O DMSO			WT D2O Tunicamycin			ced-3(-) D2O DMSO			ced-3(-) D2O Tunicamycin			fasn-1(D/E) D2O DMSO			fasn-1(D/E) D2O Tunicamycin
Biological Replicate:	1	2	3	1	2	3	1	2	3	1	2	3	1	2	3	1	2	3	1	2	3
m+0	1.0458	1.0363	1.0551	0.8804	0.8748	0.8806	0.8836	0.8791	0.8811	0.8879	0.8825	0.8753	0.8902	0.8909	0.8838	0.875	0.8822	0.8786	0.8802	0.8755	0.8798
m+1	-0.0508	-0.0434	-0.0628	0.113	0.1185	0.1118	0.1103	0.1156	0.1138	0.1086	0.1129	0.1197	0.107	0.1062	0.1118	0.1185	0.113	0.1152	0.1145	0.1184	0.1154

## Sheet: Fig.2h
HSP-4 GFP fold change
	TM - palmitate			TM + palmitate
Animal	WT	ced-3(-)	fasn-1(D/E)	WT	ced-3(-)	fasn-1(D/E)		TM - palmitate
1	3.32418	9.04377	6.11776	4.51415	9.62998	7.82043		Mann Whitney test	WT	vs	ced-3(-)
2	3.72277	9.59697	3.27613	6.87742	10.8077	13.3254		P value	<0.0001
3	4.01204	8.22828	4.23139	6.19775	10.8162	6.50982		Exact or approximate P value?	Exact
4	3.29171	4.57296	4.03552	4.1862	11.79	10.7691		P value summary	****
5	2.93445	5.18503	6.27458	4.9513	6.55376	5.41148		Significantly different (P < 0.05)?	Yes
6	3.35857	6.3672	3.28538	6.33371	6.14302	7.56885		One- or two-tailed P value?	Two-tailed
7	2.0732	5.45238	5.71773	6.55332	10.0037	8.0217
8	3.20546	4.02468	7.00357	5.70868	11.9668	5.54822		TM - palmitate
9	3.12787	7.46626	3.65829	3.76935	8.43319	6.42514		Mann Whitney test	WT	vs	fasn-1(D/E)
10	2.22777	5.79806	6.02586	6.59325	10.6845	8.16334		P value	<0.0001
11	3.64739	6.80386	3.96391	6.83949	8.64879	5.94928		Exact or approximate P value?	Exact
12	3.25339	10.8028	3.69888	5.77813	7.65739	9.57924		P value summary	****
13	2.03145	4.3566	5.59728	6.29903	11.1495	7.32074		Significantly different (P < 0.05)?	Yes
14	2.55708	6.16097	5.24405	6.45975	8.64059	6.27916		One- or two-tailed P value?	Two-tailed
15	4.37966	6.73485	5.04909	5.28128	11.2574	6.57249
16	3.19564	9.54138	4.32041	6.81475	7.47908	11.9061		TM + palmitate
17	2.32074	6.89128	4.22825	5.12573	6.96303	6.14626		Mann Whitney test	WT	vs	ced-3(-)
18	3.19637	5.60299	7.37812	3.7203	11.737	7.07085		P value	<0.0001
19	2.47867	6.73337	4.12406	6.5376	4.8662	10.0074		Exact or approximate P value?	Exact
20	2.56962	9.87736	4.26283	5.4611	9.04751	6.59142		P value summary	****
21	1.97468	6.80913	5.59644	6.64057	7.70462	9.66227		Significantly different (P < 0.05)?	Yes
22	2.59304	6.53462	5.70742	6.43607	8.27413	7.48884		One- or two-tailed P value?	Two-tailed
23	2.9286	6.36637	9.23424	5.00909	8.07612	12.2878
24	2.32022	5.75158	5.79369	5.60954	12.2659	6.00631		TM + palmitate
25	3.14914	5.19511	7.99704	6.57648	10.0367	11.9958		Mann Whitney test	WT	vs	fasn-1(D/E)
26	2.4858	4.73356	6.38963	4.23487	7.01321	8.97698		P value	<0.0001
27	2.90856	5.86217	5.58818	5.64751	9.18144	6.48153		Exact or approximate P value?	Exact
28	2.72248	8.06677	6.42256	4.37808	6.74043	7.18428		P value summary	****
29	4.19282	6.43307	7.10313	4.02065	10.9924	5.94617		Significantly different (P < 0.05)?	Yes
30	2.58731	11.1749	4.98986	5.42989	10.3803	5.39127		One- or two-tailed P value?	Two-tailed
