# Supplementary material for: Proteolytic activation of fatty acid synthase signals pan-stress resolution
Source: Nat Metab. 2024 Jan 2;6(1):113–26. doi: 10.1038/s42255-023-00939-z (PMC10822777; doi:10.1038/s42255-023-00939-z)
Supplement: Supplementary file 12 — Statistical Source Data. [file 42255_2023_939_MOESM12_ESM.xlsx]

## Sheet: Fig. 3b
	Log2FC wild type						Log2FC ced-3(-)						Log2FC fasn-1(D/E)						Two-tailed Unpaired t test	Two-tailed Unpaired t test
Metabolites	Biological Rep 1	Biological Rep 2	Biological Rep 3	Biological Rep 4	Biological Rep 5	Biological Rep 6	Biological Rep 1	Biological Rep 2	Biological Rep 3	Biological Rep 4	Biological Rep 5	Biological Rep 6	Biological Rep 1	Biological Rep 2	Biological Rep 3	Biological Rep 4	Biological Rep 5	Biological Rep 6	ced-3(-) vs wt p value	fasn-1(D/E) vs wt p value
Uridine 5'-diphosphate	-0.14863	0.224488	-0.26882	0.424317	-0.27277	-0.10491	-0.31365	-3.10213	-0.40225	-2.38614	-1.51506	-2.18898	-3.43461	-1.22082	-2.36989	-0.84818	-2.86686	-0.97103	0.00632572	0.00184143
FAD	0.118368	-0.20535	-0.03581	0.829034	0.069402	-2.02382	-0.5788	-3.09199	-0.97823	-2.42039	-1.37107	-1.81912	-2.80116	-1.59676	-2.03485	-1.06919	-1.68875	-1.11452	0.0204453	0.00943178
Dephospho-CoA	-0.4848	-0.51173	-0.1103	1.05049	0.192241	-1.17181	-0.87936	-2.35344	-0.99929	-1.82824	-2.35599	-2.34858	-1.76576	-1.61625	-2.40177	-1.67971	-2.04936	-0.62704	0.00307738	0.00312848
Adenosine	-1.43569	-0.1904	-0.05519	0.317335	-0.37414	0.826931	-2.33827	-2.56109	-1.44393	-2.64909	-2.66338	-2.53867	-2.29759	-0.64794	-2.37307	-0.76179	-2.22378	-1.60092	0.000118367	0.00718276
Cystine	-0.26712	0.001936	0.056061	-0.15805	0.089506	0.22381	-0.0468	-2.50078	-1.10769	-2.15115	-0.07702	-0.82483	-2.12189	-1.33565	-2.33565	-1.19633	-1.88453	-0.90388	0.0264375	5.47202e-05
Flavin mononucleotide	-0.71372	0.443575	-0.43611	0.232041	-0.12681	0.264005	-2.37177	-2.33767	-1.75895	-2.66241	-2.40618	-2.48529	-2.0633	-0.9984	-2.22059	-1.7349	-2.45878	-0.10657	1.26524e-06	0.00355587
coumaric acid	-0.39886	0.033238	-0.20874	0.179018	-0.11729	0.377305	-1.11201	-2.00093	-1.87249	-1.84469	-1.48808	-1.74154	-1.91934	-1.38014	-1.90191	-1.3241	-1.64904	-1.12832	2.66444e-06	5.37603e-06
Guanosine	-0.14964	0.324345	-0.22405	0.178271	-0.20058	-0.01663	-2.75701	-3.47103	-3.35861	-3.55188	-3.27885	-3.47486	-1.70573	-1.20986	-1.47776	-1.34599	-1.83096	-1.20831	8.07993e-10	1.14459e-06
Glycoursodeoxycholic acid	-0.87948	0.954761	-0.27875	0.214647	0.053984	-1.01356	-1.30115	-1.73367	-1.2122	-1.93496	-1.95097	-1.58503	-2.04293	-1.31646	-1.81589	-1.16921	-1.37634	-0.73279	0.00116223	0.00550633
Aconitic acid	-0.24236	0.212343	-0.44786	0.44907	0.266545	-0.52521	-4.21574	-2.34067	-4.96343	-5.00592	-4.24364	-5.13828	-2.25158	-0.44407	-1.96155	-1.51462	-2.62346	0.385024	3.0858e-06	0.0219548
gamma-Glutamylleucine	-0.73816	0.482172	-0.08507	0.398151	0.049618	-0.49796	-1.04211	-1.77721	-1.57335	-1.87152	-1.3705	-1.83273	-1.47624	-1.41158	-1.59947	-1.30875	-1.43054	-1.13165	8.08557e-05	7.9174e-05
N-Acetylvanilalanine	-0.0964	-0.22144	-0.1439	0.565161	0.131625	-0.46042	-1.08359	-1.97549	-1.20413	-2.102	-1.45197	-1.82159	-1.4422	-1.36583	-1.72866	-1.30999	-1.35347	-1.06766	3.70972e-05	1.21379e-05
2-Aminoacetophenone	-0.4032	0.048291	-0.23506	0.154121	-0.11589	0.405531	-1.29457	-1.88627	-1.46807	-1.7498	-1.35963	-1.86612	-1.74701	-1.21412	-1.54378	-1.16652	-1.50706	-1.04504	1.7217e-06	8.11604e-06
Pantothenic acid	-0.41291	0.556847	-0.52382	0.215429	-0.49058	0.274445	-1.21996	-1.83096	-1.44852	-1.94346	-1.10675	-1.93888	-1.80217	-1.12601	-1.58244	-1.10351	-1.72099	-0.81039	9.90987e-05	0.000428617
Glycocholic acid	-0.48299	0.90098	-0.28612	0.317926	-0.35831	-0.80981	-1.3659	-1.90855	-1.51616	-2.01965	-1.82462	-1.61377	-1.58387	-1.30936	-1.73844	-1.05551	-1.57217	-0.84986	0.000169898	0.00168819
Monomethyl phthalate	-0.59769	-0.27888	-0.30301	0.931704	-0.19734	-0.11292	-1.91974	-0.53901	-1.89335	-0.43322	-2.40849	-0.70633	-1.56	-1.03463	-1.54596	-1.53793	-1.62001	-0.78473	0.013685	0.000669179
2-Octenedioic acid	-0.1125	0.024569	-0.29369	0.12518	0.11627	0.094182	-1.01955	-1.18855	-0.62075	-0.67308	-0.67645	-0.89112	-1.76676	-1.20752	-1.66312	-1.21662	-1.43511	-0.71242	2.64286e-05	1.41267e-05
Leucylproline	-0.75598	0.418912	-0.8179	0.825199	-0.42325	-0.02012	-0.80272	-1.54131	-0.53743	-0.92307	-0.66593	-1.01374	-1.43793	-0.84685	-1.75219	-1.135	-1.8258	-0.83092	0.0278006	0.00452937
Dihydrothymine	-0.26418	-0.05174	-0.04181	0.057772	-0.151	0.366962	-1.21819	-1.93983	-1.23723	-1.69998	-1.24648	-1.98952	-1.48401	-0.98859	-1.63579	-1.1304	-1.43297	-1.15667	4.6146e-06	2.34615e-06
Benzoic acid	-0.42557	0.065382	-0.19438	0.175012	-0.08163	0.334772	-1.33793	-1.92295	-1.58648	-1.87807	-1.39867	-1.84457	-1.59679	-1.10782	-1.57713	-1.19234	-1.41801	-0.90624	8.13428e-07	1.08522e-05
Glutaminylproline	-0.07584	-0.13475	0.20446	0.1202	0.207169	-0.42116	-0.72215	-1.61881	-1.45362	-1.81277	-1.28776	-1.10325	-1.10207	-1.35134	-1.65882	-1.26101	-1.34658	-1.02506	3.6016e-05	2.72432e-06
Xylulose	-0.25601	0.578095	-0.38616	0.171679	-0.40115	0.029901	-1.07448	-2.60479	-2.28208	-1.88396	-1.77372	-2.54057	-1.74597	-1.23489	-1.28537	-1.112	-1.26797	-1.06249	3.56426e-05	5.24232e-05
Hydroxyphenyllactic acid	-0.11091	-0.16149	-0.07684	0.536738	-0.00631	-0.34843	-1.49549	-1.95652	-1.78586	-2.08792	-1.90221	-1.9978	-1.46194	-1.28375	-1.41827	-1.27361	-1.27568	-0.98329	2.23885e-07	4.33959e-06
Oxidized glutathione	0.183062	0.228455	-0.49802	0.172444	-0.5016	0.203842	-0.83341	-2.04506	-1.37939	-1.95263	-1.62173	-1.98304	-1.31235	-1.10144	-1.14217	-1.4642	-1.64026	-0.88364	5.83927e-05	5.84419e-05
5-Hydroxyindoleacetic acid	-0.47054	-0.00473	-0.3083	0.283553	0.035918	0.300519	-1.36318	-1.71615	-1.49208	-1.64552	-1.56526	-2.03152	-1.50048	-1.01124	-1.59753	-1.06088	-1.49715	-0.81194	1.33527e-06	5.82089e-05
2-Hydroxycaproic acid	0.00387	-0.08247	0.026829	0.359837	-0.07516	-0.31906	-1.57567	-1.80953	-1.66546	-2.16282	-1.83007	-2.04445	-1.46848	-1.25446	-1.45079	-1.18051	-1.08721	-0.93931	5.36806e-08	1.8209e-06
Ophthalmic acid	0.088581	-0.051	0.059369	0.17662	-0.49734	0.125326	-0.82167	-1.33889	-1.18551	-0.89106	-1.19791	-1.38524	-1.00826	-1.21209	-1.10921	-1.24653	-1.38576	-1.07622	1.06472e-05	1.55466e-06
Tetrahydrodeoxycorticosterone	0.064992	-0.42849	0.269624	-0.18743	0.026336	0.148998	-1.6896	-3.0448	-2.67834	-2.69137	-2.31894	-3.45976	-1.61853	-0.57997	-1.76532	-1.40979	-1.45612	-0.15186	1.92416e-06	0.00230583
Oxoglutaric acid	-0.31131	-0.01896	0.102952	0.640279	0.065869	-0.92185	-1.05227	-1.87569	-1.52811	-2.55001	-1.25724	-2.0908	-1.54613	-0.85844	-1.85035	-0.79176	-1.28193	-0.5605	0.000335216	0.00428686
Tyrosine	-0.5421	-0.47671	-0.06581	0.846827	0.161052	-0.46881	-0.4072	-1.64833	-1.09817	-1.25919	-0.96885	-1.05979	-1.26121	-1.23031	-1.17551	-1.15368	-1.09358	-0.96581	0.00500517	0.000805338
Glycylleucine	-1.22697	0.361852	0.286451	0.19446	-0.14383	0.026679	-0.43313	-0.89573	-1.95457	-0.5831	-1.07607	-1.32315	-3.08805	-0.82725	-1.46358	-0.22341	-1.07946	-0.04064	0.0153458	0.0691552
5-Hydroxyisourate	-0.10887	0.846836	-0.73016	-0.05473	-0.72001	0.13938	-0.74759	-1.09739	-0.70897	-1.47657	-1.03261	-1.54279	-0.92119	-0.96298	-1.88991	-0.57417	-1.49091	-0.81732	0.00522537	0.00916944
Asparaginyl-Proline	-0.81478	-0.45718	0.21493	-0.17343	0.348904	0.46689	-0.80334	-1.44332	-0.20446	-0.3466	-0.5933	-1.10197	-1.12306	-1.35599	-1.10961	-0.05672	-1.39913	-1.50901	0.0356142	0.00645142
Cyclohexene oxide	-0.34478	0.525932	0.693308	-0.41098	-0.75151	-0.30466	-1.13611	-1.30903	-1.52036	-1.28545	-0.27686	-1.41718	-1.36624	-0.70789	-1.49095	-0.79758	-1.27525	-0.85629	0.00521166	0.00460433
Tyrosine	-0.19806	-0.05154	-0.08705	0.195359	-0.02902	0.13334	-0.92189	-1.14836	-1.00524	-1.19721	-0.73917	-1.21873	-1.51922	-0.97951	-1.27245	-1.16346	-0.96399	-0.57527	8.64157e-07	2.172e-05
Dopa	-0.13695	-0.03623	-0.28818	0.192744	-0.19506	0.356089	-0.82634	-1.35513	-1.21611	-1.29426	-0.92851	-1.45683	-1.36842	-0.85957	-1.31743	-0.85229	-1.47746	-0.51247	1.02765e-05	0.000206295
Leucyltryptophan	-0.54954	0.016096	-0.08655	0.404175	0.015744	0.041899	-0.8649	-0.83474	-0.34339	-1.14999	-0.99197	-0.56492	-1.10996	-0.82842	-1.83048	-0.63561	-1.09652	-0.77279	0.00129257	0.000784333
Alanyltryptophan	-0.04665	0.065295	-0.31092	0.146251	-0.33552	0.356373	-0.72358	-1.43749	-0.83781	-1.34941	-0.63513	-1.85884	-1.67066	-0.52106	-2.19747	0.061218	-1.78166	-0.15568	0.000572545	0.029931
Methionine	-0.56005	0.396861	-0.35723	0.206692	0.134397	-0.03987	0.209012	-1.74759	-1.02149	-1.11507	-0.19329	-1.10362	-1.46177	-0.7248	-0.73211	-0.92234	-0.4454	-1.74294	0.0351011	0.00311417
LPE(20:0/0:0)	0.046353	-0.21664	0.410073	-1.31537	0.570998	-0.16706	-1.24061	-1.13024	-0.90165	-1.29043	-0.65212	-0.92459	-1.11248	-0.99221	-1.47476	-0.76587	-1.14945	-0.53169	0.0104157	0.0147342
Dopamine	-0.18482	0.094974	0.018601	0.225939	-0.31772	0.094023	0.023954	-0.65746	-0.75154	-1.09889	-0.94057	-1.33065	-1.10962	-1.00553	-1.17424	-0.70597	-1.0463	-0.91516	0.00373156	3.40107e-06
Taurodeoxycholic acid	-0.34978	0.573029	0.1514	0.134466	0.113604	-1.19299	-1.44521	-1.243	-1.36059	-1.57798	-1.93064	-2.63441	-1.3887	-0.2659	-1.07903	-1.40909	-1.05198	-0.61777	0.000616598	0.0181679
5-Hydroxyindoleacetic acid	-0.6025	-0.23569	-0.03538	0.627275	0.408753	-0.63452	-0.51579	-0.96846	-0.88205	-1.01259	-0.81969	-1.01969	-1.2005	-1.04863	-0.85329	-0.60385	-1.37557	-0.70509	0.0056611	0.00461932
Quinoline	-0.18686	0.089073	-0.24994	-0.04566	0.325974	-0.00795	-1.14489	-1.6349	-1.2184	-1.39673	-0.93887	-1.28791	-1.60491	-0.81313	-1.17216	-0.56524	-0.92231	-0.658	1.84515e-06	0.000338091
Benzene	-0.34008	0.126545	-0.26817	0.199721	-0.0531	0.233418	-0.6992	-1.12719	-0.84996	-0.9786	-0.68246	-1.0855	-1.34654	-0.77659	-1.25972	-0.73118	-1.09124	-0.52587	3.70773e-05	0.000215031
Thymine	-0.15968	0.265623	-0.23319	0.091709	-0.18424	0.145514	-1.08375	-1.58198	-1.2723	-1.48131	-1.05	-1.54523	-1.33661	-0.80327	-1.17135	-0.76014	-1.04982	-0.5719	1.13117e-06	6.86307e-05
Methionylleucine	-0.05608	-0.35913	0.022382	0.862295	-0.31058	-0.69289	-0.13948	-1.78863	-1.13952	-1.47599	-0.96746	-2.47424	-0.50036	-0.91721	-1.56587	-1.13745	-1.31946	-0.20685	0.00956477	0.0177058
Ophthalmic acid	-0.16353	-0.27325	0.120625	0.228745	0.254534	-0.27276	-1.04853	-0.89815	-1.16481	-0.71153	-1.0984	-0.8668	-0.87572	-1.01577	-0.97285	-0.81444	-1.07789	-0.86617	1.56286e-05	7.40369e-06
Sulfanilic acid	0.518929	-0.04941	-0.40945	-0.36782	0.118848	-0.01881	-0.44008	-1.99737	-1.22056	-1.76962	-0.81034	-1.40585	-1.43956	0.308988	-1.38458	-1.22093	-1.33925	-0.53086	0.00115355	0.0173159
3-Methylindole	-0.0938	0.270798	-0.36531	0.059144	-0.14573	0.181935	-1.0383	-1.48959	-1.21386	-1.18891	-1.06995	-1.49822	-1.45681	-0.79353	-1.10066	-0.81608	-1.01431	-0.41198	1.86438e-06	0.000330378
Cyclohexanecarboxylic acid	-1.59917	0.676081	-0.06367	0.130905	-0.01954	0.047938	-0.40382	-0.96209	-0.67992	-1.25797	-0.45695	-0.81974	-0.78576	-0.3327	-1.2649	-0.33666	-2.19625	-0.61569	0.0945457	0.0961297
Indoleacetaldehyde	-0.2028	0.191532	-0.25835	0.159152	-0.08627	0.130312	-1.15992	-1.32044	-1.45223	-1.45963	-1.12515	-1.61563	-1.31556	-0.73695	-1.07717	-0.7704	-1.04113	-0.56085	2.82859e-07	6.48871e-05
Guanosine	-0.22906	0.032204	-0.06776	0.681873	-0.035	-0.76153	-1.73226	-2.57478	-2.53132	-2.88903	-2.57761	-2.59472	-0.8885	-0.89095	-0.85543	-0.96709	-1.10495	-0.79471	1.96738e-06	0.00137139
LPE(22:4)	-0.19344	-0.03687	-0.0006	0.03932	-0.17371	0.30678	-1.79464	-2.86445	-2.23868	-3.04408	-1.91077	-2.33209	-1.4337	-0.66271	-1.29393	-0.36303	-1.25085	-0.48476	7.75724e-07	0.0012417
Ascorbic acid	0.344556	0.153107	-0.30996	0.166109	-0.71042	0.108953	-0.69138	-1.73255	-0.82439	-1.72991	-1.37884	-1.55472	-1.07388	-0.61081	-0.87371	-0.76959	-1.46175	-0.61107	0.000400867	0.00207238
Ketoleucine	-0.38423	0.026824	-0.1097	0.54088	0.122322	-0.42485	-0.7013	-1.63444	-1.45292	-1.79425	-0.94519	-1.59967	-1.20187	-0.74609	-1.24032	-0.63402	-1.27232	-0.25058	0.000186459	0.00341574
Citric acid	-0.42504	-0.00543	0.10562	0.489182	0.069479	-0.45403	-1.45812	-2.31265	-1.72904	-2.04458	-1.61626	-2.64753	-1.12617	-0.59102	-1.17087	-1.38222	-0.99125	-0.08149	9.40465e-06	0.00553188
LPE(20:1)	-0.11962	-0.30249	0.02412	0.201128	-0.2259	0.318694	-1.62858	-2.16009	-1.90277	-2.08328	-1.59655	-2.0945	-1.30316	-0.68503	-1.10912	-0.56021	-1.04987	-0.55139	1.05013e-07	0.000378467
Glutamine	-0.13907	0.076294	-0.1	0.045861	-0.16659	0.240385	-0.83628	-1.73521	-1.05486	-1.7282	-1.13358	-1.60517	-1.23358	-0.56882	-1.05789	-0.66563	-1.08391	-0.52686	1.39271e-05	0.000118744
Riboflavin	-0.24703	0.233277	-0.22307	0.119037	-0.04574	0.098047	-1.20739	-1.79982	-1.04294	-1.30253	-0.94955	-1.8322	-1.22371	-0.53503	-1.00494	-1.02463	-0.98909	-0.14347	1.54524e-05	0.00125604
LPC(16:0)	-0.18473	-0.24552	-0.06313	0.187317	-0.13957	0.348293	-0.7971	-1.5324	-1.08045	-1.4924	-0.77319	-1.19274	-1.18614	-0.61609	-0.90535	-0.57757	-1.02082	-0.56729	4.34399e-05	0.000245822
Leucyltryptophan	-0.1968	-0.23235	0.140179	0.495031	-0.05587	-0.31677	-0.7444	-1.43134	-1.26343	-1.21948	-0.97279	-1.0964	-0.82712	-0.36967	-1.28209	-0.72845	-1.27173	-0.36044	4.04286e-05	0.00379462
phosphonoacetaldehyde	0.208958	0.388191	-0.20774	-0.10041	-0.16937	-0.23871	-1.50456	-1.48288	-1.49729	-1.34965	-1.68684	-1.76461	-1.08895	-0.56106	-1.31239	-0.63611	-0.7951	-0.43889	1.92575e-07	0.00104537
Tryptophan	-0.00532	0.23923	-0.10827	-0.01156	0.023183	-0.17235	-0.50951	-1.00934	-0.83033	-1.21327	-0.78015	-0.98581	-1.01022	-0.79642	-0.86629	-0.77213	-0.80421	-0.40301	1.5309e-05	1.71251e-05
Methylphosphate	-0.52469	-0.42805	-0.18453	0.541285	-0.13612	0.396666	-1.02055	-2.07188	-1.83087	-2.17976	-1.15397	-1.93135	-1.5849	-0.21587	-0.63844	-0.79609	-0.52468	-0.80517	0.000108861	0.0210032
LPE(20:2)	-0.12159	-0.10411	0.104417	0.167565	-0.68244	0.410469	-2.42032	-3.09351	-2.45566	-3.04678	-2.14963	-3.20214	-1.19462	-0.68964	-0.9609	-0.38886	-0.98424	-0.3087	4.50258e-07	0.0065177
Cysteine	-0.32265	-0.06717	-0.24661	0.075274	-0.05732	0.473428	-1.64096	-2.88752	-1.54633	-2.56584	-2.23652	-2.89285	-1.07713	-0.88605	-0.9518	-0.33114	-0.91316	-0.36577	7.35747e-06	0.00188678
Acetophenone	0.205677	-0.10111	-0.27631	0.151319	0.024125	-0.05692	-1.0575	-1.49269	-0.90697	-1.82178	-1.21328	-1.77574	-1.2869	-0.53302	-1.17998	0.047782	-1.12578	-0.40458	1.15687e-05	0.00910386
Acetylcarnitine	-0.09611	-0.52028	-0.19998	0.493219	0.031425	0.09362	-0.36897	-1.06945	-0.86355	-1.00462	-0.62747	-1.07119	-0.67639	-0.46474	-1.46081	-0.47433	-0.83172	-0.50209	0.00121126	0.00711313
Theanine	0.204755	-0.12154	-0.09852	-0.2517	0.438872	-0.32398	-1.05517	-0.14875	-0.86984	-0.80219	-0.93208	-0.80544	-0.55226	-0.91311	-0.75999	-0.8726	-0.71965	-0.46369	0.00175821	0.000576164
3-Indolebutyric acid	-0.11342	0.209678	-0.40175	0.261903	-0.31231	0.211418	-0.89486	-0.93044	-0.75289	-0.38721	-0.34516	-1.16273	-1.23186	-0.86772	-0.65391	-0.54045	-0.45745	-0.50881	0.00226724	0.0023091
Phosphite	0.094912	-0.06747	-0.56983	0.134483	0.325634	-0.06933	-0.61808	-1.1775	-1.88327	-2.88546	-0.79733	-2.49913	-0.42206	-0.12624	-1.54002	-0.45816	-1.53075	-0.15531	0.00230902	0.0441579
Adenine	-0.39841	0.385812	-0.23422	0.310182	0.276261	-0.65824	-0.56958	-1.04801	-0.99002	-1.03137	-0.79331	-1.37009	-0.63093	-0.68391	-0.87553	-0.62589	-1.01412	-0.36805	0.00140245	0.00900382
gamma-Aminobutyric acid	0.046728	0.153119	0.147921	-0.01	-0.2486	-0.13237	-0.92604	-0.88926	-0.88931	-1.16145	-0.94899	-1.19216	-0.76932	-0.61415	-0.67142	-0.78737	-0.9085	-0.3705	4.18148e-07	4.64492e-05
Glucose 6-phosphate	-0.12084	0.160769	-0.09203	0.032114	-0.16024	0.146491	-0.70101	-0.98588	-0.64754	-1.10998	-0.87635	-1.08482	-1.10607	-0.31044	-0.97048	-0.52279	-0.88133	-0.2302	3.52021e-06	0.00195461
Glycerylphosphorylethanolamine	-0.10229	0.29932	-0.04416	-0.00085	-0.15749	-0.04092	-0.999	-1.18048	-0.72852	-1.10184	-0.77661	-1.22917	-0.90033	-0.51463	-0.79433	-0.50632	-0.80765	-0.41639	3.23738e-06	0.000102912
Cysteinylglycine	-0.13825	0.005696	0.054164	0.04683	-0.52972	0.404343	-1.55999	-1.92034	-1.38905	-2.05421	-1.47574	-2.61677	-0.9862	-0.43908	-0.7751	-0.46037	-0.81368	-0.44297	1.17378e-05	0.00259039
4-Hydroxy-2-oxoglutaric acid	-0.11813	0.036221	0.332626	0.227932	-0.05151	-0.60427	-0.30066	-1.85869	-1.07497	-1.10689	-0.70947	-1.57611	-0.8002	-0.32518	-0.69751	-1.32508	-0.73864	-0.02242	0.0024006	0.0202746
Homocysteine	0.256278	0.09659	-0.26987	-0.05564	-0.17628	0.083818	-2.64744	-1.80729	-1.18967	-2.16227	-1.7908	-2.08625	-0.60951	-0.32186	-0.8774	-0.5408	-1.26892	-0.26948	3.79231e-06	0.00410165
Lactitol	-0.25005	-0.27342	0.070666	0.372666	0.205416	-0.26221	-0.13804	-0.99489	-0.70967	-1.34587	-0.59281	-0.96525	-0.72478	-0.5075	-1.22551	-0.54663	-0.73798	-0.13327	0.00361811	0.00723521
Nipecotic acid	0.004778	0.022158	-0.08008	0.040139	-0.00183	0.011862	-0.6966	-0.89236	-1.23758	-0.73052	-0.65184	-0.862	-0.86493	-0.32443	-1.33687	-0.45153	-0.62092	-0.26423	2.56846e-06	0.00302099
LPE(22:4)	-0.02025	-0.20374	0.411208	-0.10424	0.004194	-0.18012	-1.13393	-1.86767	-1.43558	-1.87812	-1.20728	-1.85922	-0.81499	-0.5863	-1.07341	-0.45067	-0.61326	-0.29451	3.58116e-06	0.00155882
Pantothenic acid	-0.3257	0.142272	-0.07274	0.571348	-0.11434	-0.43851	-0.05041	-0.7209	-0.60901	-0.95682	-0.46371	-0.84422	-0.84693	-0.67338	-0.76818	-0.59126	-0.72244	-0.20774	0.0167148	0.00656915
2-Aminobenzoic acid	-0.18165	0.161229	-0.14469	0.224754	-0.29035	0.149541	-0.81756	-1.10121	-0.90127	-1.06696	-0.79308	-1.20326	-0.85557	-0.46283	-0.7637	-0.5279	-0.79493	-0.33899	5.95097e-06	0.000571756
Hydroxyphenyllactic acid	0.054473	0.203215	-0.26161	0.056359	-0.40866	0.242381	-0.31101	-0.6719	-0.11907	-0.83521	-0.55124	-0.46063	-0.61419	-0.42256	-0.87465	-0.46111	-0.81199	-0.52062	0.00996115	0.0010309
Isobutyric acid	-0.17091	-0.53303	0.095437	0.614777	0.110831	-0.43234	-0.29726	-1.2004	-1.10264	-1.3708	-0.65646	-1.13737	-0.99197	-0.47935	-0.7082	-0.53403	-0.58906	-0.29025	0.00335309	0.0196501
LPE(20:5)	0.036368	0.016001	0.077756	-0.09145	-0.40726	0.28132	-1.17294	-1.39627	-1.48028	-1.76341	-0.94439	-1.39834	-0.87814	-0.53698	-0.92382	-0.04032	-0.9844	-0.2279	3.55265e-06	0.0107126
Glyceraldehyde 3-phosphate	-0.11939	-0.02597	-0.08917	0.110497	0.042746	0.066983	-0.85542	-1.21893	-1.04592	-1.20921	-0.91981	-1.25975	-1.02051	-0.36245	-0.7018	-0.49985	-0.70121	-0.28679	8.22454e-08	0.000453789
Pyridoxal 5'-phosphate	-0.2651	-0.85529	0.045459	0.585547	-0.02965	0.141211	-1.30897	-1.53065	-2.04266	-1.81905	-1.84217	-1.14408	-0.3838	-0.67473	-0.8237	-0.5895	-0.83241	-0.10935	7.45842e-05	0.0492903
Riboflavin	-0.32041	0.024982	-0.00983	0.492244	0.10684	-0.50435	-0.56667	-1.21513	-0.62575	-1.03894	-0.51837	-1.27626	-0.82406	-0.51323	-0.67908	-0.70221	-0.72982	0.085419	0.0018109	0.0232199
Glucosamine 6-phosphate	-0.03667	0.015524	-0.01906	0.142591	0.175923	-0.33309	-0.28136	-0.86119	-1.07746	-1.29832	-0.53798	-0.79814	-0.82205	-0.47593	-0.62996	-0.6802	-0.64405	-0.09088	0.000713229	0.00154547
Valylglutamine	-0.23384	0.322744	-0.27403	-0.07623	0.132849	0.038336	-2.17927	-1.82828	-2.32667	-1.66113	-2.18993	-1.67695	-0.39211	-0.6676	-0.44287	-0.43329	-0.70433	-0.68329	1.32097e-07	0.000623201
2-Hydroxy-3-methylbutyric acid	-0.24643	-0.3696	0.175414	0.559668	0.182917	-0.63347	-0.30703	-0.55552	-1.21189	-1.87555	-0.90457	-1.23833	-0.81842	-0.56745	-0.72574	-0.37543	-0.74361	-0.08855	0.00776412	0.0403304
Guanosine monophosphate	0.134408	0.034685	-0.34016	0.053876	-0.42692	0.38535	-0.21825	-1.60219	-0.95819	-0.83169	-0.48163	-0.94099	-1.07088	-0.4528	-0.7524	-0.35761	-0.60035	-0.06253	0.00540439	0.0195244
Guanine	0.087264	0.465834	-0.4329	-0.05779	-0.04789	-0.17189	-0.78675	-1.38373	-1.39766	-0.97311	-0.71186	-1.34778	-0.59619	-0.14433	-1.03614	-0.68521	-0.54524	-0.27735	0.000120067	0.0146257
Leucine	-0.13309	-0.21302	-0.00187	0.463954	0.020476	-0.26348	-0.62909	-1.13794	-1.09741	-1.39971	-1.0132	-1.16439	-0.66979	-0.49683	-0.65866	-0.55645	-0.54514	-0.35415	3.44282e-05	0.00117717
Methylsuccinic acid	-0.23422	-0.41019	0.069102	0.623916	0.100005	-0.44333	-0.22994	-1.01243	-0.80187	-1.16539	-0.6852	-0.92702	-0.72755	-0.57351	-0.72954	-0.47597	-0.59242	-0.17469	0.0051183	0.022678
15-HETrE	0.052525	-0.29499	0.149114	-0.00395	-0.30263	0.299737	-1.91617	-2.41711	-2.00222	-2.38943	-1.58411	-2.71175	-0.83916	-0.428	-0.96869	-0.14375	-0.73297	-0.14984	6.09046e-07	0.0132736
NAD	-0.25781	0.24373	0.03622	0.072152	-0.02153	-0.1239	-0.54993	-0.99107	-0.75392	-1.05041	-0.60254	-0.96205	-1.11367	-0.33514	-0.5366	-0.42965	-0.71907	-0.09452	2.77727e-05	0.00769579
Benzamide	0.237134	0.069088	0.142195	-0.57421	0.122858	-0.13897	-1.33349	-0.84214	-0.57868	-1.06612	-0.68027	-1.07507	-0.44047	-0.42839	-0.78013	-0.43717	-0.64751	-0.39992	0.000293377	0.00451167
Leucine	0.06147	0.129133	0.144835	-0.07618	-0.31741	0.008849	-0.47128	-1.19874	-0.66993	-1.56369	-0.68848	-0.961	-0.91091	-0.33978	-0.87076	-0.27376	-0.55677	-0.14992	0.000443256	0.00629427
Homoserine	0.111592	0.006231	-0.01931	0.065596	-0.21228	0.02695	-0.68867	-0.9373	-0.69565	-0.87085	-0.4079	-0.78217	-0.81941	-0.33661	-0.51947	-0.44304	-0.76381	-0.19831	9.35772e-06	0.000855638
Zeanic acid	0.250494	-0.1206	-0.08118	0.040082	-0.10598	-0.01749	-0.69148	-0.63337	-0.79775	-0.65771	-0.42544	-0.62936	-0.82313	-0.36711	-0.89047	-0.28767	-0.65578	-0.03289	7.71751e-06	0.00676704
3-Hydroxybutyric acid	-0.13803	-0.17648	0.033173	0.493572	0.098843	-0.50578	-0.48809	-0.79094	-0.73009	-1.22933	-0.85163	-0.81304	-0.69762	-0.54336	-0.59284	-0.43242	-0.60529	-0.1803	0.000861446	0.0118137
Proline	-0.03256	0.006048	-0.1624	-0.03645	-0.06445	0.254859	-1.04969	-1.1574	-0.86656	-1.18869	-0.59608	-1.24654	-0.6534	-0.31001	-1.06916	-0.23712	-0.54422	-0.20644	5.29265e-06	0.00664986
Malic acid	0.104185	0.454388	-0.4406	-0.05209	-0.03836	-0.18478	-0.76752	-1.36461	-0.87756	-0.91798	-0.68879	-1.30921	-0.52227	-0.1087	-1.01388	-0.61486	-0.5146	-0.23446	0.000191516	0.0233092
Pyruvic acid	-0.05204	-0.08756	-0.02341	0.196769	0.127072	-0.19726	-0.37747	-0.71549	-0.6394	-0.80386	-0.62494	-0.72445	-0.66447	-0.45282	-0.73651	-0.41397	-0.51746	-0.17039	1.81045e-05	0.000702598
Picolinamide	-0.17672	0.275213	-0.13619	0.012455	-0.10368	0.078424	-0.58525	-1.05065	-0.76728	-0.75714	-0.6281	-1.20923	-0.70702	-0.29401	-0.65362	-0.4116	-0.65157	-0.20812	4.89686e-05	0.00147049
2-Ketobutyric acid	-0.05572	-0.09594	-0.01831	0.190926	0.138411	-0.19653	-0.38539	-0.71749	-0.63032	-0.78825	-0.63567	-0.73005	-0.65515	-0.44675	-0.73307	-0.41444	-0.49168	-0.16701	1.60826e-05	0.000783159
2'-dGMP	0.35436	0.355205	-0.34849	-0.13656	-0.14658	-0.2448	-0.28081	-0.39	-0.35288	-0.68694	-0.22339	-0.25244	-0.69273	-0.33396	-0.81123	-0.60597	-0.42501	-0.03294	0.0402913	0.0228304
3-Amino-2-piperidinone	0.02171	0.194444	-0.44126	0.116419	-0.05258	0.078357	-0.08631	-0.30645	-0.1184	-0.71706	-0.21602	-0.50581	-0.57764	-0.2561	-0.50792	-0.93601	-0.42967	-0.16474	0.0447912	0.00914907
LPC(16:1)	0.092658	-0.30489	0.136248	0.175911	-0.11001	-0.04563	-0.81029	-1.57278	-1.03677	-1.18618	-0.99632	-1.42842	-0.84183	-0.29673	-0.70553	-0.14334	-0.60408	-0.19811	7.46744e-06	0.00860869
Glutathione	0.052368	-0.08854	0.135663	-0.05678	-0.31043	0.209339	-1.31777	-1.96089	-1.36181	-1.77892	-1.58111	-2.39687	-0.60051	-0.49893	-0.58769	-0.32899	-0.65246	-0.11373	2.69182e-06	0.00245514
Cystathionine	0.18706	-0.04156	-0.07873	0.021745	-0.12852	0.018789	-0.56492	-0.54452	-0.6344	-0.60163	-0.42122	-0.60163	-0.7522	-0.30753	-0.76097	-0.30662	-0.57826	-0.07019	1.25645e-06	0.00376268
N-Nitrosoproline	0.212158	-0.10607	-0.07124	0.045531	-0.08102	-0.02445	-0.62899	-0.55675	-0.70919	-0.58642	-0.34705	-0.56701	-0.79771	-0.2923	-0.84317	-0.21276	-0.61145	0.033859	1.02747e-05	0.0140089
Arachidonic acid	0.450537	-0.48015	0.20422	0.138351	-0.11421	-0.4345	-0.7359	-1.00777	-1.42958	-0.71989	-0.92972	-1.14621	-0.50663	-0.40077	-0.65444	-0.21944	-0.67635	-0.19618	0.000452257	0.0425457
2-Hydroxyglutaric acid	-0.04264	-0.0569	1.82e-05	0.076457	0.154436	-0.15141	-0.3065	-0.63878	-0.59999	-0.75864	-0.51311	-0.63199	-0.61705	-0.39559	-0.65477	-0.35234	-0.4566	-0.13022	2.11458e-05	0.000710941
Pyridoxal	0.183089	-0.15129	-0.20061	0.04736	-0.10517	0.177592	-0.59216	-1.2967	-0.30184	-0.79284	-0.92433	-0.94225	-0.4293	-0.30944	-0.4183	-0.38769	-0.81148	-0.15891	0.000410089	0.0043032
Suberic acid	0.084185	0.071992	-0.12001	0.02125	-0.04044	-0.02713	-0.28476	-0.49114	-0.25182	-0.5159	-0.42932	-0.56278	-0.44573	-0.34581	-0.61585	-0.48274	-0.60271	0.007374	4.05361e-05	0.00192092
Hydroxyhippuric acid	0.196952	-0.15446	-0.08971	-0.00593	-0.00268	0.030694	-0.65923	-0.67476	-0.88964	-0.70222	-0.44209	-0.74259	-0.68528	-0.276	-0.53325	-0.34205	-0.57139	-0.02072	4.72233e-06	0.00450639
dGDP	0.09987	-0.32206	0.090524	-0.30365	0.371305	-0.05901	-0.54793	-1.1396	-0.10775	-0.62191	-0.69395	-1.05724	-0.85939	-0.23392	-0.38414	-0.41921	-0.50775	-0.00903	0.00486682	0.0370768
1-Piperideine	-0.03227	0.153592	-0.14426	-0.19421	-0.11235	0.270001	-0.87106	-0.69296	-1.05257	-0.42581	-0.49644	-0.63065	-0.65838	-0.26562	-0.55481	-0.19964	-0.53009	-0.18288	0.000216269	0.00624279
Lactic acid	0.082551	-0.24989	0.195526	-0.01551	0.236393	-0.34436	-0.0813	-1.1689	-0.55855	-0.84545	-0.36351	-0.64571	-0.58278	-0.35228	-0.50596	-0.05242	-0.37552	-0.45087	0.00844153	0.0127759
3-Mercaptopropanoic acid	0.090468	-0.20285	-0.03694	0.001326	0.117756	0.008295	-0.63131	-0.49093	-0.45771	-0.56127	-0.22378	-0.86147	-0.63279	-0.19933	-0.45893	-0.28496	-0.65367	-0.06998	0.000272423	0.00546314
Ornithine	-0.02603	-0.2716	-0.01964	-0.20393	0.454994	-0.05283	-1.26511	-0.8441	-0.71933	-0.62575	-0.92073	-0.45698	-0.36498	-0.4336	-0.38941	-0.45703	-0.42966	-0.22265	0.000462637	0.00783393
Adenosine	-0.23106	-0.11957	-0.26603	0.177105	0.172703	0.186685	-0.61291	-0.45615	-0.60391	-1.05451	-0.44233	-0.40612	-0.40815	-0.33555	-0.39816	-0.45107	-0.54554	-0.15471	0.00131103	0.00507159
Citraconic acid	0.132593	-0.06562	0.164744	-0.12707	0.014286	-0.14945	-0.8659	-0.82107	-0.69279	-0.84533	-0.68584	-0.81851	-0.4553	-0.08769	-0.3589	-0.199	-0.39689	-0.62269	2.04307e-07	0.00415296
Methylisocitric acid	0.070115	0.176449	-0.04471	-0.23251	0.01902	-0.02006	-0.4421	-0.86162	-0.32352	-0.59187	-0.80579	-0.74907	-0.56225	-0.26408	-0.24782	-0.30011	-0.42962	-0.31269	0.000128777	0.000874496
Aminoadipic acid	-0.15811	-0.07479	-0.06546	0.214714	-0.08322	0.129945	-0.90249	-0.91211	-0.62163	-1.00665	-0.87749	-0.72797	-0.68504	-0.35418	-0.41239	-0.29551	-0.30408	-0.02729	1.3842e-06	0.00879587
Histamine	0.404072	-0.05688	-0.21702	-0.09236	-0.18849	0.055988	-0.22959	-0.40129	-0.18575	-0.44831	-0.144	-0.46277	-0.5339	-0.16636	-0.47075	-0.28779	-0.54418	-0.07039	0.0221091	0.0238942
5-Aminoimidazole ribonucleotide	-0.14851	0.039924	0.0095	0.259382	0.100224	-0.33235	0.172827	-0.67552	-0.66543	-0.88956	-0.21425	-0.73779	-0.45406	-0.39096	-0.44484	-0.45291	-0.40989	0.096012	0.0236273	0.0216986
Arginine	-0.02841	0.113564	-0.16649	0.010466	-0.03847	0.091705	-0.27908	-0.54858	-0.16541	-0.50952	-0.38565	-0.69622	-0.45495	-0.25868	-0.49205	-0.34047	-0.38894	-0.11767	0.000713533	0.000661224
Acrylic acid	-0.0735	-0.08756	0.098972	0.116118	-0.244	0.149693	-0.87043	-1.04171	-0.51437	-1.00721	-0.94933	-0.81678	-0.79818	-0.53122	-0.23953	-0.05238	-0.37343	-0.02872	6.39436e-06	0.0354837
Lysine	0.005795	0.247823	-0.11425	-0.23596	0.151189	-0.11233	-0.63467	-0.48561	-0.38691	-0.58403	-0.66409	-0.36261	-0.29606	-0.40211	-0.35658	-0.44324	-0.3843	-0.11909	0.000220398	0.0042393
Maltol	-0.05793	-0.12281	-0.21072	0.262338	0.078031	0.002681	-0.6906	-0.65897	-0.60651	-0.88539	-0.74717	-0.71344	-0.60548	-0.14748	-0.52449	-0.31803	-0.31481	-0.03064	3.82455e-06	0.018022
5-Methylcytosine	-0.0664	0.179839	-0.20947	0.01779	0.087432	-0.04025	-0.42001	-0.51475	-0.49949	-0.61533	-0.41149	-0.7343	-0.44481	0.009936	-0.73454	-0.31244	-0.31693	-0.08697	3.36437e-05	0.0288152
4-Oxoproline	-0.11383	0.050809	-0.13805	0.073794	0.015729	0.094688	-0.36939	-0.51558	-0.33452	-0.48979	-1.09618	-0.47461	-0.47591	-0.26855	-0.45363	-0.15505	-0.49754	-0.0316	0.00113215	0.00565361
Maleamic acid	0.100256	-0.04078	0.088501	-0.0389	0.02089	-0.14455	-0.6254	-0.64833	-0.50776	-0.63976	-0.47823	-0.67469	-0.44103	-0.02673	-0.38219	-0.16494	-0.40661	-0.44791	3.3976e-07	0.0032613
Ectoine	0.264806	-0.35809	-0.10114	0.16828	-0.17382	0.105439	-0.34542	-0.81733	-0.04959	-0.69661	-0.49883	-0.52143	-0.3858	-0.232	-0.48875	-0.14552	-0.44289	-0.13177	0.0090459	0.0309002
Glutamic acid	-0.07128	0.053022	-0.15734	0.016328	0.089599	0.0547	-0.44802	-0.55374	-0.36881	-0.5222	-1.2383	-0.57434	-0.35923	-0.14794	-0.45112	-0.20762	-0.47855	-0.10617	0.000970541	0.00330696
2-Furoic acid	-0.09599	0.074969	-0.2179	0.04019	0.095253	0.07685	-0.44068	-0.5409	-0.34427	-0.50484	-1.46311	-0.58275	-0.34032	-0.18161	-0.46016	-0.20623	-0.49278	-0.03345	0.00428271	0.00994273
Muscimol	-0.1711	0.05083	-0.01607	0.031014	-0.02126	0.110967	-0.26357	-0.66319	-0.26479	-0.6773	-0.43656	-0.59959	-0.48696	-0.3311	-0.39214	-0.04591	-0.40846	-0.04879	0.00025116	0.0088256
Histidine	-0.16759	0.050433	-0.01611	0.030838	-0.02323	0.110447	-3.45645	-0.65989	-0.26099	-0.67469	-0.4351	-3.5861	-0.48705	-0.32735	-0.39192	-0.04742	-0.4074	-0.04888	0.0399738	0.00863084
Urocanic acid	-0.14943	0.045644	-0.02276	0.032856	-0.03094	0.111139	-0.38554	-0.65247	-0.24876	-0.64299	-0.39452	-0.74644	-0.48623	-0.31863	-0.38744	-0.04925	-0.42057	-0.04531	0.000169138	0.00834615
N-Acetylhistidine	0.028925	0.08659	-0.02684	-0.0377	-0.12812	0.066386	-0.27715	-0.54263	-0.35196	-0.49613	-0.31157	-0.4086	-0.43263	-0.22537	-0.49555	-0.13587	-0.40287	4.25e-05	2.33012e-05	0.00821384
Adenine	0.099616	-0.26648	0.011129	-0.11225	0.237082	-0.02082	-0.14472	-0.77969	-0.32315	-0.69076	-0.43691	-0.57816	-0.51383	-0.09944	-0.56322	-0.00679	-0.34972	-0.14517	0.0023937	0.0439035
Triacetic acid	-0.00623	-0.15134	0.12054	0.157372	-0.16844	0.01678	-0.81217	-0.85395	-0.48566	-0.94195	-0.9613	-0.80219	-0.55184	-0.47674	-0.21625	-0.03257	-0.32983	-0.00232	4.03205e-06	0.0345857
NADH	-0.08287	0.156811	-0.03471	-0.06507	0.049044	-0.03757	-0.10159	-0.52688	-0.46477	-1.05302	-0.27626	-0.40559	-0.23138	-0.22852	-0.35044	-0.29512	-0.17546	-0.30771	0.00645377	0.00017069
LPE(18:0/0:0)	0.030658	-0.48157	0.092281	0.045139	0.036554	0.187547	-0.43628	-0.8544	-0.54639	-0.91453	-0.63656	-0.75298	-0.34438	-0.09722	-0.47837	-0.21965	-0.39589	-0.04502	0.000252073	0.0636339
Fucose 1-phosphate	-0.15214	0.012519	-0.14007	0.019428	0.052139	0.180828	-0.69491	-0.60428	-0.48735	-0.44555	-0.43749	-0.41022	-0.21639	-0.24826	-0.28016	-0.08137	-0.65928	0.016844	2.29362e-05	0.0497079
Indole	0.032405	0.143835	0.105812	-0.02162	0.043073	-0.35676	0.604459	0.421586	0.442269	0.313463	0.297025	0.469495	0.500418	0.156444	0.337884	0.082596	0.538105	0.138922	0.000535343	0.0196491
Glycylproline	0.290133	0.148218	-0.26578	0.003191	-0.3221	0.049885	0.590512	0.164002	0.456181	0.183702	0.562993	0.283329	0.255948	0.3051	0.26348	0.467279	0.011691	0.498171	0.0103698	0.0253051
Formiminoglutamic acid	0.241387	0.128116	-0.57406	-0.02968	0.026396	0.077495	0.610879	0.38072	0.696184	0.46018	0.613717	0.384045	0.229836	0.357444	0.343949	0.292016	0.076952	0.517316	0.00172697	0.0328176
N-Acetylglutamine	-0.00108	0.29135	-0.39539	0.075837	-0.06526	0.009971	0.522178	0.409938	0.290766	0.198899	0.356993	0.361042	0.289709	0.251297	0.206742	0.311324	0.350903	0.414128	0.00446779	0.00786865
5-Aminolevulinic acid	0.216644	0.160727	-0.25183	0.008553	-0.25357	0.050367	0.545789	0.153278	0.409552	0.165471	0.612439	0.243451	0.239302	0.314664	0.271447	0.432016	-0.01391	0.586836	0.00971892	0.0214009
2-Hydroxymyristic acid	0.005777	0.002977	-0.15156	-0.1412	0.27589	-0.03484	0.106687	0.881081	0.278573	0.399377	0.451476	0.453831	0.609867	0.262059	0.308509	0.332641	0.351226	0.16312	0.00530413	0.00282137
Dodecanedioic acid	0.222944	-0.16634	-0.09776	-0.10472	0.065795	0.043567	0.455382	0.79691	0.659784	0.515025	0.498602	0.496565	0.376734	0.429903	0.276666	0.19676	0.601753	0.147329	2.78554e-05	0.00336514
Dodecanoylcarnitine	0.23046	-0.14387	-0.11673	-0.27703	0.137634	0.103046	0.771145	0.695704	0.240531	1.5858	1.55933	0.851989	0.679638	0.481424	0.157019	0.517659	0.25087	-0.03249	0.00184737	0.0249819
Traumatin	-0.02838	0.087552	-0.15189	-0.61848	0.022436	0.474889	-0.0002	0.478146	0.869783	1.01257	0.19487	0.6096	0.555996	0.334359	0.499347	-0.03235	0.459277	0.238355	0.0254896	0.0503973
Glycyl-Glutamine	-0.03523	0.463857	-0.45736	-0.06788	-0.01568	-0.03895	0.749391	0.43628	0.641211	0.541031	0.583621	0.69933	0.391201	0.44224	0.371787	0.030069	0.392532	0.544652	0.000580653	0.0192729
Monoethylhexyl phthalic acid	0.371597	0.138032	0.013532	-0.4296	0.23965	-0.57086	0.380554	0.511122	0.784786	0.517049	0.233807	0.275706	0.287296	0.411084	0.408109	0.35249	0.502826	0.355181	0.0187385	0.0220603
Sebacic acid	0.019505	0.089133	-0.39621	-0.35441	0.027015	0.445424	0.503211	0.600479	0.713198	0.488722	0.408307	0.557759	0.484601	0.275081	0.512214	0.257774	0.557136	0.243418	0.00162833	0.013979
LPE(18:2)	-0.06613	0.092072	0.37493	-0.50159	0.051866	-0.09051	-0.24337	-0.55251	-0.41232	-0.86652	-0.31541	-0.65058	0.464401	0.309645	0.102074	0.705666	0.295538	0.533173	0.00929442	0.0153208
Steviol	0.210396	-0.29212	0.195572	-0.26618	0.415266	-0.48186	0.194167	0.388533	0.47204	0.430928	0.315434	0.29551	0.39943	0.419867	0.371991	0.421191	0.522084	0.363488	0.028826	0.0117892
Tetracosanoic acid	0.246997	-0.02505	-0.21401	-0.53086	-0.07911	0.410946	-0.12936	0.500214	0.621532	0.544623	0.355511	0.522969	0.742168	0.226342	0.444744	0.268461	0.485051	0.352353	0.0336777	0.0160585
3-Hydroxysebacic acid	0.031279	-0.33198	0.006384	-0.42237	0.232839	0.330975	2.05706	0.740055	0.918802	0.945028	1.67785	0.487751	0.16388	0.623049	0.481207	0.814719	0.435861	0.08064	0.00170134	0.0202211
Glycine	0.237611	0.503954	-0.1821	-0.03828	-0.66476	-0.12526	1.05954	0.535981	0.61276	0.515606	0.880482	0.788858	0.384458	0.46656	0.263099	0.670467	0.231149	0.589116	0.00180422	0.0223385
Kynurenic acid	0.303867	-0.28973	-0.11157	-0.11761	0.441371	-0.42991	0.349501	0.495345	1.32861	0.529736	0.529544	0.199706	0.375509	0.551545	-0.0225	0.137535	0.976751	0.605653	0.0169075	0.0410389
Linatine	0.275493	0.318415	-0.54583	-0.09647	-0.34419	0.182143	0.755662	0.518748	0.570372	0.688766	0.774838	0.39546	0.404787	0.570688	0.408944	0.47597	0.226201	0.555203	0.0019591	0.0113728
Myristoleic acid	0.133699	0.359904	-0.31801	-0.7644	0.177106	0.134967	0.199309	0.77709	0.474798	0.398717	0.385716	0.850329	0.726534	0.285815	0.239524	0.666563	0.444693	0.33156	0.0180635	0.0259456
Tricosanoic acid	0.109752	0.019555	-0.18505	-0.663	-0.05015	0.516314	-0.1004	0.565561	0.604451	0.573582	0.174817	0.530724	0.771127	0.255301	0.473702	0.312757	0.51401	0.381311	0.0521658	0.0179374
Docosapentaenoic acid	0.18342	0.013145	-0.26858	-0.55567	0.048533	0.390211	0.934729	0.771977	0.578388	0.802493	0.720198	0.520447	0.595725	0.557935	0.452511	0.62052	0.362026	0.152149	0.000533581	0.0103573
Arachidic acid	0.126121	0.020277	-0.16868	-0.60827	-0.03378	0.456275	-0.08403	0.75103	0.517652	0.589951	0.191186	0.547094	0.787496	0.27167	0.490072	0.329127	0.530379	0.443865	0.0384853	0.0101466
Uracil	0.047229	0.210452	-0.01568	-0.1734	-0.13793	0.035494	0.580286	0.329604	0.073103	0.106169	0.289812	0.571827	0.577331	0.410767	0.40838	0.471012	0.454716	0.575237	0.0107402	1.97816e-05
FAD	0.252986	-0.19588	0.141397	-0.24945	0.198437	-0.24528	0.205514	0.293558	0.503854	0.46639	0.352749	0.348298	0.358195	0.352614	0.387975	0.734966	0.55393	0.561773	0.00539827	0.00132056
Floionolic acid	-0.0993	0.132279	-0.17801	-0.71266	-0.01448	0.57179	-0.01381	0.837374	0.521977	0.606703	0.338829	0.778027	0.709675	0.354136	0.466412	0.306294	0.782941	0.334444	0.0253027	0.0173869
Rhodanine	0.150685	-0.08854	0.022922	0.051634	0.138571	-0.32886	0.449058	0.160305	0.261865	1.02639	0.523158	0.058464	0.410807	0.415678	0.394256	0.785427	0.64951	0.383589	0.0244156	0.000450058
Phaseolic acid	0.246501	0.029616	-0.09152	-0.80346	0.086019	0.286866	0.199322	0.659168	0.633836	0.469311	0.757365	0.689535	0.775772	0.352438	0.504159	0.448537	0.500241	0.472275	0.0076273	0.00978601
Suberic acid	0.041561	0.103169	-0.24676	-0.71395	-0.06819	0.575675	0.602401	0.725159	0.872923	0.614495	0.475344	0.554028	0.879292	0.39371	0.708994	0.391136	0.449522	0.260432	0.00355122	0.0169837
13-HOTE	-0.48583	0.434071	0.127589	-1.00176	0.368469	0.073184	1.36947	0.690845	0.530046	0.947495	1.10237	0.605479	1.00496	0.668387	0.416898	0.310892	0.429713	0.268008	0.00459175	0.0403076
N-Undecylbenzenesulfonic acid	-0.05159	0.060565	0.035044	-0.69921	0.218002	0.2493	0.29507	0.948643	0.816184	0.796049	0.477595	0.714789	0.574988	0.431499	0.634906	0.525615	0.702094	0.396152	0.00218418	0.00319609
Serine	0.003896	0.560185	-0.2457	-0.41679	-0.05277	-0.04952	0.413794	0.884092	0.615736	0.764969	0.649649	0.607901	0.614857	0.482541	0.635769	0.459553	0.52533	0.554236	0.000974993	0.00184388
3-Oxohexadecanoic acid	0.000797	-0.00837	-0.22715	-0.08855	0.483871	-0.30053	0.18177	0.314199	1.20389	0.553806	0.237054	0.605162	0.818901	0.478561	0.197543	0.317025	1.08782	0.37466	0.0180132	0.00970282
Retinoic acid	0.372017	0.075508	-0.16906	-1.00864	0.281819	0.070307	-0.03119	0.594584	0.74505	0.574667	0.458925	1.01789	0.7877	0.720865	0.274337	0.697751	0.780466	0.287441	0.0311805	0.0163018
LPE(20:2)	-0.00106	0.380036	0.252658	-0.25556	-0.20177	-0.32046	-0.57131	-1.10969	-0.93753	-1.27659	-0.50186	-1.21441	0.428145	0.619535	0.228771	0.964711	0.480463	0.951258	0.000466944	0.00360606
Acridine	0.16937	-0.07745	0.123813	-0.55206	0.452672	-0.34469	0.441786	0.565994	0.640089	0.488079	0.411593	0.12473	0.614952	0.275589	0.53481	0.391539	0.475509	1.52095	0.0155696	0.0173286
Uridine	-0.18092	0.198711	0.1157	-0.074	-0.16706	0.064917	0.454603	0.401971	0.403041	0.064694	0.310356	0.241711	0.868847	0.87512	0.846519	0.887727	0.513753	0.580078	0.00419566	9.61593e-06
Octylamine	0.464451	0.06602	-0.32978	0.043497	0.210323	-0.7608	0.65714	0.445008	0.592552	0.819719	1.34036	0.602307	1.02849	0.656021	0.527634	1.132	0.59898	0.874264	0.00465634	0.00183449
Salicylic acid	0.137816	0.276681	-0.1196	-0.289	0.169768	-0.27829	0.837295	0.730647	0.665795	0.565423	0.377222	0.572164	0.650911	0.515523	0.815878	0.426707	1.39174	1.12094	0.000300487	0.000970295
Orotic acid	0.36235	0.68446	0.020145	-1.39915	-1.14231	0.334724	1.21036	0.532835	0.373426	0.254681	0.997465	0.488914	0.656997	1.04049	1.0208	0.086612	1.05856	1.37743	0.0562085	0.0235254
12-Hydroxystearic acid	0.395998	0.388475	0.149641	-1.08084	0.408478	-1.1022	1.24802	0.628574	1.99576	0.807586	1.93931	1.73317	1.494	0.682808	1.53819	0.179812	1.31658	1.00507	0.00268069	0.0101967
Linatine	-0.03828	0.126247	-0.09757	-0.07038	-0.04099	0.105348	1.58808	1.92534	1.66675	1.81546	1.76566	1.77536	1.42075	1.28245	1.35015	1.23183	1.37574	1.2876	6.36112e-11	8.71519e-11
4-Aminophenol	0.692154	-0.25724	0.17417	-0.42721	-0.12853	-0.39434	4.56702	4.34636	4.36297	0.115479	4.46924	4.91046	1.53608	4.40418	0.095875	4.39899	4.79516	4.44523	0.000490362	0.00228822

## Sheet: Fig. 3f
ced-3(-) Enrichment
	P Value	Fold Enrichment
Homocysteine Degradation	6.24e-05	6.6
Carnitine Synthesis	0.000829	3.6
Beta-Alanine Metabolism	0.00124	2.9
Glutathione Metabolism	0.0032	3.3
Phospholipid Biosynthesis	0.0216	2.4
Lysine Degradation	0.0259	2.3
fasn-1(D/E) Enrichment
	P Value	Fold Enrichment
Homocysteine Degradation	5.25e-05	6.8
Lysine Degradation	0.00632	2.7
Beta-Alanine Metabolism	0.000976	3
Carnitine Synthesis	0.000677	3.7
Glutathione Metabolism	0.0126	2.9
Phospholipid Biosynthesis	0.149	1.7
Using MetaboAnalyst (https://www.metaboanalyst.ca/) with SMPDB
P value from Fisher's exact test
For complete lists of enrichment, see Supplementary Data1

## Sheet: Fig. 3g
No Stress	Log2FC wild type						Log2FC ced-3(-)						Log2FC fasn-1(D/E)						Two-tailed Unpaired t test	Two-tailed Unpaired t test
Metabolites	Biological Rep 1	Biological Rep 2	Biological Rep 3	Biological Rep 4	Biological Rep 5	Biological Rep 6	Biological Rep 1	Biological Rep 2	Biological Rep 3	Biological Rep 4	Biological Rep 5	Biological Rep 6	Biological Rep 1	Biological Rep 2	Biological Rep 3	Biological Rep 4	Biological Rep 5	Biological Rep 6	ced-3(-) vs wt p value	fasn-1(D/E) vs wt p value
Homocysteine	0.250962	0.097611	-0.26882	-0.05889	-0.18442	0.084064	-2.64744	-1.80729	-1.18967	-2.16227	-1.7908	-2.08625	-0.60951	-0.32186	-0.8774	-0.5408	-1.26892	-0.26948	3.8341e-06	0.00419615
Serine	0	0.555816	-0.25154	-0.41504	-0.05889	-0.04394	0.413794	0.884092	0.615736	0.764969	0.649649	0.607901	0.614857	0.482541	0.635769	0.459553	0.52533	0.554236	0.000933102	0.00175536
Cysteine	-0.32193	-0.074	-0.25154	0.070389	-0.05889	0.475085	-1.64096	-2.88752	-1.54633	-2.56584	-2.23652	-2.89285	-1.07713	-0.88605	-0.9518	-0.33114	-0.91316	-0.36577	7.48227e-06	0.0019551
gamma-Glutamylcysteine	-0.0145	-0.47393	0.056584	0.367371	-0.04394	-0.02915	-1.10051	-1.0232	-1.32802	-1.69171	-1.02828	-1.63346	-0.09175	-0.24904	-0.17861	-0.21072	-0.27288	0.196536	1.57456e-05	0.41433
Glutathione	-0.2863	-0.45403	0.176323	0.189034	0.226509	0.014355	-1.16331	-1.03199	-1.03777	-0.76145	-1.04191	-1.88927	0.285526	-0.19586	0.006666	-0.12257	-0.00711	0.214963	0.000170925	0.712814
Oxidized glutathione	-0.02915	-0.20091	0.201634	0.163499	0.378512	-0.76121	0.284841	-0.34736	-0.13576	-0.27347	0.089916	-0.09256	-0.28333	-0.15885	-0.16679	0.207741	-0.27781	0.065318	0.847162	0.747098
Cysteinylglycine	-0.13606	0	0.056584	0.042644	-0.53533	0.400538	-1.55999	-1.92034	-1.38905	-2.05421	-1.47574	-2.61677	-0.9862	-0.43908	-0.7751	-0.46037	-0.81368	-0.44297	1.19242e-05	0.00267205
ER Stress	Log2FC wild type						Log2FC ced-3(-)						Log2FC fasn-1(D/E)						Two-tailed Unpaired t test	Two-tailed Unpaired t test
Metabolites	Biological Rep 1	Biological Rep 2	Biological Rep 3	Biological Rep 4	Biological Rep 5	Biological Rep 6	Biological Rep 1	Biological Rep 2	Biological Rep 3	Biological Rep 4	Biological Rep 5	Biological Rep 6	Biological Rep 1	Biological Rep 2	Biological Rep 3	Biological Rep 4	Biological Rep 5	Biological Rep 6	ced-3(-) vs wt p value	fasn-1(D/E) vs wt p value
Homocysteine	-3.24136	-1.09065	-1.02868	-1.37683	-1.22638	-1.17984	-1.96448	-1.96103	-2.36324	-2.4884	-2.26061	-3.05713	-0.97466	-1.55053	-1.14904	-1.02325	-0.9535	-1.61241	0.0575122	0.413586
Serine	1.4486	0.714545	0.809086	0.748039	0.571223	0.856153	1.31192	0.866246	0.689479	1.41113	1.36875	1.37796	0.797645	1.00765	1.06278	0.806296	1.03647	1.25576	0.109176	0.362963
Cysteine	-2.23115	-0.84633	-0.66537	-1.26874	-0.95816	-1.75741	-1.06652	-3.37771	-1.41654	-0.96119	-2.08165	-2.37439	-0.93905	-1.33542	-1.00105	-0.72266	-0.90054	-1.09212	0.216974	0.290078
gamma-Glutamylcysteine	-1.50993	-1.12465	-0.69749	-0.99842	-1.12354	-0.9757	-0.84441	-0.98233	-0.84589	-1.14072	-1.34628	-1.79391	-1.24751	-0.58367	-1.00558	-1.14915	-0.65192	-1.14534	0.645874	0.5092
Glutathione	-2.11962	-0.25517	0.127851	-0.4236	-0.14911	-0.41336	-0.13432	-0.81268	-0.54851	-0.24791	-1.08133	-0.77522	-0.37226	-0.45487	-0.55402	-0.58453	-0.15092	-0.13202	0.867943	0.636339
Oxidized glutathione	0.207105	0.382518	0.292327	0.189658	0.926444	0.775375	0.668153	0.169209	0.508067	0.327537	0.041222	0.064541	0.482267	0.595372	0.01184	0.188171	0.630934	0.485571	0.335998	0.704921
Cysteinylglycine	-1.82871	0.449672	0.636679	0.282599	0.192032	-0.37408	-0.42056	-0.09682	-0.32382	-0.40862	-0.69963	-0.67607	0.258205	0.111528	0.021847	-0.12316	0.156114	-0.36994	0.40797	0.767926
Osmotic Stress	Log2FC wild type						Log2FC ced-3(-)						Log2FC fasn-1(D/E)						Two-tailed Unpaired t test	Two-tailed Unpaired t test
Metabolites	Biological Rep 1	Biological Rep 2	Biological Rep 3	Biological Rep 4	Biological Rep 5	Biological Rep 6	Biological Rep 1	Biological Rep 2	Biological Rep 3	Biological Rep 4	Biological Rep 5	Biological Rep 6	Biological Rep 1	Biological Rep 2	Biological Rep 3	Biological Rep 4	Biological Rep 5	Biological Rep 6	ced-3(-) vs wt p value	fasn-1(D/E) vs wt p value
Homocysteine	-2.19533	-2.38291	-2.24697	-2.24121	-2.27941	-3.882	-1.49214	-3.39468	-2.78289	-2.87605	-2.3876	-3.5574	-2.32115	-2.9424	-3.20628	-2.91096	-2.24668	-2.58763	0.616842	0.608718
Serine	1.03337	1.30162	0.610235	0.841054	1.10157	1.24141	1.02197	1.31393	1.20229	1.53164	1.68009	1.53381	1.05799	1.55056	1.49701	1.71482	1.39183	1.13117	0.033313	0.0315917
Cysteine	-2.26635	-1.70037	-0.77262	-1.1927	-1.58126	-1.5085	-2.02645	-1.67522	-1.71726	-1.69291	-1.51059	-0.82672	-1.18293	-0.95598	-1.41429	-1.63637	-1.71495	-0.82795	0.791772	0.414351
gamma-Glutamylcysteine	-1.16526	-1.50383	-1.30883	-1.27023	-1.10489	-1.44263	-0.90669	-1.19169	-1.4245	-0.98586	-1.71794	-1.0239	-1.17922	-1.56129	-1.43005	-1.5147	-0.71165	-0.50904	0.535158	0.457306
Glutathione	-1.29319	-2.23347	-1.17463	-0.90254	-1.34484	-1.51981	-1.47254	-1.90037	-1.48131	-1.19905	-1.6219	-0.99183	-1.24643	-1.8211	-1.46485	-1.32264	-1.11455	-1.31924	0.886339	0.889234
Oxidized glutathione	-0.11681	-0.12973	0.323714	-0.12714	0.459131	-0.40119	0.330091	0.209673	0.552641	0.214792	0.256052	-0.21894	0.346021	0.023854	0.137471	0.461032	-0.04518	-0.13719	0.212718	0.443593
Cysteinylglycine	-0.88106	-1.20365	-0.70784	-0.76024	-0.87998	-0.96709	-0.68504	-0.95358	-0.79712	-0.69903	-1.21443	-1.31164	-1.01269	-1.23724	-1.21915	-1.25988	-1.0323	-0.65591	0.745795	0.180648
ROS Stress	Log2FC wild type						Log2FC ced-3(-)						Log2FC fasn-1(D/E)						Two-tailed Unpaired t test	Two-tailed Unpaired t test
Metabolites	Biological Rep 1	Biological Rep 2	Biological Rep 3	Biological Rep 4	Biological Rep 5	Biological Rep 6	Biological Rep 1	Biological Rep 2	Biological Rep 3	Biological Rep 4	Biological Rep 5	Biological Rep 6	Biological Rep 1	Biological Rep 2	Biological Rep 3	Biological Rep 4	Biological Rep 5	Biological Rep 6	ced-3(-) vs wt p value	fasn-1(D/E) vs wt p value
Homocysteine	-1.54436	0.080919	0.895114	1.1995	1.0058	0.567104	-0.139	0.506418	-0.45534	0.21051	-0.21941	-0.37324	1.55298	1.06233	0.466094	1.73201	0.649592	0.768947	0.335973	0.178382
Serine	1.20529	-0.02324	0.180057	-0.31602	-0.22367	0.928883	0.064496	0.77151	0.253366	0.167102	0.391761	0.234485	0.898551	-0.07248	0.704019	0.927848	-0.1045	0.106382	0.938462	0.723973
Cysteine	-0.60747	-2.85327	-2.31379	-1.37497	-1.34077	-3.88982	-1.28044	-1.19407	-1.08353	-0.92556	-1.72617	-1.93272	-0.09236	-1.14788	-0.68173	-1.42194	-1.04269	-0.86546	0.198743	0.0462767
gamma-Glutamylcysteine	-0.77639	-1.42021	-0.77683	-0.67867	-0.63858	-0.62678	-0.81197	-0.42508	-0.88022	-0.22196	-0.65212	-0.6461	-0.59939	-0.4362	-0.84884	-0.4597	-0.5819	-0.35662	0.208629	0.0840933
Glutathione	0.21857	-0.77554	-0.57892	-0.29979	-0.05985	-0.40968	-0.99296	-0.15792	-0.71688	-0.03196	-0.57334	-0.7562	-0.64259	0.099519	-0.2064	-0.46885	0.103241	-0.11908	0.319122	0.571582
Oxidized glutathione	-0.76711	-0.09495	-0.22382	0.457485	0.724345	0.174027	0.65248	0.000181	0.139875	0.661641	0.805984	0.8614	0.707356	0.872771	0.557328	0.533616	0.435228	0.648184	0.0991073	0.0273071
Cysteinylglycine	0.852422	-0.75711	-0.16353	-0.00922	-0.01906	0.750531	-0.07074	-0.46222	0.26242	0.138533	-0.07512	-0.32824	0.413481	0.8474	0.929737	0.658615	0.632527	0.685453	0.480115	0.0459368

## Sheet: Fig. 3h
Casp3 DCP Bio1	Fold Change to Veh mean value
Biological Replicate	Veh	H2O2
1	1.941	5.162			Unpaired t test	H2O2	vs	Veh
2	1.059	4.975			P value	0.0187
3	0	3.019			P value summary	*
					Significantly different (P < 0.05)?	Yes
	Raw Abundance				One- or two-tailed P value?	Two-tailed
Biological Replicate	Veh	H2O2
1	5190	13800
2	2830	13300
3	0	8070

## Sheet: Fig. 3l
	HSP-4 GFP Fold change
	ced-3(-)	ced-3(-)		Mann Whitney test	-NAC	vs	+NAC
Animal	-NAC	+NAC		P value	<0.0001
1	2.0059	1.56049		Exact or approximate P value?	Exact
2	1.49011	2.13425		P value summary	****
3	2.28005	1.90792		Significantly different (P < 0.05)?	Yes
4	1.65434	1.33768		One- or two-tailed P value?	Two-tailed
5	1.96823	1.50981
6	2.32201	1.89793
7	1.85014	1.36625
8	2.63516	0.919058
9	1.55201	1.45463
10	1.80933	2.60373
11	1.60785	1.20463
12	1.72968	1.22821
13	1.59715	1.69257
14	2.33324	1.35966
15	1.60305	1.73791
16	2.46804	1.54445
17	2.59658	1.49073
18	2.24095	1.3451
19	2.75202	1.21254
20	1.68467	0.921001
21	2.34744	1.65362
22	2.01976	1.25715
23	2.68085	1.79663
24	2.02505	0.918554
25	2.51759	1.63687
26	2.26157	0.868062
27	2.24434	1.2077
28	2.79683	1.11646
29	2.05678	1.56721
30	2.32944	0.897361

## Sheet: Fig. 3m
	HSP-4 GFP Fold change
	ced-3(-)	ced-3(-)		Mann Whitney test	-carnosine	vs	+carnosine
Animal	-carnosine	+carnosine		P value	<0.0001
1	2.33577	2.05712		Exact or approximate P value?	Exact
2	1.8263	1.34076		P value summary	****
3	2.82031	1.71129		Significantly different (P < 0.05)?	Yes
4	1.46629	1.47416		One- or two-tailed P value?	Two-tailed
5	2.17614	1.05692
6	1.9752	1.89068
7	1.81816	2.14629
8	2.09757	1.91121
9	1.69954	0.854943
10	2.44638	2.82008
11	1.79337	1.84564
12	2.50371	1.88819
13	3.01517	1.69514
14	1.55831	2.23096
15	2.04249	0.855924
16	1.76743	0.944321
17	2.17879	1.33822
18	1.44441	1.45243
19	1.93904	1.40113
20	2.3232	2.22908
21	3.02639	1.79768
22	2.17238	1.43811
23	2.51213	1.56335
24	2.20172	1.82842
25	2.20886	1.97202
26	2.70162	1.6058
27	1.73991	1.4256
28	1.79479	1.17662
29	2.62722	1.39627
30	2.53713	1.39628

## Sheet: Fig. 3n
	HSP-4 GFP Fold change
	WT	WT
Animal	-MDA	+MDA		Mann Whitney test	-MDA	vs	+MDA
1	1.14258	1.12671		P value	<0.0001
2	1.25592	1.71411		Exact or approximate P value?	Exact
3	0.799156	2.23361		P value summary	****
4	0.726873	1.81209		Significantly different (P < 0.05)?	Yes
5	0.737924	1.17773		One- or two-tailed P value?	Two-tailed
6	1.08165	2.11943
7	0.738987	2.06757
8	1.13049	2.15545
9	0.99238	1.774
10	1.16595	1.13461
11	0.729191	1.66688
12	0.83063	1.16657
13	0.792557	2.67242
14	0.819512	1.62165
15	0.80058	1.85159
16	0.830031	1.66376
17	1.08844	1.69802
18	0.931529	2.39857
19	1.01117	1.0734
20	1.00699	1.67573
21	1.18202	1.86255
22	1.30941	1.41959
23	1.09418	1.16759
24	1.33112	1.68846
25	0.903242	2.1908
26	1.08859	1.14147
27	0.739744	1.02749
28	1.273	1.92031
29	1.22993	1.15641
30	1.23622	1.78754

## Sheet: Fig. 3o
	HSP-4 GFP Fold change
	ced-3(-)	ced-3(-)
Animal	-MDA	+MDA		Mann Whitney test	-MDA	vs	+MDA
1	2.43277	2.42121		P value	0.6022
2	1.50077	1.73161		Exact or approximate P value?	Exact
3	1.81522	2.01554		P value summary	ns
4	2.4506	2.44189		Significantly different (P < 0.05)?	No
5	2.19251	1.72515		One- or two-tailed P value?	Two-tailed
6	3.04159	1.91166
7	2.6263	2.18446
8	1.86818	2.15537
9	1.96471	2.48456
10	2.20914	2.25839
11	2.45381	1.60243
12	2.41231	1.68119
13	2.10565	1.47087
14	3.02236	2.2364
15	2.58015	1.53286
16	2.50756	1.91818
17	1.87721	2.08018
18	2.06376	3.05113
19	1.40036	1.7732
20	1.97917	1.70239
21	1.6118	1.94574
22	2.03652	2.09302
23	2.51417	2.78713
24	1.49332	2.78148
25	2.63913	2.04959
26	1.31264	1.99775
27	1.49579	2.17183
28	2.60499	2.64335
29	2.07144	1.87461
30	1.82932	1.82735
