# Supplementary material for: Proteolytic activation of fatty acid synthase signals pan-stress resolution
Source: Nat Metab. 2024 Jan 2;6(1):113–26. doi: 10.1038/s42255-023-00939-z (PMC10822777; doi:10.1038/s42255-023-00939-z)
Supplement: Supplementary file 14 — Statistical Source Data. [file 42255_2023_939_MOESM14_ESM.xlsx]

## Sheet: Fig.4c
HSP GFP fold change
6ug/ml TM
Animal	wt-CTF	wt+CTF	ced-3(-)-CTF	ced-3(-)+CTF	ced-3(-)-NTF	ced-3(-)+NTF
1	0.896076	1.53084	2.12444	1.28471	2.37231	2.92221		Mann Whitney test	ced-3(-)-CTF	vs	ced-3(-)+CTF
2	1.01652	1.03732	1.62075	0.92851	2.49282	1.48103		P value	<0.0001
3	0.973508	0.983782	2.26366	1.3145	2.30905	1.5873		Exact or approximate P value?	Exact
4	1.13369	1.41739	2.22458	1.18081	2.27501	2.62922		P value summary	****
5	0.84317	1.1936	2.25861	1.36104	1.91902	2.60799		Significantly different (P < 0.05)?	Yes
6	1.12723	1.18638	1.90519	1.5322	2.80797	2.2228		One- or two-tailed P value?	Two-tailed
7	0.936447	1.29581	1.69467	1.38713	2.1359	2.78329
8	1.4321	1.45498	1.7467	1.29491	2.7381	2.5742
9	1.0023	1.91297	1.49973	1.23285	2.09751	1.76211
10	1.14487	0.852052	1.47573	1.1901	1.97143	1.43496		Mann Whitney test	ced-3(-)-NTF	vs	ced-3(-)+NTF
11	1.03837	1.28544	1.97511	1.37891	1.80681	1.98749		P value	0.552
12	0.880064	1.03372	2.01478	1.34651	2.02348	2.29406		Exact or approximate P value?	Exact
13	0.967892	1.38162	2.8377	1.34086	2.08201	2.40111		P value summary	ns
14	0.727281	1.02345	1.88847	1.23021	1.90359	1.86288		Significantly different (P < 0.05)?	No
15	1.25115	0.986141	1.99528	1.07665	2.13255	2.1595		One- or two-tailed P value?	Two-tailed
16	1.13112	1.14371	1.99449	1.4504	2.14153	3.04563
17	0.970207	0.859665	1.83439	1.0811	2.09737	1.34869
18	1.11479	1.65448	2.60738	1.32036	2.68273	2.50727
19	0.849769	1.04732	1.95535	1.18868	2.25298	1.45507
20	1.25636	0.77486	1.84373	0.832069	2.18431	1.71567
21	1.55767	1.6246	2.2339	1.00061	2.1303	1.97299
22	0.851887	0.718209	2.39152	1.26799	2.59949	1.71118
23	0.956395	1.04618	3.02168	1.31236	1.73353	1.90925
24	1.24517	1.26302	2.11653	1.10064	2.24331	2.27298
25	1.2509	0.786689	1.9394	1.00059	2.17296	1.72318
26	0.86977	1.54637	2.14154	1.31735	1.5191	1.88349
27	0.81894	1.2631	2.54987	0.989597	2.17261	1.97228
28	0.978864	1.61111	2.1726	1.56043	1.69813	2.56987
29	1.02168	1.14525	1.92535	1.34005	2.56244	2.38327
30	0.858978	1.64358	2.5677	1.39343	2.30211	2.36937

## Sheet: Fig.4d
HSP GFP fold change
ced-3(-)	6ug/ml TM
Animal	-CTF	+CTF muscle		Mann Whitney test	-CTF	vs	+CTF muscle
1	1.65149	1.5346		P value	0.0002
2	1.30719	0.998579		Exact or approximate P value?	Exact
3	2.33172	1.32116		P value summary	***
4	2.2803	1.4205		Significantly different (P < 0.05)?	Yes
5	1.41915	1.53591		One- or two-tailed P value?	Two-tailed
6	1.7676	1.35252
7	1.69578	0.99419
8	1.79032	1.41323
9	2.71123	1.38834
10	2.42581	1.5138
11	2.16015	1.55939
12	1.63644	1.03844
13	1.15958	1.03536
14	1.67851	1.13609
15	1.20114	1.17145
16	1.91342	1.48404
17	1.88005	1.32743
18	1.36081	0.981087
19	1.46831	0.804836
20	2.41613	1.57259
21	2.2867	1.02246
22	1.22513	0.892811
23	1.03929	1.06523
24	1.28045	1.64428
25	1.44075	1.4974
26	1.39647	1.05349
27	1.34397	1.74483
28	1.27105	1.08795
29	2.96003	1.72804
30	1.89674	1.2887

## Sheet: Fig.4e
HSP GFP fold change
ced-3(-)	6ug/ml TM
Animal	-CTF	+CTF intestine
1	1.66128	1.31907		Mann Whitney test	-CTF	vs	+CTF intestine
2	2.02973	1.19977		P value	<0.0001
3	1.72568	1.15182		Exact or approximate P value?	Exact
4	1.10584	1.09735		P value summary	****
5	2.0179	1.25269		Significantly different (P < 0.05)?	Yes
6	1.89303	1.4268		One- or two-tailed P value?	Two-tailed
7	2.18311	1.24154
8	1.4382	1.01467
9	1.35573	2.22486
10	1.15285	0.765163
11	1.23781	1.38388
12	1.76607	1.09865
13	1.31287	0.903539
14	1.20807	0.753994
15	1.97207	0.950805
16	2.25883	1.28607
17	1.60575	1.21253
18	1.73688	1.32771
19	1.98527	1.13497
20	1.93076	2.53451
21	1.57978	1.02933
22	1.55824	1.21208
23	1.43813	1.2279
24	1.99498	0.669821
25	2.0089	0.983415
26	1.57263	0.822286
27	1.6347	1.24388
28	1.76866	0.965165
29	2.04774	0.765375
30	1.94592	0.928374

## Sheet: Fig.4f
% Animals Reaching adulthood
biological replicates	-CTF (%)	+CTF (%)		Unpaired t test	-CTF (%)	vs	+CTF (%)
1	87.5	92.93		P value	0.0085
2	82.46	95.74		P value summary	**
3	88.41	97.06		Significantly different (P < 0.05)?	Yes
4	90.41	91.03		One- or two-tailed P value?	Two-tailed
5	90.63	100

## Sheet: Fig.4g
Term	Enrichment Fold Change	P value	Q value
response to biotic stimulus GO:0009607	4.6	5.8e-15	1.8e-12
IRE1-mediated unfolded protein response GO:0036498	4.4	2e-05	0.00062
response to xenobiotic stimulus GO:0009410	4.4	0.00099	0.014
lipid catabolic process GO:0016042	3	0.00083	0.013
Data source: worm base gene set enrichment analysis tool (https://wormbase.org/tools/enrichment/tea/tea.cgi)
Complete lists see Supplementary Data2
Heat map Source Data
Response to infection
Gene	Log2FC
cnc-6	-4.01212
cnc-1	-3.89678
C18D11.6	-2.93168
asp-12	-2.50783
F32G8.3	-2.112
clec-71	-1.94194
fipr-23	-1.87767
cnc-11	-1.83798
hsp-16.41	-1.81764
asp-14	-1.76338
F35E12.5	-1.62757
gst-38	-1.60818
gst-5	-1.5749
dod-24	-1.49395
R08F11.7	-1.36289
cdr-4	-1.33584
fbxa-30	-1.31044
M60.2	-1.30109
cyp-35A5	-1.29699
cnc-4	-1.28113
T06C10.3	-1.25348
clec-60	-1.20979
C55C3.4	-1.17257
F45E4.5	-1.12713
F33D11.8	-1.07433
Y43C5A.3	-1.05117
F55G11.2	-1.03322
kin-24	-1.01654
clec-264	-1.01077
T24B8.5	1.05962
F55G11.4	1.06536
F44G3.10	1.13096
comt-2	1.29245
H20E11.2	1.79505
ilys-2	2.07224
hrg-3	2.22197
acdh-1	3.80198
IRE1-mediated UPR
sdz-35	-2.76509
F22E5.6	-2.38114
lips-11	-2.27168
Y41C4A.11	-2.16977
arf-1.1	-1.82588
hsp-16.41	-1.81764
hsp-70	-1.59775
cdr-4	-1.33584
srp-7	-1.19302
clec-121	-1.15504
Cytochrome P450
cyp-35A1	-2.06624
cyp-35A4	-1.82788
cyp-35A3	-1.6456
cyp-35A5	-1.29699
cyp-32A1	-1.18008
cyp-35C1	-0.90278
cyp-14A5	-0.8338
cyp-34A10	-0.7741
cyp-25A1	-0.75967
cyp-25A2	-0.63362
cyp-34A9	-0.61482
cyp-25A3	-0.59584
cyp-35A2	-0.59378
cyp-29A2	-0.58853
cyp-33C9	0.554564
cyp-13A2	0.71035
cyp-33C8	0.775078
cyp-14A2	0.775187
cyp-37B1	0.883021
cyp-23A1	0.974945
cyp-13A4	1.23355
cyp-13A12	1.28644
cyp-13A8	1.46932
cyp-13A5	1.55786
cyp-34A2	1.65513
cyp-14A4	2.06706
cyp-13A7	2.12017
cyp-14A1	2.21288
cyp-13A11	2.38558
Lipid Catabolism
lips-11	-2.27168
lipl-4	-1.99326
ZK262.3	-1.96949
paf-1	-1.70452
C31H1.5	-1.05702
pmp-5	1.14684
F49E10.2	1.63762
lips-9	1.65413
lipl-3	2.10395

## Sheet: Fig.4h
Data source WormCat (http://www.wormcat.com/)		Red font are shown in Figure												Heatmap Source data	Stress_Regulated Unassigned			Stress_C leptin			Stress_pathogen			Stress_Detoxification			Stress_Heat			Transmembrane Unassigned			Transmembrane receptor			signaling_Phosphotase			signaling_Hedge hog			Proteolysis_metallo			Proteolysis_Aspartate			Metabolism_lipid
P value from Fisher's exact test		Threshold p<0.05													Gene	Log2FC		Gene	Log2FC		Gene	Log2FC		Gene	Log2FC		Gene	Log2FC		Gene	Log2FC		Gene	Log2FC		Gene	Log2FC		Gene	Log2FC		Gene	Log2FC		Gene	Log2FC		Gene	Log2FC
Complete lists see Supplementary Data2															Y45F10D.2	-4.83597		W10G11.5	-3.89193		Y46E12A.1	-4.01212		F58B4.2	-4.84547		Y46H3A.2	-1.81764		Y119C1B.12	-6.00276		F18E3.5	-4.14892		ZK945.8	-3.89346		Y80D3A.7	-2.29673		K09C8.3	-3.63218		F21F8.4	-2.50783		T13B5.5	-2.27168
Category 1	RGS	AC	PValue		Category 2	RGS	AC	PValue	Category 3	RGS	AC	PValue	Notes		R04B5.11	-4.33486		Y46C8AL.4	-1.94194		R09B5.2	-3.89678		C03G6.14	-2.06624		Y46H3A.3	-1.73373		Y37E11AL.12	-5.50237		Y9C9A.3	-3.82608		C34D4.2	-1.38002		Y87G2A.15	-1.42483		ZK1248.1	-3.59156		K10C2.3	-1.76338		K04A8.5	-1.99326
Unassigned	280	6343	3.44e-20		Unassigned	280	6343	3.44e-20	Unassigned: regulated by multiple stresses	129	1707	5.1476e-28	Red font are shown in Figure		F57H12.3	-3.4995		F59A7.1	-1.81022		F22B7.4	-3.62913		H23N18.4	-2.03778		C12C8.1	-1.59775		ZK262.19	-4.14892		F33H12.5	-2.7407		C27B7.6	-1.15945		ZC168.5	-1.30905		K04E7.3	-1.63421		W07B8.1	1.19843		T27E4.6	-1.96029
Stress response	65	833	3.95e-16		Stress response: detoxification	24	206	4.04e-10	Stress response: detoxification: CYP	15	82	3.32608e-09			F56D6.8	-2.96346		ZK666.6	-1.20979		C12D8.14	-2.18034		C49G7.8	-1.82788		F52E1.7	-1.0262		F28A10.3	-3.90573		F58G4.6	-2.00669		R08A2.2	-1.13467		Y18D10A.7	-1.0912		F18A12.1	-1.38065		F28A12.4	1.22015		F49E12.10	-1.57912
Proteolysis general	30	394	3.15e-08		Stress response: pathogen	20	192	5.83e-08	Signaling: phosphatase: Y	12	90	2.418e-06			C45B2.3	-2.56603		C41H7.7	-1.15918		R09B5.13	-1.83798		T19H12.11	-1.75157					C25H3.16	-2.70017		C54F6.10	-1.59889		C29E6.3	-1.76666		T02E9.2	1.12309		C17B7.10	-1.26693		F59D6.3	1.28322		K08D10.7	-1.56814
Extracellular material	19	495	0.0186684		Signaling: phosphatase	16	196	1.98e-05	Proteolysis general: aspartate: cathepsin	6	22	2.56666e-05			Y51H4A.22	-2.47772		Y25C1A.4	-1.15504		F35E12.5	-1.62757		K09D9.2	-1.6456					C11E4.8	-2.49181		C01G12.7	-1.42863		H06I04.5	-1.51372		Y39A1B.2	1.30263		T28A11.20	-1.22712		F44C4.3	1.39505		K08D10.8	-1.44599
Metabolism	48	1601	0.0286958		Proteolysis general: aspartate	7	33	2.22e-05	Transmembrane protein: unassigned	64	1692	8.93627e-05	Showed in Cat 2		W03B1.9	-2.36221		Y25C1A.1	-1.04051		C32H11.12	-1.49395		F35E8.8	-1.60818					F49D11.14	-2.36		C25F9.7	-1.1662		ZK616.8	-1.47542		Y75B8A.20	1.60141		T25B6.2	1.08381		C15C8.3	1.68232		K11D12.4	-1.31249
Transmembrane protein	85	3200	0.0627434		Transmembrane protein: unassigned	64	1692	8.94e-05	Unassigned	131	4113	0.000141328			R02C2.7	-2.34125		F31D4.4	-1.01077		F46E10.11	-1.30532		R03D7.6	-1.5749					T06E4.5	-2.35829		T05E12.7	1.0173		B0280.11	-1.30347		F52E4.6	2.0201		F45E4.7	1.22559					W03B1.8	-1.30526
Signaling	34	1188	0.0876927		Extracellular material: cuticlin	6	35	0.000240576	Extracellular material: cuticlin	6	35	0.000240576	Showed in Cat 2		F14F9.3	-2.31473		C03H5.1	1.08957		R09B5.9	-1.28113		F29F11.2	-1.5725					K01A2.4	-2.22957		T25E12.13	1.29638		C17H12.5	-1.2932					T21D11.1	1.70547					F15B9.2	-1.26162
Transmembrane transport	26	901	0.112737		Metabolism: lipid	25	526	0.000579314	Stress response: pathogen: caenacin	4	11	0.000246001			F16B4.7	-2.28174		F32E10.3	1.29379		T22H6.7	-1.12801		K07C6.5	-1.29699					F45F2.7	-2.18646		T26H2.8	1.58865		C33F10.8	-1.25595					F18A12.4	2.8329					F13D11.4	-1.25638
Peroxisome	1	15	0.29448		Proteolysis general: metallopeptidase	10	123	0.000684903	Proteolysis general: metallopeptidase	10	123	0.000684903	Showed in Cat 2		F48C1.9	-2.27294		F56D6.2	1.47378		Y43C5A.3	-1.05117		C26F1.2	-1.18008					F42A9.9	-2.02852		C13D9.1	1.89137		F10G8.1	-1.18195											F15B9.1	-1.21736
Cytoskeleton	10	371	0.310318		Signaling: hedgehog-like	8	89	0.00126212	Signaling: hedgehog-like	8	89	0.00126212	Threshold p<0.001		F57H12.6	-2.1589		M162.2	1.80699		F55G11.2	-1.03322		F10D2.6	-1.15428					Y47D9A.5	-2.0086		T05B11.6	1.95204		Y39B6A.30	-1.10373											T08B1.6	-1.0213
Major sperm protein	1	31	0.502155		Stress response: C-type Lectin	14	256	0.00260282	Transmembrane protein: seven transmembrane receptor: srr	3	9	0.00191473			K02F3.8	-2.02584		E03H4.10	1.83302		T24B8.5	1.05962		F01D4.1	1.07086					Y82E9BL.3	-1.85196		F54E4.2	1.96762		Y57G11C.6	-1.03388											K02D3.2	1.01525
Protein modification	6	271	0.551345		Stress response: heat	4	30	0.00602481	Stress response: C-type Lectin	14	256	0.00260282			C01G10.4	-2.00599		T09F5.9	4.80754		F55G11.4	1.06536		F37B1.7	1.21398					F56D6.14	-1.81962		Y38H6C.12	3.57458		C43E11.5	-1.02483											F09E10.3	1.04648
Globin	1	36	0.553529		Metabolism: short chain dehydrogenase	4	42	0.0172878	Metabolism: lipid: lipase	4	27	0.00430301			ZK105.3	-1.94172					W02G9.4	1.29641		T10B9.1	1.23355					C09F12.2	-1.78473		F59E11.1	3.79191		F42C5.5	-1.00224											T22G5.6	1.10604
Lysosome	2	91	0.5982		Proteolysis general: inhibitor	5	66	0.0189063	Stress response: heat	4	30	0.00602481			Y46H3A.5	-1.8953					F08F1.6	1.50076		F14F7.3	1.28644					K10C2.2	-1.7051		Y32B12B.7	3.79605		F47B7.7	-1.00028											W03D8.8	1.24984
Chaperone	2	92	0.604011		Protein modification: methyltransferase	5	76	0.0312448	Stress response: pathogen: unassigned	7	96	0.00722206			C37A5.4	-1.87767					C45G7.2	2.07224		F37B1.6	1.34779					F29D10.1	-1.65385		ZK863.1	4.03434														F47G4.3	1.40073
Neuronal function	6	308	0.670842		Transmembrane transport: solute carrier	9	197	0.0364844	Unassigned: membrane spanning domain	11	210	0.00938991			Y53G8AM.5	-1.82929					F58E6.7	2.22197		T10B9.4	1.46932					Y39G10AR.25	-1.58979		F49E12.5	4.0567														F28F8.2	1.56218
Transcription: chromatin	4	222	0.71902		Proteolysis general: serine	3	34	0.0453591	Proteolysis general: cysteine: cathepsin	3	19	0.0114073			Y116F11B.7	-1.78097					ZK616.9	2.33016		T10B9.2	1.55786					H32C10.3	-1.53714		Y49C4A.5	4.05978														F58G1.5	1.65413
Development	4	295	0.886151		Cytoskeleton: claudin	2	15	0.0511082	Metabolism: short chain dehydrogenase	4	42	0.0172878			F53B6.9	-1.76134					K10D11.2	2.35752		T10H4.11	1.65513					R02F11.2	-1.53592		F22B8.5	4.17612														C17C3.12	2.05171
Cell cycle	2	172	0.89055		Extracellular material: collagen	8	184	0.0585158	Stress response: pathogen: CUB	3	25	0.0220497			C02F5.2	-1.70116					T08G5.10	1.368		R04D3.1	2.06706					F58A6.5	-1.51843		Y41E3.15	4.2363														R11G11.14	2.10395
Trafficking	2	205	0.938485		Metabolism: insulin	3	39	0.0619665	Stress response: detoxification: ugt	5	69	0.022195			C34F11.1	-1.69472					C29E4.7	1.94469		T10B9.10	2.12017					F56D6.12	-1.50126																	F52F10.4	2.16854
Proteolysis proteasome	10	733	0.957182		Proteolysis general: cysteine	3	41	0.0692926	Protein modification: methyltransferase	5	76	0.0312448			C47E8.1	-1.69228								K09A11.2	2.21288					ZK39.10	-1.47401																	R05D8.9	2.38801
Transcription factor	6	581	0.986755		Cytoskeleton: paxillin	1	5	0.122632	Stress response: detoxification: GST	4	52	0.0328835			F41E7.4	-1.66354								F14F7.2	2.38558					C01G10.1	-1.46																	C55B7.4	3.80198
mRNA functions	3	407	0.99311		Peroxisome: transporter	1	5	0.122632	Proteolysis general: inhibitor: serine	3	30	0.0339237			C45E5.4	-1.65383														T16A1.2	-1.44096																	Y67A10A.1	4.42925
Nucleic acid	1	231	0.993531		Chaperone: cyclophilin	2	28	0.136373	Transmembrane transport: solute carrier	9	197	0.0364844			F14F9.8	-1.64006														C54D10.4	-1.41381
Pseudogene	15	2081	1		Metabolism: creatine kinase	1	6	0.141553	Unassigned: ALS2cr12 domain	3	31	0.0366235			Y38E10A.25	-1.6096														K06A1.2	-1.39904
Non-coding RNA	26	9535	1		Lysosome: acid phosphatase	2	31	0.158858	Metabolism: lipid: o-acyl transferase	4	56	0.0408338			Y41C4A.7	-1.6015														Y50E8A.10	-1.36137
					Transmembrane transport: GABA	1	7	0.160066	Proteolysis general: serine	3	34	0.0453591			T21E3.2	-1.59146														F14F7.5	-1.35182
					Transmembrane transport: ion channel	1	9	0.195901	Stress response: pathogen: saposin	2	14	0.0457377			Y57A10B.7	-1.59021														F27E5.3	-1.34727
					Extracellular material: chitinase	2	37	0.205496	Cytoskeleton: claudin	2	15	0.0511082			C45B2.8	-1.5493														ZK1098.9	-1.30268
					Metabolism: glycolysis	2	37	0.205496	Stress response: pathogen: NLP-like	2	15	0.0511082			B0496.1	-1.54479														Y43F8C.11	-1.27296
					Transmembrane transport: acid sensing	1	10	0.213241	Extracellular material: collagen	8	184	0.0585158			Y69E1A.8	-1.51385														E03H12.7	-1.25172
					Signaling: Y kinase	3	73	0.225934	Metabolism: insulin	3	39	0.0619665			R13A1.3	-1.50388														Y116A8C.23	-1.24626
					Cell cycle: cyclin	1	11	0.230206	Metabolism: lipid: binding	4	67	0.0677863			Y46G5A.20	-1.4896														Y41C4A.18	-1.17786
					Transmembrane transport: chloride channel	2	44	0.261348	Stress response: pathogen: ShK	1	3	0.0835261			F57A8.6	-1.48891														Y57G11B.7	-1.1728
					Metabolism: carbohydrate	3	83	0.283783	Cytoskeleton: microtubule: tau tubulin kinase	4	74	0.0886926			R05H10.1	-1.47949														T06A4.2	-1.16221
					Transmembrane transport: potassium channel	4	121	0.284489	Neuronal function: synaptic function: neuropeptide	6	139	0.0955608			T09F5.10	-1.462														T02E1.7	-1.14711
					Stress response: unassigned	2	49	0.301369	Metabolism: lipid: beta oxidation	4	78	0.101867			F38A5.6	-1.45498														F21D9.2	-1.13744
					Non-coding RNA: asRNA	1	16	0.309691	Cytoskeleton: paxillin	1	5	0.122632			F36A4.2	-1.43223														F11E6.11	-1.08406
					Stress response: heavy metal	1	16	0.309691	Metabolism: mitochondria: morphology	1	5	0.122632			T23F11.2	-1.41768														C25A8.2	-1.06699
					Transmembrane transport: lipid	1	16	0.309691	Peroxisome: transporter	1	5	0.122632			ZK353.4	-1.4159														C09B9.7	-1.06145
					Cytoskeleton: microtubule	4	128	0.318298	Chaperone: cyclophilin	2	28	0.136373			C10H11.7	-1.40921														Y105E8A.27	-1.04257
					Protein modification: lipidation	1	17	0.324573	Metabolism: creatine kinase	1	6	0.141553			D2062.6	-1.34763														F01F1.14	-1.03625
					Transcription factor: homeodomain	3	97	0.366142	Stress response: pathogen: ASABF	1	6	0.141553			Y38E10A.16	-1.34009														F53F4.18	-1.02156
					Metabolism: glutathione	1	20	0.36732	Unassigned: hydrolase	2	29	0.143789			F19H6.5	-1.32804														K07A1.5	-1.01067
					Transmembrane transport: extracellular ligand gated channel	2	59	0.379873	Metabolism: lipid: phospholipid	3	58	0.144942			Y39G10AR.15	-1.30392														Y53C12B.7	-1.00119
					Transcription: chromatin structure	3	105	0.412602	Metabolism: lipid: sterol	3	59	0.150014			T26H5.9	-1.30152														ZK1025.3	1.01156
					Transcription factor: bZIP	1	24	0.420132	Lysosome: acid phosphatase	2	31	0.158858			W09D6.4	-1.28392														R193.2	1.06627
					Cell cycle: unassigned	1	26	0.444859	Transmembrane transport: GABA	1	7	0.160066			F36A2.11	-1.26205														T23F1.5	1.17039
					Extracellular material: galectin	1	26	0.444859	Signaling: phosphatase: unassigned	4	98	0.179207			F56C3.9	-1.23708														F19H8.5	1.33598
					Proteolysis general: unassigned	2	68	0.447165	Trafficking: ER/Golgi: ARF	1	9	0.195901			C46E10.1	-1.23033														C06A12.5	1.4151
					Neuronal function: synaptic function	6	244	0.453074	Transmembrane transport: ion channel	1	9	0.195901			F58F12.3	-1.22266														W08G11.1	1.44962
					Extracellular material: chondroitin sulfotransferase	1	27	0.456823	Metabolism: lipid: fatty acid	3	68	0.197923			K11E4.1	-1.21935														F16B12.1	1.49251
					Metabolism: 1CC	1	29	0.479983	Extracellular material: chitinase	2	37	0.205496			Y18D10A.21	-1.21641														F31E3.12	1.49469
					Major sperm protein	1	31	0.502155	Metabolism: glycolysis	2	37	0.205496			B0393.4	-1.21596														T07G12.3	1.55304
					Development: somatic	3	122	0.507005	Metabolism: 1CC: transsulfuration	1	10	0.213241			C08E8.3	-1.21518														H23N18.6	1.64585
					Cytoskeleton: unassigned	2	77	0.510132	Transmembrane transport: acid sensing	1	10	0.213241			F22D3.4	-1.21469														K01D12.1	1.70898
					Transmembrane transport: sodium channel	1	32	0.512883	Signaling: Y kinase	3	73	0.225934			T25D10.5	-1.19879														D1014.5	1.71617
					Signaling: heteromeric G protein	4	170	0.518188	Cell cycle: cyclin	1	11	0.230206			F26D11.2	-1.1849														F49H6.13	1.79146
					Metabolism: amino acid	2	82	0.543009	Proteolysis general: aspartate: unassigned	1	11	0.230206			C28D4.5	-1.17714														K01D12.14	2.19708
					Globin	1	36	0.553529	Proteolysis general: inhibitor: peptidase inhibitor 16	1	11	0.230206			Y59H11AM.4	-1.17666														F55A4.3	2.82182
					Transcription factor: bHLH	1	36	0.553529	Transcription: chromatin structure: unassigned	1	12	0.246804			C50E10.1	-1.15285														F58E6.8	3.69054
					Trafficking: ER/Golgi	2	87	0.574311	Transmembrane transport: chloride channel	2	44	0.261348			B0261.6	-1.1515														ZK418.3	3.78568
					Transmembrane transport: major facilitator	2	89	0.586384	Signaling: lipid: phospholipase B	1	13	0.263044			D1081.5	-1.14047
					Cytoskeleton: motor protein	1	41	0.599595	Trafficking: ER/Golgi: COP I	1	13	0.263044			F40F9.3	-1.13749
					Signaling: lipid	2	102	0.658615	Proteolysis general: inhibitor: TIL domain	1	14	0.278934			R09E12.9	-1.13655
					Non-coding RNA: small RNA	1	50	0.670854	Metabolism: carbohydrate	3	83	0.283783			Y53F4B.24	-1.13517
					Transmembrane transport: ABC	1	50	0.670854	Transmembrane transport: potassium channel	4	121	0.284489			C50F7.3	-1.13201
					Transmembrane transport: unassigned	1	51	0.677942	mRNA functions: binding: KH	1	15	0.29448			R07B1.8	-1.1316
					Extracellular material: PGI	1	53	0.691664	Transcription: chromatin modification: demethylase	1	15	0.29448			Y73F4A.3	-1.12773
					Non-coding RNA: linc	3	174	0.736366	Stress response: unassigned	2	49	0.301369			C35C5.8	-1.12685
					Signaling: unassigned	1	70	0.787019	Non-coding RNA: asRNA	1	16	0.309691			C16D9.1	-1.10625
					Metabolism: unassigned	3	192	0.792871	Stress response: heavy metal	1	16	0.309691			F33D11.2	-1.09919
					Proteolysis proteasome: E3	10	590	0.830772	Transmembrane transport: lipid	1	16	0.309691			C44C1.6	-1.06802
					Development: general	1	81	0.832345	Protein modification: lipidation	1	17	0.324573			C32D5.4	-1.06671
					mRNA functions: binding	1	103	0.896087	Metabolism: mitochondria: translocase	1	19	0.353381			F53B6.8	-1.05888
					Transcription: chromatin modification	1	117	0.923344	Signaling: lipid: phospholipase A	1	19	0.353381			F37A8.1	-1.05098
					Non-coding RNA: snoRNA	3	344	0.979977	Transcription factor: homeodomain	3	97	0.366142			T02H6.7	-1.05049
					Transmembrane protein: seven transmembrane receptor	21	1473	0.984585	Metabolism: glutathione	1	20	0.36732			F36D1.4	-1.0494
					Metabolism: mitochondria	3	366	0.98614	Transmembrane transport: extracellular ligand gated channel	2	59	0.379873			W03F11.3	-1.04821
					mRNA functions: processing	2	296	0.988346	Non-coding RNA: small RNA: argonaute	1	21	0.380959			F32B6.4	-1.04687
					Nucleic acid: binding	1	229	0.993245	Cytoskeleton: motor protein: dynein	1	22	0.394302			ZK930.4	-1.04363
					Non-coding RNA: miRNA	1	257	0.996315	Signaling: heteromeric G protein: G alpha subunit	1	22	0.394302			C34F11.8	-1.03566
					Transcription factor: NHR	1	259	0.996471	Transcription factor: bZIP	1	24	0.420132			Y47G6A.26	-1.02882
					Pseudogene	15	2081	1	Cell cycle: unassigned	1	26	0.444859			ZK1307.2	-1.02099
					Non-coding RNA: ncRNA	17	7850	1	Extracellular material: galectin	1	26	0.444859			F01G10.5	-1.01657
									Signaling: heteromeric G protein: arrestin	1	26	0.444859			K03H9.3	-1.01246
									Proteolysis general: unassigned	2	68	0.447165			R05A10.3	-1.01054
									Proteolysis proteasome: E3: RING finger	2	68	0.447165			ZK418.2	-1.00504
									Unassigned: prion domain	2	69	0.45439			T23B3.5	-1.00195
									Extracellular material: chondroitin sulfotransferase	1	27	0.456823			C25D7.1	-1.00148
									Unassigned: TransThyretin-Related family domain	1	29	0.479983			ZC477.7	-1.00004
									Major sperm protein	1	31	0.502155			K10G4.5	1.04455
									Development: somatic	3	122	0.507005			Y37A1B.7	1.06496
									Cytoskeleton: unassigned	2	77	0.510132			W09G12.7	1.0732
									Transmembrane transport: sodium channel	1	32	0.512883			C23H3.9	1.08014
									mRNA functions: processing: nuclease	1	35	0.543697			F23D12.11	1.08929
									Transmembrane protein: seven transmembrane receptor: sra	1	35	0.543697			F46G11.6	1.15053
									Globin	1	36	0.553529			W08E12.6	1.15867
									Metabolism: amino acid: breakdown	1	36	0.553529			W08F4.12	1.1588
									Transcription factor: bHLH	1	36	0.553529			F01D5.6	1.17032
									Transcription: chromatin structure: histone	2	85	0.561982			C30H6.5	1.20241
									Signaling: heteromeric G protein: guanylyl cyclase	1	37	0.563149			C02E7.6	1.23088
									Metabolism: amino acid: synthesis	1	39	0.581769			C23H5.8	1.24858
									Transmembrane protein: seven transmembrane receptor: sru	1	39	0.581769			Y47H9C.1	1.25104
									Transmembrane transport: major facilitator	2	89	0.586384			F29G9.1	1.28261
									Transmembrane protein: seven transmembrane receptor: str	4	194	0.61941			T03G6.1	1.28939
									mRNA functions: processing: helicase	1	47	0.648637			F33D4.6	1.32624
									Transmembrane protein: seven transmembrane receptor: srx	2	101	0.65344			R02F11.1	1.37389
									Transmembrane protein: seven transmembrane receptor: unassigned	3	155	0.664115			C37C3.10	1.37632
									Transmembrane transport: ABC	1	50	0.670854			ZK662.2	1.43378
									Transmembrane transport: unassigned	1	51	0.677942			C40H1.8	1.44374
									Extracellular material: PGI	1	53	0.691664			T20F5.4	1.49945
									Transmembrane protein: seven transmembrane receptor: srw	2	109	0.693114			F18E3.12	1.50058
									Signaling: heteromeric G protein: receptor	1	54	0.698304			Y51H4A.5	1.53791
									Unassigned: Glycosyltransferase family A	1	56	0.711157			T26C5.2	1.56179
									Transmembrane protein: seven transmembrane receptor: sri	1	59	0.729416			F47B8.5	1.61831
									Non-coding RNA: linc	3	174	0.736366			H20E11.2	1.79505
									Transmembrane protein: seven transmembrane receptor: srt	1	61	0.740942			K01D12.9	1.81583
									Proteolysis proteasome: E3: F box	8	437	0.742512			R12C12.10	1.83345
									Transmembrane protein: seven transmembrane receptor: srz	1	62	0.746519			F15E6.4	1.83407
									Signaling: unassigned	1	70	0.787019			M03B6.3	1.84016
									Metabolism: unassigned	3	192	0.792871			T27C10.4	2.00658
									Metabolism: mitochondria: unassigned	1	72	0.796088			F49C12.2	2.03951
									Development: general	1	81	0.832345			F09F9.2	2.15705
									Nucleic acid: binding: zinc finger	1	136	0.949263			D1054.9	2.35283
									Transmembrane protein: seven transmembrane receptor: srh	2	219	0.952077			F30A10.2	2.87826
									Non-coding RNA: snoRNA	3	344	0.979977			F53A9.3	4.02663
									Non-coding RNA: miRNA	1	257	0.996315
									Transcription factor: NHR	1	259	0.996471
									Pseudogene	15	2081	1
									Non-coding RNA: ncRNA	17	7850	1

## Sheet: Fig.4i
NAC level fold change
ced-3(-) With Tunicamycin
Biological replicate	- CTF	+CTF		Unpaired t test	- CTF	vs	+CTF
1	1.02	1.18		P value	0.0016
2	1.03	1.41		P value summary	**
3	0.98	1.73		Significantly different (P < 0.05)?	Yes
4	0.99	1.34		One- or two-tailed P value?	Two-tailed
5	0.98	1.58

## Sheet: Fig 4j
Heatmap Source data	-CTF (Log2FC)					+CTF(Log2FC)					See Supplementary Data3 for all metabolites raw data
Metabolite	Biological Replicate 1	Biological Replicate 2	Biological Replicate 3	Biological Replicate 4	Biological Replicate 5	Biological Replicate 1	Biological Replicate 2	Biological Replicate 3	Biological Replicate 4	Biological Replicate 5
Glucose	0.036279	0.031709	-0.12076	-0.00547	0.051576	-0.21576	-0.62839	-0.30928	-0.4227	-0.51453
Glucose 1-phosphate	0.041133	-0.00592	0.102329	-0.00813	-0.14037	-0.00837	-1.27992	-0.69607	-0.98027	-1.17726
Glucose 6-phosphate	0.010841	0.046129	0.113521	-0.04143	-0.14177	-0.13984	-1.1549	-1	-1.44341	-1.1869
Fructose 6-phosphate	0.067082	6.3e-05	0.056114	-0.00414	-0.12727	-0.1405	-0.8789	-1.40319	-0.9158	-0.95226
Glyceraldehyde 3-phosphate	0.123955	0.175802	-0.08507	0.052298	-0.32007	-0.04557	-1.28238	-0.7	-0.7	-0.86324
Pyruvate	0.033529	-0.09653	0.061595	-0.04312	0.038485	0.422395	0.434445	0.473072	0.446258	0.558955
Adenosine triphosphate	-0.06154	0.076238	0.094612	0.095493	-0.23228	-0.36128	-1.02885	-1	-1	-0.96036
Adenosine diphosphate	0.045233	0.069094	0.028904	0.074275	-0.24123	0.120851	-1.10785	-0.41988	-0.77048	-0.63391
Sedoheptulose 7-phosphate	0.011545	0.016082	0.07751	0.03874	-0.15466	-0.1804	-1.1255	-1.27119	-1.04454	-1.08015
Dihydroxyacetone phosphate	0.123955	0.175802	-0.08507	0.052298	-0.32007	-0.04557	-0.3	-0.3	-0.3	-0.86324
Succinate	0.089687	0.036992	-0.0623	-0.07815	0.007024	-0.19166	-1.4424	-0.18394	-1.26725	-0.9295
Carnitine	0.086931	0.043432	-0.02509	-0.02805	-0.08342	0.420349	0.135493	0.287253	0.299658	0.251473
Acetylcarnitine	0.005542	-0.00208	-0.02173	0.048887	-0.03198	0.18553	0.408583	0.163751	0.173107	0.138735
Carnitine (12:0)	0.170349	-0.23145	-0.14148	0.303248	-0.18052	1.32814	1.61916	1.61598	1.61408	1.57343
Carnitine (16:0)	0.069072	-0.08174	0.123281	0.062105	-0.19621	1.70321	1.92346	1.82814	1.81645	1.78184
Carnitine (16:1)	-0.04256	-0.21587	0.1192	0.042221	0.073426	2.52687	2.86744	2.78563	2.6303	2.90558
Carnitine (3:0)	0.081906	-0.0468	-0.01011	-0.06195	0.032131	1.07227	1.17018	1.22927	1.08642	1.0585
Carnitine (4:0)	0.051966	-0.09169	0.046368	-0.12364	0.103493	0.808272	1.05857	1.06884	1.16298	1.09611
Carnitine (5:0)	0.110148	-0.04283	-0.08779	-0.07612	0.084528	0.564956	0.870771	1.02973	0.967357	1.08354
Carnitine (6:0)	0.005492	-0.03814	-0.09916	-0.07815	0.19084	0.609623	0.800613	0.970564	0.789645	0.863974
3-Hydroxycarnitine (18:1)	0	0	0	0	0	3	3	3	3	3
3-Hydroxycarnitine (4:0)	0.089735	-0.05491	0.031943	-0.06313	-0.00926	0.398786	0.386011	0.253587	0.380599	0.208967
3-Hydroxycarnitine (5:0)	0.08482	-0.09152	-0.00648	-0.02612	0.033278	0.063061	0.08703	0.16664	0.254334	0.290441
Hydroxy-FA (7:0)	0.07082	-0.28383	-0.04834	0.266842	-0.06181	0.558767	0.77553	0.5599	0.327834	0.764941
Hydroxy-FA (8:0)	0.001043	0	0.060558	-0.41353	0.269782	0.818623	0.95402	0.619761	0.617474	0.73328
Hydroxy-FA (10:0)	0.128672	-0.17294	0.115367	-0.09476	0	0.576221	0.346205	0.29135	0.527426	0.692643
PC (32:1)	-0.68513	-0.40156	0.374228	0.35985	0.058767	0.801157	1.34459	0.485904	1.06558	0.54927
PC (32:2)	-0.54993	-0.29391	0.307342	0.292912	0.054809	0.998017	1.46265	0.786597	1.19833	0.887892
PC (34:1)	-0.83149	-0.48731	0.549425	0.347485	-0.01617	0.976545	1.59239	0.35777	1.22775	0.587175
PC (34:2)	-0.61451	-0.4311	0.431289	0.294911	0.042508	1.04241	1.56332	0.671019	1.23054	0.735531
PC (36:2)	-0.81118	-0.41331	0.471705	0.33993	0.038077	1.44506	2.0872	1.00935	1.6829	1.21648
PC (36:4)	-0.54923	-0.30987	0.356686	0.266511	0.037768	0.642647	1.09078	0.333433	0.839699	0.390444
PC (36:5)	-0.48251	-0.36837	0.344104	0.242201	0.080597	0.865811	1.29467	0.671676	1.12676	0.703432
PC (38:4)	-0.62261	-0.5015	0.471777	0.27083	0.071508	1.1489	1.72153	0.711549	1.3647	0.897871
PC (38:5)	-0.62286	-0.33243	0.385608	0.291616	0.037027	0.923995	1.47682	0.573914	1.14025	0.749424
PC (40:6)	-0.60953	-0.41347	0.308037	0.358339	0.102732	1.12033	1.57618	0.649856	1.29415	0.759484
PC (40:8)	-0.50285	-0.3217	0.32487	0.249209	0.074583	0.547472	1.01563	0.417724	0.833819	0.452853
PE (34:1)	-0.617	-0.3034	0.334138	0.283749	0.083597	1.07167	1.48026	0.748132	1.16104	0.858267
PE (34:2)	-0.38111	-0.26448	0.185262	0.280182	0.06803	0.853933	1.24218	0.688649	0.964728	0.774622
PE (36:1)	-0.77777	-0.47852	0.452753	0.358403	0.068143	0.874146	1.34843	0.402858	1.02689	0.538527
PE (36:3)	-0.45931	-0.36052	0.250238	0.33632	0.059146	0.305196	0.762941	0.179965	0.640452	0.286525
PE (38:5)	-0.46693	-0.23174	0.253939	0.23326	0.079904	0.335601	0.799999	0.285195	0.603999	0.318707
PE (38:6)	-0.28087	-0.2841	0.199485	0.253039	0.022406	0.495851	0.820347	0.398326	0.542545	0.44394
PE (40:7)	-0.37303	0	0.624173	0.418513	0.432925	0.902386	1.27434	0.671043	1.12327	0.45365
PI (32:0)	-0.45012	-0.24848	0.38043	0.250019	-0.09653	1.66991	2.23753	0.927566	1.72788	1.77034
PS (34:2)	0	0	0	0	0	3	3	3	3	3
PS (36:1)	0	0	0	0	0	3	3	3	3	3
PS (36:4)	-0.53268	-0.48178	-0.0683	0.382466	0.417174	2.16366	2.65619	1.44931	1.97934	2.00971
PS (38:3)	0	0	0	0	0	4.17415	4.5315	3.02443	3.86806	4.29594
PS (38:5)	-0.3641	-0.34929	0.31715	0.344822	-0.11682	1.76833	2.22269	0.980002	1.69677	1.85251
PS (38:6)	-0.51997	-0.32596	0.419011	0.238251	-0.01702	1.69446	1.99092	1.18958	1.61449	1.55345
PS (40:5)	0	0	0	0	0	3	3	3	3	3
Lyso-PC (16:0)	0.13451	-0.02501	-0.12075	0.044095	-0.04585	0.931452	0.944737	1.0318	0.982454	0.997678
Lyso-PC (17:0)	-0.00413	-0.00753	-0.06193	0.110508	-0.04323	0.170211	0.290859	0.314522	0.276322	0.272598
Lyso-PC (18:0)	-0.17295	-0.03388	0.070801	0.121758	-0.00315	0.427049	0.516904	0.408583	0.540767	0.35852
Lyso-PC (18:1)	0.014973	0.027568	-0.06316	0.070643	-0.0545	0.771109	0.815054	0.936878	0.870682	0.966366
Lyso-PC (18:2)	0.041892	0.031925	-0.11479	0.042021	-0.0071	0.114919	0.072134	0.321035	0.235044	0.368679
Lyso-PE (16:0)	-0.00682	0.035531	0.027423	0.041476	-0.10249	1.18229	1.06145	1.14957	1.17563	1.06543
Lyso-PE (18:0)	0.056765	0.050847	-0.07421	0.018588	-0.05714	0.533998	0.500912	0.54563	0.528629	0.541038
Lyso-PE (18:1)	-0.11763	0.032523	0.085424	0.073352	-0.08567	1.0646	0.967627	1.00049	1.01884	0.868074
Lyso-PE (20:4)	-0.08545	-0.12042	0.068551	0.039142	0.085999	1.1044	1.07183	1.18636	1.10843	1.06609
