# Supplementary material for: Proteolytic activation of fatty acid synthase signals pan-stress resolution
Source: Nat Metab. 2024 Jan 2;6(1):113–26. doi: 10.1038/s42255-023-00939-z (PMC10822777; doi:10.1038/s42255-023-00939-z)
Supplement: Supplementary file 15 — Statistical Source Data. [file 42255_2023_939_MOESM15_ESM.xlsx]

## Sheet: Fig.5b
DHS-3 GFP fold change
Stressor	None			ER			Osmotic			ROS
Animal	WT	fasn-1(D/E)	ced-3(-)	WT	fasn-1(D/E)	ced-3(-)	WT	fasn-1(D/E)	ced-3(-)	WT	fasn-1(D/E)	ced-3(-)		ER Stress
1	0.6451	1.32785	1.0161	1.21405	2.10386	1.80895	0.888939	1.44185	1.93744	0.707598	0.907445	1.99924		Mann Whitney test	WT	vs	ced-3(-)
2	1.00188	1.08016	1.16393	1.82053	1.50818	4.90834	1.18483	1.75585	3.01474	0.694137	1.0173	1.34968		P value	<0.0001
3	0.9923	1.22107	0.949348	1.47425	0.925476	2.39013	1.24069	1.30741	1.41566	0.72	1.42495	0.871732		Exact or approximate P value?	Exact
4	0.991425	0.963297	1.20806	0.850403	1.65475	2.91935	1.15837	1.80332	2.6477	1.44865	1.94547	2.02333		P value summary	****
5	0.765362	1.05126	1.25702	1.36175	1.52725	2.07766	1.00867	0.903208	1.60359	1.51879	1.69239	2.73399		Significantly different (P < 0.05)?	Yes
6	1.36224	1.38117	1.01957	1.05699	1.74329	2.44105	0.618875	1.46461	2.13171	0.972475	1.49775	1.1508		One- or two-tailed P value?	Two-tailed
7	1.15588	1.04655	0.901927	1.16089	2.14251	2.78277	0.949341	2.0195	1.94224	0.720525	1.16309	1.90057
8	0.915442	0.731844	1.44194	1.52242	1.47603	2.21556	1.07481	1.42947	1.54177	0.740261	1.86762	1.3561		ER Stress
9	0.66569	0.785629	1.00465	1.381	1.1784	1.97334	1.09328	1.24713	1.81501	0.782815	1.30057	1.47393		Mann Whitney test	WT	vs	fasn-1(D/E)
10	1.51152	0.672671	1.053	1.20135	2.15629	3.74841	0.813009	1.799	1.57514	1.15097	1.53694	1.37947		P value	0.0002
11	0.994901	0.992863	0.851636	1.56099	1.59096	1.41553	1.06	1.42692	1.70247	1.19151	1.38554	1.04503		Exact or approximate P value?	Exact
12	1.04099	1.00123	0.855582	1.00729	2.39528	3.94926	0.810387	1.40721	2.10864	0.895047	1.3032	1.65057		P value summary	***
13	1.15443	1.22443	0.852482	0.95499	2.24739	2.23445	1.09554	2.7452	2.08746	1.06978	1.12714	1.84765		Significantly different (P < 0.05)?	Yes
14	1.15452	0.906266	0.843945	1.52966	3.6946	2.75044	1.16669	1.62475	1.40641	1.44122	2.20398	1.7048		One- or two-tailed P value?	Two-tailed
15	0.713204	0.882817	1.15255	0.882336	2.83335	2.29657	0.836558	1.71668	1.97927	0.94622	1.31317	1.55589
16	0.935122	0.913059	1.03868	1.17002	2.97409	1.70955
17		0.647642			2.87691									Osmotic Stress
														Mann Whitney test	WT	vs	ced-3(-)
														P value	<0.0001
														Exact or approximate P value?	Exact
														P value summary	****
														Significantly different (P < 0.05)?	Yes
														One- or two-tailed P value?	Two-tailed
														Osmotic Stress
														Mann Whitney test	WT	vs	fasn-1(D/E)
														P value	<0.0001
														Exact or approximate P value?	Exact
														P value summary	****
														Significantly different (P < 0.05)?	Yes
														One- or two-tailed P value?	Two-tailed
														ROS Stress
														Mann Whitney test	WT	vs	ced-3(-)
														P value	0.0003
														Exact or approximate P value?	Exact
														P value summary	***
														Significantly different (P < 0.05)?	Yes
														One- or two-tailed P value?	Two-tailed
														ROS Stress
														Mann Whitney test	WT	vs	fasn-1(D/E)
														P value	0.0017
														Exact or approximate P value?	Exact
														P value summary	**
														Significantly different (P < 0.05)?	Yes
														One- or two-tailed P value?	Two-tailed

## Sheet: Fig.5c
DHS-3 GFP fold change
ER stress
Animal	ced-3(-) -CTF	ced-3(-) +CTF
1	1.10495	1.02513		Mann Whitney test	ced-3(-) -CTF	vs	ced-3(-) +CTF
2	1.0844	0.80041		P value	<0.0001
3	1.34994	0.67235		Exact or approximate P value?	Exact
4	1.3959	0.7741		P value summary	****
5	0.97559	0.6089		Significantly different (P < 0.05)?	Yes
6	0.91629	1.17037		One- or two-tailed P value?	Two-tailed
7	0.80751	0.67165
8	0.86504	0.84916
9	1.06868	1.07746
10	0.8148	0.66666
11	0.78628	0.54611
12	1.33304	0.61926
13	1.13954	0.54741
14	1.01017	0.71955
15	0.70862	0.48175
16	0.90297	0.5599
17	1.03438	0.69086
18	0.76256	0.56838
19	0.93936	0.7479

## Sheet: Fig.5d
DHS-3 GFP fold change
Osmotic stress
Animal	ced-3(-) -CTF	ced-3(-) +CTF
1	1.35981	0.704907
2	1.01238	0.68441		Mann Whitney test	ced-3(-) -CTF	vs	ced-3(-) +CTF
3	0.789232	0.61524		P value	0.0037
4	0.702075	0.881646		Exact or approximate P value?	Exact
5	1.00458	0.63424		P value summary	**
6	0.78499	0.573806		Significantly different (P < 0.05)?	Yes
7	1.14047	1.10455		One- or two-tailed P value?	Two-tailed
8	0.881999	0.608563
9	0.91045	0.996303
10	0.666357	0.668269
11	1.38028	0.650995
12	0.966974	0.810327
13	1.21858	0.799805
14	1.48431	0.692065
15	0.697523	0.816372

## Sheet: Fig.5e
DHS-3 GFP fold change
ROS Stress
Animal	ced-3(-) -CTF	ced-3(-) +CTF
1	0.692871	0.751268		Mann Whitney test	ced-3(-) -CTF	vs	ced-3(-) +CTF
2	0.838605	0.641113		P value	0.0113
3	0.714471	0.678945		Exact or approximate P value?	Exact
4	0.81173	1.0522		P value summary	*
5	0.964776	0.755274		Significantly different (P < 0.05)?	Yes
6	0.653358	0.561489		One- or two-tailed P value?	Two-tailed
7	1.52293	0.722459
8	0.972331	0.877066
9	1.15501	0.73546
10	0.947759	0.875177
11	1.34341	0.707235
12	0.811734	0.674946
13	1.47101	0.834735
14	1.2008	0.858919
15	0.899198	0.724985

## Sheet: Fig.5f
DHS-3 GFP fold change
ER stress
Animal	solvent	MDA
1	1.65069	1.34623		Mann Whitney test	solvent	vs	MDA
2	0.916832	1.76263		P value	<0.0001
3	1.10816	1.47022		Exact or approximate P value?	Exact
4	0.739505	1.74041		P value summary	****
5	0.579581	1.46485		Significantly different (P < 0.05)?	Yes
6	1.05002	1.49674		One- or two-tailed P value?	Two-tailed
7	1.39705	1.73737
8	0.846706	1.09606
9	1.01469	1.10565
10	0.785707	1.74713
11	1.06895	1.44309
12	1.08011	1.13084
13	1.00412	1.86436
14	1.0194	1.43253
15	0.936198	1.5976
16	1.05776	1.44305
17	1.12492	1.55191
18	0.783562	1.46556
19	0.836051	1.36096
20		1.58635

## Sheet: Fig.5g
DHS-3 GFP fold change
ER stress
Animal	solvent	NAC
1	1.87275	1.13504		Mann Whitney test	solvent	vs	NAC
2	1.65433	1.22541		P value	<0.0001
3	1.52052	1.2182		Exact or approximate P value?	Exact
4	1.70391	1.3785		P value summary	****
5	1.89626	1.25558		Significantly different (P < 0.05)?	Yes
6	1.85547	1.20411		One- or two-tailed P value?	Two-tailed
7	1.66747	1.14533
8	2.16674	1.40954
9	1.71005	1.03345
10	1.80889	1.86703
11	1.5868	1.09845
12	1.37489	0.899143
13	1.44885	1.05372
14	1.4511	1.33221
15	1.37947	1.37078
16	1.37425	1.36676
17	1.57291	1.1296
18		1.38304
19		1.05476
