# Supplementary material for: Proteolytic activation of fatty acid synthase signals pan-stress resolution
Source: Nat Metab. 2024 Jan 2;6(1):113–26. doi: 10.1038/s42255-023-00939-z (PMC10822777; doi:10.1038/s42255-023-00939-z)
Supplement: Supplementary file 16 — Statistical Source Data. [file 42255_2023_939_MOESM16_ESM.xlsx]

## Sheet: Fig.6b
HSP-4 GFP fold change
Animals	-CTF4-KO	+CTF4-KO		Mann Whitney test	-CTF4-KO	vs	+CTF4-KO
1	3.94264	3.4925		P value	0.2078
2	3.81458	2.88959		Exact or approximate P value?	Exact
3	3.34195	4.17997		P value summary	ns
4	2.02522	2.78625		Significantly different (P < 0.05)?	No
5	2.41673	3.00026		One- or two-tailed P value?	Two-tailed
6	3.89296	3.40698
7	2.86163	5.02396
8	2.78259	2.8039
9	2.52755	2.39652
10	3.80072	3.04481
11	2.94171	1.67287
12	3.22947	3.33406
13	2.59894	2.68432
14	4.43347	4.37173
15	4.06385	3.09878
16	2.05929	1.996
17	2.81815	3.02414
18	2.13308	3.63868
19	2.16296	4.29882
20	3.81913	4.21427
21	1.85819	3.63056
22	2.54269	3.50542
23	2.97135	2.30759
24	3.73964	3.54708
25	2.87708	2.80436
26	2.36436	2.55122
27	4.06453	3.20607
28	1.77367	3.8229
29	2.63074	3.79429
30	2.21198	1.96843

## Sheet: Fig.6c
DHS-3 GFP fold change
Animals	-CTF4-KO	+CTF4-KO		Mann Whitney test	-CTF4-KO	vs	+CTF4-KO
1	0.823441	0.756376		P value	0.355
2	1.00034	0.634062		Exact or approximate P value?	Exact
3	0.704537	0.771599		P value summary	ns
4	0.887476	0.836135		Significantly different (P < 0.05)?	No
5	0.757733	0.69178		One- or two-tailed P value?	Two-tailed
6	0.968528	0.543522
7	1.15468	0.664695
8	1.75433	0.549495
9	0.958325	0.829645
10	0.867684	0.999018
11	1.18841	1.07969
12	0.725603	1.59522
13	1.69131	0.980195
14	1.05962	1.25454
15	0.765731	1.71972
16	0.637637	0.866171
17	0.938256	1.02651
18	1.11635	0.909662

## Sheet: Fig.6d
% animals reaching adulthood ER Stress
Biological replicates	NO CTF	+CTF	+CTF4-KO		Unpaired t test	NO CTF	vs	+CTF
1	51.67	21.82			P value	0.0067
2	45.45	41.79			P value summary	**
3	32.08	6.67			Significantly different (P < 0.05)?	Yes
4	50	9.68			One- or two-tailed P value?	Two-tailed
5	47.92	10.29
6	54		45.28		Unpaired t test	NO CTF	vs	+CTF4-KO
7	31.15		40		P value	0.9957
8	23.53		40.76		P value summary	ns
					Significantly different (P < 0.05)?	No
					One- or two-tailed P value?	Two-tailed

## Sheet: Fig.6e
% animals Crawling_ Osmotic Stress
Biological replicates	NO CTF	+CTF	+CTF4-KO		Unpaired t test	NO CTF	vs	+CTF
1	77.59	39.02			P value	0.0001
2	72.41	52.31			P value summary	***
3	81.11	36.05			Significantly different (P < 0.05)?	Yes
4	85.71		64.52		One- or two-tailed P value?	Two-tailed
5	71.67		67.96
6	74.47		67.65		Unpaired t test	NO CTF	vs	+CTF4-KO
					P value	0.0166
					P value summary	*
					Significantly different (P < 0.05)?	Yes
					One- or two-tailed P value?	Two-tailed

## Sheet: Fig.6f
% animals Alive_ ROS Stress
	time (h)	-CTF						+CTF			+CTF4-KO						-CTF	vs	+CTF			-CTF	vs	+CTF4-KO
	Biological Replicate	1	2	3	4	5	6	1	2	3	1	2	3			Unpaired t test	24hr				Unpaired t test	24hr
	0	100	100	100	100	100	100	100	100	100	100	100	100			P value	0.3341				P value	0.6202
	24	82.98	93.33	81.97	76.92	93.48	78	84.91	74.19	83.02	84.21	81.97	92.16			P value summary	ns				P value summary	ns
	48	80.85	80	65.57	71.15	76.09	74	73.58	66.67	64.15	61.4	68.85	86.27			Significantly different (P < 0.05)?	No				Significantly different (P < 0.05)?	No
	72	57.45	56.67	59.02	50	60.87	56	58.49	39.78	56.6	52.63	49.18	62.75			One- or two-tailed P value?	Two-tailed				One- or two-tailed P value?	Two-tailed
	96	48.94	50	52.46	46.15	54.35	52	37.74	23.66	35.85	45.61	45.9	50.98
	120	36.17	35	31.15	32.69	39.13	34	22.64	16.13	20.75	31.58	32.79	33.33			Unpaired t test	48hr				Unpaired t test	48hr
																P value	0.2675				P value	0.8442
																P value summary	ns				P value summary	ns
																Significantly different (P < 0.05)?	No				Significantly different (P < 0.05)?	No
																One- or two-tailed P value?	Two-tailed				One- or two-tailed P value?	Two-tailed
																Unpaired t test	72hr				Unpaired t test	72hr
																P value	0.3666				P value	0.8883
																P value summary	ns				P value summary	ns
																Significantly different (P < 0.05)?	No				Significantly different (P < 0.05)?	No
																One- or two-tailed P value?	Two-tailed				One- or two-tailed P value?	Two-tailed
																Unpaired t test	96hr				Unpaired t test	96hr
																P value	0.0164				P value	0.328
																P value summary	*				P value summary	ns
																Significantly different (P < 0.05)?	Yes				Significantly different (P < 0.05)?	No
																One- or two-tailed P value?	Two-tailed				One- or two-tailed P value?	Two-tailed
																Unpaired t test	120hr				Unpaired t test	120hr
																P value	0.0044				P value	0.2537
																P value summary	**				P value summary	ns
																Significantly different (P < 0.05)?	Yes				Significantly different (P < 0.05)?	No
																One- or two-tailed P value?	Two-tailed				One- or two-tailed P value?	Two-tailed

## Sheet: Fig.6g
HSP-4 GFP Fold Change ER stress
	ced-3(-)
Animals	-CTF ER-KO	+CTF ER-KO		Mann Whitney test	-CTF ER-KO	vs	+CTF ER-KO
1	1.15317	1.0696		P value	0.0004
2	0.844345	0.702158		Exact or approximate P value?	Exact
3	0.648433	0.805323		P value summary	***
4	0.694959	0.49424		Significantly different (P < 0.05)?	Yes
5	0.914251	0.866996		One- or two-tailed P value?	Two-tailed
6	1.31725	1.07325
7	0.752738	1.01003
8	1.01092	0.66441
9	1.18606	0.593595
10	0.7535	0.834758
11	1.06639	0.584601
12	0.819131	0.553668
13	0.658963	0.598341
14	0.667379	0.649196
15	0.793817	0.95045
16	0.63161	0.726913
17	1.00859	1.15355
18	1.13032	0.977475
19	1.26187	0.724518
20	1.10349	1.16176
21	0.985715	0.616829
22	1.22464	0.621798
23	0.781923	0.872903
24	0.748982	0.769049
25	0.670431	0.601889
26	0.982569	0.772187
27	1.17118	1.00709
28	1.20006	0.57597
29	1.16467	1.23107
30	1.31723	0.726622
31	1.68259	0.914253
32	1.12482	0.606106
33	1.52985	1.0676
34	0.736279	0.939414
35	0.885554	0.798291
36	1.36371	0.706713
37	0.94058	0.657983
38	1.39048	0.886269
39	1.00427	0.683664
40	0.677299	0.758494

## Sheet: Fig.6h
HSP-4 GFP Fold Change ER stress
	ced-3(-)
Animals	-CTF ACP-KO	+CTF ACP-KO		Mann Whitney test	-CTF ACP-KO	vs	+CTF ACP-KO
1	0.841431	0.681704		P value	<0.0001
2	1.76392	0.811618		Exact or approximate P value?	Exact
3	0.988235	0.777966		P value summary	****
4	1.00111	0.670672		Significantly different (P < 0.05)?	Yes
5	1.22916	0.778187		One- or two-tailed P value?	Two-tailed
6	0.988522	0.771202
7	0.908646	0.800442
8	1.01651	0.725433
9	0.962925	0.942092
10	1.07695	0.731437
11	1.02578	0.636482
12	0.99995	0.423943
13	1.31089	0.691749
14	1.08234	0.61614
15	0.618348	0.434624
16	0.868005	0.747321
17	0.533307	0.786224
18	0.977408	0.533621
19	0.746933	0.755604
20	0.65267	0.894052
21	1.08973	0.732173
22	1.02792	0.737331
23	1.41266	0.626358
24	1.34211	0.581756
25	1.28879	0.870723
26	1.05522	0.768507
27	1.26082	0.681596
28	0.74749	0.882516
29	1.09875	0.634209
30	0.993123	1.0435
31	1.13673	0.514564
32	1.01412	0.837363
33	1.08361	0.979456
34	0.661755	0.957311
35	0.96793	0.737276
36	0.688334	0.655949
37	0.730227	0.717524
38	0.889067	0.489389
39	0.779556	0.600327
40	1.13902	0.632709

## Sheet: Fig.6i
HSP-4 GFP Fold Change ER stress
	ced-3(-)
Animals	-CTF TE-KO	+CTF TE-KO		Mann Whitney test	-CTF TE-KO	vs	+CTF TE-KO
1	0.83852	0.663628		P value	<0.0001
2	1.01361	0.970225		Exact or approximate P value?	Exact
3	1.09535	0.557991		P value summary	****
4	1.03967	0.93163		Significantly different (P < 0.05)?	Yes
5	1.00445	0.612558		One- or two-tailed P value?	Two-tailed
6	0.821957	0.77746
7	1.02621	0.646178
8	0.757524	0.377502
9	1.04584	0.83333
10	0.947846	0.889881
11	1.19254	0.640523
12	0.974223	0.655456
13	0.600334	0.322898
14	1.00888	0.68336
15	0.963404	0.618697
16	0.952557	0.741598
17	1.04513	0.563684
18	1.21682	0.749451
19	0.798697	0.820929
20	0.826169	0.502583
21	1.34384	0.739281
22	0.618942	0.633768
23	0.698851	0.716051
24	1.05095	0.454889
25	1.09745	0.845523
26	1.2749	0.516853
27	1.54473	0.564457
28	0.908624	0.559702
29	1.05962	0.764313
30	1.06995	0.949697
31	0.620267	0.601857
32	1.48287	1.10939
33	0.775176	0.8029
34	1.05253	0.928197
35	1.05474	0.820454
36	0.826635	0.787295
37	1.18096	0.844169
38	0.938716	0.850348
39	1.30545	0.905572
40	0.925068	0.772086

## Sheet: Fig.6k
HSP-4 GFP Fold Change ER stress
	ced-3(-)
Animals	-CTF KR-KO	+CTF KR-KO		Mann Whitney test	-CTF KR-KO	vs	+CTF KR-KO
1	1.164	1.10318		P value	0.4996
2	1.1522	1.03679		Exact or approximate P value?	Exact
3	0.940683	0.788082		P value summary	ns
4	1.49244	1.15915		Significantly different (P < 0.05)?	No
5	1.03066	1.13879		One- or two-tailed P value?	Two-tailed
6	0.771038	0.792166
7	0.905903	0.865451
8	0.703886	1.18428
9	0.792191	0.978284
10	1.22365	0.661749
11	0.99749	0.886127
12	1.01872	1.1024
13	0.723546	0.606512
14	1.77236	1.14885
15	1.1715	0.865735
16	0.942937	0.793231
17	0.781013	1.22047
18	0.723217	0.699847
19	1.11658	0.788311
20	0.735169	1.14817
21	1.20612	0.852902
22	0.810956	1.07188
23	0.930393	0.873962
24	1.05869	1.13556
25	0.777622	1.00598
26	0.825116	1.0769
27	1.02929	0.635663
28	0.987029	0.712092
29	0.65926	0.864741
30	1.42616	0.805835
31	1.1192	0.948759
32	1.05624	0.915131
33	1.03095	1.16006
34	0.698521	1.08604
35	1.08005	1.1827
36	0.849577	0.689987
37	0.778751	1.03041
38	1.05137	1.05012
39	1.10875	0.693792
40	1.35678	0.916341

## Sheet: Fig.6l
DHS-3 GFP fold change
	ced-3(-)		ced-3(-)
Animals	-CTF	+CTF	-CTF KR-KO	+CTF KR-KO			Mann Whitney test	-CTF	vs	+CTF
1	1.01587	0.55208	1.52878	0.573418			P value	<0.0001
2	1.16443	0.389992	1.05414	1.26716			Exact or approximate P value?	Exact
3	1.71214	0.471765	1.25028	0.664274			P value summary	****
4	1.19866	0.432398	1.04371	0.743866			Significantly different (P < 0.05)?	Yes
5	0.993407	0.369196	0.821111	0.835657			One- or two-tailed P value?	Two-tailed
6	1.23714	0.475277	0.57648	0.636802
7	1.16015	0.555626	0.89202	1.02285
8	1.19407	0.400579	1.02747	0.922094			Mann Whitney test	-CTF KR-KO	vs	+CTF KR-KO
9	0.985867	0.453609	0.813158	0.827788			P value	0.0671
10	0.790067	0.539588	0.739278	0.648875			Exact or approximate P value?	Exact
11	0.734917	0.453145	0.898288	0.695306			P value summary	ns
12	0.768417	0.621158	1.07243	1.40968			Significantly different (P < 0.05)?	No
13	0.636288	0.509907	0.914826	0.825913			One- or two-tailed P value?	Two-tailed
14	0.878767	0.699124	1.01417	0.901283
15	0.52981		1.42461	0.659359
16			0.929249	1.03137

[truncated: 3 more sheets: Fig.6m, Fig.6n, Fig.6o]
