# Supplementary material for: Proteolytic activation of fatty acid synthase signals pan-stress resolution
Source: Nat Metab. 2024 Jan 2;6(1):113–26. doi: 10.1038/s42255-023-00939-z (PMC10822777; doi:10.1038/s42255-023-00939-z)
Supplement: Supplementary file 17 — Statistical Source Data. [file 42255_2023_939_MOESM17_ESM.xlsx]

## Sheet: Extended Fig.1b
HSP-4 GFP fold change
	0h			16h			32h			48h
Animal	WT	ced-3(-)	ced-4(-)	WT	ced-3(-)	ced-4(-)	WT	ced-3(-)	ced-4(-)	WT	ced-3(-)	ced-4(-)			16hr
1	1.00206	1.0065	0.969099	2.13403	6.25507	8.00179	2.61039	6.66018	5.76601	2.37188	4.57671	3.58807			Mann Whitney test	WT	vs	ced-3(-)
2	0.965349	1.13019	1.0038	2.02177	6.73374	7.94665	2.5319	6.04287	5.06947	2.41802	4.04177	2.62504			P value	<0.0001
3	0.971488	0.982856	0.986955	2.9128	6.42889	8.97044	2.50191	8.54924	4.69993	1.70526	3.58513	2.46385			Exact or approximate P value?	Exact
4	0.99979	1.03467	1.0041	2.84866	6.56063	5.4768	2.59937	7.56915	4.34331	1.99422	3.82482	4.35123			P value summary	****
5	1.00345	1.19438	1.00919	2.72859	5.25168	6.9387	3.15794	6.92374	6.308	2.07638	4.38363	4.6381			Significantly different (P < 0.05)?	Yes
6	0.956033	1.11677	0.994663	2.5253	4.30241	5.94822	4.37549	8.40589	5.52612	2.2346	3.54461	3.50123			One- or two-tailed P value?	Two-tailed
7	0.982517	1.12504	1.00881	2.73287	4.74514	6.46098	3.1245	8.83224	4.98706	2.09106	3.75098	3.13452
8	0.930126	1.10462	1.01254	2.81652	5.16775	7.21222	2.58654	7.42726	7.73241	1.77727	4.17684	3.55224			Mann Whitney test	WT	vs	ced-4(-)
9	0.978357	1.13316	1.0736	2.78688	7.82841	6.40585	2.71333	4.92805	5.264	1.59665	4.26883	3.93616			P value	<0.0001
10	1.01767	0.977007	1.09413	3.04625	7.19984	6.31323	2.57884	5.38484	4.67006	2.3036	4.2216	3.08883			Exact or approximate P value?	Exact
11	0.925766	1.06106	1.1183	3.02562	6.70082	7.62316	2.57723	5.8028	4.64274	1.97187	4.0553	2.31778			P value summary	****
12	1.10241	1.12804	1.16214	2.93759	6.94105	5.50551	2.65246	6.55056	5.98312	1.97391	3.49237	3.78562			Significantly different (P < 0.05)?	Yes
13	1.03034	1.05622	1.06109	2.6624	4.38553	9.19719	2.62503	4.95397	4.30859	1.69043	4.51891	3.93846			One- or two-tailed P value?	Two-tailed
14	0.972738	1.10998	1.06882	2.88349	6.39746	5.79829	2.41397	5.44691	4.75974	1.92375	3.55607	2.51914
15	1.01463	1.03474	1.06499	2.87706	6.63598	4.15155	2.57068	7.89728	5.48358	1.91413	3.80751	2.68783			32hr
16	0.929577	1.09844	0.979334	2.52307	6.26156	4.81271	2.67035	6.76041	5.49578	2.08739	3.93382	2.73794			Mann Whitney test	WT	vs	ced-3(-)
17	1.01611	1.13731	0.974462	2.51832	4.50149	9.12751	2.78343	7.60512	6.64111	2.14096	4.61771	3.88741			P value	<0.0001
18	0.935092	1.13246	1.09893	3.67654	5.93418	9.32556	2.43609	6.37293	5.0937	2.66726	4.49758	3.67757			Exact or approximate P value?	Exact
19	0.996556	1.0723	1.03619	3.15042	7.91	4.17253	2.77108	6.71949	4.81163	2.2172	4.24273	3.00595			P value summary	****
20	1.02436	1.09606	0.966552	2.39985	6.44445	4.38379	2.7175	8.56326	6.11088	2.80407	5.06517	5.66342			Significantly different (P < 0.05)?	Yes
21	0.914441	1.24443	0.952963	3.22966	7.37459	7.45575	2.73332	4.84776	4.78555	2.43026	3.61444	3.37328			One- or two-tailed P value?	Two-tailed
22	0.971436	1.02799	1.09122	3.32852	7.58595	12.6797	4.47394	5.31726	4.50824	2.35849	4.15953	3.30343
23	1.1027	1.0563	1.10152	2.42478	5.71058	8.39232	2.67614	5.0755	5.02813	2.02355	4.00343	3.74466			Mann Whitney test	WT	vs	ced-4(-)
24	1.11889	1.05315	1.10432	2.54709	6.58034	12.9994	2.78823	6.2588	5.50652	1.66924	5.16158	3.24651			P value	<0.0001
25	1.09309	1.36928	1.08895	2.56564	4.48322	4.35641	2.60695	4.981	8.9619	1.92181	4.75359	3.44755			Exact or approximate P value?	Exact
26	1.03841	1.15808	1.10024	2.89342	5.4612	5.06363	3.09618	4.75789	7.06996	2.32215	5.123	6.89027			P value summary	****
27	0.967147	1.04799	1.12262	2.64243	7.22825	9.04903	3.064	4.92468	4.80128	2.00601	5.22991	3.51243			Significantly different (P < 0.05)?	Yes
28	1.07568	0.969084	1.18715	3.3555	6.11	5.3333	3.45752	8.14245	5.73311	1.86576	3.85643	3.31236			One- or two-tailed P value?	Two-tailed
29	1.1082	1.01765	1.10482	3.13131	6.13203	9.45985	3.0362	4.4808	6.14164	1.77428	3.33166	4.43885
30	1.0509	1.07635	1.13072	3.11142	5.3883	3.25829	2.70583	5.71609	4.70575	1.6204	3.90918	3.80634			48hr
31	1.02374	1.40516	1.11093	2.42474	5.72703	9.76083	2.70202	8.24014	5.80883	2.09114	3.63628	2.83286			Mann Whitney test	WT	vs	ced-3(-)
32	1.07429	1.02135	1.13685	3.29899	6.80156	6.72738	3.11452	6.83566	9.552	1.98734	5.03368	2.7484			P value	<0.0001
33	0.968807	1.41365	1.08037	3.37884	8.33015	4.98713	4.22173	7.31929	7.53528	1.56207	6.54363	4.80621			Exact or approximate P value?	Exact
34	0.989248	1.2235	1.06622	3.18834	5.87239	12.5488	2.71322	6.41366	5.93922	2.16631	3.54544	5.84338			P value summary	****
35	0.965201	1.20076	1.08165	3.30025	6.30614	6.84666	2.87744	7.34429	4.22001	2.27179	4.00315	3.97615			Significantly different (P < 0.05)?	Yes
36	1.01259	1.20569	1.10685	3.55425	4.6454	4.01617	2.69872	4.8317	5.63209	1.62243	3.91098	5.32683			One- or two-tailed P value?	Two-tailed
37	0.973015	1.05355	1.08206	3.39351	7.43637	5.41635	4.4179	8.84485	5.53822	1.7979	5.11008	3.96204
38	0.930131	1.13898	0.957422	3.41399	8.9203	7.16223	3.35887	8.02942	7.25419	2.04532	5.10692	4.25651			Mann Whitney test	WT	vs	ced-4(-)
39	0.925456	1.01909	1.00688	3.63581	4.32697	6.22676	3.01163	6.68339	6.32401	2.20303	4.01825	3.77006			P value	<0.0001
40	0.942204	1.02841	1.05107	2.97293	7.53155	5.44876	2.68593	6.23335	6.59983	2.02331	4.6081	4.66658			Exact or approximate P value?	Exact
															P value summary	****
															Significantly different (P < 0.05)?	Yes
															One- or two-tailed P value?	Two-tailed

## Sheet: Extended Fig.1c
DMSO	genetype	biological replicate	% Reaching late larval			DMSO
	wt	1	0.963636			Unpaired t test	wt	vs	ced-4(-)
		2	0.948276			P value	0.0015
		3	0.953488			P value summary	**
	ced-4(-)	1	0.738462			Significantly different (P < 0.05)?	Yes
		2	0.730769			One- or two-tailed P value?	Two-tailed
		3	0.808511
6ug/ml TM	genetype	biological replicate	% Reaching late larval			6ug/ml TM
	wt	1	0.253731			Unpaired t test	wt	vs	ced-4(-)
		2	0.304348			P value	0.0125
		3	0.361702			P value summary	*
	ced-4(-)	1	0.627907			Significantly different (P < 0.05)?	Yes
		2	0.62			One- or two-tailed P value?	Two-tailed
		3	0.465517

## Sheet: Extended Fig.1f
NLP-29 GFP Fold change
	0h		4h		8h		16h				4h
Animal	WT	ced-3(-)	WT	ced-3(-)	WT	ced-3(-)	WT	ced-3(-)			Mann Whitney test	WT	vs	ced-3(-)
1	1.14385	1.16232	0.980208	1.87156	1.06476	1.82505	2.99979	5.93013			P value	<0.0001
2	0.967414	1.3373	1.06905	1.28545	1.06995	1.63555	4.04114	3.76336			Exact or approximate P value?	Exact
3	0.887514	1.09314	1.17145	1.23167	1.68507	2.2	1.89741	6.24984			P value summary	****
4	0.944711	1.31686	0.992337	1.33818	1.50533	1.56233	1.7673	5.14759			Significantly different (P < 0.05)?	Yes
5	0.960348	1.2037	0.987236	1.43704	1.03556	3.27527	3.56921	3.95578			One- or two-tailed P value?	Two-tailed
6	0.964552	1.29098	1.00649	1.31882	1.18585	1.74525	1.23947	2.29584
7	0.988835	1.08671	1.05646	1.77225	1.67167	1.52769	3.77973	2.71116			8h
8	1.02663	1.57484	1.06419	1.30197	1.10998	1.78329	2.15035	5.8911			Mann Whitney test	WT	vs	ced-3(-)
9	0.93616	1.09657	1.01625	2.03348	1.09284	1.87913	2.59375	3.01395			P value	<0.0001
10	0.934091	1.24089	0.971149	2.3296	2.14338	1.59235	3.61042	8.80396			Exact or approximate P value?	Exact
11	0.951108	1.37099	1.02239	1.87702	1.04385	1.48611	1.66777	2.39457			P value summary	****
12	1.01339	1.36022	1.05164	1.71207	1.271	1.70246	3.51801	2.68968			Significantly different (P < 0.05)?	Yes
13	0.93485	1.27571	1.02245	1.59645	1.14113	1.28122	2.14508	2.10168			One- or two-tailed P value?	Two-tailed
14	1.1073	1.25396	1.10942	1.68801	1.09046	1.62776	2.45344	3.40982
15	0.895183	1.0548	1.10659	1.34732	1.11068	1.92174	2.91	7.69491			16h
16	0.928268	1.0993	1.03111	1.67669	1.05679	2.26664	2.21936	3.2364			Mann Whitney test	WT	vs	ced-3(-)
17	1.12542	1.63172	1.12229	1.76073	1.13519	1.59427	2.36377	6.26727			P value	<0.0001
18	0.983221	1.16897	1.00482	2.24398	1.02342	3.27746	1.57282	5.28051			Exact or approximate P value?	Exact
19	0.8969	1.59174	0.974186	1.15681	2.12482	1.44664	2.9003	5.02742			P value summary	****
20	1.04442	1.60664	0.971927	1.66122	1.09127	1.76004	1.87347	3.37081			Significantly different (P < 0.05)?	Yes
21	1.14805	1.08245	1.00618	1.70882	1.07009	1.74622	3.24664	2.32409			One- or two-tailed P value?	Two-tailed
22	0.904583	1.41205	1.08818	1.47907	2.71747	2.43801	2.36771	4.39282
23	0.908271	1.41283	1.19659	2.28609	1.83337	2.12389	1.55295	3.01271
24	1.24286	0.981451	1.1462	1.43338	1.1289	1.73713	2.21877	2.76208
25	0.903682	0.989101	1.23643	1.6909	1.13023	1.72095	3.30339	5.51645
26	1.4088	1.37076	1.17701	1.42469	1.04372	2.65225	2.42727	6.81595
27	1.11808	1.26001	1.09038	1.40472	1.72204	1.81996	2.23186	5.10714
28	0.971623	1.5565	1.05596	1.19562	1.56965	3.85019	2.38526	2.05649
29	1.11396	1.12529	1.0496	1.98823	1.12959	1.63042	3.19977	2.46473
30	0.996062	1.50296	0.9893	2.04296	2.46807	1.89996	1.51621	10.4265
31	0.906975	1.01125	1.17151	1.44483	1.09774	1.89187	2.41373	2.2045
32	0.935424	1.1947	0.995911	1.51665	1.95432	1.46956	1.09138	4.43174
33	0.949352	1.11043	1.11508	1.45475	1.13114	1.73897	3.99681	1.9992
34	1.02695	1.19635	1.03719	1.32509	2.34213	1.5788	2.37428	1.86421
35	0.943217	1.07014	1.39052	1.43801	1.18267	1.77451	3.83321	4.08241
36	1.00669	1.21708	1.29198	1.19915	2.31655	2.59866	1.32363	5.16324
37	1.08327	0.967077	1.2073	1.79325	1.0505	3.26476	3.00339	6.85036
38	0.97158	1.15946	1.06933	1.54969	1.02998	1.53888	3.4655	8.0399
39	0.925084	1.44257	1.04251	1.6492	1.67572	1.78684	2.32422	3.20334
40	0.925316	1.31272	1.05786	1.13366	1.30025	2.1294	1.60128	2.63872
41	1.03697	1.15059	1.03488	1.90547	2.52827	1.70269	2.79826	2.09825
42	0.964533	1.24835	1.04952	1.41668	2.81251	1.34231	1.74854	2.23336
43	0.95089	1.13736	1.08093	1.13845	1.68177	2.30245	3.31691	5.92719
44	1.16314	1.24588	1.04767	1.37359	1.73854	2.11217	3.45739	4.70422
45	0.908176	1.0557	1.19818	1.79066	1.05317	2.41576	1.56294	3.78142
46	0.97606	1.25202	1.28331	1.43767	1.03874	3.22841	4.97504	3.25245
47	0.9715	1.11988	1.0114	2.18775	1.59964	1.91062	3.50418	6.14639
48	0.982338	1.15004	0.980369	1.56882	1.15828	1.7892	1.23307	10.3191
49	0.95351	1.291	0.956186	1.80188	2.06802	2.23797	2.3858	4.45303
50	1.06889	1.23897	1.14431	2.18128	1.76833	1.74731	3.27404	2.67516

## Sheet: Extended Fig.1g
NLP-29 GFP Fold change
	0h			16h			32h			48h
Animal	WT	ced-3(-)	ced-4(-)	WT	ced-3(-)	ced-4(-)	WT	ced-3(-)	ced-4(-)	WT	ced-3(-)	ced-4(-)			16hr
1	0.970907	1.09783	1.16201	4.42154	9.24309	5.56439	1.22247	7.44231	5.83519	1.08259	2.90663	2.91465			Mann Whitney test	WT	vs	ced-3(-)
2	0.950744	1.2565	1.21575	1.21896	2.83589	3.15724	1.08409	3.91933	3.92896	1.20144	5.74785	1.86125			P value	<0.0001
3	0.946056	1.36228	1.18859	1.24489	3.02374	2.77754	2.02307	4.54713	2.99548	1.0294	5.45045	3.71665			Exact or approximate P value?	Exact
4	0.939936	1.47003	1.20236	2.33343	4.9473	3.9806	1.00997	3.56892	8.04098	1.56528	4.14246	3.15088			P value summary	****
5	1.05408	1.10537	1.1608	3.59346	2.33905	5.5568	1.4549	5.31829	10.322	1.16487	3.22699	4.29643			Significantly different (P < 0.05)?	Yes
6	1.06278	1.13018	1.21961	3.42	5.00667	3.02571	1.03846	4.06923	6.00106	1.8635	10.2025	2.57198			One- or two-tailed P value?	Two-tailed
7	1.05265	1.5395	1.23522	1.02564	5.82246	5.44235	1.81704	3.74368	7.48391	1.15718	1.57428	1.62514
8	0.966974	1.10563	1.22183	4.41039	1.64087	7.77705	1.48958	3.48675	7.38527	0.996276	2.00438	4.14796			Mann Whitney test	WT	vs	ced-4(-)
9	0.961221	1.04264	1.24627	1.13812	2.78527	3.7952	3.14612	5.078	5.63718	1.04018	3.37363	2.85156			P value	<0.0001
10	1.0179	1.15743	1.2715	1.03485	3.68205	4.70908	1.18711	3.55726	10.0513	1.09692	9.95509	2.1287			Exact or approximate P value?	Exact
11	1.00226	1.14515	1.29707	1.05384	2.46855	5.20303	1.21651	5.16398	6.54444	0.999217	4.25495	1.64087			P value summary	****
12	0.971171	1.14551	1.35878	1.02565	7.94905	6.48055	1.49122	4.67167	5.1482	1.43421	2.66024	2.91779			Significantly different (P < 0.05)?	Yes
13	0.996379	1.06773	1.24044	1.017	2.15623	3.31957	0.974055	3.56589	3.13264	1.72438	1.74981	1.81846			One- or two-tailed P value?	Two-tailed
14	1.00207	1.13401	1.24652	0.996756	1.99627	5.71272	0.988383	3.08446	5.88158	1.08702	8.33224	4.2193
15	0.94402	1.29413	1.20083	1.006	4.50229	3.08122	1.95576	4.7396	5.35994	0.998002	4.00193	2.39126			32hr
16	0.971481	1.11147	1.38058	1.04013	1.94965	5.24353	1.55478	4.26161	4.16009	1.15095	7.09768	3.24326			Mann Whitney test	WT	vs	ced-3(-)
17	0.999434	1.11725	1.39535	2.91587	2.38004	3.42335	1.88931	4.10837	4.077	1.02726	3.62613	1.89622			P value	<0.0001
18	0.947953	1.44087	1.36801	2.38299	8.39454	3.64296	1.21083	2.78828	3.19942	1.47358	4.18915	3.56771			Exact or approximate P value?	Exact
19	0.946868	1.09921	1.0038	1.08171	3.93906	3.81623	1.02551	4.71983	8.49796	1.23672	3.33607	2.10254			P value summary	****
20	1.04889	1.68411	1.23415	1.24892	4.82258	3.92727	1.6545	3.49189	4.41982	1.4226	3.37671	1.77321			Significantly different (P < 0.05)?	Yes
21	0.963185	1.45107	0.998323	0.999258	4.0874	2.60053	1.12879	3.62511	5.04992	1.09268	4.92599	4.04238			One- or two-tailed P value?	Two-tailed
22	1.07023	1.30962	1.25369	1.59005	10.6142	3.68442	1.36951	3.23685	3.44638	0.999108	5.52339	2.48264
23	1.25464	1.07417	1.36183	1.0433	2.54461	2.82793	0.949819	6.03988	8.44577	1.56052	3.74999	2.8474			Mann Whitney test	WT	vs	ced-4(-)
24	0.974593	2.18974	1.09713	1.02979	7.87647	3.16002	1.65804	4.07124	6.63916	1.56396	5.22832	2.33121			P value	<0.0001
25	0.983679	1.2102	1.38984	1.01621	4.34004	6.28936	2.01233	3.63717	2.98933	1.00877	3.74931	2.88302			Exact or approximate P value?	Exact
26	1.00488	1.18233	1.05187	1.64462	4.84706	5.67368	1.14176	5.12351	7.03396	1.04577	2.64906	5.50071			P value summary	****
27	0.968318	1.26341	1.2173	1.36997	2.81912	2.89921	1.18111	4.04793	4.88998	1.19233	3.83383	5.17454			Significantly different (P < 0.05)?	Yes
28	0.988502	1.1029	1.39148	3.8672	4.6878	3.35092	1.01644	6.71337	2.83078	1.15731	2.94556	3.54702			One- or two-tailed P value?	Two-tailed
29	1.00879	1.04459	1.50449	1.19169	4.30976	4.53134	1.90992	3.35242	3.57992	1.56261	4.37538	2.76982
30	1.07269	1.52322	1.21087	4.1304	2.46673	3.39976	1.92102	5.60167	6.54183	2.83988	3.82709	10.3233			48hr
31	1.03459	1.29053	1.42337	1.00234	4.17022	6.66348	1.3723	3.53725	5.50584	1.64227	2.97308	3.08399			Mann Whitney test	WT	vs	ced-3(-)
32	1.0715	1.29359	1.5791	0.98385	3.97587	3.81829	1.93135	3.59552	6.18153	1.33323	4.27865	2.19807			P value	<0.0001
33	1.05962	1.59339	1.23948	1.65888	6.43609	4.15309	1.84356	3.14218	5.88737	1.00092	2.51465	3.52747			Exact or approximate P value?	Exact
34	0.959975	1.63723	1.49253	1.02251	1.41324	3.2973	1.66093	3.90605	2.01339	1.02421	4.31034	2.68255			P value summary	****
35	0.972877	1.10788	1.3077	2.25405	5.42031	3.52523	1.11086	3.89729	3.90014	1.34403	2.45542	1.36636			Significantly different (P < 0.05)?	Yes
36	0.970964	1.35763	1.20169	1.65543	6.90607	4.31178	1.27293	3.20458	3.82786	0.975637	4.70145	3.50899			One- or two-tailed P value?	Two-tailed
37	0.9514	1.35524	1.23585	5.47177	10.0855	5.51003	2.05387	5.83747	4.28956	1.33324	4.08568	4.55241
38	0.950362	1.2117	1.14722	4.96252	8.72123	7.04081	1.39388	4.15547	3.81119	1.47385	3.20254	5.00635			Mann Whitney test	WT	vs	ced-4(-)
39	1.01551	1.13225	1.22455	2.2574	3.58942	10.1125	2.81461	3.90595	3.65896	1.31854	2.99796	3.81095			P value	<0.0001
40	0.969936	1.34245	1.47608	1.58541	9.92359	5.20134	1.18917	5.75496	3.7249	1.38585	9.10922	3.59446			Exact or approximate P value?	Exact
															P value summary	****
															Significantly different (P < 0.05)?	Yes
															One- or two-tailed P value?	Two-tailed
