# Supplementary material for: Proteolytic activation of fatty acid synthase signals pan-stress resolution
Source: Nat Metab. 2024 Jan 2;6(1):113–26. doi: 10.1038/s42255-023-00939-z (PMC10822777; doi:10.1038/s42255-023-00939-z)
Supplement: Supplementary file 18 — Statistical Source Data. [file 42255_2023_939_MOESM18_ESM.xlsx]

## Sheet: Extended Fig.2c
GCS-1 GFP Fold change
	0h		4h		8h		16h
Animal	WT	ced-3(-)	WT	ced-3(-)	WT	ced-3(-)	WT	ced-3(-)		4h
1	0.957213	0.998688	1.00536	1.00401	1.01568	1.22864	1.03769	1.67488		Mann Whitney test	WT	vs	ced-3(-)
2	0.999908	1.04157	0.999104	1.00516	1.09768	1.04721	1.25924	1.72245		P value	0.6943
3	1.00449	0.983292	1.01016	1.00902	1.10508	1.12306	1.04096	1.93884		Exact or approximate P value?	Exact
4	0.999195	1.00595	1.05896	1.0033	1.05496	1.17965	1.60215	1.79899		P value summary	ns
5	0.962287	0.989347	1.01709	0.986276	1.07928	1.06937	1.54476	2.22759		Significantly different (P < 0.05)?	No
6	0.98846	0.984371	1.06031	0.958239	1.05985	1.08324	1.19584	1.52225		One- or two-tailed P value?	Two-tailed
7	0.965674	1.00182	1.04831	0.988706	1.0682	1.16078	1.05201	1.6549
8	0.969886	1.08042	1.01261	1.01419	1.10522	1.03222	1.07725	1.49676
9	0.962007	1.05333	1.00738	1.00254	1.02508	1.14238	1.23278	1.34575
10	1.00991	1.00697	1.02698	0.966276	1.19943	1.06794	1.29992	1.63036		8h	WT	vs	ced-3(-)
11	1.05587	1.01103	1.04146	1.05144	1.05126	1.10797	1.15932	1.61255		P value	0.0004
12	0.965321	1.04732	1.04026	1.03423	1.04741	1.20976	1.78417	1.954		Exact or approximate P value?	Exact
13	1.06419	1.04717	0.988943	1.08264	1.16714	1.06232	1.48626	1.58578		P value summary	***
14	0.98356	1.00762	0.987923	1.05243	1.09244	1.03526	1.09115	1.70292		Significantly different (P < 0.05)?	Yes
15	1.01059	0.983614	1.04467	1.11589	1.08515	1.06235	1.03851	1.78554		One- or two-tailed P value?	Two-tailed
16	1.01756	1.05559	1.05876	1.02729	1.10009	1.06108	1.11566	1.37693
17	1.05489	0.996221	1.00231	1.08752	1.09826	1.11092	1.39842	2.0417		16h
18	0.990388	1.05271	1.00975	1.0574	1.2598	1.11086	1.70516	2.67746		Mann Whitney test	WT	vs	ced-3(-)
19	1.02076	1.05433	1.02418	1.02059	1.09272	1.09037	1.16769	2.63822		P value	<0.0001
20	0.988429	1.03192	0.99449	1.01002	1.06093	1.02361	1.74754	2.07665		Exact or approximate P value?	Exact
21	1.02783	1.04119	1.0338	1.26257	1.02685	1.10683	1.03886	2.00226		P value summary	****
22	1.01605	1.09139	1.00527	0.972333	0.961245	1.03686	1.52964	1.38498		Significantly different (P < 0.05)?	Yes
23	0.972397	1.06218	1.08436	1.08572	1.08223	1.05041	1.25672	2.58304		One- or two-tailed P value?	Two-tailed
24	1.02098	1.0115	1.0414	0.997915	1.07951	0.976506	1.11286	1.71895
25	1.02747	1.03798	1.01172	0.994203	1.03619	1.09424	1.46537	1.74425
26	0.991007	1.00995	0.997159	1.04714	0.96189	1.15163	1.1086	1.55045
27	0.989766	0.996481	0.997744	0.954222	0.981366	1.19144	1.12947	1.55667
28	0.996997	0.978232	1.00579	0.976605	1.02686	1.13375	1.16597	1.60675
29	1.01762	1.02896	1.02997	1.02421	1.09794	1.07913	1.36446	1.34442
30	1.03703	1.00886	1.01114	0.979277	1.07962	1.23843	1.12503	1.63336
31	1.01823	1.04417	0.970374	0.998103	1.0335	1.09581	1.11381	1.45178
32	1.01911	1.0174	0.984079	1.02426	0.99542	1.08913	2.7075	1.39818
33	1.00708	0.986839	0.989945	1.02427	1.02649	1.15038	1.03342	2.31503
34	0.995903	1.03475	1.01311	1.0153	1.14765	1.09481	1.31961	1.34922
35	1.00838	1.04539	0.991723	1.08685	1.20432	1.11425	1.22365	1.95633
36	1.01157	1.05019	1.02088	0.991607	1.07562	1.08068	1.10773	2.20589
37	0.984957	1.00041	1.03346	1.02412	1.00378	1.03949	1.3045	1.96222
38	1.00167	0.973826	1.0226	1.06654	1.05939	1.252	1.0728	1.42459
39	1.02588	0.962875	1.07658	1.06268	1.02229	1.07549	1.06764	2.43856
40	0.976381	1.01279	0.993262	1.04749	1.05362	1.17515	1.20588	2.23967
41	0.973138	0.989923	1.04217	1.03681	0.991955	1.16271	1.08308	1.51985
42	0.981658	1.0421	0.988156	0.988217	1.02165	1.1256	1.63675	2.34312
43	0.974294	1.00085	1.03791	1.00147	1.1032	1.26638	1.10847	1.71652
44	1.0105	0.990472	0.991198	1.03504	1.24118	1.1182	1.6086	1.41172
45	0.987774	1.04114	1.03681	1.06001	1.17445	1.09715	1.05295	2.46279
46	0.974348	0.974263	0.993906	1.05245	1.13688	1.10146	0.995446	1.40586
47	0.958532	0.989669	1.02626	0.991327	0.973044	1.0946	1.32459	2.5813
48	0.99001	1.00023	1.02161	0.99746	0.981922	1.12032	1.00316	1.34389
49	1.02925	1.00812	1.03023	1.00756	1.01304	1.13157	1.51636	1.86611
50	1.00364	1.03095	1.00069	1.03621	0.981638	1.12388	1.80574	2.12248

## Sheet: Extended Fig.2d
GCS-1 GFP Fold change
	0h			16h			32h
Animal	WT	ced-3(-)	ced-4(-)	WT	ced-3(-)	ced-4(-)	WT	ced-3(-)	ced-4(-)			16hr
1	0.986999	0.949159	1.00995	1.39388	1.53353	3.06963	0.974798	1.30451	1.66079			Mann Whitney test	WT	vs	ced-3(-)
2	0.957694	0.961637	1.02134	1.16734	1.35082	1.72951	0.954018	1.05134	1.27727			P value	<0.0001
3	0.951251	0.962212	1.02295	1.07212	1.29011	1.74613	0.954	1.0367	1.5659			Exact or approximate P value?	Exact
4	0.937288	0.970318	0.981551	1.13823	1.39015	1.90229	0.958011	1.05553	1.61151			P value summary	****
5	0.989678	0.957493	0.995233	1.14403	2.00025	2.14753	0.956007	1.15655	2.05567			Significantly different (P < 0.05)?	Yes
6	0.992876	0.944527	1.02937	1.06145	1.31318	1.85154	0.927011	1.10432	1.47074			One- or two-tailed P value?	Two-tailed
7	1.01652	1.00741	1.03427	1.77771	1.26993	2.25441	0.931735	1.56505	2.16795
8	0.991821	0.970958	1.02738	1.46782	1.80828	1.77357	0.935871	1.21683	1.26764			Mann Whitney test	WT	vs	ced-4(-)
9	0.983812	1.01688	1.05554	1.02302	1.45396	2.0933	0.98827	1.00538	1.81861			P value	<0.0001
10	1.00316	0.987537	1.02663	1.14602	2.13896	1.86622	0.966693	1.31477	1.41954			Exact or approximate P value?	Exact
11	0.997786	0.999509	0.939679	1.17861	1.5984	2.38696	0.986421	1.12016	1.3069			P value summary	****
12	1.00281	0.980868	1.03412	1.18658	1.42502	2.22412	0.981857	1.20391	1.45784			Significantly different (P < 0.05)?	Yes
13	1.00182	0.95328	1.0141	1.12479	1.98387	2.10927	0.984798	1.06845	1.37221			One- or two-tailed P value?	Two-tailed
14	1.02355	0.99875	1.00314	1.3874	1.64822	3.73326	0.975271	1.06822	1.60516
15	0.99285	0.984791	0.95143	1.05307	1.38669	1.92931	0.947466	1.54801	1.61055			32hr
16	0.972176	0.998456	0.931215	1.30233	1.24399	2.31163	0.94856	1.45842	1.34227			Mann Whitney test	WT	vs	ced-3(-)
17	1.00521	0.976482	1.04079	1.257	1.87161	2.48955	0.930662	1.0875	1.46661			P value	<0.0001
18	0.966481	0.989089	0.939535	1.40002	1.57378	2.20089	1.01951	1.09805	1.79288			Exact or approximate P value?	Exact
19	0.998294	0.997659	0.959036	1.15961	2.00258	2.61041	1.04683	1.31467	1.40348			P value summary	****
20	0.962705	1.04721	0.984673	1.19685	1.36083	2.52662	0.980033	1.02947	1.51603			Significantly different (P < 0.05)?	Yes
21	1.02471	1.05651	0.907354	1.29889	1.76128	1.71133	0.968035	1.32918	1.93377			One- or two-tailed P value?	Two-tailed
22	0.982893	0.986866	1.03567	1.72767	1.6896	2.67104	0.976198	1.07185	1.73611
23	0.986107	1.05831	1.0195	1.27608	1.40616	2.06309	0.969798	1.10846	1.51476			Mann Whitney test	WT	vs	ced-4(-)
24	1.01462	0.989507	0.984907	1.32716	1.39217	1.66604	0.973596	1.05552	1.3187			P value	<0.0001
25	1.04088	0.955078	0.986113	1.20636	1.39075	2.01132	0.916191	1.33386	1.43633			Exact or approximate P value?	Exact
26	1.01793	0.966792	1.05447	1.17024	1.51545	2.46653	0.916191	1.01108	1.68724			P value summary	****
27	1.00035	0.940842	1.00532	1.41464	2.17868	2.04097	0.962448	1.03499	1.71028			Significantly different (P < 0.05)?	Yes
28	0.988184	0.962582	0.955046	1.24861	1.67746	1.77507	1.01307	1.04928	1.7026			One- or two-tailed P value?	Two-tailed
29	0.973224	0.962771	1.03377	1.13675	1.52265	2.27388	0.971705	1.34139	1.81737
30	1.00095	0.963351	0.95163	1.0137	1.2688	1.77278	0.917647	1.30498	1.32851
31	1.03369	1.00342	0.967401	1.10786	1.31791	3.40484	0.951621	1.22939	1.41766
32	1.04216	0.93667	0.945611	1.34895	2.10182	2.99087	0.938896	1.47234	1.44023
33	1.07464	0.936958	0.957085	1.11098	1.33653	2.47596	0.986198	1.07402	1.55785
34	1.00115	0.921826	1.01684	1.21311	1.60798	1.9084	0.96718	1.31358	1.63279
35	1.04887	0.949463	1.04669	1.38458	2.12469	3.17265	0.922154	1.02026	1.4944
36	1.00732	0.963424	0.995339	1.1088	2.0929	2.41865	0.938125	1.2131	2.01392
37	1.01626	1.02047	1.01939	1.6178	1.33099	1.78312	0.976172	1.39218	1.22339
38	1.03215	0.94821	1.0526	1.16335	1.64399	2.22743	0.988017	1.10719	1.44071
39	1.01137	0.958781	1.0937	0.997947	1.2635	2.01585	1.07532	1.04618	1.47159
40	0.967772	0.991115	1.02941	1.04649	1.54818	2.3995	0.9557	1.02656	1.29842

## Sheet: Extended Fig.2e
	WT			ced-3(-)
biological Replicate	1	2	3	1	2	3		NaCl 400mM
NaCl 0mM (%)	1	1	1	1	1	1		Unpaired t test	wt	vs	ced-3(-)
NaCl 400mM	0.147059	0.142857	0.214286	0.72	0.769231	0.740741		P value	<0.0001
								P value summary	****
								Significantly different (P < 0.05)?	Yes
								One- or two-tailed P value?	Two-tailed

## Sheet: Extended Fig.2f
	WT			ced-4(-)
biological Replicate	1	2	3	1	2	3	4			NaCl 400mM
NaCl 0mM (%)	1	1	1	1	1	1	1			Unpaired t test	wt	vs	ced-4(-)
NaCl 400mM	0.147059	0.142857	0.214286	0.64	0.6047	0.8	0.7813			P value	0.0001
										P value summary	***
										Significantly different (P < 0.05)?	Yes
										One- or two-tailed P value?	Two-tailed

## Sheet: Extended Fig.2g
% Alive animal
	0mM PQT									2mM PQT									4mM PQT									8mM PQT
		wt			ced-3(-)						wt			ced-3(-)						wt			ced-3(-)						wt			ced-3(-)				2mM PQT
	biological Replicate	1	2	3	1	2	3			biological repeats	1	2	3	1	2	3			biological repeats	1	2	3	1	2	3			biological repeats	1	2	3	1	2	3		24h
time	0h	1	1	1	1	1	1		time	0h	1	1	1	1	1	1		time	0h	1	1	1	1	1	1		time	0h	1	1	1	1	1	1		Unpaired t test	wt	vs	ced-3(-)
	12h	0.99	1	1	0.99	1	0.986			12h	0.83	0.864	0.92	0.918	0.975	0.919			12h	0.861	0.95	0.917	0.914	0.932	0.887			12h	0.8	0.867	0.899	0.87	0.86	0.878		P value	0.0219
	24h	0.96	0.992	1	0.99	0.984	0.986			24h	0.78	0.802	0.88	0.904	0.959	0.895			24h	0.792	0.893	0.872	0.814	0.881	0.806			24h	0.68	0.844	0.845	0.78	0.807	0.854		P value summary	*
	36h	0.96	0.975	0.992	0.95	0.969	0.973			36h	0.58	0.691	0.824	0.904	0.918	0.814			36h	0.792	0.818	0.78	0.8	0.78	0.742			36h	0.57	0.742	0.674	0.76	0.789	0.768		Significantly different (P < 0.05)?	Yes
	48h	0.96	0.975	0.983	0.95	0.953	0.973			48h	0.39	0.617	0.8	0.863	0.91	0.814			48h	0.708	0.628	0.56	0.771	0.627	0.742			48h	0.5	0.328	0.395	0.67	0.632	0.695		One- or two-tailed P value?	Two-tailed
	60h	0.96	0.975	0.983	0.95	0.953	0.973			60h	0.32	0.494	0.576	0.836	0.828	0.686			60h	0.528	0.43	0.349	0.757	0.492	0.565			60h	0.28	0.289	0.225	0.54	0.509	0.5
	72h	0.96	0.975	0.983	0.95	0.953	0.973			72h	0.3	0.383	0.376	0.712	0.697	0.581			72h	0.486	0.256	0.193	0.686	0.424	0.435			72h	0.2	0.125	0.109	0.41	0.351	0.305		48h
	84h	0.96	0.975	0.983	0.95	0.953	0.959			84h	0.27	0.309	0.336	0.644	0.697	0.535			84h	0.403	0.231	0.128	0.571	0.407	0.419			84h	0	0.023	0.016	0.07	0.211	0.11		Unpaired t test	wt	vs	ced-3(-)
	96h	0.94	0.975	0.983	0.95	0.953	0.959			96h	0.24	0.272	0.288	0.616	0.689	0.523			96h	0.111	0.091	0.064	0.2	0.322	0.323			96h	0	0	0	0	0.07	0.037		P value	0.0117
										108h	0.22	0.235	0.248	0.521	0.582	0.43			108h	0.042	0.008	0.009	0.086	0.085	0.081			108h	0	0	0	0	0	0		P value summary	*
										120h	0.1957	0.222	0.248	0.5068	0.557	0.419			120h	0.0278	0.008	0.009	0.0714	0.085	0.081			120h	0	0	0	0	0	0		Significantly different (P < 0.05)?	Yes
																																				One- or two-tailed P value?	Two-tailed
																																				72h
																																				Unpaired t test	wt	vs	ced-3(-)
																																				P value	<0.0001
																																				P value summary	****
																																				Significantly different (P < 0.05)?	Yes
																																				One- or two-tailed P value?	Two-tailed
																																				96h
																																				Unpaired t test	wt	vs	ced-3(-)
																																				P value	<0.0001
																																				P value summary	****
																																				Significantly different (P < 0.05)?	Yes
																																				One- or two-tailed P value?	Two-tailed
																																				120h
																																				Unpaired t test	wt	vs	ced-3(-)
																																				P value	<0.0001
																																				P value summary	****
																																				Significantly different (P < 0.05)?	Yes
																																				One- or two-tailed P value?	Two-tailed
																																				4mM PQT
																																				24h
																																				Unpaired t test	wt	vs	ced-3(-)
																																				P value	0.656283
																																				P value summary	ns
																																				Significantly different (P < 0.05)?	No
																																				One- or two-tailed P value?	Two-tailed
																																				48h
																																				Unpaired t test	wt	vs	ced-3(-)
																																				P value	0.255518
																																				P value summary	ns
																																				Significantly different (P < 0.05)?	No
																																				One- or two-tailed P value?	Two-tailed
																																				72h
																																				Unpaired t test	wt	vs	ced-3(-)
																																				P value	0.174987
																																				P value summary	ns
																																				Significantly different (P < 0.05)?	No
																																				One- or two-tailed P value?	Two-tailed
																																				96h
																																				Unpaired t test	wt	vs	ced-3(-)
																																				P value	0.010959
																																				P value summary	**
																																				Significantly different (P < 0.05)?	Yes
																																				One- or two-tailed P value?	Two-tailed
																																				120h
																																				Unpaired t test	wt	vs	ced-3(-)
																																				P value	0.00107567
																																				P value summary	***
																																				Significantly different (P < 0.05)?	Yes
																																				One- or two-tailed P value?	Two-tailed
																																				8mM PQT
																																				24h
																																				Unpaired t test	wt	vs	ced-3(-)
																																				P value	0.704726
																																				P value summary	ns
																																				Significantly different (P < 0.05)?	No
																																				One- or two-tailed P value?	Two-tailed
																																				48h
																																				Unpaired t test	wt	vs	ced-3(-)
																																				P value	0.00839688
																																				P value summary	***
																																				Significantly different (P < 0.05)?	Yes
																																				One- or two-tailed P value?	Two-tailed
																																				72h
																																				Unpaired t test	wt	vs	ced-3(-)
																																				P value	0.00701126
																																				P value summary	***
																																				Significantly different (P < 0.05)?	Yes
																																				One- or two-tailed P value?	Two-tailed
																																				96h
																																				Unpaired t test	wt	vs	ced-3(-)
																																				P value	0.152489
																																				P value summary	ns
																																				Significantly different (P < 0.05)?	No
																																				One- or two-tailed P value?	Two-tailed

## Sheet: Extended Fig.2h
% Alive animal
	0mM PQT									2mM PQT									4mM PQT
		wt			ced-4(-)						wt			ced-4(-)						wt			ced-4(-)					2mM PQT
	biological repeats	1	2	3	1	2	3			biological repeats	1	2	3	1	2	3			biological repeats	1	2	3	1	2	3			24h
time	0h	1	1	1	1	1	1			0h	1	1	1	1	1	1			0h	1	1	1	1	1	1			Unpaired t test	wt	vs	ced-4(-)
	24h	1	1	1	1	0.9375	1			24h	0.83333	0.76923	0.86316	0.89286	0.92857	0.97436			24h	0.88235	0.94737	0.94737	0.90476	0.89189	1			P value	0.0384
	48h	1	1	1	1	0.9375	0.92593			48h	0.7381	0.76923	0.83158	0.82143	0.92857	0.94872			48h	0.62745	0.68421	0.65789	0.85714	0.83784	0.82609			P value summary	*
	72h	0.96774	1	1	0.95652	0.9375	0.92593			72h	0.54762	0.61538	0.54737	0.67857	0.85714	0.94872			72h	0.58824	0.57895	0.5	0.57143	0.59459	0.73913			Significantly different (P < 0.05)?	Yes
	96h	0.96774	1	1	0.95652	0.9375	0.92593			96h	0.52381	0.5	0.52632	0.57143	0.67857	0.64103			96h	0.31373	0.42105	0.34211	0.42857	0.45946	0.47826			One- or two-tailed P value?	Two-tailed
										120h	0.33333	0.30769	0.33684	0.35714	0.5	0.48718			120h	0.13725	0.15789	0.13158	0.28571	0.32432	0.30435
																												48h
																												Unpaired t test	wt	vs	ced-4(-)
																												P value	0.0684
																												P value summary	ns
																												Significantly different (P < 0.05)?	No
																												One- or two-tailed P value?	Two-tailed
																												72h
																												Unpaired t test	wt	vs	ced-4(-)
																												P value	0.035
																												P value summary	*
																												Significantly different (P < 0.05)?	Yes
																												One- or two-tailed P value?	Two-tailed
																												96h
																												Unpaired t test	wt	vs	ced-4(-)
																												P value	0.0255
																												P value summary	*
																												Significantly different (P < 0.05)?	Yes
																												One- or two-tailed P value?	Two-tailed
																												120h
																												Unpaired t test	wt	vs	ced-4(-)
																												P value	0.0587
																												P value summary	ns
																												Significantly different (P < 0.05)?	No
																												One- or two-tailed P value?	Two-tailed
																												4mM PQT
																												24h
																												Unpaired t test	wt	vs	ced-4(-)
																												P value	0.879614
																												P value summary	ns
																												Significantly different (P < 0.05)?	No
																												One- or two-tailed P value?	Two-tailed
																												48h
																												Unpaired t test	wt	vs	ced-4(-)
																												P value	0.000604243
																												P value summary	***
																												Significantly different (P < 0.05)?	Yes
																												One- or two-tailed P value?	Two-tailed
																												72h
																												Unpaired t test	wt	vs	ced-4(-)
																												P value	0.253145
																												P value summary	ns
																												Significantly different (P < 0.05)?	No
																												One- or two-tailed P value?	Two-tailed
																												96h
																												Unpaired t test	wt	vs	ced-4(-)
																												P value	0.0519708
																												P value summary	ns
																												Significantly different (P < 0.05)?	No
																												One- or two-tailed P value?	Two-tailed
																												120h
																												Unpaired t test	wt	vs	ced-4(-)
																												P value	0.000290403
																												P value summary	***
																												Significantly different (P < 0.05)?	Yes
																												One- or two-tailed P value?	Two-tailed
