# Supplementary material for: Proteolytic activation of fatty acid synthase signals pan-stress resolution
Source: Nat Metab. 2024 Jan 2;6(1):113–26. doi: 10.1038/s42255-023-00939-z (PMC10822777; doi:10.1038/s42255-023-00939-z)
Supplement: Supplementary file 20 — Statistical Source Data. [file 42255_2023_939_MOESM20_ESM.xlsx]

## Sheet: extended Fig.3d
Relative FASN-1 protein fold change (relative to Actin of each sample)
	N2	wt	FASN-1 AID
		0h	0h	16h	24h	32h
FASN-1	0	3.5	2.979	2.438	1.604	1.187
actin	1.162	1.467	1.628	1.397	1.524	1.411
FASN-1 relative to actin	0	2.38582	1.82985	1.74517	1.05249	0.841247
Fold change relative to wt at 0hr	0	1	0.76697	0.731475	0.441145	0.352603

## Sheet: extended Fig.3e
ER stress
	wild type		TIR-1 E3 Ligase only		FASN-1 AID only		TIR-1 E3 Ligase + FASN-1 AID
Animals	H2O	auxin	H2O	auxin	H2O	auxin	H2O	auxin			Auxin Treated
1	0.981755	3.00278	0.972055	6.01431	1.00494	2.97765	0.947815	5.07607			Mann Whitney test	wild type	vs	TIR-1 E3 Ligase only
2	0.979147	2.36228	1.0187	4.83204	0.983576	4.60309	0.894247	5.3814			P value	0.6125
3	0.964502	3.17846	1.01417	2.58103	1.02219	4.41548	0.902823	4.50282			Exact or approximate P value?	Exact
4	0.974434	3.76423	0.977136	2.78804	1.0045	2.53877	0.927393	6.22117			P value summary	ns
5	0.960385	1.87733	0.982932	2.71329	1.01721	3.02735	0.906038	10.2047			Significantly different (P < 0.05)?	No
6	0.974901	1.99549	0.946124	2.00211	1.04758	3.1591	0.924228	16.296			One- or two-tailed P value?	Two-tailed
7	1.00964	2.74022	1.01725	3.21971	1.012	3.40634	0.942114	13.1702
8	1.00958	4.93705	0.980193	3.0776	1.01217	4.23819	0.93509	10.293
9	0.984128	5.22952	1.02058	3.27658	0.948679	3.33951	0.921913	17.0164
10	0.991247	2.60783	0.999881	4.31237	1.03956	3.30479	0.931682	8.7704			Mann Whitney test	wild type	vs	FASN-1 AID only
11	0.960823	3.27764	0.975987	1.97659	1.05413	3.47148	0.944109	4.64684			P value	0.4147
12	0.983562	3.2631	0.971799	5.90618	1.03064	3.49712	0.937751	6.88216			Exact or approximate P value?	Exact
13	1.00786	6.4741	0.956137	3.89536	1.02273	1.9661	0.964682	10.0865			P value summary	ns
14	0.999352	4.28742	0.995449	4.0784	1.005	2.11797	0.90574	11.3637			Significantly different (P < 0.05)?	No
15	0.998174	1.99149	0.97709	5.60996	1.04019	2.86592	0.914262	13.1322
16	1.0116	3.80387	0.975822	2.57182	1.02107	2.63387	0.904177	8.52588
17	1.11547	2.40741	0.960651	3.17241	1.01491	3.44691	0.938821	10.4552			Mann Whitney test	wild type	vs	TIR-1 E3 Ligase + FASN-1 AID
18	0.978415	3.01044	0.954056	2.68397	1.05694	5.14173	0.923617	10.3228			P value	<0.0001
19	1.04764	2.88667	1.00225	2.9414	1.0334	3.7461	0.931667	4.06148			Exact or approximate P value?	Exact
20	1.05058	2.69191	0.944042	4.1528	0.986652	6.00422	0.928173	3.69799			P value summary	****
21	1.02096	4.20859	0.961849	4.96706	1.03105	3.42554	0.920402	6.27746			Significantly different (P < 0.05)?	Yes
22	1.00964	3.28081	0.960319	4.38509	1.00588	4.62391	0.951307	16.6161			One- or two-tailed P value?	Two-tailed
23	0.996645	5.76163	0.971056	3.27564	1.03927	3.08529	0.941584	8.78326
24	0.977475	2.46553	1.07727	2.33977	1.01665	3.60918	0.93386	10.3941
25	1.04891	3.10705	1.01258	3.91251	1.04182	2.46816	0.95582	5.86954
26	0.980679	4.60787	1.03208	2.84491	1.05717	3.43995	0.974036	14.2747
27	0.983648	3.59506	0.946365	3.25526	1.14608	3.36123	0.937492	8.02103
28	0.970836	2.8993	0.981531	3.06302	1.0628	3.68705	0.978046	16.6365
29	1.06564	4.06953	1.0022	2.29099	1.0415	2.38644	0.927584	7.54471
30	0.962359	2.24131	1.04717	4.04822	0.989726	4.12107	0.96321	4.06169

## Sheet: extended Fig.3f
Osmotic stress
	wild type		TIR-1 E3 Ligase only		FASN-1 AID only		TIR-1 E3 Ligase + FASN-1 AID
Animals	H2O	auxin	H2O	auxin	H2O	auxin	H2O	auxin			Auxin Treated
1	0.939241	1.1922	0.971296	3.50897	0.954797	5.58448	1.0713	4.7711			Mann Whitney test	wild type	vs	TIR-1 E3 Ligase only
2	0.975001	1.312	0.949309	2.83462	1.09182	4.86905	0.972138	7.11266			P value	0.959
3	1.09355	2.23951	0.968648	1.54881	0.964684	1.78607	0.977964	5.43483			Exact or approximate P value?	Exact
4	0.935626	4.40647	0.997926	1.31781	0.899985	1.37552	1.0375	5.57205			P value summary	ns
5	0.969735	1.9913	0.974676	2.4417	1.03077	2.98387	0.952418	4.34685			Significantly different (P < 0.05)?	No
6	1.06808	3.04868	0.916635	3.58801	0.989953	3.28094	0.997487	5.77484			One- or two-tailed P value?	Two-tailed
7	1.10735	3.66426	1.02539	4.06286	0.926186	3.30289	1.02877	6.49991
8	1.28406	1.2204	0.974875	2.58772	0.958664	2.9452	0.929257	9.16343
9	1.0013	3.67815	1.05347	1.45441	0.994912	2.6117	0.917908	7.3235
10	1.12082	2.96407	0.937609	1.55636	1.18348	1.15264	1.00015	6.70956			Mann Whitney test	wild type	vs	FASN-1 AID only
11	1.01878	2.9848	1.03979	4.61674	1.02326	1.34171	1.01609	6.87614			P value	0.843
12	1.01117	4.90003	0.950235	5.15168	1.02883	4.01686	0.988062	7.74233			Exact or approximate P value?	Exact
13	1.03612	4.71856	1.03441	4.4901	1.00912	2.88391	1.03692	3.90829			P value summary	ns
14	1.03702	3.17563	0.988546	3.25543	0.95108	4.39157	1.01607	6.2524			Significantly different (P < 0.05)?	No
15	1.03822	4.28174	0.923283	3.24672	0.988753	4.71331	1.40538	6.8792
16	0.898224	1.30276	1.18873	1.80977	1.09874	3.80716	1.05169	7.32717
17	0.983466	2.42121	0.99811	1.79542	1.12554	1.16031	1.00981	6.13266			Mann Whitney test	wild type	vs	TIR-1 E3 Ligase + FASN-1 AID
18	0.915033	3.22649	0.805867	2.24128	0.914555	2.84048	1.09543	5.39654			P value	<0.0001
19	0.954373	1.91603	0.812021	1.77164	0.948614	2.42398	1.00514	9.07361			Exact or approximate P value?	Exact
20	0.976257	2.67534	1.00675	3.47733	1.03591	3.16355	0.96956	4.68917			P value summary	****
21	0.989512	3.82396	1.02318	1.8833	1.25069	2.74911	1.02981	2.52952			Significantly different (P < 0.05)?	Yes
22	0.973173	4.16138	1.56377	4.34006	1.18429	2.58158	1.00994	6.29968			One- or two-tailed P value?	Two-tailed
23	0.9412	2.87065	0.845357	4.065	1.03688	5.52737	1.02632	7.95834
24	1.06341	2.04934	1.14534	3.86949	0.98353	3.0476	1.51293	12.206
25	0.920057	2.50549	0.878502	3.27377	0.977501	2.12692	0.98904	4.16793
26	1.08646	3.87723	1.03013	2.33149	1.30151	1.1728	0.938126	8.34486
27	0.94383	1.35956	0.858503	2.5373	0.917997	1.37962	1.01766	6.14092
28	0.891179	2.22504	1.01984	1.67983	0.939427	3.11132	0.946164	5.57341
29	0.933638	3.75486	1.0805	2.02267	0.963512	2.45569	1.09334	7.41279
30	0.894119	2.76844	0.901635	3.20286	0.976872	1.65097	2.21582	4.28307

## Sheet: extended Fig.3g
ROS
	wild type		TIR-1 E3 Ligase only		FASN-1 AID only		TIR-1 E3 Ligase + FASN-1 AID
Animals	H2O	auxin	H2O	auxin	H2O	auxin	H2O	auxin			Auxin Treated
1	0.992774	1.03236	0.996916	1.11244	0.992594	1.07855	0.986445	1.56247			Mann Whitney test	wild type	vs	TIR-1 E3 Ligase only
2	1.01617	1.06768	0.992106	1.14808	0.955815	1.20305	0.960974	1.63582			P value	0.0092
3	0.985969	1.08373	0.985228	1.01662	0.965587	1.09459	0.975371	1.48018			Exact or approximate P value?	Exact
4	0.991823	1.0582	0.993818	1.01656	0.989308	1.0765	0.977162	1.53159			P value summary	**
5	0.989191	1.05742	0.992159	1.05814	0.959706	1.16347	0.983732	1.54131			Significantly different (P < 0.05)?	Yes
6	0.983695	1.09326	1.01695	1.06446	0.987813	1.04872	0.975411	1.52981			One- or two-tailed P value?	Two-tailed
7	1.01678	1.07785	0.979554	1.19113	0.954521	1.07986	0.964647	1.56228
8	1.00239	1.13634	0.996369	1.0451	0.970012	1.20642	0.967179	1.5819
9	1.00473	1.07543	0.968128	1.08009	0.996673	1.08755	0.995683	1.47074
10	0.995786	1.09009	0.983295	1.03188	1.00225	1.08067	0.984393	1.57854			Mann Whitney test	wild type	vs	FASN-1 AID only
11	1.00556	1.05875	0.982463	1.02619	0.991941	1.22633	0.981604	1.53569			P value	0.0296
12	1.01387	1.06703	1.01651	1.03773	1.00414	1.09627	0.993398	1.57441			Exact or approximate P value?	Exact
13	1.00233	1.04447	0.979342	1.12184	0.991464	1.16093	1.00046	1.50383			P value summary	*
14	0.977061	1.06928	0.980793	1.0136	1.02852	1.11113	1.0243	1.50633			Significantly different (P < 0.05)?	Yes
15	1.00863	1.05238	0.963444	1.11978	1.00659	1.14534	0.98016	1.54221			One- or two-tailed P value?	Two-tailed
16	1.0118	1.04566	0.970606	1.02171	0.983682	1.0915	0.974502	1.59121
17	1.00264	1.16733	0.955645	1.11198	0.993277	1.07265	0.981674	1.50479			Mann Whitney test	wild type	vs	TIR-1 E3 Ligase + FASN-1 AID
18	0.998713	1.05288	0.982791	1.04648	0.989756	1.21657	1.00181	1.61277			P value	<0.0001
19	1.01956	1.12526	0.976059	1.0392	1.00801	1.10065	1.00626	1.53392			Exact or approximate P value?	Exact
20	0.999773	1.08444	0.969563	1.08008	1.00591	1.15344	0.993901	1.62204			P value summary	****
21	0.99066	1.17874	0.961691	1.03767	0.98948	1.15937	0.998511	1.491			Significantly different (P < 0.05)?	Yes
22	1.00056	1.10655	0.959337	1.01363	0.986062	1.21523	0.989789	1.50658			One- or two-tailed P value?	Two-tailed
23	1.00013	1.21157	0.958222	1.06235	0.982245	1.09737	1.00443	1.63886
24	0.994695	1.10389	0.966344	1.04141	0.980178	1.08323	0.993558	1.55885
25	1.00105	1.19117	0.972413	1.07806	0.989499	1.06764	1.00125	2.01719
26	0.994974	1.15335	0.958551	1.11828	1.03257	1.17212	1.00103	1.5329
27	0.994266	1.08439	0.959664	1.044	0.99392	1.08262	0.986114	1.76043
28	0.989011	1.11264	0.957054	1.12008	0.988534	1.09456	0.980548	1.68752
29	1.00209	1.09368	0.974944	1.13243	0.994123	1.11828	0.981975	1.67823
30	1.01332	1.21323	0.973965	1.01832	0.980469	1.32743	0.990277	1.5171
