# Supplementary material for: Proteolytic activation of fatty acid synthase signals pan-stress resolution
Source: Nat Metab. 2024 Jan 2;6(1):113–26. doi: 10.1038/s42255-023-00939-z (PMC10822777; doi:10.1038/s42255-023-00939-z)
Supplement: Supplementary file 22 — Statistical Source Data. [file 42255_2023_939_MOESM22_ESM.xlsx]

## Sheet: extended Fig.4b
HSP-4 GFP fold change
	0h		16h		32h		48h					16h
Animal	WT	ced-3(G360S)	WT	ced-3(G360S)	WT	ced-3(G360S)	WT	ced-3(G360S)				Mann Whitney test	WT	vs	ced-3(G360S)
1	1.00885	1.10915	2.65075	7.89834	1.68464	5.33471	2.16823	4.13368				P value	<0.0001
2	1.02763	0.988443	1.71248	3.70923	2.84181	5.22107	1.45672	5.58848				Exact or approximate P value?	Exact
3	1.00331	1.11344	1.82412	4.52473	1.7076	4.10898	1.30434	6.16775				P value summary	****
4	0.997713	1.11119	1.75224	6.3805	1.93845	3.53368	1.7404	3.75598				Significantly different (P < 0.05)?	Yes
5	0.981478	1.13066	2.33316	3.62187	2.31354	4.59386	2.15631	6.98353				One- or two-tailed P value?	Two-tailed
6	0.990424	1.00483	1.91759	5.10912	1.94542	4.73061	1.87485	2.95865
7	0.990898	1.11625	3.29004	4.58309	1.94188	3.11908	1.43549	2.42092				32h
8	0.946523	1.14003	2.31039	8.77773	2.15871	9.48474	1.95366	1.95522				Mann Whitney test	WT	vs	ced-3(G360S)
9	0.965205	0.994238	1.76518	4.28988	2.30225	4.22469	1.30327	3.45974				P value	<0.0001
10	1.00835	1.18539	1.99887	7.00938	3.25651	2.8258	1.48244	2.36443				Exact or approximate P value?	Exact
11	1.02538	1.25305	1.49409	4.43423	2.47702	5.6715	1.56672	5.66893				P value summary	****
12	0.963048	1.06853	2.32059	3.13999	1.5602	5.04557	1.36597	3.29289				Significantly different (P < 0.05)?	Yes
13	0.980194	1.11484	2.74858	4.07895	2.16968	6.75146	1.62039	3.25941				One- or two-tailed P value?	Two-tailed
14	1.00134	1.0383	2.37	5.29319	2.36895	12.2836	1.5751	3.50688
15	0.977886	1.0427	2.4765	3.69257	2.23941	4.78292	1.67673	3.20541				48h
16	1.02529	1.0686	1.77295	3.73372	1.8204	4.86347	1.86216	4.07928				Mann Whitney test	WT	vs	ced-3(G360S)
17	1.01051	1.01408	2.10839	4.33108	1.94198	5.52937	2.12917	3.00923				P value	<0.0001
18	1.02432	1.21468	2.36456	2.66432	2.39114	2.69671	1.71964	3.11073				Exact or approximate P value?	Exact
19	0.956817	1.07295	2.08172	3.60688	2.31735	5.25268	1.42175	6.62983				P value summary	****
20	1.00536	1.00513	1.71064	6.78513	2.21801	4.4334	1.93497	4.2317				Significantly different (P < 0.05)?	Yes
21	1.01994	1.00291	2.2593	2.89543	1.55447	5.92064	1.88439	3.58301				One- or two-tailed P value?	Two-tailed
22	0.992799	1.00797	1.81937	2.98102	1.94893	5.10202	2.35387	3.64867
23	1.00953	1.05332	2.18081	3.58664	1.96671	4.90262	1.97264	5.05767
24	0.988632	1.09653	1.82275	6.81311	3.22128	2.28941	1.59534	5.91613
25	1.01232	1.06197	1.73514	2.68749	2.19526	3.23622	2.79253	3.87388
26	0.994712	0.961722	1.93882	5.62602	2.87513	2.02998	2.39008	4.1849
27	0.981981	1.04241	1.7256	2.74349	2.04738	7.51295	2.09575	3.96618
28	1.08329	1.02267	2.36082	2.46084	1.56287	6.40399	1.79469	3.44394
29	1.0225	1.00236	1.8024	6.99098	1.4704	3.10392	2.34965	2.61798
30	1.00321	0.985204	2.59521	2.15155	3.04228	4.46316	1.31323	3.59774
31	0.983542	1.01038	1.75083	2.41933	2.91597	4.36614	2.29085	3.17514
32	1.0114	0.991334	3.33475	2.12573	2.04508	5.71733	1.77007	1.93058
33	0.981708	0.990852	1.53734	4.3072	1.88126	5.71421	1.58463	5.54941
34	0.99757	1.00084	1.3532	1.76826	1.69529	7.88506	1.70922	5.09613
35	0.996118	1.07163	2.58831	3.80531	2.80067	4.45866	1.65697	3.29015
36	0.983123	1.13036	1.69743	4.37293	3.14917	6.86791	2.15741	2.44299
37	0.999332	0.993252	2.08751	4.16246	1.35513	7.49777	1.85103	4.76591
38	0.982724	1.12545	2.10702	8.21962	1.97127	4.48209	2.48375	5.24936
39	0.975498	1.13215	1.79567	4.54273	1.94828	6.39518	1.51388	3.06601
40	1.08954	1.1661	2.34542	2.927	1.95336	3.67553	1.68885	4.31226

## Sheet: extended Fig.4c
% Animals Reaching late larval stage
	WT			ced-3(G360S)					-TM
biological replicates	1	2	3	1	2	3			Unpaired t test	WT	vs	ced-3(G360S)
-TM	0.98905	1.01652	0.994426	0.976847	1.03357	0.989586			P value	0.0041
6ug/ml TM	0.332681	0.33037	0.330961	0.554011	0.716465	0.552658			P value summary	**
									Significantly different (P < 0.05)?	Yes
									One- or two-tailed P value?	Two-tailed
									6ug/ml TM
									Unpaired t test	WT	vs	ced-3(G360S)
									P value	0.0119
									P value summary	*
									Significantly different (P < 0.05)?	Yes
									One- or two-tailed P value?	Two-tailed

## Sheet: extended Fig.4d
NLP-29 GFP fold change
	0h		16h		32h		48h
Animal	WT	ced-3(G360S)	WT	ced-3(G360S)	WT	ced-3(G360S)	WT	ced-3(G360S)				16h
1	0.98029	1.12273	1.56716	2.62814	1.60791	6.0507	4.13447	3.06857				Mann Whitney test	WT	vs	ced-3(G360S)
2	0.995987	1.03235	1.46559	2.19727	2.06507	5.43984	3.78088	1.35161				P value	<0.0001
3	0.954281	1.28368	1.40041	2.39256	1.27525	2.83739	1.2016	3.74827				Exact or approximate P value?	Exact
4	1.01249	1.17294	1.26989	3.47691	6.73557	2.4014	1.4988	5.16124				P value summary	****
5	1.01332	1.42989	1.79727	2.82971	1.60762	2.30738	1.18357	3.44799				Significantly different (P < 0.05)?	Yes
6	0.993442	1.3416	2.65315	2.82665	1.24941	4.59209	1.12911	3.40201				One- or two-tailed P value?	Two-tailed
7	0.99539	1.17262	1.15971	2.80598	1.09058	4.0792	1.07451	2.97933
8	0.987176	1.17251	1.6055	2.57341	1.05936	4.27858	1.07041	5.92025				32h
9	1.00528	1.08188	1.30722	5.8777	0.99448	2.99969	1.69067	3.53534				Mann Whitney test	WT	vs	ced-3(G360S)
10	0.995648	1.07516	1.52325	4.0456	2.20671	6.12042	1.32101	6.60206				P value	<0.0001
11	0.984974	1.29566	1.47552	3.91662	1.56952	3.24483	1.11563	4.92452				Exact or approximate P value?	Exact
12	0.973423	1.18296	1.38784	4.41013	1.19183	2.75082	1.09659	2.70681				P value summary	****
13	0.989578	1.10191	1.22201	2.63525	1.45315	2.35033	1.08735	2.59095				Significantly different (P < 0.05)?	Yes
14	1.04753	1.17233	1.83744	2.13855	4.18416	3.71222	1.08659	3.86631				One- or two-tailed P value?	Two-tailed
15	0.99358	1.34295	1.36103	4.03653	1.03015	3.9895	1.14055	3.44913
16	0.99826	1.09949	1.46918	2.19203	1.18681	3.26626	1.12914	2.93588				48h
17	1.01759	1.43927	1.77512	2.3308	1.06689	2.32025	2.93802	4.15546				Mann Whitney test	WT	vs	ced-3(G360S)
18	1.05996	1.27377	1.31175	2.71284	1.09904	3.90441	2.17582	2.96533				P value	<0.0001
19	1.00716	1.48147	2.33976	2.6701	1.03594	3.17981	1.47519	7.71858				Exact or approximate P value?	Exact
20	1.03363	1.18172	2.08207	2.29865	1.17765	2.55846	1.11984	6.74716				P value summary	****
21	1.0226	1.48634	1.13171	2.56606	1.71478	2.00845	1.76997	3.80785				Significantly different (P < 0.05)?	Yes
22	1.01914	1.07959	1.3608	2.99831	3.49821	4.77912	1.57393	2.29417				One- or two-tailed P value?	Two-tailed
23	1.00885	1.31284	1.17335	2.5126	3.10408	5.03382	1.40597	3.53344
24	1.01416	1.07386	2.4337	2.37115	1.35492	2.66652	4.06952	3.16636
25	1.00368	1.11544	1.41213	5.27663	6.80992	3.02176	1.25892	3.63449
26	1.02083	1.41215	1.96796	4.15965	2.44899	3.17114	2.64023	3.01933
27	1.00771	1.15602	1.80271	3.41964	1.70273	3.51794	1.19148	2.5664
28	0.953987	1.15232	2.00494	3.45441	2.05647	7.19252	2.42779	4.14118
29	1.02245	1.24541	1.60624	3.15244	1.65749	3.97878	1.26413	2.08958
30	0.980611	1.30854	1.96555	3.10935	3.74335	4.62982	2.05599	2.52542
31	0.975522	1.34145	1.78689	2.92216	1.60257	6.33664	1.22541	6.99441
32	1.004	1.32226	1.80158	2.44559	1.47467	3.32175	2.12399	3.49295
33	0.965512	1.31896	1.9777	2.53151	1.11995	3.60001	1.4853	2.43609
34	1.02788	1.30496	3.51755	1.84269	4.09766	3.34619	1.07924	2.3755
35	1.03744	1.1155	2.10235	1.83552	1.02373	5.09211	2.4749	2.43402
36	0.971043	1.18468	1.40544	2.28767	3.12728	3.42235	1.73367	4.09761
37	0.979961	1.17011	2.19869	2.34219	1.26449	5.54146	1.33089	6.05613
38	0.989761	1.14401	2.34119	3.7877	1.48677	2.9409	2.31648	4.61253
39	0.978744	1.49818	1.79602	6.19659	1.01718	3.72026	2.15203	3.86883
40	0.977122	1.08809	3.09303	4.31806	1.56811	3.54811	1.25819	3.87963

## Sheet: extended Fig.4e
% Animal Crawling
	WT				ced-3(G360S)
biological replicate	1	2	3	4	1	2	3	4				Unpaired t test	WT	vs	ced-3(G360S)
0mM NaCl	1	1	1	1	1	1	1	1				P value	0.0094
400mM NaCl	0.3871	0.3438	0.3393	0.2273	0.9355	0.7143	0.8333	0.8361				P value summary	**
												Significantly different (P < 0.05)?	Yes
												One- or two-tailed P value?	Two-tailed

## Sheet: extended Fig.4f
GCS-1 GFP fold change
	0h		16h		32h
Animal	WT	ced-3(G360S)	WT	ced-3(G360S)	WT	ced-3(G360S)			16h
1	0.995487	0.988546	1.33033	1.98508	0.997299	1.20955			Mann Whitney test	WT	vs	ced-3(G360S)
2	0.974677	0.995762	1.53392	2.11393	1.04799	1.82876			P value	<0.0001
3	1.0044	0.983143	1.24692	1.32844	1.13748	1.10764			Exact or approximate P value?	Exact
4	1.0125	1.03299	1.2613	1.53874	1.07008	1.35572			P value summary	****
5	1.02663	1.00937	1.1875	1.19175	0.98319	1.42789			Significantly different (P < 0.05)?	Yes
6	0.999499	1.01785	1.21553	2.14599	1.05246	1.22372			One- or two-tailed P value?	Two-tailed
7	0.96709	0.978494	1.17944	2.2541	1.05133	1.93045
8	0.922623	0.981658	1.22514	1.29996	1.00884	1.21412			32h
9	0.969334	0.983725	1.19256	1.61259	1.00462	1.20576			Mann Whitney test	WT	vs	ced-3(G360S)
10	1.02005	0.980542	1.26748	1.37682	1.02007	1.24768			P value	<0.0001
11	1.01851	1.01401	1.45928	1.45029	0.982219	1.08076			Exact or approximate P value?	Exact
12	1.00681	1.0036	1.28596	1.20908	0.987955	1.07141			P value summary	****
13	1.01101	1.0054	1.16826	3.34447	1.04852	1.05209			Significantly different (P < 0.05)?	Yes
14	1.00757	1.02082	1.18405	1.24254	1.03751	1.16625			One- or two-tailed P value?	Two-tailed
15	1.01075	0.980711	1.17859	1.14483	0.98061	1.53084
16	1.00463	0.970973	1.18641	1.27271	1.03023	1.14186
17	0.975347	1.00064	1.32378	1.4582	1.04107	1.15289
18	1.01962	0.995134	1.20081	1.55012	1.04785	1.49477
19	1.00934	0.990049	1.44658	1.7122	1.0129	1.92602
20	1.01929	1.02991	1.14702	2.069	1.00151	1.36977
21	1.01249	0.979341	1.18337	2.49432	1.05606	1.58106
22	0.995532	0.989965	1.20046	2.11877	1.01172	1.89592
23	0.997661	0.978658	1.11789	1.60227	1.01459	1.68087
24	0.997914	0.99048	1.13241	1.52059	1.01334	1.49075
25	0.983017	0.980521	1.15597	1.58186	1.07562	1.47037
26	0.997418	0.97101	1.17446	1.4706	1.03324	2.08395
27	0.983395	0.964107	1.31088	1.50404	0.997616	1.72558
28	0.98981	0.970626	1.36202	1.70425	0.978982	1.08091
29	1.00875	0.990121	1.24336	1.28566	1.01554	1.05385
30	1.00738	1.00609	1.24697	1.86615	1.02676	1.24274
31	1.00998	0.989602	1.23595	1.53865	1.23547	2.19362
32	1.01185	1.00259	1.19674	1.86384	1.01672	1.76197
33	1.01485	0.987094	1.2226	2.26914	1.00962	1.62364
34	1.02083	0.978951	1.2266	1.90605	0.998241	1.41353
35	1.01667	1.02958	1.19198	1.59877	1.11913	1.7326
36	1.00086	1.00125	1.20876	1.68441	1.13319	1.81396
37	0.998608	0.961683	1.25277	1.79343	1.00231	1.34463
38	0.998733	0.97037	1.23953	1.49622	1.02744	1.68355
39	0.998262	0.961112	1.21938	1.2846	1.07017	1.06738
40	0.98082	0.978487	1.17408	2.03948	1.04529	1.06607

## Sheet: extended Fig.4g
% Alive
	0mM									2mM									4mM
		WT			ced-3(G360S)						WT			ced-3(G360S)						WT			ced-3(G360S)					2mM PQT
	biological replicates	1	2	3	1	2	3			biological replicates	1	2	3	1	2	3			biological replicates	1	2	3	1	2	3			24h
time(h)	0h	1	1	1	1	1	1		time(h)	0h	1	1	1	1	1	1		time(h)	0h	1	1	1	1	1	1			Unpaired t test	wt	vs	ced-3(G360S)
	24h	1	1	1	1	1	1			24h	0.83333	0.76923	0.86316	0.96491	1	0.93333			24h	0.88235	0.94737	0.94737	0.96296	1	0.96078			P value	0.0129229
	48h	1	1	1	1	0.97778	1			48h	0.7381	0.76923	0.83158	0.87719	0.91346	0.93333			48h	0.62745	0.68421	0.65789	0.75926	0.87037	0.84314			P value summary	*
	72h	0.96774	1	1	0.975	0.97778	1			72h	0.54762	0.61538	0.54737	0.73684	0.84615	0.86667			72h	0.58824	0.57895	0.5	0.62963	0.83333	0.78431			Significantly different (P < 0.05)?	Yes
	96h	0.96774	1	1	0.975	0.97778	1			96h	0.52381	0.5	0.52632	0.61404	0.67308	0.66667			96h	0.31373	0.42105	0.34211	0.62963	0.77778	0.70588			One- or two-tailed P value?	Two-tailed
										120h	0.33333	0.30769	0.33684	0.5614	0.53846	0.6			120h	0.13725	0.15789	0.13158	0.33333	0.31481	0.31373
																												48h
																												Unpaired t test	wt	vs	ced-3(G360S)
																												P value	0.0160177
																												P value summary	*
																												Significantly different (P < 0.05)?	Yes
																												One- or two-tailed P value?	Two-tailed
																												72h
																												Unpaired t test	wt	vs	ced-3(G360S)
																												P value	0.00595555
																												P value summary	**
																												Significantly different (P < 0.05)?	Yes
																												One- or two-tailed P value?	Two-tailed
																												96h
																												Unpaired t test	wt	vs	ced-3(G360S)
																												P value	0.00278618
																												P value summary	**
																												Significantly different (P < 0.05)?	Yes
																												One- or two-tailed P value?	Two-tailed
																												120h
																												Unpaired t test	wt	vs	ced-3(G360S)
																												P value	0.000282639
																												P value summary	**
																												Significantly different (P < 0.05)?	No
																												One- or two-tailed P value?	Two-tailed
																												4mM PQT
																												24h
																												Unpaired t test	wt	vs	ced-3(G360S)
																												P value	0.123668
																												P value summary	ns
																												Significantly different (P < 0.05)?	No
																												One- or two-tailed P value?	Two-tailed
																												48h
																												Unpaired t test	wt	vs	ced-3(G360S)
																												P value	0.0107878
																												P value summary	*
																												Significantly different (P < 0.05)?	Yes
																												One- or two-tailed P value?	Two-tailed
																												72h
																												Unpaired t test	wt	vs	ced-3(G360S)
																												P value	0.0456493
																												P value summary	*
																												Significantly different (P < 0.05)?	No
																												One- or two-tailed P value?	Two-tailed
																												96h
																												Unpaired t test	wt	vs	ced-3(G360S)
																												P value	0.00295788
																												P value summary	**
																												Significantly different (P < 0.05)?	No
																												One- or two-tailed P value?	Two-tailed
																												120h
																												Unpaired t test	wt	vs	ced-3(G360S)
																												P value	6.3163e-05
																												P value summary	**
																												Significantly different (P < 0.05)?	Yes
																												One- or two-tailed P value?	Two-tailed
