# Supplementary material for: Proteolytic activation of fatty acid synthase signals pan-stress resolution
Source: Nat Metab. 2024 Jan 2;6(1):113–26. doi: 10.1038/s42255-023-00939-z (PMC10822777; doi:10.1038/s42255-023-00939-z)
Supplement: Supplementary file 23 — Statistical Source Data. [file 42255_2023_939_MOESM23_ESM.xlsx]

## Sheet: Extended Fig.5b
HSP-4 GFP fold change
	0h			16h			32h			48h					16h
Animal	WT	ced-3(-)	fasn-1(D/E)	WT	ced-3(-)	fasn-1(D/E)	WT	ced-3(-)	fasn-1(D/E)	WT	ced-3(-)	fasn-1(D/E)			Mann Whitney test	WT	vs	ced-3(-)
1	0.977023	1.14904	1.22731	2.42838	4.25405	5.51141	3.47897	8.10358	4.58885	4.09307	4.69956	5.22711			P value	<0.0001
2	1.00341	1.15664	1.24569	1.79675	5.31548	4.215	3.48558	5.02527	4.99397	3.83893	4.90127	4.7097			Exact or approximate P value?	Exact
3	1.00133	1.10611	1.2145	3.3318	7.98726	5.96159	4.42109	4.92516	3.56246	3.41738	5.89988	3.73876			P value summary	****
4	0.946637	1.13609	1.19018	3.2336	4.28474	5.29677	3.34179	5.3726	4.58353	5.00676	5.72532	4.53735			Significantly different (P < 0.05)?	Yes
5	1.01232	1.15989	1.34361	2.8792	5.26856	3.79216	2.57812	7.86821	6.54667	2.74684	5.40031	4.30177			One- or two-tailed P value?	Two-tailed
6	0.930577	1.09539	1.32059	3.18874	4.22537	4.60742	3.98347	8.44055	4.8866	3.152	6.14478	6.57074
7	0.982938	1.10212	1.27993	2.09454	4.9557	5.53939	3.67922	5.20793	7.93689	3.19293	5.86606	4.03235			Mann Whitney test	WT	vs	fasn-1(D/E)
8	0.962278	1.04988	1.28135	3.7709	4.25428	4.97644	3.42656	7.82048	5.49403	3.50624	5.51941	3.84188			P value	<0.0001
9	1.04201	1.05155	1.21422	3.07623	12.0329	5.96314	3.19211	5.07367	7.34923	2.77468	4.40813	5.67275			Exact or approximate P value?	Exact
10	1.01924	1.14707	1.24775	2.47999	6.71561	3.47636	2.9344	7.11099	4.27118	3.61438	4.94764	3.93901			P value summary	****
11	1.02457	1.22193	1.28405	4.91911	6.21439	5.50361	3.84161	7.32452	5.19863	3.06103	4.35499	4.61913			Significantly different (P < 0.05)?	Yes
12	1.00303	1.15504	1.29183	3.15277	4.2829	4.57325	4.72171	6.94411	8.87127	3.34298	4.5606	5.61207			One- or two-tailed P value?	Two-tailed
13	1.01688	1.14816	1.33853	1.61724	4.93105	3.51331	4.11381	6.68554	5.34843	3.84228	4.57974	4.09775
14	1.0296	1.15487	1.28151	1.92111	5.06408	5.47982	3.22269	10.0682	7.02775	2.71917	5.52349	4.58734			32h
15	0.943114	1.09599	1.24162	2.34601	5.47351	7.09386	3.47167	6.53984	4.71862	2.48259	7.506	7.60315			Mann Whitney test	WT	vs	ced-3(-)
16	1.03119	1.05974	1.39325	1.79307	5.41919	4.06646	2.79283	7.88217	6.18427	3.69324	6.43441	5.84704			P value	<0.0001
17	1.04108	1.0883	1.28775	2.62286	6.61252	5.02084	3.41453	8.32888	4.01285	2.45972	4.57753	6.05534			Exact or approximate P value?	Exact
18	0.984376	1.13041	1.31339	1.6065	7.03069	5.13757	3.26247	4.82853	6.91285	3.90802	5.03201	5.03209			P value summary	****
19	1.01625	1.12347	1.27348	3.06855	4.76612	4.42669	3.37993	8.03535	9.03913	2.81094	4.40629	6.45487			Significantly different (P < 0.05)?	Yes
20	1.02637	1.16113	1.28361	3.72663	4.60707	6.09689	2.92961	6.16877	5.70939	2.56948	5.76358	3.82847			One- or two-tailed P value?	Two-tailed
21	0.998175	1.10637	1.36024	1.86304	5.38151	3.58075	2.94338	7.54428	6.3818	3.09856	5.21999	6.04842
22	1.0054	1.13933	1.40407	2.90125	5.16242	4.47602	3.34256	8.92315	6.03219	2.6577	5.40789	4.24188			Mann Whitney test	WT	vs	fasn-1(D/E)
23	0.971575	1.09723	1.35552	2.16791	4.68329	4.30654	3.0963	8.22114	4.56499	3.41678	5.60724	7.24128			P value	<0.0001
24	0.97848	1.1307	1.26484	2.3735	4.54197	4.13952	3.03112	10.1039	2.96539	4.32169	6.5952	5.20642			Exact or approximate P value?	Exact
25	1.08819	1.094	1.21601	3.5455	6.06174	4.90344	3.30601	7.74423	4.20801	4.51673	5.27057	3.56327			P value summary	****
26	0.951593	1.10514	1.23916	2.7799	6.65558	7.45906	2.62948	8.78759	3.68724	3.3754	5.13006	4.45885			Significantly different (P < 0.05)?	Yes
27	1.02397	1.0934	1.18677	3.37549	5.80774	7.15836	2.80343	3.81375	3.84198	3.10472	5.91479	4.21958			One- or two-tailed P value?	Two-tailed
28	1.00554	1.10972	1.2166	2.33016	5.28685	5.45387	5.16434	3.05927	5.18797	3.36194	5.15243	3.2564
29	0.96682	1.09755	1.33602	2.05951	5.60655	7.96809	3.21452	3.95513	6.65534	3.01662	5.0882	4.10734			48h
30	1.01603	1.09034	1.26104	1.77261	5.33061	6.44199	3.25597	5.09593	6.46719	2.1878	5.80191	3.96012			Mann Whitney test	WT	vs	ced-3(-)
															P value	<0.0001
															Exact or approximate P value?	Exact
															P value summary	****
															Significantly different (P < 0.05)?	Yes
															One- or two-tailed P value?	Two-tailed
															Mann Whitney test	WT	vs	fasn-1(D/E)
															P value	<0.0001
															Exact or approximate P value?	Exact
															P value summary	****
															Significantly different (P < 0.05)?	Yes
															One- or two-tailed P value?	Two-tailed

## Sheet: Extended Fig.5c
fasn-1(D/E)2nd allele HSP-4 GFP fold change
	0h		16h		32h		48h
Animal	WT	fasn-1(D/E)	WT	fasn-1(D/E)	WT	fasn-1(D/E)	WT	fasn-1(D/E)			16hr
1	0.977023	0.979985	2.42838	4.85721	3.47897	4.85435	4.09307	4.91075			Mann Whitney test	WT	vs	fasn-1(D/E)
2	1.00341	0.9928	1.79675	3.84849	3.48558	4.34032	3.83893	4.05091			P value	<0.0001
3	1.00133	1.0348	3.3318	3.82185	4.42109	4.74591	3.41738	3.8941			Exact or approximate P value?	Exact
4	0.946637	1.01131	3.2336	5.25605	3.34179	7.14567	5.00676	3.11001			P value summary	****
5	1.01232	1.00724	2.8792	6.5619	2.57812	4.82275	2.74684	5.39791			Significantly different (P < 0.05)?	Yes
6	0.930577	1.00644	3.18874	3.26798	3.98347	4.13407	3.152	5.47835			One- or two-tailed P value?	Two-tailed
7	0.982938	0.957547	2.09454	4.40528	3.67922	5.32909	3.19293	3.60987
8	0.962278	0.974026	3.7709	4.9223	3.42656	4.76815	3.50624	5.2989			32hr
9	1.04201	0.986369	3.07623	3.83506	3.19211	5.17468	2.77468	4.12722			Mann Whitney test	WT	vs	fasn-1(D/E)
10	1.01924	0.953157	2.47999	4.09182	2.9344	4.36759	3.61438	3.19991			P value	<0.0001
11	1.02457	0.936034	4.91911	3.20392	3.84161	4.07284	3.06103	6.35147			Exact or approximate P value?	Exact
12	1.00303	0.978909	3.15277	3.25717	4.72171	7.62823	3.34298	4.68247			P value summary	****
13	1.01688	0.964549	1.61724	4.20613	4.11381	7.34301	3.84228	6.50462			Significantly different (P < 0.05)?	Yes
14	1.0296	1.01355	1.92111	3.96841	3.22269	4.46826	2.71917	6.18203			One- or two-tailed P value?	Two-tailed
15	0.943114	0.997215	2.34601	5.78594	3.47167	3.28267	2.48259	3.69027
16	1.03119	0.990803	1.79307	4.47801	2.79283	5.78412	3.69324	5.48608			48hr
17	1.04108	0.947621	2.62286	3.94479	3.41453	5.94526	2.45972	4.37772			Mann Whitney test	WT	vs	fasn-1(D/E)
18	0.984376	0.991002	1.6065	4.61477	3.26247	4.86231	3.90802	4.85489			P value	<0.0001
19	1.01625	0.962064	3.06855	3.93954	3.37993	6.69654	2.81094	4.52872			Exact or approximate P value?	Exact
20	1.02637	0.971229	3.72663	5.65701	2.92961	5.78074	2.56948	4.30959			P value summary	****
21	0.998175	1.01974	1.86304	4.67513	2.94338	5.95803	3.09856	3.5636			Significantly different (P < 0.05)?	Yes
22	1.0054	0.939094	2.90125	3.79102	3.34256	3.87375	2.6577	4.52204			One- or two-tailed P value?	Two-tailed
23	0.971575	0.960086	2.16791	3.55962	3.0963	4.45277	3.41678	2.91385
24	0.97848	0.951885	2.3735	3.64296	3.03112	4.66567	4.32169	3.82541
25	1.08819	0.932702	3.5455	4.01113	3.30601	5.38032	4.51673	3.43222
26	0.951593	0.953469	2.7799	4.42199	2.62948	4.36395	3.3754	3.73618
27	1.02397	0.970844	3.37549	3.78802	2.80343	7.49957	3.10472	4.70342
28	1.00554	0.971034	2.33016	5.26671	5.16434	4.19649	3.36194	4.47065
29	0.96682	1.00403	2.05951	4.25774	3.21452	6.87674	3.01662	3.32589
30	1.01603	0.970713	1.77261	3.70992	3.25597	4.05618	2.1878	4.47132

## Sheet: Extended Fig.5d
% Reaching late larval stage
		WT		ced-3(-)		fasn-1(D/E)
	Biological Replicate	-TM	6.0ug/ml TM	-TM	6.0ug/ml TM	-TM	6.0ug/ml TM
	1	92.86	54	73.91	62.5	97.06	74.19			-TM
	2	91.3	47.62	75	57.5	100	82.86			Unpaired t test	WT	vs	ced-3(-)
	3	100	52.94	73.21	64.52	100	58.82			P value	0.0003
	4	100	50	83.67	59.62	98.04	73.33			P value summary	***
	5	98.18	51.28	84	64.44	96.55	66.67			Significantly different (P < 0.05)?	Yes
										One- or two-tailed P value?	Two-tailed
										-TM
										Unpaired t test	WT	vs	fasn-1(D/E)
										P value	0.3735
										P value summary	ns
										Significantly different (P < 0.05)?	No
										One- or two-tailed P value?	Two-tailed
										Unpaired t test
										P value	0.0003
										P value summary	***
										Significantly different (P < 0.05)?	Yes
										One- or two-tailed P value?	Two-tailed
										P value	0.0014
										P value summary	**
										Significantly different (P < 0.05)?	Yes
										One- or two-tailed P value?	Two-tailed

## Sheet: Extended Fig.5f
NLP-29 GFP fold change
	0h			16h			32h			48h
Animal	WT	ced-3(-)	fasn-1(D/E)	WT	ced-3(-)	fasn-1(D/E)	WT	ced-3(-)	fasn-1(D/E)	WT	ced-3(-)	fasn-1(D/E)			16h
1	0.998963	1.04524	1.92697	1.78856	4.92117	4.45047	2.64318	5.27734	6.58601	2.89523	4.09524	3.65326			Mann Whitney test	WT	vs	ced-3(-)
2	0.954903	1.37818	1.26818	2.90875	4.37517	4.88022	3.01828	4.11325	8.90939	2.82536	1.91767	3.13645			P value	<0.0001
3	1.00037	1.08442	1.331	1.85178	5.76664	4.55321	2.32784	4.45952	2.80925	1.79783	4.37469	3.8339			Exact or approximate P value?	Exact
4	0.977996	1.27212	1.76542	2.02888	2.85195	5.31872	2.79329	4.62198	6.67048	3.09486	2.75456	3.96157			P value summary	****
5	1.02141	1.51309	1.76591	1.89345	4.7304	5.96017	2.70066	11.2317	5.00131	2.0603	4.92013	3.57228			Significantly different (P < 0.05)?	Yes
6	1.00959	1.23693	1.57698	5.46437	3.75659	5.1877	3.03994	7.57577	2.92629	2.96229	2.87562	6.22073			One- or two-tailed P value?	Two-tailed
7	0.982081	1.22177	1.428	1.46661	4.8161	4.58304	2.02091	5.18091	8.80479	2.08306	4.03631	3.38581
8	0.955373	1.21069	1.6032	1.71313	2.06483	5.37995	2.13509	3.11374	5.22171	1.71434	4.61271	5.6828			Mann Whitney test	WT	vs	fasn-1(D/E)
9	1.00158	1.29518	1.44217	1.50458	5.19476	4.55674	4.74702	3.58524	5.57735	2.74298	5.38765	3.00166			P value	<0.0001
10	0.987675	1.21745	1.73397	2.26047	2.91935	3.89079	3.52478	4.69452	3.87749	1.84086	4.31587	2.55252			Exact or approximate P value?	Exact
11	0.970109	1.24388	1.60075	1.59204	3.93103	4.10576	5.75237	3.72065	5.55758	1.71416	4.23284	3.08463			P value summary	****
12	1.01529	1.20387	1.49277	1.54579	3.38048	3.96945	3.47931	3.72167	3.65334	3.50335	6.07041	6.86986			Significantly different (P < 0.05)?	Yes
13	1.0063	1.2491	1.74164	1.70135	3.68617	5.38615	3.46148	3.11155	3.87499	1.99408	3.64827	6.0446			One- or two-tailed P value?	Two-tailed
14	0.996544	1.24148	1.62813	1.99002	4.43079	4.29231	2.76778	3.82727	3.16118	1.92682	6.0657	4.53212
15	0.992601	1.18512	1.82538	1.50581	3.15472	4.45959	2.07617	5.59195	3.21759	1.99261	4.90471	3.89935			32h
16	1.03698	1.18058	1.80755	1.77783	3.00819	9.95352	2.49061	4.56376	5.64868	2.47126	2.03064	3.13378			Mann Whitney test	WT	vs	ced-3(-)
17	1.01011	1.19243	1.64831	1.69885	3.55897	7.11488	3.06665	4.15386	5.85801	4.81736	3.66515	3.88866			P value	<0.0001
18	1.1031	1.23017	1.6829	1.66666	2.56206	6.66621	3.24854	5.67851	3.99185	2.8922	5.57102	3.53279			Exact or approximate P value?	Exact
19	1.01443	1.12558	1.55624	1.54818	5.72346	4.59814	3.45384	3.88496	3.44596	2.13282	4.3646	4.1448			P value summary	****
20	1.0254	1.38637	1.57712	1.993	7.67307	4.40177	2.08434	4.15355	3.42124	2.58199	3.99945	3.62543			Significantly different (P < 0.05)?	Yes
21	1.01096	1.19403	1.52975	2.43878	3.67239	4.41219	3.11269	3.71092	4.52956	1.90612	6.15346	4.52985			One- or two-tailed P value?	Two-tailed
22	1.01639	1.21112	1.82043	1.53819	4.12306	5.86143	2.52489	3.11855	4.1497	2.67599	3.04822	4.28687
23	1.00673	1.33491	1.37038	1.48905	3.49608	4.36532	2.60239	4.32108	4.18068	2.7644	4.19374	5.38187			Mann Whitney test	WT	vs	fasn-1(D/E)
24	0.962106	1.20483	1.23459	1.77248	3.93431	6.16448	2.42923	4.37933	3.7661	1.89415	4.60971	3.15682			P value	<0.0001
25	0.998111	1.21099	1.29566	1.63822	3.84764	6.18715	3.18921	3.57911	3.41864	2.1958	2.34061	3.88091			Exact or approximate P value?	Exact
26	0.984687	1.21039	1.62738	2.29523	6.12487	4.72616	2.19408	4.05394	4.25174	3.5955	4.41887	3.29486			P value summary	****
27	1.00493	1.3506	1.67824	2.0377	2.74367	6.25899	2.01175	3.41833	4.1248	3.555	4.19845	3.52173			Significantly different (P < 0.05)?	Yes
28	0.955828	1.23905	1.71488	1.91649	3.78594	6.17472	2.10695	6.40373	4.86442	2.76071	3.91913	3.37814			One- or two-tailed P value?	Two-tailed
29	0.991478	1.37427	1.25358	1.89402	3.06759	5.48261	2.60129	2.68543	4.47763	2.09025	3.42381	3.46902
30	1.00797	1.16523	1.45375	2.31272	7.1395	5.0786	3.17734	3.9449	5.26233	2.2253	3.92554	4.09187			48h
															Mann Whitney test	WT	vs	ced-3(-)
															P value	<0.0001
															Exact or approximate P value?	Exact
															P value summary	****
															Significantly different (P < 0.05)?	Yes
															One- or two-tailed P value?	Two-tailed
															Mann Whitney test	WT	vs	fasn-1(D/E)
															P value	<0.0001
															Exact or approximate P value?	Exact
															P value summary	****
															Significantly different (P < 0.05)?	Yes
															One- or two-tailed P value?	Two-tailed

## Sheet: Extended Fig.5g
% Crawling
		WT		ced-3(-)		fasn-1(D/E)				400mM NaCl
	Biological Replicate	0mM NaCl	400mM NaCl	0mM NaCl	400mM NaCl	0mM NaCl	400mM NaCl			Unpaired t test	WT	vs	ced-3(-)
	1	100	23.3333	100	86.6667	100	76.6667			P value	<0.0001
	2	100	30	100	86.6667	100	60			P value summary	****
	3	100	20	100	80	100	70			Significantly different (P < 0.05)?	Yes
										One- or two-tailed P value?	Two-tailed
										400mM NaCl
										Unpaired t test	WT	vs	fasn-1(D/E)
										P value	0.0014
										P value summary	**
										Significantly different (P < 0.05)?	Yes
										One- or two-tailed P value?	Two-tailed

## Sheet: Extended Fig.5i
GCS-1 GFP fold change
	0h			16h			32h
Animal	WT	ced-3(-)	fasn-1(D/E)	WT	ced-3(-)	fasn-1(D/E)	WT	ced-3(-)	fasn-1(D/E)			16h
1	0.995238	1.0101	0.970168	1.22735	1.52201	1.77356	1.0054	1.09348	1.3474			Mann Whitney test	WT	vs	ced-3(-)
2	0.989059	1.01517	0.986329	1.26021	1.66106	1.53457	1.01965	1.23481	1.36253			P value	<0.0001
3	0.959384	1.00979	0.983431	1.22864	1.33848	1.51395	1.01287	1.13367	1.18922			Exact or approximate P value?	Exact
4	0.986243	1.01348	0.979924	1.25645	1.47013	1.60727	1.03339	1.03878	1.1581			P value summary	****
5	0.998969	1.00222	0.986232	1.23331	1.59243	1.8139	1.03302	1.15261	1.19454			Significantly different (P < 0.05)?	Yes
6	0.993956	1.02117	0.985847	1.28815	1.63004	1.72051	1.01313	1.0994	1.30562			One- or two-tailed P value?	Two-tailed
7	1.02093	1.00876	0.971198	1.25129	1.73463	1.6095	1.0691	1.15836	1.16583
8	1.00849	1.03967	0.974873	1.20474	1.58434	1.99368	1.09757	1.11384	1.18919			Mann Whitney test	WT	vs	fasn-1(D/E)
9	1.03954	1.0062	0.964248	1.39267	1.70909	1.66071	1.04023	1.10011	1.4127			P value	<0.0001
10	0.995272	1.0068	0.958953	1.30706	1.61845	1.78888	1.02013	1.39257	1.16316			Exact or approximate P value?	Exact
11	0.995837	1.0056	1.00557	1.28021	1.67862	1.58249	1.03772	1.05817	1.14425			P value summary	****
12	0.986232	1.01027	1.00142	1.24188	1.43938	1.51374	1.06026	1.24511	1.14437			Significantly different (P < 0.05)?	Yes
13	0.994545	0.973764	1.01884	1.24383	1.55273	1.55081	1.03599	1.17417	1.15949			One- or two-tailed P value?	Two-tailed
14	0.99265	1.03685	1.01421	1.25216	1.4708	1.77805	1.03526	1.44203	1.29627
15	0.966587	1.01769	1.00334	1.26198	1.57158	1.50942	1.0266	1.22609	1.15177			32h
16	0.974457	1.02893	1.01599	1.27957	1.73993	1.69474	0.976278	1.20012	1.13839			Mann Whitney test	WT	vs	ced-3(-)
17	1.00073	1.02089	0.994071	1.39865	1.94228	2.08925	1.0041	1.41905	1.27431			P value	<0.0001
18	1.01276	1.00855	0.958594	1.32114	1.63839	1.49454	0.976644	1.08218	1.33731			Exact or approximate P value?	Exact
19	1.01479	1.01796	0.951166	1.24795	1.8171	1.58343	0.99783	1.21463	1.17184			P value summary	****
20	1.00951	1.02337	0.952652	1.26658	1.34185	1.6319	0.995125	1.08406	1.156			Significantly different (P < 0.05)?	Yes
21	1.0226	1.03336	0.935051	1.36869	1.46443	1.59151	1.0072	1.1838	1.12973			One- or two-tailed P value?	Two-tailed
22	1.00398	1.0133	0.951436	1.25968	2.0625	1.51639	1.03171	1.13162	1.12688
23	0.978797	1.02689	0.982618	1.25252	1.91144	1.80551	1.02428	1.17932	1.2399			Mann Whitney test	WT	vs	fasn-1(D/E)
24	1.02123	1.03393	0.999704	1.32511	1.60166	1.73739	1.04178	1.16746	1.13855			P value	<0.0001
25	1.0102	1.03399	0.984043	1.25856	1.37825	1.6238	1.02846	1.4484	1.13156			Exact or approximate P value?	Exact
26	1.01403	1.03996	1.0006	1.26729	1.55849	1.91197	1.03762	1.3793	1.33211			P value summary	****
27	0.981266	1.02577	0.992091	1.27272	1.67177	2.13192	1.01528	1.18261	1.16831			Significantly different (P < 0.05)?	Yes
28	1.00615	1.00796	1.00966	1.2505	2.32538	1.51865	1.08845	1.15873	1.16586			One- or two-tailed P value?	Two-tailed
29	1.01612	1.00004	0.997931	1.24734	1.57044	1.54004	1.11657	1.11691	1.21486
30	1.01044	1.01082	0.986272	1.24606	1.55665	1.6588	1.13724	1.10263	1.80839

## Sheet: Extended Fig.5j
% Alive
	0mM
		WT					ced-3(-)					fasn-1(D/E)
	biological replicate	1	2	3	4	5	1	2	3	4	5	1	2	3	4	5
time(h)	0h	100	100	100	100	100	100	100	100	100	100	100	100	100	100	100
	24h	100	100	100	100	100	100	100	100	100	100	100	100	100	100	100
	48h	100	97.92	100	100	100	100	94.74	100	100	100	100	100	100	97.44	100
	72h	100	97.92	97.44	100	96.55	100	94.74	100	94.12	97.22	100	97.56	97.78	97.44	97.62
	96h	100	97.92	97.44	100	96.55	100	94.74	100	94.12	97.22	100	97.56	97.78	97.44	97.62
	120h	100	97.92	97.44	100	96.55	100	94.74	100	94.12	97.22	100	97.56	97.78	97.44	97.62
	1mM																ced-3(-) vs WT		fasn-1(D/E) vs WT
		WT					ced-3(-)					fasn-1(D/E)					unpaired ttest		unpaired ttest
	biological replicate	1	2	3	4	5	1	2	3	4	5	1	2	3	4	5	p value	p<0.05?	p value	p<0.05?
time(h)	0h	100	100	100	100	100	100	100	100	100	100	100	100	100	100	100
	24h	78.57	85.71	80.95	92.31	80.56	100	90.24	98	100	96.77	89.36	100	96.97	100	100	0.00234652	Yes	0.00282699	Yes
	48h	67.86	51.43	57.14	46.15	50	82.86	73.17	80	100	77.42	72.34	80.65	87.88	87.72	83.33	0.00148659	Yes	0.000367461	Yes
	72h	25	22.86	28.57	35.9	41.67	65.71	68.29	64	65.63	67.74	65.96	54.84	60.61	63.16	55.56	9.30275e-06	Yes	0.000101103	Yes
	96h	21.43	20	23.81	23.08	36.11	51.43	60.98	56	65.63	58.06	48.94	43.55	57.58	57.89	52.78	1.90107e-05	Yes	0.000126059	Yes
	120h	17.8571	20	23.81	17.95	22.22	48.5714	53.6585	52	53.13	45.16	42.5532	41.9355	45.45	47.37	38.89	3.53291e-07	Yes	1.92142e-06	Yes
	2mM																ced-3(-) vs WT		fasn-1(D/E) vs WT
		WT					ced-3(-)					fasn-1(D/E)					unpaired ttest		unpaired ttest
	biological replicate	1	2	3	4	5	1	2	3	4	5	1	2	3	4	5	p value	p<0.05?	p value	p<0.05?
time(h)	0h	100	100	100	100	100	100	100	100	100	100	100	100	100	100	100
	24h	71.05	67.391	81.25	84.85	71.79	94.44	96.67	92	92.31	100	93.75	93.65	96.43	94.29	100	0.000604139	Yes	0.000416816	Yes
	48h	50	41.304	66.67	75.76	58.97	83.33	80	80	92.31	86.96	81.25	77.78	82.14	82.86	88.1	0.00392482	Yes	0.00520236	Yes
	72h	50	34.783	50	54.55	46.15	75	63.33	62	74.36	67.39	72.92	73.02	71.43	77.14	85.71	0.0011275	Yes	0.000134324	Yes
	96h	47.37	28.261	35.42	45.45	41.03	61.11	63.33	60	69.23	67.39	60.42	68.25	71.43	71.43	78.57	0.000228932	Yes	0.000152936	Yes
	120h	36.84	21.739	22.92	39.39	30.77	44.4444	50	56	69.23	50	60.4167	47.619	67.86	71.43	73.81	0.00274374	Yes	0.000440586	Yes
	4mM																ced-3(-) vs WT		fasn-1(D/E) vs WT
		WT					ced-3(-)					fasn-1(D/E)					unpaired ttest		unpaired ttest
	biological replicate	1	2	3	4	5	1	2	3	4	5	1	2	3	4	5	p value	p<0.05?	p value	p<0.05?
time(h)	0h	100	100	100	100	100	100	100	100	100	100	100	100	100	100	100
	24h	79.31	83.87	86.11	91.89	83.33	85.71	78.79	88.64	89.66	100	82.5	83.33	94.74	86.49	100	0.387725	No	0.291434	No
	48h	58.62	48.39	77.78	62.16	77.78	66.67	60.61	79.55	82.76	93.55	75	75	78.95	83.78	97.5	0.191302	No	0.0421204	Yes
	72h	34.48	35.48	63.89	37.84	61.11	61.9	60.61	54.55	82.76	70.97	75	66.67	68.42	78.38	82.5	0.0435156	Yes	0.00492281	Yes
	96h	17.24	16.13	47.22	37.84	38.89	47.62	48.48	50	79.31	61.29	45	37.5	57.89	64.86	67.5	0.0175652	Yes	0.0265487	Yes
	120h	3.44828	6.45161	16.67	10.81	19.44	33.3333	27.2727	27.27	34.48	29.03	26.087	31.25	28.95	40.54	30	0.00050276	Yes	0.000861057	Yes

## Sheet: Extended Fig.5k
Fraction of total palmitoleic acid
	WT H2O DMSO			WT D2O DMSO			WT D2O Tunicamycin			DE D2O DMSO			DE D2O Tunicamycin			C3 D2O DMSO			C3 D2O Tunicamycin
m+0	0.9987	1.0157	0.9938	0.766	0.7567	0.757	0.7632	0.7748	0.7598	0.7631	0.7609	0.7458	0.7685	0.7643	0.7634	0.7601	0.7485	0.7433	0.7793	0.809	0.7616
m+1	0.0122	-0.0126	0.0048	0.1046	0.1101	0.1008	0.1068	0.1019	0.1041	0.1123	0.1063	0.1159	0.1011	0.1103	0.1028	0.0921	0.1101	0.1096	0.0911	0.0672	0.103
m+2	-0.0111	-0.0031	-0.000192	0.0683	0.0741	0.0799	0.0632	0.0571	0.0621	0.0654	0.0773	0.0786	0.0655	0.0682	0.0725	0.0632	0.0774	0.0683	0.0516	0.0547	0.0696
m+3	0.000735	0.000898	0.0034	0.0245	0.0241	0.0256	0.033	0.0293	0.0295	0.029	0.0227	0.0276	0.0249	0.0239	0.0288	0.0396	0.0261	0.0308	0.0276	0.0159	0.0269
