# Supplementary material for: Proteolytic activation of fatty acid synthase signals pan-stress resolution
Source: Nat Metab. 2024 Jan 2;6(1):113–26. doi: 10.1038/s42255-023-00939-z (PMC10822777; doi:10.1038/s42255-023-00939-z)
Supplement: Supplementary file 24 — Statistical Source Data. [file 42255_2023_939_MOESM24_ESM.xlsx]

## Sheet: Extended Fig 6c
Fold change of 408nm/488nm Ratio
Animal	wt	ced-3(-)	fasn-1(D/E)
1	0.929101	1.00558	1.04842			Mann Whitney test	wt	vs	ced-3(-)
2	0.982565	0.975418	1.11034			P value	0.0008
3	1.0344	1.0369	1.01893			Exact or approximate P value?	Exact
4	0.946064	1.10506	1.17568			P value summary	***
5	0.898015	1.04247	0.887985			Significantly different (P < 0.05)?	Yes
6	1.11479	1.27049	1.47609			One- or two-tailed P value?	Two-tailed
7	0.926527	1.28813	1.37859
8	1.07489	1.2014	1.21223
9	0.99694	0.940264	1.20364			Mann Whitney test	wt	vs	fasn-1(D/E)
10	1.046	1.21702	1.27249			P value	0.0031
11	1.20566	1.05784	1.31237			Exact or approximate P value?	Exact
12	0.870893	1.03948	1.23816			P value summary	**
13	0.92164	1.1149	0.991984			Significantly different (P < 0.05)?	Yes
14	0.964412	1.1716	0.992801			One- or two-tailed P value?	Two-tailed
15	0.808307	1.21032	1.11004
16	1.1856	1.28871	0.914769
17	1.09419	1.41236	1.06061
18		1.2739	1.20049
19		1.06734	1.27262
20		1.34016	1.10371

## Sheet: Extended Fig 6d
No Stress	Log2FC wild type						Log2FC ced-3(-)						Log2FC fasn-1(D/E)
Metabolites	Biological Rep 1	Biological Rep 2	Biological Rep 3	Biological Rep 4	Biological Rep 5	Biological Rep 6	Biological Rep 1	Biological Rep 2	Biological Rep 3	Biological Rep 4	Biological Rep 5	Biological Rep 6	Biological Rep 1	Biological Rep 2	Biological Rep 3	Biological Rep 4	Biological Rep 5	Biological Rep 6
Ascorbic acid	0.34	0.15	-0.31	0.17	-0.71	0.11	-0.69138	-1.73255	-0.82439	-1.72991	-1.37884	-1.55472	-1.07388	-0.61081	-0.87371	-0.76959	-1.46175	-0.61107
Acetylcarnitine	-0.1	-0.52	-0.2	0.49	0.03	0.09	-0.36897	-1.06945	-0.86355	-1.00462	-0.62747	-1.07119	-0.67639	-0.46474	-1.46081	-0.47433	-0.83172	-0.50209
S-Adenosylhomocysteine	-0.18	0.15	-0.22	-0.33	0.23	0.24	-0.57722	-0.39844	-0.50509	-0.07638	-0.32552	-0.13763	0.215204	0.107786	0.449845	0.116978	0.483836	-0.05127
Oxoglutaric acid	-0.31	-0.02	0.1	0.64	0.07	-0.92	-1.05227	-1.87569	-1.52811	-2.55001	-1.25724	-2.0908	-1.54613	-0.85844	-1.85035	-0.79176	-1.28193	-0.5605
Pyridoxal 5'-phosphate	-0.27	-0.86	0.05	0.59	-0.03	0.14	-1.30897	-1.53065	-2.04266	-1.81905	-1.84217	-1.14408	-0.3838	-0.67473	-0.8237	-0.5895	-0.83241	-0.10935
Glycine	0.24	0.5	-0.18	-0.04	-0.66	-0.13	1.05954	0.535981	0.61276	0.515606	0.880482	0.788858	0.384458	0.46656	0.263099	0.670467	0.231149	0.589116
Lysine	0.01	0.25	-0.11	-0.24	0.15	-0.11	-0.63467	-0.48561	-0.38691	-0.58403	-0.66409	-0.36261	-0.29606	-0.40211	-0.35658	-0.44324	-0.3843	-0.11909
ER Stress	Log2FC wild type						Log2FC ced-3(-)						Log2FC fasn-1(D/E)
Metabolites	Biological Rep 1	Biological Rep 2	Biological Rep 3	Biological Rep 4	Biological Rep 5	Biological Rep 6	Biological Rep 1	Biological Rep 2	Biological Rep 3	Biological Rep 4	Biological Rep 5	Biological Rep 6	Biological Rep 1	Biological Rep 2	Biological Rep 3	Biological Rep 4	Biological Rep 5	Biological Rep 6
Ascorbic acid	0.140639	-0.00142	0.29777	0.005398	0.81022	1.25685	-0.17254	-0.09798	0.406899	-0.08133	-0.73044	-0.29468	0.140973	1.48555	-0.04406	0.409534	-0.00322	-0.58909
Acetylcarnitine	-0.46802	0.056371	0.242905	-1.07716	-0.37729	-0.44742	-0.55139	-1.15588	-0.106	-1.24675	-1.17252	-1.10692	0.063422	-0.03271	-0.47385	-0.45565	-0.4224	-0.74226
S-Adenosylhomocysteine	0.609688	-1.60355	-1.90992	-0.4874	0.050581	0.264157	0.220091	-0.99242	-0.72387	-0.75041	-0.71941	-1.11216	0.169546	0.50633	-0.70168	-0.64753	0.264822	0.104896
Oxoglutaric acid	0.037267	0.710844	1.26459	0.401448	0.928019	0.030172	0.238703	0.814452	0.600399	0.685952	0.391519	0.318648	0.855626	0.327184	0.621701	0.620322	0.927079	0.488028
Pyridoxal 5'-phosphate	-0.49035	-0.83807	-0.28335	-0.12978	-4.48696	-0.89809	-0.41434	-0.39716	-0.48769	-0.43498	-0.94466	-0.81046	-0.43414	-0.89874	-0.39388	-0.72286	-0.52821	-0.66788
Glycine	-0.89921	-0.01126	0.128382	-0.4849	-0.10729	-0.5378	-0.56755	-0.26694	-0.24681	-0.40325	-0.59856	-0.17324	-0.21007	-0.0217	-0.34562	-0.43702	-0.5371	-1.01383
Lysine	-1.13308	0.260857	0.264174	0.179079	-0.04214	0.304408	0.072431	-0.11745	0.083581	-0.3598	-0.39755	-0.62294	-0.09148	0.399398	0.301659	0.104914	0.247053	0.077483
Osmotic Stress	Log2FC wild type						Log2FC ced-3(-)						Log2FC fasn-1(D/E)
Metabolites	Biological Rep 1	Biological Rep 2	Biological Rep 3	Biological Rep 4	Biological Rep 5	Biological Rep 6	Biological Rep 1	Biological Rep 2	Biological Rep 3	Biological Rep 4	Biological Rep 5	Biological Rep 6	Biological Rep 1	Biological Rep 2	Biological Rep 3	Biological Rep 4	Biological Rep 5	Biological Rep 6
Ascorbic acid	-0.20827	-0.0508	-0.10322	-0.31229	-0.33116	-0.37251	0.278705	0.12414	0.335061	0.75197	-0.15626	0.209465	-0.23916	-0.28572	-0.28417	-0.66981	-0.60533	-0.3451
Acetylcarnitine	-0.39208	-0.25621	0.087823	0.37863	-0.01434	0.016548	-0.38105	-0.34273	-0.94331	-0.59432	-1.08951	0.543826	-0.26322	-0.38415	-0.61264	-0.44779	-0.28614	0.187388
S-Adenosylhomocysteine	0.608776	0.66395	0.436158	-0.00794	0.845812	0.005659	0.321357	0.315667	0.200548	0.854277	0.731904	0.301311	0.281879	0.664409	0.629366	0.82369	0.860885	0.172523
Oxoglutaric acid	0.516733	0.51406	0.849094	0.537813	0.223335	0.341454	1.10157	0.64325	0.642652	0.367635	0.232367	0.790469	0.972715	0.632349	0.794937	0.461248	-0.42045	1.02312
Pyridoxal 5'-phosphate	-0.279	-0.54089	0.204625	0.123164	-0.34533	-0.93569	0.050106	-0.11085	-0.36931	-0.06134	-0.69955	0.025421	0.0855	-0.138	-0.45448	-0.22492	-0.32832	0.183822
Glycine	-1.16412	-1.23129	-0.54301	-0.51804	-0.51998	-0.44867	0.170768	0.134554	-0.20982	0.208091	-0.57008	-0.5469	-0.39062	-0.19652	-0.49241	-0.49788	-0.55689	-0.05266
Lysine	-0.91996	-0.83759	-0.70578	-0.9015	-0.70819	-0.90252	-1.08057	-0.8784	-0.98951	-1.25587	-1.2651	-0.47424	-0.59165	-0.71774	-0.76502	-0.77609	-0.53736	-0.41834
Ascorbic acid	0.1134	-0.83603	-0.37336	0.440153	0.449851	1.61876	1.64352	0.379757	0.9568	0.915185	1.59122	1.46303	0.744089	2.01137	1.80139	1.04198	1.01618	2.00575
Acetylcarnitine	-1.53311	-0.3434	-0.17127	-0.33138	-0.27065	-0.09228	-0.03532	-0.18479	-0.23339	-0.08589	-0.70151	-0.68845	0.221933	0.311895	-0.17437	-0.60323	0.285897	-0.2326
S-Adenosylhomocysteine	-0.96302	0.133626	0.225128	-0.02243	0.288838	0.584041	-1.50365	0.49415	-0.41589	0.167179	0.142797	0.270806	0.591295	0.251193	0.513211	0.733382	-0.03707	0.322525
Oxoglutaric acid	0.523146	0.053735	0.742478	1.51984	1.72726	0.002716	1.48201	0.486926	1.97507	1.25811	1.49468	1.21225	0.666686	1.54436	0.289488	0.544456	1.97904	2.1432
Pyridoxal 5'-phosphate	-0.49357	-1.79928	-0.86278	-0.15108	0.018301	-1.07851	-0.54172	-0.85968	-0.07671	-0.26104	-0.38009	-0.35562	-0.8064	0.109141	-1.0129	-0.96455	-0.20172	-0.29155
Glycine	0.246095	-1.61427	-1.00846	-0.73078	-0.82999	-4.57554	-0.787	-1.73186	-0.93071	-0.99593	-1.69865	-1.40424	-0.41101	-0.57293	-3.1557	-0.62611	-0.91759	-0.36992
Lysine	-0.68741	1.95703	1.56911	1.44699	1.76104	0.377648	1.95676	0.530076	1.8634	1.29165	1.96195	1.54561	0.78109	1.52019	0.481861	0.396783	1.87435	1.52812

## Sheet: Extended Fig 6e
No Stress	Log2FC wild type						Log2FC ced-3(-)						Log2FC fasn-1(D/E)
Metabolites	Biological Rep 1	Biological Rep 2	Biological Rep 3	Biological Rep 4	Biological Rep 5	Biological Rep 6	Biological Rep 1	Biological Rep 2	Biological Rep 3	Biological Rep 4	Biological Rep 5	Biological Rep 6	Biological Rep 1	Biological Rep 2	Biological Rep 3	Biological Rep 4	Biological Rep 5	Biological Rep 6
Ureidopropionic acid	-0.21	0.72	-0.19	-0.51	-0.11	-0.01	0.475966	0.828767	0.590711	0.804079	0.527607	0.777674	-0.05385	0.096469	0.08132	-0.00897	0.071249	0.114012
Histidine	-0.17	0.05	-0.02	0.03	-0.02	0.11	-3.45645	-0.65989	-0.26099	-0.67469	-0.4351	-3.5861	-0.48705	-0.32735	-0.39192	-0.04742	-0.4074	-0.04888
Oxoglutaric acid	-0.31	-0.02	0.1	0.64	0.07	-0.92	-1.05227	-1.87569	-1.52811	-2.55001	-1.25724	-2.0908	-1.54613	-0.85844	-1.85035	-0.79176	-1.28193	-0.5605
Pantothenic acid	-0.33	0.14	-0.07	0.57	-0.11	-0.44	-0.05041	-0.7209	-0.60901	-0.95682	-0.46371	-0.84422	-0.84693	-0.67338	-0.76818	-0.59126	-0.72244	-0.20774
Uracil	0.05	0.21	-0.02	-0.17	-0.14	0.04	0.580286	0.329604	0.073103	0.106169	0.289812	0.571827	0.577331	0.410767	0.40838	0.471012	0.454716	0.575237
NAD	-0.16	0.33	-0.02	0.12	-0.02	-0.34	-0.17457	-0.29958	-0.24859	0.00315	-0.05228	-0.04928	-0.21452	0.132443	0.538208	0.020438	0.042589	0.217308
FAD	0.12	-0.21	-0.04	0.83	0.07	-2.02	-0.5788	-3.09199	-0.97823	-2.42039	-1.37107	-1.81912	-2.80116	-1.59676	-2.03485	-1.06919	-1.68875	-1.11452
NADH	-0.08	0.16	-0.03	-0.07	0.05	-0.04	-0.10159	-0.52688	-0.46477	-1.05302	-0.27626	-0.40559	-0.23138	-0.22852	-0.35044	-0.29512	-0.17546	-0.30771
Pyridoxal 5'-phosphate	-0.27	-0.86	0.05	0.59	-0.03	0.14	-1.30897	-1.53065	-2.04266	-1.81905	-1.84217	-1.14408	-0.3838	-0.67473	-0.8237	-0.5895	-0.83241	-0.10935
Flavin mononucleotide	-0.41	0.15	0.4	0.5	-0.22	-0.87	-1.15566	-2.12072	-0.82849	-1.60704	-1.02071	-2.78016	-1.50568	-0.77868	-1.19466	-1.12914	-1.14731	0.326085
ER Stress	Log2FC wild type						Log2FC ced-3(-)						Log2FC fasn-1(D/E)
Metabolites	Biological Rep 1	Biological Rep 2	Biological Rep 3	Biological Rep 4	Biological Rep 5	Biological Rep 6	Biological Rep 1	Biological Rep 2	Biological Rep 3	Biological Rep 4	Biological Rep 5	Biological Rep 6	Biological Rep 1	Biological Rep 2	Biological Rep 3	Biological Rep 4	Biological Rep 5	Biological Rep 6
Ureidopropionic acid	2.10791	-0.43576	-0.37696	-0.64877	0.53052	-0.28931	-0.29207	0.151957	0.33113	0.306818	0.190515	-0.01262	0.92303	0.637948	-0.42003	-0.8387	-0.52238	-0.38734
Histidine	-0.28408	0.291956	0.544591	0.181902	0.33034	-0.39883	-0.20436	0.03903	-0.39224	-0.32354	-0.53358	-0.03519	0.028854	0.167324	0.156155	0.402768	-0.0085	-0.14294
Oxoglutaric acid	0.037267	0.710844	1.26459	0.401448	0.928019	0.030172	0.238703	0.814452	0.600399	0.685952	0.391519	0.318648	0.855626	0.327184	0.621701	0.620322	0.927079	0.488028
Pantothenic acid	-0.07419	0.75864	0.901455	0.532127	1.01475	0.26158	0.398208	0.634175	0.469108	0.509808	0.385051	0.429356	0.719323	0.108675	0.328778	0.587849	0.545667	0.400981
Uracil	0.723406	0.669652	0.586795	0.521255	0.388161	0.599338	0.406336	0.540614	0.433606	0.526651	0.64917	0.506808	0.443882	0.499737	0.434285	0.456021	0.428909	0.447846
NAD	0.106182	1.2515	0.970104	1.12998	0.655582	1.2281	0.970315	0.399328	0.383866	0.435254	0.788739	0.576475	0.321196	0.796157	0.909774	0.812914	0.96002	1.00311
FAD	-0.46836	2.60128	2.30626	2.15328	3.04259	1.37434	0.272987	1.6314	1.65814	0.862784	-0.29262	0.77978	2.17794	1.02709	1.65997	1.82076	1.91756	1.12594
NADH	0.144646	1.45666	1.36244	2.22927	2.41613	1.42853	2.58372	2.41156	2.16093	1.66789	0.872664	2.63899	2.0443	-0.00025	2.61242	0.828206	2.45405	2.56338
Pyridoxal 5'-phosphate	-0.49035	-0.83807	-0.28335	-0.12978	-4.48696	-0.89809	-0.41434	-0.39716	-0.48769	-0.43498	-0.94466	-0.81046	-0.43414	-0.89874	-0.39388	-0.72286	-0.52821	-0.66788
Flavin mononucleotide	0.87035	0.922194	1.21726	0.576719	1.62791	0.408638	0.786732	1.40162	0.836188	1.18528	0.618524	0.645211	1.37505	0.230331	0.871843	0.933167	1.02341	1.01195
Osmotic Stress	Log2FC wild type						Log2FC ced-3(-)						Log2FC fasn-1(D/E)
Metabolites	Biological Rep 1	Biological Rep 2	Biological Rep 3	Biological Rep 4	Biological Rep 5	Biological Rep 6	Biological Rep 1	Biological Rep 2	Biological Rep 3	Biological Rep 4	Biological Rep 5	Biological Rep 6	Biological Rep 1	Biological Rep 2	Biological Rep 3	Biological Rep 4	Biological Rep 5	Biological Rep 6
Ureidopropionic acid	1.41135	1.62746	0.977922	1.27388	1.30425	1.33498	1.61879	1.99214	2.24182	2.2598	2.34146	1.84779	2.08752	2.39264	2.47637	2.4516	2.17323	1.75107
Histidine	0.128408	0.105777	-0.11006	0.171665	0.057209	0.076896	0.020231	0.019425	-0.00432	-0.00495	-0.01922	-0.05413	0.068108	-0.01717	-0.14309	-0.09483	-0.17967	0.007761
Oxoglutaric acid	0.516733	0.51406	0.849094	0.537813	0.223335	0.341454	1.10157	0.64325	0.642652	0.367635	0.232367	0.790469	0.972715	0.632349	0.794937	0.461248	-0.42045	1.02312
Pantothenic acid	0.199463	0.275806	0.504238	1.10405	0.424334	0.292525	0.694482	0.112972	0.361961	0.057574	0.13078	0.308821	0.528342	0.177675	0.104394	0.134563	0.000499	0.512042
Uracil	0.4418	0.57042	0.282659	0.155576	0.658427	-1.12022	0.47131	0.79797	0.614915	0.801082	0.734333	0.327655	0.079892	0.251173	0.40555	0.458238	0.035154	0.449331
NAD	-0.69178	-0.56595	-0.72799	-1.21907	-0.4985	-0.96579	-0.75981	0.341833	0.118436	0.402809	-0.19698	-0.11397	-0.41758	-0.66964	-0.35629	-0.09012	-0.15719	-0.34345
FAD	1.28373	-0.06481	1.64723	1.64447	1.33085	0.797917	1.98553	1.93204	2.1637	0.29773	0.086724	1.65758	1.51235	0.870624	0.915644	0.687371	0.403843	1.7595
NADH	0.08614	0.280392	0.397787	0.270904	0.19953	0.313636	0.48922	0.000721	-0.00409	0.340678	0.076535	-0.0814	0.141664	0.00769	-0.27248	-0.03791	-0.02706	0.168463
Pyridoxal 5'-phosphate	-0.279	-0.54089	0.204625	0.123164	-0.34533	-0.93569	0.050106	-0.11085	-0.36931	-0.06134	-0.69955	0.025421	0.0855	-0.138	-0.45448	-0.22492	-0.32832	0.183822
Flavin mononucleotide	0.870501	0.655359	1.21974	1.29418	0.946487	0.966323	1.72132	1.3322	1.48168	0.799916	1.17836	1.12241	1.21576	0.852957	0.944975	0.964233	0.831433	1.08026
ROS Stress	Log2FC wild type						Log2FC ced-3(-)						Log2FC fasn-1(D/E)
Metabolites	Biological Rep 1	Biological Rep 2	Biological Rep 3	Biological Rep 4	Biological Rep 5	Biological Rep 6	Biological Rep 1	Biological Rep 2	Biological Rep 3	Biological Rep 4	Biological Rep 5	Biological Rep 6	Biological Rep 1	Biological Rep 2	Biological Rep 3	Biological Rep 4	Biological Rep 5	Biological Rep 6
Ureidopropionic acid	0.860187	-0.33527	-0.30799	-0.70472	-0.30517	0.805069	-0.71355	0.765864	-0.80079	-0.31916	-0.63695	-0.72021	0.618671	-0.52654	0.585998	0.542745	-0.72342	-0.5121
Histidine	0.313173	-0.50947	-0.19103	-3.03192	-0.03298	-0.24394	0.000192	-0.05882	0.037684	-0.0548	-0.15548	-0.39875	0.439425	0.28773	0.059702	0.512388	0.385914	0.380255
Oxoglutaric acid	0.523146	0.053735	0.742478	1.51984	1.72726	0.002716	1.48201	0.486926	1.97507	1.25811	1.49468	1.21225	0.666686	1.54436	0.289488	0.544456	1.97904	2.1432
Pantothenic acid	0.457019	-0.6996	-0.27043	0.410032	0.183819	-0.03653	0.484512	0.018045	0.295915	0.387504	0.088165	0.351639	0.085105	0.455943	-0.08907	-0.00107	0.380385	0.192078
Uracil	0.481526	0.088227	0.210498	0.093303	-0.12299	0.26212	0.139326	-0.08095	0.400902	0.141714	0.452568	0.167204	0.417394	-0.05587	-0.0149	0.345955	0.237794	0.283373
NAD	0.594756	0.65134	0.826155	0.291227	0.899078	0.394757	0.391874	0.299004	0.303513	0.444225	0.816251	0.481996	0.04279	0.6543	0.254587	0.466176	0.889604	0.869461
FAD	2.32957	0.700169	1.08531	2.25906	2.66622	0.501691	2.39974	1.02286	2.37997	1.57579	2.22409	1.45884	1.54575	2.80783	0.664158	0.855438	2.61239	2.63829
NADH	3.42821	-0.15279	0.199241	0.449923	0.246938	0.073803	0.238576	0.156922	0.126063	0.414249	0.167168	0.318236	0.215703	0.383031	-0.11877	-0.09535	0.812975	-0.04379
Pyridoxal 5'-phosphate	-0.49357	-1.79928	-0.86278	-0.15108	0.018301	-1.07851	-0.54172	-0.85968	-0.07671	-0.26104	-0.38009	-0.35562	-0.8064	0.109141	-1.0129	-0.96455	-0.20172	-0.29155
Flavin mononucleotide	1.36864	-0.28523	0.599283	1.15434	1.15982	0.374666	0.770985	0.487976	0.855873	0.589316	0.606707	-0.95363	0.584676	1.30786	0.438779	0.439608	0.968526	0.705786

## Sheet: Extended Fig 6f
Casp3 total abundance	Fold Change to Veh mean value
Biological Replicate	Veh	H2O2
1	1	1.029			Unpaired t test	H2O2	vs	Veh
2	1.046	0.954			P value	0.4586
3	0.954	0.909			P value summary	ns
					Significantly different (P < 0.05)?	No
					One- or two-tailed P value?	Two-tailed

## Sheet: Extended Fig 6g
GSSG/GSH Ratio
Biological Replicate	No Stress	ER	Osmotic	ROS
1	0.31029	1.30517	0.58801	0.13138		Mann Whitney test	No Stress	vs	ER
2	0.3114	0.40478	1.11827	0.41699		P value	0.0087
3	0.26296	0.29159	0.73502	0.33277		Exact or approximate P value?	Exact
4	0.25649	0.39798	0.44532	0.43976		P value summary	**
5	0.28807	0.54831	0.90845	0.44804		Significantly different (P < 0.05)?	Yes
6	0.15158	0.59306	0.56493	0.38991		One- or two-tailed P value?	Two-tailed
						Mann Whitney test	No Stress	vs	Osmotic
						P value	0.0022
						Exact or approximate P value?	Exact
						P value summary	**
						Significantly different (P < 0.05)?	Yes
						One- or two-tailed P value?	Two-tailed
						Mann Whitney test	No Stress	vs	ROS
						P value	0.0649
						Exact or approximate P value?	Exact
						P value summary	ns
						Significantly different (P < 0.05)?	No
						One- or two-tailed P value?	Two-tailed
