# Supplementary material for: Proteolytic activation of fatty acid synthase signals pan-stress resolution
Source: Nat Metab. 2024 Jan 2;6(1):113–26. doi: 10.1038/s42255-023-00939-z (PMC10822777; doi:10.1038/s42255-023-00939-z)
Supplement: Supplementary file 25 — Statistical Source Data. [file 42255_2023_939_MOESM25_ESM.xlsx]

## Sheet: Extended Fig.7a
	wild type
Animals	- NAC	+ NAC
1	0.848471	0.973729			Mann Whitney test	- NAC	vs	+ NAC
2	0.814954	0.955562			P value	0.4404
3	0.755369	1.00419			Exact or approximate P value?	Exact
4	1.22332	0.97958			P value summary	ns
5	1.19062	0.752484			Significantly different (P < 0.05)?	No
6	1.31352	0.769069			One- or two-tailed P value?	Two-tailed
7	1.30822	0.971191
8	0.889318	1.07632
9	0.989229	1.03484
10	0.732262	0.786248
11	0.735863	0.743641
12	1.03821	0.969215
13	1.11747	0.800633
14	1.01626	1.07107
15	0.728211	0.670948
16	0.836893	1.22284
17	1.39811	0.894754
18	0.963808	0.937175
19	1.7093	0.78324
20	0.934591	0.773771
21	0.965308	1.03391
22	0.952221	0.818757
23	0.905334	1.01947
24	0.857486	1.08595
25	0.565688	0.732365
26	0.96785	0.979166
27	1.1703	1.00351
28	1.15036	1.1441
29	0.715188	0.745081
30	1.20625	1.01444

## Sheet: Extended Fig.7c
	wild type
Animal	- L-carnosine	+ L-carnosine
1	0.616842	0.971009		Mann Whitney test	- L-carnosine	vs	+ L-carnosine
2	0.711376	1.02509		P value	0.5325
3	0.826875	0.9735		Exact or approximate P value?	Exact
4	1.0532	1.2908		P value summary	ns
5	0.647993	1.30422		Significantly different (P < 0.05)?	No
6	0.994823	1.07527		One- or two-tailed P value?	Two-tailed
7	1.02963	1.73403
8	1.24337	0.884364
9	1.41174	1.23195
10	1.17092	0.874165
11	0.840749	1.15331
12	1.31905	0.978164
13	1.00175	0.789749
14	0.979279	0.86528
15	0.82671	0.908322
16	1.12014	0.705388
17	1.02651	0.842696
18	1.06947	0.748084
19	0.847828	0.973113
20	1.19617	0.858382
21	1.07298	0.770719
22	0.656662	0.864597
23	1.0418	1.04209
24	0.910035	1.38728
25	1.03319	1.06776
26	1.42901	0.838255
27	0.67966	0.726925
28	0.734768	0.688025
29	1.1564	0.992906
30	1.35105	1.01876

## Sheet: Extended Fig.7h
HSP-4 GFP fold change in ced-3(-)
Animal	non-treat	1ug/ml TM	1ug/ml TM+MDA	2ug/ml TM	2ug/ml TM+MDA	6ug/ml TM	6ug/ml TM+MDA
1	0.986857	2.1157	2.52402	5.75047	5.42078	8.58007	5.32248			Mann Whitney test	1ug/ml TM	vs	1ug/ml TM+MDA
2	0.911766	2.95778	2.15515	5.25335	5.93271	5.5895	7.00503			P value	0.1712
3	1.00553	2.33173	2.52503	3.65401	5.26248	5.72064	4.81631			Exact or approximate P value?	Exact
4	1.07306	1.99162	2.42544	4.64057	5.60972	4.7236	6.39945			P value summary	ns
5	0.952128	2.16705	2.48589	5.71047	4.48773	7.09276	3.69504			Significantly different (P < 0.05)?	No
6	0.941115	1.90369	3.0939	6.72958	3.63063	5.43714	5.04784			One- or two-tailed P value?	Two-tailed
7	0.967347	2.36822	3.10181	4.33561	2.53919	7.46416	6.16946
8	0.955333	3.49	3.95164	2.85117	5.0926	4.76889	7.4244
9	1.11189	3.10747	3.10039	4.44929	6.27845	6.39167	7.78381			Mann Whitney test	2ug/ml TM	vs	2ug/ml TM+MDA
10	0.963444	3.58615	2.78276	3.86548	7.93084	6.05886	3.63091			P value	0.1538
11	0.956679	2.24564	1.86812	6.67446	6.19163	4.2595	5.21178			Exact or approximate P value?	Exact
12	1.05801	3.07116	2.46082	5.67901	4.23965	3.89275	8.09756			P value summary	ns
13	0.96865	2.31963	2.19643	4.0739	3.69245	7.48099	5.92458			Significantly different (P < 0.05)?	No
14	1.0293	3.09434	2.59985	3.72252	6.59704	6.4554	5.85262			One- or two-tailed P value?	Two-tailed
15	1.08998	3.95884	1.99954	3.32128	4.99625	6.57939	7.14755
16	0.94454	2.01718	2.42786	3.72922	5.02137	7.01595	9.3945
17	1.04253	2.17409	1.63345	3.46944	4.45865	5.84052	10.3355			Mann Whitney test	6ug/ml TM	vs	6ug/ml TM+MDA
18	1.06825	2.92227	3.4414	4.70939	5.59455	5.56239	8.38786			P value	>0.9999
19	0.9881	3.08785	2.55664	5.10948	4.71023	8.4036	6.46602			Exact or approximate P value?	Exact
20	0.985184	3.47532	1.76084	4.38224	3.84485	8.09203	4.37836			P value summary	ns
21	0.993716	3.59811	2.48847	4.42627	4.37304	4.4577	6.36243			Significantly different (P < 0.05)?	No
22	1.03813	2.49907	2.17917	5.579	3.94665	6.96727	3.86694			One- or two-tailed P value?	Two-tailed
23	0.931646	3.63635	3.09854	3.38656	4.55248	6.65984	3.883
24	0.942033	3.18258	3.3893	7.22121	4.0046	7.48676	5.37293
25	1.08137	2.45823	1.86602	4.90078	4.14655	7.82539	5.23298
26	0.982881	2.93044	3.50453	4.91602	6.45348	8.52388	6.93547
27	1.01002	2.35122	2.00774	3.18159	4.59475	5.74687	8.51213
28	1.23335	2.04652	2.34932	6.45022	6.00886	5.96943	5.16884
29	0.954321	3.03656	2.01336	5.66332	5.65324	5.20471	5.65523
30	1.017	3.67255	2.70838	4.18338	3.7881	5.63452	8.39953
31	0.971925	1.60686	1.70465	4.40352	5.13001	5.08061	7.05456
32	0.911893	2.81168	2.42481	3.12421	6.08357	6.5882	5.66764
33	0.943112	2.32413	2.82982	5.46822	5.05596	8.39652	6.0433
34	0.975393	2.45337	1.7689	3.74746	5.06392	5.1412	5.41197
35	0.973159	2.05173	3.01068	3.97904	4.95035	6.18882	6.16823
36	0.948142	2.76534	2.64372	5.08432	5.4901	4.32035	5.00815
37	1.07394	2.22751	3.015	5.48928	4.16303	6.82829	8.49509
38	0.979038	3.57466	1.97202	4.05115	6.81675	7.38156	7.86567
39	1.04425	1.79791	2.31219	5.33706	4.34631	5.24485	6.59628
40	0.995015	3.48929	2.14716	4.2591	4.18125	5.72764	7.15119
