# Supplementary material for: Proteolytic activation of fatty acid synthase signals pan-stress resolution
Source: Nat Metab. 2024 Jan 2;6(1):113–26. doi: 10.1038/s42255-023-00939-z (PMC10822777; doi:10.1038/s42255-023-00939-z)
Supplement: Supplementary file 27 — Statistical Source Data. [file 42255_2023_939_MOESM27_ESM.xlsx]

## Sheet: Extended Fig 8d
Enriched Category	-log10Q
Innate Immunity	11.7447
IRE1-mediated UPR	3.20761
Xenobiotic Response	1.85387
Lipid Catabolism	1.88606

## Sheet: Exdended Fig 8e
mRNA seq
	Log2FC ced-3(-) -CTF			Log2FC ced-3(-) +CTF
Gene	Biological Rep 1	Biological Rep 2	Biological Rep 3	Biological Rep 1	Biological Rep 2	Biological Rep 3	Unpaired ttest P value
cnc-6	-0.101	0.0357	0.0601	-4.1574	-3.62	-4.4203	7.22302e-05
cnc-1	-0.4197	0.2571	0.0805	-4.5375	-2.8302		0.013009
C18D11.6	-0.1436	-0.1745	0.2734	-3.2613	-2.8002	-2.7704	0.000167257
asp-12	0.163	-0.1962	0.0108	-2.2968	-2.8026	-2.4773	0.000154577
F32G8.3	-0.3724	-0.0879	0.3636	-1.423	-3.7601	-2.1454	0.0290337
clec-71	-0.3416	-0.2878	0.4768	-2.2667	-1.5594	-2.1146	0.0047921
fipr-23	-0.3341	-0.4387	0.5547	-1.7738	-1.0665		0.06902
cnc-11	-0.238	0.0189	0.1876	-1.7183	-1.5959	-2.3735	0.0022513
hsp-16.41	-0.1869	0.0712	0.0989	-1.7303	-1.7801	-1.9679	9.7117e-05
asp-14	0.0542	-0.0529	-0.0033	-1.7882	-1.827	-1.6747	5.72797e-06
F35E12.5	0.0292	0.0338	-0.0652	-1.5322	-1.61	-1.7631	2.63876e-05
gst-38	0.1718	-0.0311	-0.1603	-1.7054	-1.682	-1.4445	0.000230581
gst-5	-0.0333	0.0274	0.0052	-1.5024	-1.6592	-1.5727	5.40532e-06
dod-24	0.0114	-0.0611	0.0476	-1.4398	-1.5828	-1.4634	1.05845e-05
R08F11.7	-0.3088	-0.5508	0.5946	-2.301	-1.4417	-0.7338	0.0700128
cdr-4	0.0098	-0.033	0.0226	-1.3059	-1.3342	-1.3685	6.99596e-07
fbxa-30	0.0716	0.026	-0.1032	-1.4087	-1.2864	-1.2566	4.73415e-05
M60.2	-0.0417	-0.0281	0.0673	-1.3321	-1.2961	-1.2736	4.49333e-06
cyp-35A5	-0.0068	0.0669	-0.063	-1.1765	-1.3437	-1.3936	6.65773e-05
cnc-4	-0.1116	0.0262	0.0787	-1.1761	-1.499	-1.1983	0.000406743
T06C10.3	-0.3718	0.1559	0.1545	-1.8115	-1.1042	-0.9813	0.0149913
clec-60	0.0557	-0.0165	-0.041	-0.5215	-2.3992	-1.3694	0.0582325
C55C3.4	-0.0383	0.0347	0.0026	-1.741	-0.841	-1.0743	0.0107848
F45E4.5	-0.0206	-0.1729	0.1727	-1.0143	-1.1035	-1.2773	0.000879926
F33D11.8	-0.4041	0.1087	0.2217	-0.7334	-1.0516	-1.6593	0.0279232
Y43C5A.3	-0.0173	-0.009	0.026	-0.8793	-1.2023	-1.1021	0.000386697
F55G11.2	-0.045	-0.1202	0.1515	-0.9588	-0.8524	-1.3372	0.00339689
kin-24	0.1655	-0.3541	0.1324	-0.8147	-0.6924	-1.8001	0.0494465
clec-264	0.0111	-0.0495	0.037	-1.2147	-0.8029	-1.0309	0.00113129
T24B8.5	0.098	-0.1607	0.0498	1.0767	0.8764	1.2195	0.00112979
F55G11.4	-0.1937	0.044	0.1305	0.9803	1.0688	1.1407	0.000571899
F44G3.10	0.8574	-0.1883	-1.6867	0.6141	1.277	1.4767	0.135298
comt-2	0.3016	-0.5806	0.136	1.1838	1.5285	1.2364	0.00941911
H20E11.2	-0.0302	0.3798	-0.4748	1.9989	1.5593	1.7817	0.00278524
ilys-2	0.76		0.3858	2.4496	1.7645	2.2537	0.0129896
hrg-3	0.186	-0.1754	-0.0337	2.3674	2.0999	2.2045	6.92321e-05
acdh-1	-0.0242	0.0358	-0.0123	3.839	3.8149	3.7469	3.458e-08
sdz-35	-0.0509	0.1132	-0.0694	-2.7305	-2.791	-2.8008	1.50235e-06
F22E5.6	0.0667	-0.1442	0.0673	-2.1187	-2.6969	-2.4192	0.000185231
lips-11	0.0491	-0.1188	0.0627	-2.1617	-2.5678	-2.1299	0.00011597
Y41C4A.11	-0.0168	-0.0015	0.0181	-2.1382	-2.1808	-2.1919	3.69854e-08
arf-1.1	-0.0583	-0.0174	0.0726	-1.8265	-1.8852	-1.768	3.74415e-06
hsp-16.41	-0.1869	0.0712	0.0989	-1.7303	-1.7801	-1.9679	9.7117e-05
hsp-70	-0.2711	0.0944	0.1423	-1.6914	-1.4491	-1.67	0.00046719
cdr-4	0.0098	-0.033	0.0226	-1.3059	-1.3342	-1.3685	6.99596e-07
srp-7	-0.01	-0.0188	0.0284	-1.2044	-1.2066	-1.168	3.97675e-07
clec-121	-0.0934	-0.0739	0.154	-1.4965	-1.1647	-0.8525	0.00447581
cyp-35A1	-0.266	-0.0013	0.2256	-2.2906	-2.5833	-1.5535	0.00323842
cyp-35A4	-0.0563	0.0534	0.0008	-1.7384	-1.9391	-1.8241	1.0123e-05
cyp-35A3	-0.0635	0.0296	0.0318	-1.6186	-1.679	-1.6427	1.36518e-06
cyp-35A5	-0.0068	0.0669	-0.063	-1.1765	-1.3437	-1.3936	6.65773e-05
cyp-32A1	-0.1394	-0.1272	0.2345	-1.2812	-1.0801	-1.1786	0.000997145
cyp-35C1	-0.0534	0.0285	0.0235	-0.8473	-0.922	-0.9449	2.1864e-05
cyp-14A5	-0.0224	-0.0198	0.0412	-0.7349	-1.0677	-0.7282	0.00178006
cyp-34A10	0.277	-0.3801	0.0284	-0.7152	-0.5928	-1.0325	0.031245
cyp-25A1	0.0441	0.1113	-0.1701	-0.8668	-0.7249	-0.6951	0.00163104
cyp-25A2	0.0513	-0.0248	-0.0279	-0.4744	-0.7593	-0.6889	0.00201946
cyp-34A9	-0.0254	0.0198	0.0052	-0.5964	-0.6588	-0.5929	1.66604e-05
cyp-25A3	-0.2042	0.0483	0.1348	-0.4977	-0.6067	-0.7082	0.00727975
cyp-35A2	0.0003	0.0036	-0.0039	-0.5739	-0.6091	-0.5993	6.32523e-07
cyp-29A2	-0.0129	-0.041	0.0523	-0.4848	-0.6306	-0.6625	0.000641948
cyp-33C9	-0.0481	0.0355	0.0113	0.6482	0.5733	0.426	0.00140891
cyp-13A2	-0.0362	0.1731	-0.1563	0.8136	0.7005	0.5884	0.00367637
cyp-33C8	-0.1397	0.0376	0.0921	0.6751	0.8043	0.8409	0.000838727
cyp-14A2	0.1203	-0.3312	0.1611	0.8938	0.5282	0.9009	0.0167738
cyp-37B1	-0.1246	0.1668	-0.0586	1.0437	0.9175	0.6315	0.00445389
cyp-23A1	-0.3134	0.1263	0.1424	1.2318	1.0131	0.5954	0.015828
cyp-13A4	-0.6598	0.5575	-0.1596	1.5078	0.9297	1.1294	0.0311626
cyp-13A12	0.6769	-0.4277	-0.6042	1.1441	1.5295	1.2473	0.0268476
cyp-13A8	-0.074	-0.2717	0.2888	0.8957	2.1005	1.2083	0.0231201
cyp-13A5	0.043	-0.0927	0.0454	1.6228	1.5242	1.5334	9.4413e-06
cyp-34A2	0.1666	-1.9379	0.6929	1.8969	1.4343	1.786	0.0645431
cyp-14A4	-0.3644	0.3384	-0.0605	2.4054	1.7777	1.933	0.001735
cyp-13A7	-0.4297	0.4506	-0.1665	2.1895	1.8968	2.2095	0.00154984
cyp-14A1	-0.4944	0.8225	-0.9389	2.253	2.1623	2.125	0.0108582
cyp-13A11	0.4722	0.6896		2.6764	3.2841	0.5065	0.244739
lips-11	0.0491	-0.1188	0.0627	-2.1617	-2.5678	-2.1299	0.00011597
lipl-4	0.0326	-0.1285	0.0873	-2.1417	-1.6632	-2.2411	0.00044767
ZK262.3	0.5084	-0.0112	-0.7727	-1.1943	-2.3939	-3.3642	0.0380007
paf-1	-0.2882	0.0811	0.1677	-2.5759	-1.8686	-1.1019	0.0148827
C31H1.5	0.0928	0.0233	-0.1246	-0.9556	-0.6239	-1.8967	0.0403285
pmp-5	-0.0218	-0.0158	0.0368	1.1595	1.1621	1.119	1.01204e-06
F49E10.2	0.602	-1.1806	0.0579	1.8993	1.7765	1.2994	0.0304592
lips-9	-0.605	-0.3876	0.6582	1.6923	1.3996	1.9319	0.0130464
lipl-3	0.3922		0.755	2.3619	1.8562	2.3334	0.00769573

## Sheet: Extended Fig 8h
NAC level fold change
	ced-3(-)
Biological Replicate	-CTF	+CTF
1	0.66	1.03		Unpaired t test	-CTF	vs	+CTF
2	0.85	0.97		P value	0.8699
3	1.39	1.01		P value summary	ns
4	1.01	0.84		Significantly different (P < 0.05)?	No
5	1.1	1.28		One- or two-tailed P value?	Two-tailed

## Sheet: Extended Fig 8i
Pathway	Enriched Ratio	-log10p	% changed in Pathway tested	% Changed in Pathway Total
Glycolysis	5.1	4.7	82	36
Nucleotide Sugars Metabolism	5	3.6	70	35
Mitochondrial Electron Transport Chain	4.5	2.9	67	32
Oxidation of Branched Chain Fatty Acids	4.4	3.6	89	31
Lactose Synthesis	4.3	2.8	67	30
Glycerol Phosphate Shuttle	3.9	1.4	60	27
Gluconeogenesis	3.7	3.4	60	26
Pentose Phosphate Pathway	3.4	2.5	70	24
Beta Oxidation of Very Long Chain Fatty Acids	3.3	1.6	80	24

## Sheet: Extended Fig 8j
Heatmap Source data	-CTF (Log2FC)					+CTF(Log2FC)
Metabolite	Biological Replicate 1	Biological Replicate 2	Biological Replicate 3	Biological Replicate 4	Biological Replicate 5	Biological Replicate 1	Biological Replicate 2	Biological Replicate 3	Biological Replicate 4	Biological Replicate 5
Glucose	-0.6	0.2	0.2	0	0	-0.3	-0.1	-0.2	-0.4	0.2
Glucose 1-phosphate	-0.2	0.3	-0.2	0.2	-0.2	-0.6	-0.2	-0.7	-0.8	-0.1
Glucose 6-phosphate	-0.3	0.3	0	0.2	-0.2	-0.5	-0.2	-0.5	-0.7	-0.1
Fructose 6-phosphate	-0.3	0.3	-0.1	0.2	-0.2	-0.5	-0.2	-0.6	-0.7	0
Glyceraldehyde 3-phosphate	-0.7	0.6	-0.4	0.3	-0.3	-0.3	0.1	-0.3	-1.1	0.5
Pyruvate	-0.6	0.5	-0.5	0.5	-0.4	-0.5	-0.2	-0.5	-0.5	-0.2
Adenosine triphosphate	-0.1	0.3	-0.3	0.1	-0.1	-0.4	0.1	-0.4	-0.5	0
Adenosine diphosphate	-0.2	0.4	-0.3	0.2	-0.2	-0.2	0.1	-0.3	-0.5	0.2
Sedoheptulose 7-phosphate	-0.3	0.3	0	0.1	-0.2	-0.4	0	-0.5	-0.6	0.1
Dihydroxyacetone phosphate	0.6	-0.2	-0.9	-0.3	0.3	-0.2	-0.1	-0.1	-0.4	0.1
Succinate	-0.2	0.3	-0.1	0.2	-0.2	-0.2	0	-0.1	-0.1	0.4
Carnitine	-0.2	0.3	-0.1	0	-0.1	0	0.3	0.1	0.1	0.4
Acetylcarnitine	-0.3	0.1	0.1	0	0	-0.3	-0.4	-0.4	-0.5	0
Carnitine (12:0)
Carnitine (16:0)	0.5	-0.4	-0.1	0	0	1.3	1.3	1.2	1.3	1.4
Carnitine (16:1)	0.5	-0.4	0.2	-0.4	-0.1	1.6	1.1	1.5	1.5	1.2
Carnitine (3:0)	-0.3	0	0	0.1	0.2	0.5	0.4	0.4	0.2	0.8
Carnitine (4:0)	-0.3	-0.1	0	0.1	0.2	0.6	0.7	0.6	0.5	1
Carnitine (5:0)	-0.5	-0.1	0.2	0.1	0.2	0	0.7	0	0.1	0.7
Carnitine (6:0)
3-Hydroxycarnitine (18:1)
3-Hydroxycarnitine (4:0)	-0.4	0.1	-0.1	0.1	0.2	-0.2	-0.1	-0.3	-0.2	0.3
3-Hydroxycarnitine (5:0)	-0.2	0	0	0.1	0.1	0.1	0	0.1	-0.1	0.5
Hydroxy-FA (7:0)	0.7	-0.6	0.1	-0.5	-0.1	0.2	0.5	0.3	0	-0.2
Hydroxy-FA (8:0)	0.6	-0.4	0.2	-0.5	-0.2	0.3	0.3	0.3	0.1	-0.1
Hydroxy-FA (10:0)	0.5	-0.6	0.1	-0.4	0	0.3	-0.3	0.2	-0.1	-0.5
PC (32:1)	0	0.5	-1.9	0.5	-0.2	-0.3	0.3	-0.2	0.1	-0.3
PC (32:2)	0.2	0.3	-1	0.3	-0.1	0.2	0	0	0	-0.3
PC (34:1)	-0.2	0.7	-3.4	0.7	-0.3	-0.7	0.4	-0.3	0.1	-0.9
PC (34:2)	0.1	0.5	-2	0.5	-0.2	-0.1	0.3	-0.1	0.2	-0.3
PC (36:2)	-0.2	0.7	-3.4	0.7	-0.3	-1	0.2	-0.6	-0.1	-0.9
PC (36:4)	0.3	0.3	-1.4	0.3	-0.1	-0.1	-0.2	-0.2	-0.1	-0.7
PC (36:5)	0.3	0.2	-1	0.2	-0.1	0.5	0.3	0.4	0.3	0
PC (38:4)	0	0.6	-3	0.6	-0.2	-0.7	0.2	-0.4	0	-0.9
PC (38:5)	0.2	0.5	-2.3	0.5	-0.2	-0.2	0.2	-0.1	0.2	-0.7
PC (40:6)	0.3	0.5	-3	0.5	-0.2	-0.6	0	-0.3	0	-1.2
PC (40:8)	0.5	0.1	-1	0.1	0	0.7	0.2	0.6	0.5	-0.2
PE (34:1)	0.1	0.4	-1.6	0.4	-0.1	-0.1	0.3	-0.1	0.1	-0.1
PE (34:2)	0.1	0.3	-1.1	0.4	-0.1	0.2	0.3	0.2	0.3	-0.2
PE (36:1)	0	0.6	-2.4	0.6	-0.2	-0.6	0.1	-0.4	-0.1	-0.7
PE (36:3)	0.2	0.2	-0.9	0.2	-0.1	0	-0.1	-0.1	-0.1	-0.4
PE (38:5)	0.2	0.1	-0.7	0.2	0	0.3	0.1	0.2	0.1	0.1
PE (38:6)	0.2	0.3	-1	0.2	-0.1	0.2	-0.1	0.1	0.1	-0.6
PE (40:7)	0.4	0	-0.6	0	0	0.8	0	0.5	0.4	0
PI (32:0)	-0.2	0.8		0.7	-0.4	-1.7	0	-1.2	-0.4	-1.4
PS (34:2)
PS (36:1)	0	0.7		0.6	-0.3		-0.1	-1.1	-0.1
PS (36:4)	-0.2	0.9		0.7	-0.8		0.2		-0.5	-0.7
PS (38:3)	-0.4	0.9		0.8	-0.6		0.1	-1.1	-0.1	-1.9
PS (38:5)	-0.3	0.8	-6.1	0.8	-0.5	-1.8	-0.1	-1.4	-0.4	-1.5
PS (38:6)	0.1	0.7		0.6	-0.3	-1.2	-0.2	-0.9	-0.2	-0.7
PS (40:5)	-0.2	0.9		0.7	-0.6	-0.8	0	-0.7	-0.1	-1.1
Lyso-PC (16:0)	0.4	-0.5	-0.1	-0.2	0.2	0.8	0.8	0.9	0.8	1.1
Lyso-PC (17:0)	0.4	-0.6	0.2	-0.3	0.2	0.2	0	0.1	-0.1	0.4
Lyso-PC (18:0)	0.5	-0.7	0	-0.3	0.2	0.6	0.2	0.4	0.1	0.6
Lyso-PC (18:1)	0.4	-0.8	0.4	-0.6	0.1	0.6	0	0.5	0.3	0.1
Lyso-PC (18:2)	0.3	-0.8	0.7	-0.7	-0.1	0.1	-0.4	0	-0.1	-0.7
Lyso-PE (16:0)	0.4	-0.8	0.4	-0.4	0	0.9	0.5	0.9	0.6	0.9
Lyso-PE (18:0)	0.4	-0.5	-0.1	-0.2	0.2	0.4	0.2	0.4	0.3	0.3
Lyso-PE (18:1)	0.3	-1.1	0.9	-0.8	-0.1	0.5	-0.1	0.4	0.1	-0.1
Lyso-PE (20:4)	0	-1.6	1.4	-1.5	-0.7	0.8	-0.1	0.7	0.1	-0.3

## Sheet: Extended Fig 8k
OCR (pmol/min):	ced-3(-)
Biological Replicate	-CTF	+CTF		Unpaired t test	-CTF	vs	+CTF
1	335.09	339.26		P value	0.492
2	368.93	333.53		P value summary	ns
3	384.08	372.48		Significantly different (P < 0.05)?	No
				One- or two-tailed P value?	Two-tailed
