# Supplementary material for: Proteolytic activation of fatty acid synthase signals pan-stress resolution
Source: Nat Metab. 2024 Jan 2;6(1):113–26. doi: 10.1038/s42255-023-00939-z (PMC10822777; doi:10.1038/s42255-023-00939-z)
Supplement: Supplementary file 29 — Statistical Source Data. [file 42255_2023_939_MOESM29_ESM.xlsx]

## Sheet: Extended Fig.9b
DHS-5 GFP fold change
ER stress
	wild type
Animal	-CTF	+CTF
1	0.975411	0.801691		Mann Whitney test	-CTF	vs	+CTF
2	0.99291	0.916107		P value	0.0536
3	1.19025	0.740898		Exact or approximate P value?	Exact
4	0.872426	0.835737		P value summary	ns
5	0.8178	0.82695		Significantly different (P < 0.05)?	No
6	1.20877	0.575133		One- or two-tailed P value?	Two-tailed
7	0.938185	1.07163
8	0.850504	1.05056
9	0.820265	1.16933
10	1.14627	0.986508
11	0.915195	1.02044
12	1.07246	0.849545
13	0.957005	1.09234
14	1.08102	0.802563
15	1.08478	0.901459
16	1.05472	0.976232
17	0.856624	1.02252
18	0.901077	0.824501
19	1.19258	0.836896
20	1.07175

## Sheet: Extended Fig.9c
DHS-5 GFP fold change
Osmotic Stress
	wild type
Animal	-CTF	+CTF			Mann Whitney test	-CTF	vs	+CTF
1	1.07631	0.909542			P value	>0.9999
2	1.67607	1.03333			Exact or approximate P value?	Exact
3	0.912877	0.74008			P value summary	ns
4	1.01632	1.00226			Significantly different (P < 0.05)?	No
5	0.633878	1.15014			One- or two-tailed P value?	Two-tailed
6	0.889688	1.09058
7	1.21111	1.10887
8	1.02595	0.781942
9	0.708054	1.23542
10	0.813926	0.87527
11	1.03581	0.894909
12		0.73238

## Sheet: Extended Fig.9d
DHS-5 GFP fold change
ROS Stress
	wild type
Animal	-CTF	+CTF			Mann Whitney test	-CTF	vs	+CTF
1	1.19042	0.858604			P value	0.5267
2	1.22027	0.660694			Exact or approximate P value?	Exact
3	1.28633	1.1675			P value summary	ns
4	0.655795	1.3689			Significantly different (P < 0.05)?	No
5	1.08952	1.21239			One- or two-tailed P value?	Two-tailed
6	0.941464	0.834105
7	1.26883	1.00407
8	1.01156	0.918946
9	0.695257	1.06944
10	0.859376	0.663209
11	0.917822	1.02856
12	0.952954	0.611472
13	0.790363
14	1.12003

## Sheet: Extended Fig.9g
% animals reaching adulthood
biological replicates	1	2	3	4	5
+CTF4-KO	96.49	98.44	98.57	96.55	100		Unpaired t test	+CTF4-KO	vs	-CTF4-KO
-CTF4-KO	100	94.2	86.15	92.45	87.5		P value	0.0495
							P value summary	*
							Significantly different (P < 0.05)?	Yes
							One- or two-tailed P value?	Two-tailed
