# Supplementary material for: Proteolytic activation of fatty acid synthase signals pan-stress resolution
Source: Nat Metab. 2024 Jan 2;6(1):113–26. doi: 10.1038/s42255-023-00939-z (PMC10822777; doi:10.1038/s42255-023-00939-z)
Supplement: Supplementary file 31 — Statistical Source Data. [file 42255_2023_939_MOESM31_ESM.xlsx]

## Sheet: Extended Fig.10f
left panel					right panel
	ced-3(-)					ced-3(-)
Animal	-CTF	+CTF			Animal	-CTF2-KO	+CTF2-KO
1	1.04104	0.581305			1	0.974352	0.849037		Mann Whitney test	-CTF	vs	+CTF
2	0.748698	0.385738			2	1.15077	1.3962		P value	<0.0001
3	0.867561	0.621599			3	1.14505	1.35653		Exact or approximate P value?	Exact
4	1.03221	0.484225			4	0.621744	1.4266		P value summary	****
5	1.15035	0.827398			5	0.897226	0.981294		Significantly different (P < 0.05)?	Yes
6	1.02787	1.1381			6	0.88493	1.40377		One- or two-tailed P value?	Two-tailed
7	0.706863	0.549218			7	0.581712	0.702975
8	1.26838	0.74125			8	1.27705	1.14896
9	0.738169	0.599328			9	1.47333	0.851409		Mann Whitney test	-CTF2-KO	vs	+CTF2-KO
10	0.827322	0.480254			10	0.702637	1.24082		P value	0.1456
11	1.12483	0.935864			11	1.03198	1.11555		Exact or approximate P value?	Exact
12	1.02846	0.447635			12	0.867446	0.944697		P value summary	ns
13	0.816957	1.09545			13	1.14637	1.07363		Significantly different (P < 0.05)?	No
14	1.00181	0.554874			14	0.854068	0.766478		One- or two-tailed P value?	Two-tailed
15	0.99558	0.480169			15	1.16201	1.42776
16	0.976636	0.657789			16	1.07153	1.13674
17	0.845913	0.652748			17	0.944869	0.634213
18	0.825283	0.854675			18	0.914795	1.30675
19	0.841171	0.766224			19	0.897618	0.951082
20	0.794618	0.910433			20	0.5717	1.35613
21	1.45485	0.695161			21	0.588594	0.891567
22	0.674218	0.850223			22	1.38601	0.97768
23	0.732439	0.624826			23	0.895168	1.26884
24	1.31956	0.486305			24	1.21378	1.19962
25	0.993071	0.499102			25	1.09219	0.899708
26	1.01456	0.62083			26	0.990854	1.06993
27	0.86445	0.444914			27	0.938301	0.841941
28	1.08846	0.669633			28	1.0516	0.689281
29	0.869547	0.826455			29	0.637754	1.09953
30	1.39901	0.439497			30	1.24265	1.03674
31	1.11409	0.721196			31	1.01305	1.65179
32	0.977606	0.838263			32	1.03024	1.40552
33	1.32422	0.969226			33	1.40743	0.738059
34	1.34034	0.602053			34	0.847166	0.665015
35	1.52668	0.645661			35	1.17502	1.0476
36	0.91491	0.778901			36	1.34391	1.37491
37	1.07835	0.5284			37	1.44243	1.36355
38	0.939673	0.699795			38	0.995438	1.30894
39	0.79113	0.6366			39	0.684162	0.958897
40	0.923123	0.497522			40	0.853033	1.08158
